# Supplementary material for: Chromatin Accessibility and Transcriptional Landscape during Inhibition of Salmonella enterica by Lactobacillus reuteri in IPEC-J2 Cells
Source: Cells. 2023 Mar 22;12(6):968. doi: 10.3390/cells12060968 (PMC10046971; doi:10.3390/cells12060968)
Supplement: Supplementary file 1 [file cells-12-00968-s001.zip]

Archive with 17 entries (17 files):
- Figure S1.tif
- Figure S2.tif
- Figure S3.tif
- Figure S4.tif
- Figure S5.tif
- Table S1.pdf
- Table S10.xlsx
- Table S11.xlsx
- Table S12.xlsx
- Table S2.xlsx
- Table S3.xlsx
- Table S4.xlsx
- Table S5.xlsx
- Table S6.xlsx
- Table S7.xlsx
- Table S8.xlsx
- Table S9.xlsx
