# Supplementary material for: Chromatin Accessibility and Transcriptional Landscape during Inhibition of Salmonella enterica by Lactobacillus reuteri in IPEC-J2 Cells
Source: Cells. 2023 Mar 22;12(6):968. doi: 10.3390/cells12060968 (PMC10046971; doi:10.3390/cells12060968)
Supplement: Supplementary file 1 [file cells-12-00968-s001.zip › Table S10.xlsx]

## Sheet: Sheet 1
Table S10. KEGG enrichment of difference peaks between the S. enterica BNCC186354 and control groups
ID	Description	GeneRatio	BgRatio	pvalue	p.adjust	qvalue	geneID	Count
ssc04015	Rap1 signaling pathway	88/1705	214/8867	6.51929e-14	2.13833e-11	1.14602e-11	GNAS/RAC3/FGF9/GNAQ/RALA/FGFR2/ACTG1/VEGFB/FGFR3/RAPGEF5/VEGFC/PLCB3/RASGRP3/BCAR1/PLCE1/CDH1/PRKCA/AKT3/FGF5/RAC1/PIK3CD/EFNA5/MAGI3/SKAP1/MET/FGF20/RAF1/FGF18/ANGPT1/FGF8/MAGI2/PRKD1/SIPA1L2/THBS1/CTNND1/IGF1/ADCY9/DRD2/GNAI1/VEGFA/KRAS/ADCY5/PLCB1/ITGB1/RHOA/CTNNB1/ADCY1/ITGAL/PDGFC/INSR/EGFR/NGFR/PIK3R1/ARAP3/PIK3CB/FGF6/PLCG1/PRKD3/ADORA2B/ITGB3/RAPGEF2/F2R/ADCY2/FGF19/MAP2K6/MAPK13/ANGPT4/A…	88
ssc04151	PI3K-Akt signaling pathway	120/1705	347/8867	4.30057e-12	7.05294e-10	3.77998e-10	FGF9/NFKB1/FGFR2/COL4A2/PPP2R3B/VEGFB/FGFR3/VEGFC/ITGB5/GNB4/ITGA9/JAK1/PRKAA2/GNB1/PIK3AP1/PRKCA/AKT3/ITGA6/FGF5/EREG/RAC1/OSMR/PIK3CD/RHEB/EFNA5/LAMA3/DDIT4/FN1/EIF4EBP1/MET/FGF20/RAF1/RXRA/YWHAB/FGF18/ANGPT1/HSP90AA1/FGF8/FOXO3/PIK3CG/IL6R/MAGI2/THBS1/IGF1/SGK1/GHR/VEGFA/ITGB8/PPP2R5C/KRAS/ATF2/SOS1/ITGB1/CREB3L3/FLT3/PPP2R2B/ITGA4/COL1A1/YWHAE/GYS2/COL6A2/PDGFC/INSR/MDM2/EGFR/COMP/COL6A5/SYK/…	120
ssc04935	Growth hormone synthesis, secretion and action	54/1705	117/8867	2.55839e-11	2.79717e-09	1.49913e-09	GNAS/IRS2/GNAQ/IGFBP3/MAPK8/PLCB3/SOCS3/BCAR1/MAP2K4/STAT5B/PRKCA/AKT3/CREBBP/PIK3CD/MAP3K1/RAF1/FOS/STAT3/IGF1/ADCY9/GHR/GNAI1/KRAS/GHSR/ADCY5/ATF2/PLCB1/SOS1/ITPR3/CREB3L3/PLCG2/SSTR5/CACNA1S/ADCY1/CREB1/PIK3R1/CACNA1C/IRS1/PIK3CB/PLCG1/ITPR1/ADCY2/JAK2/ADCY10/MAP2K6/MAPK13/GSK3B/MAP2K1/SOS2/GNAI2/PTK2/STAT1/POU1F1/MAPK3	54
ssc04020	Calcium signaling pathway	90/1705	244/8867	4.76827e-11	3.90998e-09	2.09553e-09	GNAS/ATP2B1/FGF9/GRIN2C/GNAQ/FGFR2/VEGFB/FGFR3/VEGFC/PLCB3/PLCE1/PPP3R1/STIM2/PRKCA/FGF5/ASPH/MCOLN3/GRIN2D/MET/HTR7/FGF20/CAMK2D/ATP2A2/HTR6/FGF18/FGF8/CHRM5/ADCY9/ADRB2/MCU/VEGFA/PHKA2/PLCB1/ITPR3/RET/CAMK1G/NOS1/ADRB3/PPIF/PLCG2/CACNA1I/PDE1A/CACNA1S/ADCY1/PDGFC/SLC25A5/EGFR/TACR2/MYLK4/NOS2/CACNA1C/CCKAR/EDNRA/FGF6/PDE1C/CYSLTR1/CHRM3/PLCG1/ADORA2B/ITPR1/F2R/EDNRB/ADCY2/PTGER3/FGF19/ERBB4/PLC…	90
ssc04010	MAPK signaling pathway	101/1705	289/8867	1.16203e-10	7.62289e-09	4.08544e-09	RAC3/FGF9/RASA2/NFKB1/FGFR2/MAPK7/VEGFB/FGFR3/VEGFC/MAPK8/DUSP4/RASGRP3/MAP3K4/MAP2K4/PPP3R1/DUSP8/DUSP16/PRKCA/AKT3/FGF5/EREG/MAP4K4/RAC1/MAPK8IP1/MAP3K5/EFNA5/MAP3K1/NFATC1/MET/HSPB1/FGF20/RAF1/MECOM/FGF18/ANGPT1/FGF8/FOS/TGFBR2/IGF1/PLA2G4A/VEGFA/KRAS/ATF2/SOS1/FLT3/CACNA1I/IL1RAP/CACNA1S/PDGFC/INSR/EGFR/MAP3K2/NGFR/FLNB/DUSP5/CACNG4/CACNA1C/FGF6/CACNA2D4/MAP3K7/DUSP10/PPM1A/RELB/RAPGEF2/FGF19…	101
ssc04360	Axon guidance	70/1705	182/8867	8.71621e-10	4.76486e-08	2.5537e-08	RAC3/SMO/LRIG2/ARHGEF12/PPP3R1/UNC5A/PRKCA/NTN1/RAC1/PIK3CD/EFNA5/MET/EPHB2/RAF1/WNT5A/CAMK2D/SRGAP3/LRRC4C/BMPR2/GNAI1/ROBO1/SEMA4D/SEMA3D/KRAS/DPYSL2/SLIT1/ITGB1/RHOA/DCC/PLCG2/SSH2/SEMA6A/FYN/ILK/RYK/SEMA3C/NCK2/SEMA6D/EPHB6/ROCK2/CFL2/PIK3R1/PIK3CB/PLCG1/NFATC2/PLXNA2/PTPN11/SEMA5B/UNC5B/SEMA3E/GSK3B/SLIT3/PAK1/EFNB1/CAMK2B/PLXNA4/EPHA4/EPHA5/EPHA7/GNAI2/ROBO2/LIMK2/PTK2/SSH1/NFATC3/EPHB3/EPH…	70
ssc04921	Oxytocin signaling pathway	60/1705	148/8867	1.30526e-09	5.90827e-08	3.1665e-08	GNAS/GNAQ/ACTG1/MAPK7/PLCB3/PRKAA2/PPP3R1/PRKCA/NFATC1/GUCY1B1/RAF1/CAMK2D/FOS/PIK3CG/KCNJ2/ADCY9/PLA2G4A/GNAI1/PTGS2/RCAN1/KRAS/ADCY5/PLCB1/RHOA/ITPR3/GUCY1A1/CAMK1G/CACNA1S/ADCY1/EGFR/MYLK4/ROCK2/PPP1R12B/CACNG4/PRKAB1/CACNA1C/GUCY1A2/CACNA2D4/ITPR1/NFATC2/NPR2/ADCY2/PLA2G4D/CALML4/GNAO1/PIK3R6/MAP2K1/CAMK1D/CAMK2B/KCNJ6/CACNA2D2/CD38/GNAI2/CACNG5/TRPM2/CACNG1/NFATC3/KCNJ5/PRKAG2/MAPK3	60
ssc05205	Proteoglycans in cancer	76/1705	206/8867	1.55326e-09	5.90827e-08	3.1665e-08	FZD6/ACTG1/RDX/SMO/ITGB5/ARHGEF12/PLCE1/WNT7B/PRKCA/AKT3/EZR/IL12B/RAC1/PIK3CD/FN1/MET/RAF1/WNT5A/CAMK2D/HIF1A/FZD1/ANK1/STAT3/THBS1/IGF1/VEGFA/CD44/KRAS/TWIST2/SOS1/ITGB1/RHOA/ITPR3/WNT16/PLCG2/CTNNB1/TWIST1/COL1A1/HSPG2/MDM2/EGFR/SMAD2/FLNB/ROCK2/PPP1R12B/PIK3R1/HPSE2/WNT3/PIK3CB/PLCG1/ITPR1/ITGB3/PTPN11/FZD9/ERBB4/GPC1/NUDT16L1/MAPK13/GPC3/WNT7A/SLC9A1/FZD8/CAV2/TIMP3/MAP2K1/PAK1/SOS2/CAMK2B/W…	76
ssc04024	cAMP signaling pathway	80/1705	221/8867	1.62117e-09	5.90827e-08	3.1665e-08	GNAS/ATP2B1/RAC3/GRIN2C/NFKB1/CNGA3/MAPK8/PLCE1/AKT3/CREBBP/RAC1/PIK3CD/ATP1B1/GRIN2D/NFATC1/RAF1/CAMK2D/ATP2A2/HTR6/FOS/ADCY9/ADRB2/VIP/DRD2/NFKBIA/GNAI1/ATP1A1/POMC/PDE4D/GHSR/PDE4B/ADCY5/RHOA/CREB3L3/PLD1/PDE3B/SSTR5/CFTR/CACNA1S/HCN4/ADCY1/ADCYAP1R1/CREB1/ROCK2/PIK3R1/ARAP3/CACNA1C/EDNRA/PIK3CB/PTGER2/F2R/ADCY2/PTGER3/CRH/CNGB3/HTR1A/ADCY10/FXYD2/FSHR/SLC9A1/AFDN/CALML4/GRIA2/MAP2K1/PAK1/CAMK…	80
ssc04510	Focal adhesion	72/1705	200/8867	1.39826e-08	4.5863e-07	2.458e-07	RAC3/CAPN2/COL4A2/ACTG1/PIP5K1B/VEGFB/VEGFC/MAPK8/ITGB5/ITGA9/BCAR1/PRKCA/AKT3/ITGA6/RAC1/PIK3CD/LAMA3/FN1/MET/RAF1/THBS1/IGF1/VEGFA/BIRC3/ITGB8/SOS1/ITGB1/RHOA/CTNNB1/ITGA4/COL1A1/FYN/ILK/COL6A2/PDGFC/EGFR/COMP/COL6A5/FLNB/MYLK4/ROCK2/PPP1R12B/COL2A1/ITGB6/MYL2/SPP1/PIK3R1/PIK3CB/RELN/ITGB3/COL4A4/LAMC1/ITGA11/THBS2/LAMA1/GSK3B/PDGFD/CAV2/MAP2K1/PAK1/LAMC3/SOS2/HGF/RASGRF1/LAMB1/FLT4/PARVB/PTK2/…	72
ssc04926	Relaxin signaling pathway	52/1705	130/8867	2.81372e-08	8.39001e-07	4.49657e-07	GNAS/NFKB1/COL4A2/VEGFB/RXFP2/VEGFC/MAPK8/PLCB3/GNB4/MAP2K4/GNB1/PRKCA/AKT3/PIK3CD/RAF1/FOS/ACTA2/TGFBR2/ADCY9/NFKBIA/GNAI1/VEGFA/KRAS/ADCY5/ATF2/PLCB1/SOS1/CREB3L3/NOS1/COL1A1/ADCY1/EGFR/SMAD2/CREB1/PIK3R1/NOS2/PIK3CB/EDNRB/ADCY2/COL4A4/MAPK13/GNAO1/MAP2K1/SOS2/INSL3/MMP2/GNAI2/GNG2/RXFP3/TGFBR1/ARRB1/MAPK3	52
ssc05224	Breast cancer	56/1705	145/8867	3.58836e-08	9.4257e-07	5.05165e-07	FGF9/FZD6/HEY1/NOTCH1/AXIN2/CSNK1A1/LRP5/WNT7B/DVL3/AKT3/FGF5/PIK3CD/FGF20/RAF1/WNT5A/FZD1/FGF18/FGF8/FOS/SP1/IGF1/JAG1/NOTCH2/HEYL/KRAS/NCOA3/SOS1/WNT16/CTNNB1/TCF7L2/TNFSF11/EGFR/PIK3R1/WNT3/PIK3CB/FGF6/PGR/FZD9/FGF19/GADD45G/HES5/WNT7A/GSK3B/FZD8/FGF16/MAP2K1/FGF4/SOS2/WNT9A/FLT4/DLL1/FGF23/AXIN1/LEF1/ESR1/MAPK3	56
ssc04022	cGMP-PKG signaling pathway	62/1705	167/8867	3.83719e-08	9.4257e-07	5.05165e-07	ATP2B1/IRS2/GNAQ/PLCB3/MEF2D/PPP3R1/PRKCE/AKT3/ATP1B1/NFATC1/GUCY1B1/RAF1/ATP2A2/PIK3CG/ADCY9/PRKG1/ADRB2/GNAI1/ATP1A1/ADCY5/ATF2/PLCB1/RHOA/ITPR3/CREB3L3/GUCY1A1/ADRB3/PPIF/PDE3B/CACNA1S/ADCY1/SLC25A5/INSR/ADRA2C/CREB1/MYLK4/ROCK2/CACNA1C/IRS1/EDNRA/GUCY1A2/ITPR1/KCNMB1/NFATC2/NPR2/EDNRB/ADCY2/ADRA2A/MEF2A/FXYD2/SLC8A1/KCNMB3/CALML4/PIK3R6/MAP2K1/KCNMA1/PDE3A/GNAI2/ADRA1D/ADRA1B/NFATC3/MAPK3	62
ssc04072	Phospholipase D signaling pathway	57/1705	149/8867	4.02317e-08	9.4257e-07	5.05165e-07	GNAS/RALA/PIP5K1B/PLCB3/PRKCA/AKT3/PIK3CD/RHEB/GRM3/RAF1/AGPAT3/PIK3CG/ADCY9/PLA2G4A/KRAS/ADCY5/DGKI/PLCB1/SOS1/RHOA/PLD1/PLCG2/FYN/ADCY1/PDGFC/INSR/EGFR/CYTH1/SYK/PIK3R1/AGPAT4/DGKE/PIK3CB/PLCG1/DGKB/F2R/PLPP1/GRM7/ADCY2/PTPN11/DGKD/PLA2G4D/DGKK/PDGFD/PIK3R6/MAP2K1/SOS2/AGPAT5/RAPGEF4/DNM3/CYTH3/AVPR1B/CXCL8/GRM2/GRM8/GRM4/MAPK3	57
ssc04550	Signaling pathways regulating pluripotency of stem cells	55/1705	143/8867	5.60476e-08	1.22557e-06	6.56839e-07	REST/FZD6/FGFR2/SMAD5/ACVR1/SMAD9/FGFR3/AXIN2/SKIL/JAK1/SMAD1/WNT7B/DVL3/AKT3/HOXA1/KLF4/PIK3CD/INHBB/SMARCAD1/RAF1/WNT5A/FZD1/LIF/STAT3/IGF1/BMPR2/KRAS/WNT16/TCF3/TBX3/MEIS1/CTNNB1/ID2/SMAD2/INHBC/ZFHX3/PIK3R1/ESRRB/WNT3/PIK3CB/FZD9/JAK2/KAT6A/MAPK13/WNT7A/GSK3B/FZD8/MAP2K1/PCGF3/ZIC3/WNT9A/ISL1/ACVR2A/AXIN1/MAPK3	55
ssc04916	Melanogenesis	42/1705	99/8867	8.55789e-08	1.75437e-06	9.40242e-07	GNAS/FZD6/GNAQ/PLCB3/WNT7B/DVL3/PRKCA/CREBBP/RAF1/WNT5A/CAMK2D/FZD1/ADCY9/GNAI1/POMC/KRAS/ADCY5/PLCB1/WNT16/CREB3L3/CTNNB1/TCF7L2/ADCY1/CREB1/WNT3/EDNRB/ADCY2/FZD9/WNT7A/MITF/CALML4/GSK3B/GNAO1/FZD8/MAP2K1/CAMK2B/WNT9A/DCT/GNAI2/TYRP1/LEF1/MAPK3	42
ssc04919	Thyroid hormone signaling pathway	48/1705	120/8867	9.57542e-08	1.84749e-06	9.90152e-07	ACTG1/NOTCH1/PLCB3/PLCE1/THRA/PRKCA/AKT3/CREBBP/PIK3CD/RHEB/ATP1B1/FOXO1/RAF1/RCAN2/RXRA/HDAC1/HIF1A/ATP2A2/DIO2/ATP1A1/RCAN1/NOTCH2/KRAS/NCOA3/PLCB1/MED13L/PLCG2/CTNNB1/MDM2/MED1/PIK3R1/PIK3CB/PLCG1/ITGB3/CASP9/PLCD1/FXYD2/MED30/SLC9A1/GSK3B/MAP2K1/SLCO1C1/PFKP/MED13/STAT1/ESR1/ITGAV/MAPK3	48
ssc04310	Wnt signaling pathway	60/1705	164/8867	1.16674e-07	2.12607e-06	1.13945e-06	RAC3/CUL1/FZD6/CTBP2/SIAH1/RSPO3/AXIN2/MAPK8/PLCB3/CSNK1A1/BAMBI/PPP3R1/LRP5/WNT7B/DVL3/PRKCA/TBL1XR1/CREBBP/RAC1/NFATC1/WNT5A/CAMK2D/FZD1/FRZB/VANGL2/PRICKLE2/ROR1/PLCB1/RHOA/WNT16/PSEN1/CTNNB1/TCF7L2/TLE1/RYK/RNF43/ROCK2/VANGL1/WNT3/CACYBP/SFRP1/MAP3K7/NFATC2/TLE3/BTRC/FBXW11/FZD9/WNT7A/GSK3B/PPARD/FZD8/CAMK2B/RSPO4/ROR2/WNT9A/NFATC3/WIF1/AXIN1/NKD1/LEF1	60
ssc05165	Human papillomavirus infection	101/1705	328/8867	2.18348e-07	3.76938e-06	2.02018e-06	GNAS/FZD6/NFKB1/COL4A2/PPP2R3B/BCAP31/HEY1/NOTCH1/AXIN2/ITGB5/ATP6V0A1/ITGA9/CSNK1A1/JAK1/WNT7B/DVL3/AKT3/ITGA6/CREBBP/PIK3CD/RHEB/LAMA3/ATP6V1C1/FN1/EIF4EBP1/FOXO1/RAF1/WNT5A/HDAC1/FZD1/THBS1/VEGFA/ATP6V1A/PTGS2/ITGB8/PPP2R5C/JAG1/NOTCH2/HEYL/KRAS/SOS1/ITGB1/WNT16/CREB3L3/PSEN1/CTNNB1/PPP2R2B/ITGA4/COL1A1/TCF7L2/COL6A2/MDM2/EGFR/COMP/COL6A5/CREB1/TRAF3/NFX1/PPP2R3A/COL2A1/ITGB6/SPP1/PIK3R1/WNT3/…	101
ssc04810	Regulation of actin cytoskeleton	73/1705	217/8867	2.63959e-07	3.9821e-06	2.13418e-06	RAC3/FGF9/FGFR2/ACTG1/RDX/PIP5K1B/FGFR3/ITGB5/PIP4K2A/ARHGEF6/ITGA9/BCAR1/ARHGEF12/ITGA6/FGF5/EZR/ARHGEF7/NCKAP1/GIT1/RAC1/PIK3CD/FN1/FGF20/RAF1/FGF18/FGF8/DIAPH2/CHRM5/ITGB8/KRAS/CYFIP2/SOS1/ITGB1/RHOA/SSH2/ITGA4/ITGAL/PDGFC/EGFR/MYLK4/ROCK2/PPP1R12B/CFL2/ITGB6/MYL2/PIK3R1/ARPC1B/PIK3CB/FGF6/CHRM3/ITGB3/F2R/FGF19/ITGA11/ITGAE/SLC9A1/PDGFD/FGF16/MAP2K1/PAK1/FGF4/SOS2/ACTR3B/PFN2/LIMK2/IQGAP3/WASL…	73
ssc04713	Circadian entrainment	41/1705	99/8867	2.695e-07	3.9821e-06	2.13418e-06	GNAS/GRIN2C/GNAQ/PLCB3/GNB4/GNB1/PRKCA/GRIN2D/GUCY1B1/CAMK2D/FOS/ADCY9/PRKG1/GNAI1/ADCY5/MTNR1A/PLCB1/ITPR3/GUCY1A1/NOS1/CACNA1I/ADCY1/ADCYAP1R1/CREB1/PER2/CACNA1C/GUCY1A2/ITPR1/ADCY2/ADCY10/CALML4/PER1/GNAO1/GRIA2/CAMK2B/KCNJ6/GNAI2/GNG2/KCNJ5/GRIA4/MAPK3	41
ssc04371	Apelin signaling pathway	52/1705	138/8867	2.76987e-07	3.9821e-06	2.13418e-06	GNAQ/PLCB3/GNB4/MEF2D/PRKAA2/GNB1/CDH1/PRKCE/AKT3/APLN/RAF1/ACTA2/PIK3CG/ADCY9/GNAI1/JAG1/KRAS/ADCY5/PLCB1/MAP1LC3A/ITPR3/NOS1/PDE3B/HDAC4/ADCY1/SMAD2/MYLK4/MYL2/SPP1/NRF1/NOS2/PIK3R4/PRKAB1/ITPR1/ADCY2/ADCY10/MEF2A/SLC8A1/SLC9A1/MAP1LC3B/CALML4/PIK3R6/MAP2K1/PPARGC1A/MAP1LC3C/GNAI2/GNG2/BECN2/APELA/TGFBR1/PRKAG2/MAPK3	52
ssc04724	Glutamatergic synapse	45/1705	113/8867	2.79232e-07	3.9821e-06	2.13418e-06	GNAS/GRIN2C/GNAQ/PLCB3/GNB4/GNB1/PPP3R1/GRIK4/PRKCA/HOMER3/GRIN2D/GRM3/SHANK2/GLS/SLC17A8/SLC38A2/ADCY9/PLA2G4A/GNAI1/ADCY5/PLCB1/ITPR3/PLD1/ADCY1/DLGAP1/SLC1A6/GRIK5/CACNA1C/ITPR1/GRIK3/GRM7/ADCY2/SHANK3/PLA2G4D/GNAO1/GRIK2/GRIA2/GNAI2/GNG2/SLC1A1/GRM2/GRM8/GRIA4/GRM4/MAPK3	45
ssc04928	Parathyroid hormone synthesis, secretion and action	42/1705	105/8867	6.01149e-07	8.21571e-06	4.40315e-06	GNAS/GNAQ/PLCB3/MEF2D/LRP5/PRKCA/RAF1/RXRA/FOS/SP1/ADCY9/GNAI1/PDE4D/PDE4B/ADCY5/ATF2/PLCB1/RHOA/ITPR3/CREB3L3/PLD1/MMP16/TNFSF11/ADCY1/EGFR/CREB1/MMP17/ITPR1/MAFB/ADCY2/SLC34A2/MEF2A/TRPV5/MAP2K1/GCM1/GNAI2/GATA3/MMP24/MMP15/FGF23/ARRB1/MAPK3	42
ssc05207	Chemical carcinogenesis - receptor activation	68/1705	202/8867	6.57587e-07	8.62755e-06	4.62388e-06	GNAS/FGF9/NFKB1/STAT5B/PRKCA/AKT3/FGF5/KLF4/PIK3CD/GSTA1/EIF4EBP1/AIPL1/FGF20/RAF1/RXRA/FGF18/HSP90AA1/FGF8/FOS/STAT3/ADCY9/ADRB2/AHR/GNAI1/VEGFA/KPNB1/ARNT/JAG1/NOTCH2/KRAS/ADCY5/EPHX4/ATF2/SOS1/CREB3L3/ADRB3/TNFSF11/CACNA1S/ADCY1/EGFR/CREB1/PTGES3/MGST1/PIK3R1/CACNA1C/BCL6/PIK3CB/FGF6/AR/CYP1A1/ADCY2/PGR/MGST2/RPS6KA2/JAK2/KLF5/CDC25A/FGF16/MAP2K1/FGF4/SOS2/GNAI2/RPS6KA6/RPS6KA3/DLL1/ARRB1/ESR1…	68
ssc04934	Cushing syndrome	54/1705	150/8867	8.98464e-07	1.13345e-05	6.07464e-06	GNAS/FZD6/GNAQ/AXIN2/PLCB3/WNT7B/DVL3/SCARB1/AIPL1/WNT5A/CAMK2D/FZD1/SP1/ADCY9/AHR/GNAI1/POMC/KMT2A/ARNT/ADCY5/USP8/ATF2/PLCB1/ITPR3/WNT16/CREB3L3/CTNNB1/CACNA1I/TCF7L2/STAR/CACNA1S/ADCY1/EGFR/CREB1/WNT3/CACNA1C/ITPR1/ADCY2/CRH/KCNK3/FZD9/WNT7A/GSK3B/FZD8/MAP2K1/CDKN2C/CAMK2B/KCNK2/WNT9A/MC2R/GNAI2/AXIN1/LEF1/MAPK3	54
ssc04912	GnRH signaling pathway	37/1705	90/8867	1.26787e-06	1.54023e-05	8.25477e-06	GNAS/GNAQ/MAPK7/MAPK8/PLCB3/MAP3K4/MAP2K4/PRKCA/MAP3K1/RAF1/CAMK2D/ADCY9/PLA2G4A/KRAS/ADCY5/PLCB1/SOS1/ITPR3/PLD1/CACNA1S/ADCY1/EGFR/MAP3K2/CACNA1C/GNRH1/ITPR1/ADCY2/PLA2G4D/MAP2K6/MAPK13/CALML4/MAP3K3/MAP2K1/SOS2/CAMK2B/MMP2/MAPK3	37
ssc04971	Gastric acid secretion	32/1705	74/8867	1.76396e-06	2.06208e-05	1.10516e-05	GNAS/GNAQ/ACTG1/PLCB3/PRKCA/EZR/ATP1B1/CAMK2D/KCNJ2/ADCY9/GNAI1/ATP1A1/KCNE2/ADCY5/PLCB1/ITPR3/CFTR/ADCY1/MYLK4/KCNK10/KCNJ16/CHRM3/ITPR1/ADCY2/SLC9A1/CALML4/KCNQ1/CAMK2B/KCNK2/GNAI2/KCNJ1/SLC4A2	32
ssc04150	mTOR signaling pathway	54/1705	153/8867	1.82318e-06	2.06208e-05	1.10516e-05	FZD6/CAB39/PRKAA2/LRP5/WNT7B/LPIN2/DVL3/PRKCA/AKT3/PIK3CD/RHEB/RRAGC/MIOS/DDIT4/ATP6V1C1/EIF4EBP1/RAF1/WNT5A/FZD1/RICTOR/SESN2/IGF1/SGK1/ATP6V1A/PRR5/CLIP1/KRAS/SOS1/RHOA/WNT16/INSR/PIK3R1/WNT3/IRS1/PIK3CB/LPIN1/FZD9/RPS6KA2/ATP6V1B2/WNT7A/GSK3B/FZD8/MAP2K1/SOS2/GRB10/RPTOR/WNT9A/SLC38A9/WDR59/RPS6KA6/RPS6KA3/SEC13/ULK2/MAPK3	54
ssc05163	Human cytomegalovirus infection	73/1705	228/8867	2.20988e-06	2.41613e-05	1.29491e-05	GNAS/RAC3/GNAQ/NFKB1/PLCB3/RIPK1/GNB4/JAK1/BCAR1/ARHGEF12/GNB1/PPP3R1/PRKCA/AKT3/CCL5/RAC1/PIK3CD/RHEB/NFATC1/EIF4EBP1/RAF1/STAT3/SP1/IL6R/ADCY9/NFKBIA/GNAI1/VEGFA/PTGS2/KRAS/ADCY5/ATF2/PLCB1/SOS1/RHOA/ITPR3/CREB3L3/CTNNB1/ADCY1/MDM2/EGFR/CREB1/ROCK2/CGAS/PDIA3/PIK3R1/PIK3CB/PTGER2/ITPR1/NFATC2/ITGB3/CASP9/ADCY2/PTGER3/MAP2K6/MAPK13/CALML4/GSK3B/GNAO1/MAP2K1/BID/SOS2/IL6/B2M/B2M/GNAI2/GNG2/FASLG/…	73
ssc04925	Aldosterone synthesis and secretion	37/1705	92/8867	2.3865e-06	2.52507e-05	1.35329e-05	GNAS/ATP2B1/GNAQ/PLCB3/PRKCE/PRKCA/ATP1B1/SCARB1/CAMK2D/PRKD1/ADCY9/ATP1A1/POMC/ADCY5/ATF2/PLCB1/KCNK9/ITPR3/CREB3L3/DAGLA/CAMK1G/CACNA1I/STAR/CACNA1S/ADCY1/CREB1/CACNA1C/PRKD3/ITPR1/ADCY2/KCNK3/CALML4/CAMK1D/CAMK2B/MC2R/DAGLB/KCNJ5	37
ssc04611	Platelet activation	45/1705	121/8867	2.63379e-06	2.69963e-05	1.44685e-05	GNAS/GNAQ/ACTG1/PLCB3/ARHGEF12/AKT3/PIK3CD/GUCY1B1/PIK3CG/ADCY9/PRKG1/PLA2G4A/GNAI1/ADCY5/PLCB1/ITGB1/RHOA/ITPR3/GUCY1A1/PLCG2/COL1A1/FYN/ADCY1/GP5/SYK/MYLK4/ROCK2/PIK3R1/PIK3CB/GUCY1A2/ITPR1/ITGB3/F2R/LYN/ADCY2/BTK/PLA2G4D/MAPK13/PIK3R6/F2RL3/GNAI2/APBB1IP/GP9/TLN1/MAPK3	45
ssc04730	Long-term depression	27/1705	59/8867	3.02135e-06	3.00304e-05	1.60946e-05	GNAS/GNAQ/PLCB3/PRKCA/GUCY1B1/RAF1/IGF1/PRKG1/PLA2G4A/GNAI1/KRAS/PLCB1/ITPR3/GUCY1A1/NOS1/GNAZ/PPP1R17/GUCY1A2/ITPR1/LYN/CRH/PLA2G4D/GNAO1/GRIA2/MAP2K1/GNAI2/MAPK3	27
ssc04924	Renin secretion	30/1705	69/8867	3.22546e-06	3.11162e-05	1.66765e-05	GNAS/GNAQ/PLCB3/PPP3R1/GUCY1B1/KCNJ2/ADRB2/GNAI1/ADCY5/PLCB1/ITPR3/GUCY1A1/ADRB3/PDE3B/PDE1A/CACNA1S/ADCYAP1R1/CREB1/CACNA1C/EDNRA/PDE1C/GUCY1A2/PTGER2/ITPR1/CALML4/KCNMA1/ACE/PDE3A/GNAI2/EDN2	30
ssc05202	Transcriptional misregulation in cancer	61/1705	185/8867	5.26161e-06	4.93088e-05	2.64267e-05	NFKB1/IGFBP3/CDK9/SMAD1/MET/FOXO1/RUNX1T1/IL1R2/RXRA/HDAC1/HOXA10/SP1/KDM6A/TGFBR2/IGF1/BIRC3/KMT2A/LMO2/SS18/WNT16/CDK14/TCF3/MEIS1/FLT3/ID2/NR4A3/TLX3/MDM2/NGFR/PER2/ZEB1/PAX3/NFKBIZ/BCL6/MYCN/MLF1/PAX7/GADD45G/PROM1/ARNT2/ETV4/BCL11B/REL/MITF/KLF3/CEBPB/CDKN2C/ZBTB16/MAF/IL6/JMJD1C/TFE3/FCGR1A/MLLT1/EYA1/PTK2/CCNA1/MLLT3/CXCL8/FLI1/BMP2K	61
ssc04070	Phosphatidylinositol signaling system	37/1705	95/8867	5.84351e-06	5.32409e-05	2.85341e-05	PIP5K1B/INPP5E/PLCB3/PIP4K2A/PLCE1/PRKCA/PIK3CD/SYNJ1/CDS1/SYNJ2/IPMK/DGKI/PLCB1/ITPR3/PLCG2/PI4KA/PIK3R1/INPP5D/DGKE/PIK3CB/CDS2/PLCG1/ITPR1/DGKB/MTMR14/INPP4B/DGKD/PIK3C2G/MTMR2/PLCD1/CALML4/DGKK/IPPK/PIK3C2B/INPP4A/ITPKC/ITPK1	37
ssc05030	Cocaine addiction	23/1705	48/8867	6.22863e-06	5.46455e-05	2.92869e-05	GNAS/GRIN2C/NFKB1/CDK5R1/GRIN2D/GRM3/DRD2/GNAI1/GPSM1/ADCY5/ATF2/CREB3L3/CREB1/PDYN/TH/SLC18A1/GRIA2/DRD1/RGS9/GNAI2/SLC6A3/DDC/GRM2	23
ssc04014	Ras signaling pathway	73/1705	234/8867	6.33088e-06	5.46455e-05	2.92869e-05	RAC3/FGF9/RASA2/RALA/NFKB1/FGFR2/VEGFB/FGFR3/RAPGEF5/VEGFC/MAPK8/GNB4/RASGRP3/PLCE1/GNB1/PRKCA/AKT3/FGF5/RAC1/PIK3CD/EFNA5/MET/HTR7/FGF20/RAF1/ABL2/FGF18/ANGPT1/FGF8/IGF1/PLA2G4A/VEGFA/KRAS/SOS1/RHOA/PLD1/FLT3/PLCG2/ETS1/PDGFC/INSR/EGFR/NGFR/PIK3R1/PIK3CB/FGF6/PLCG1/ETS2/PLA2G2E/PTPN11/FGF19/PLA2G4D/KSR1/ANGPT4/AFDN/REL/CALML4/PDGFD/FGF16/MAP2K1/PAK1/FGF4/SOS2/NGF/HGF/RASGRF1/GNG2/FASLG/FLT4/FGF2…	73
ssc01521	EGFR tyrosine kinase inhibitor resistance	32/1705	78/8867	6.89532e-06	5.79914e-05	3.10801e-05	FGFR2/FGFR3/JAK1/PRKCA/AKT3/PIK3CD/EIF4EBP1/MET/RAF1/FOXO3/STAT3/IL6R/IGF1/VEGFA/KRAS/SOS1/PLCG2/NRG2/PDGFC/EGFR/PIK3R1/BCL2L11/PIK3CB/PLCG1/JAK2/GSK3B/PDGFD/MAP2K1/SOS2/HGF/IL6/MAPK3	32
ssc05231	Choline metabolism in cancer	37/1705	96/8867	7.77126e-06	6.37243e-05	3.41526e-05	RAC3/PIP5K1B/MAPK8/CHKA/PRKCA/AKT3/RAC1/PIK3CD/RHEB/EIF4EBP1/RAF1/HIF1A/FOS/SP1/SLC44A2/PLA2G4A/KRAS/DGKI/SOS1/PLD1/WASF3/SLC22A1/PDGFC/EGFR/PIK3R1/DGKE/PIK3CB/PLCG1/DGKB/PLPP1/DGKD/PLA2G4D/DGKK/PDGFD/MAP2K1/SOS2/MAPK3	37
ssc04261	Adrenergic signaling in cardiomyocytes	50/1705	145/8867	9.20939e-06	7.36751e-05	3.94857e-05	GNAS/ATP2B1/GNAQ/PPP2R3B/CREM/PLCB3/PRKCA/AKT3/ATP1B1/CAMK2D/ATP2A2/PIK3CG/ADCY9/ADRB2/GNAI1/ATP1A1/PPP2R5C/SCN7A/ADCY5/ATF2/PLCB1/CREB3L3/PPP2R2B/CACNA1S/ADCY1/CREB1/PPP2R3A/CACNG4/MYL2/CACNA1C/CACNA2D4/TNNT2/ADCY2/FXYD2/MAPK13/SLC8A1/SLC9A1/CALML4/SCN5A/KCNQ1/PIK3R6/CAMK2B/RAPGEF4/CACNA2D2/GNAI2/CACNG5/CACNG1/ADRA1D/ADRA1B/MAPK3	50
ssc05226	Gastric cancer	51/1705	149/8867	9.53755e-06	7.44837e-05	3.99191e-05	FGF9/FZD6/FGFR2/CTNNA1/AXIN2/CSNK1A1/CDH1/LRP5/WNT7B/DVL3/AKT3/FGF5/PIK3CD/MET/FGF20/RAF1/WNT5A/RXRA/FZD1/FGF18/FGF8/TGFBR2/KRAS/SOS1/WNT16/CTNNB1/TCF7L2/EGFR/SMAD2/PIK3R1/WNT3/PIK3CB/FGF6/FZD9/FGF19/GADD45G/WNT7A/GSK3B/FZD8/FGF16/MAP2K1/FGF4/SOS2/WNT9A/HGF/CDH17/TGFBR1/FGF23/AXIN1/LEF1/MAPK3	51
ssc04933	AGE-RAGE signaling pathway in diabetic complications	38/1705	101/8867	1.13763e-05	8.67772e-05	4.65077e-05	NFKB1/COL4A2/VEGFB/VEGFC/MAPK8/PLCB3/PLCE1/STAT5B/PRKCE/PRKCA/AKT3/RAC1/PIK3CD/NFATC1/FN1/FOXO1/STAT3/TGFBR2/NOX4/VEGFA/KRAS/PLCB1/PLCG2/COL1A1/SMAD2/PIK3R1/PIK3CB/PLCG1/COL4A4/JAK2/PLCD1/MAPK13/IL6/MMP2/TGFBR1/STAT1/CXCL8/MAPK3	38
ssc04722	Neurotrophin signaling pathway	43/1705	120/8867	1.30298e-05	9.71316e-05	5.20571e-05	NFKB1/MAPK7/KIDINS220/PSEN2/MAPK8/AKT3/RAC1/PIK3CD/MAP3K5/MAP3K1/RAF1/CAMK2D/FOXO3/NFKBIA/SH2B3/KRAS/SOS1/RHOA/PSEN1/PLCG2/YWHAE/NGFR/PIK3R1/SORT1/IRS1/PIK3CB/PLCG1/PTPN11/RPS6KA2/MAPK13/CALML4/NTRK3/GSK3B/MAP3K3/MAP2K1/SOS2/CAMK2B/NGF/SH2B2/FASLG/RPS6KA6/RPS6KA3/MAPK3	43
ssc04390	Hippo signaling pathway	52/1705	155/8867	1.49003e-05	0.000108607	5.8207e-05	FZD6/ACTG1/TEAD1/WTIP/CTNNA1/AXIN2/SMAD1/CDH1/WNT7B/DVL3/LATS2/SMAD7/RASSF6/WNT5A/YWHAB/FZD1/TGFBR2/BMPR2/BIRC3/WNT16/YAP1/CTNNB1/ID2/PPP2R2B/TCF7L2/YWHAE/SMAD2/WNT3/SNAI2/GLI2/DLG2/BTRC/FBXW11/FZD9/TP53BP2/LATS1/STK3/FRMD1/YWHAQ/WNT7A/BMP2/GSK3B/FZD8/FRMD6/DLG1/GDF6/WWC1/WNT9A/TGFBR1/AXIN1/NKD1/LEF1	52
ssc05167	Kaposi sarcoma-associated herpesvirus infection	62/1705	196/8867	1.93646e-05	0.000133329	7.14566e-05	NFKB1/PREX1/MAPK8/GNB4/JAK1/CXCL2/MAP2K4/GNB1/PPP3R1/AKT3/CREBBP/RAC1/PIK3CD/NFATC1/RAF1/HIF1A/FOS/STAT3/PIK3CG/NFKBIA/VEGFA/PTGS2/RCAN1/KRAS/MAP1LC3A/ITPR3/RPS27A/PLCG2/CTNNB1/TCF7L2/SYK/CREB1/TRAF3/CCR4/PIK3R1/PIK3CB/PLCG1/ITPR1/NFATC2/CASP9/LYN/JAK2/CD200R1/MAP2K6/MAPK13/UBC/MAP1LC3B/CALML4/GSK3B/PIK3R6/MAP2K1/BID/MAP1LC3C/IL6/C3/GNG2/BECN2/STAT1/NFATC3/CXCL8/LEF1/MAPK3	62
ssc04270	Vascular smooth muscle contraction	47/1705	137/8867	1.97195e-05	0.000133329	7.14566e-05	GNAS/GNAQ/PLCB3/ARHGEF12/PRKCE/PRKCA/GUCY1B1/RAF1/ACTA2/PPP1R14A/CALD1/ADCY9/PRKG1/PLA2G4A/PRKCH/ADCY5/PLCB1/RHOA/ITPR3/GUCY1A1/CACNA1S/ADCY1/MYLK4/ROCK2/PPP1R12B/CACNA1C/EDNRA/GUCY1A2/ADORA2B/ITPR1/KCNMB1/PLA2G2E/NPR2/ADCY2/CALCRL/PLA2G4D/KCNMB3/CALML4/MAP2K1/KCNMA1/ADORA2A/ADRA1D/ADRA1B/EDN2/AVPR1B/RAMP3/MAPK3	47
ssc04071	Sphingolipid signaling pathway	42/1705	118/8867	1.975e-05	0.000133329	7.14566e-05	RAC3/CERS2/GNAQ/NFKB1/PPP2R3B/MAPK8/PLCB3/SPTLC3/PRKCE/PRKCA/AKT3/RAC1/PIK3CD/MAP3K5/NSMAF/RAF1/CTSD/GNAI1/PPP2R5C/KRAS/PLCB1/RHOA/PLD1/PPP2R2B/SPTLC1/FYN/ROCK2/PPP2R3A/PIK3R1/PIK3CB/S1PR3/S1PR1/MAPK13/S1PR4/SGMS1/MAP2K1/ACER2/BID/SGPP2/GNAI2/DEGS2/MAPK3	42
ssc04540	Gap junction	33/1705	85/8867	1.9918e-05	0.000133329	7.14566e-05	GNAS/GNAQ/MAPK7/PLCB3/TUBAL3/PRKCA/GUCY1B1/RAF1/ADCY9/PRKG1/DRD2/GNAI1/KRAS/ADCY5/PLCB1/SOS1/ITPR3/GUCY1A1/ADCY1/PDGFC/EGFR/MAP3K2/GUCY1A2/ITPR1/ADCY2/TUBA1B/PDGFD/MAP2K1/SOS2/DRD1/GNAI2/HTR2A/MAPK3	33
ssc04917	Prolactin signaling pathway	29/1705	71/8867	2.03604e-05	0.000133564	7.15828e-05	NFKB1/MAPK8/SOCS3/STAT5B/AKT3/PIK3CD/RAF1/FOS/FOXO3/STAT3/KRAS/SOS1/TNFSF11/GCK/PIK3R1/ELF5/PIK3CB/PRLR/JAK2/MAPK13/TH/GSK3B/MAP2K1/IRF1/SOS2/STAT1/ESR1/SOCS5/MAPK3	29
ssc04625	C-type lectin receptor signaling pathway	38/1705	105/8867	3.16734e-05	0.000201016	0.000107733	NFKB1/MAPK8/ARHGEF12/PPP3R1/AKT3/IL12B/PIK3CD/NFATC1/RAF1/NFKBIA/PTGS2/KRAS/RHOA/ITPR3/IL12A/CBLB/PLCG2/MDM2/SYK/PIK3R1/PIK3CB/ITPR1/NFATC2/RELB/PTPN11/KSR1/MAPK13/EGR2/CALML4/IRF1/PAK1/CD209/IL6/IL10/EGR3/STAT1/NFATC3/MAPK3	38
ssc05412	Arrhythmogenic right ventricular cardiomyopathy	30/1705	76/8867	3.23411e-05	0.000201016	0.000107733	DSP/ACTG1/CTNNA1/ITGB5/ITGA9/ITGA6/ATP2A2/CDH2/ITGB8/ITGB1/PKP2/CTNNB1/ITGA4/TCF7L2/CACNA1S/SGCG/CACNG4/ITGB6/CACNA1C/CACNA2D4/ITGB3/ITGA11/SLC8A1/LAMA1/DMD/CACNA2D2/CACNG5/CACNG1/LEF1/ITGAV	30
ssc05218	Melanoma	28/1705	69/8867	3.24812e-05	0.000201016	0.000107733	FGF9/CDH1/AKT3/FGF5/PIK3CD/MET/FGF20/RAF1/FGF18/FGF8/IGF1/KRAS/PDGFC/MDM2/EGFR/PIK3R1/PIK3CB/FGF6/FGF19/GADD45G/MITF/PDGFD/FGF16/MAP2K1/FGF4/HGF/FGF23/MAPK3	28
ssc04725	Cholinergic synapse	40/1705	113/8867	3.57292e-05	0.000217022	0.000116311	GNAQ/PLCB3/GNB4/GNB1/PRKCA/AKT3/PIK3CD/CAMK2D/FOS/PIK3CG/KCNJ2/CHRM5/ADCY9/GNAI1/KRAS/ADCY5/PLCB1/ITPR3/CREB3L3/FYN/CACNA1S/ADCY1/CREB1/PIK3R1/CACNA1C/PIK3CB/CHRM3/ITPR1/ADCY2/JAK2/KCNQ1/GNAO1/PIK3R6/MAP2K1/CAMK2B/KCNJ6/GNAI2/GNG2/KCNQ3/MAPK3	40
ssc04662	B cell receptor signaling pathway	30/1705	77/8867	4.33652e-05	0.000258614	0.000138603	RAC3/NFKB1/RASGRP3/PPP3R1/PIK3AP1/AKT3/RAC1/PIK3CD/NFATC1/RAF1/FOS/NFKBIA/KRAS/SOS1/PLCG2/SYK/PIK3R1/INPP5D/CD81/PIK3CB/NFATC2/LYN/BTK/GSK3B/MAP2K1/SOS2/DAPP1/CD22/NFATC3/MAPK3	30
ssc04960	Aldosterone-regulated sodium reabsorption	18/1705	37/8867	4.92767e-05	0.000286641	0.000153624	SLC9A3R2/PRKCA/PIK3CD/ATP1B1/IGF1/NEDD4L/SGK1/ATP1A1/SCNN1B/KRAS/INSR/PIK3R1/IRS1/PIK3CB/NR3C2/FXYD2/KCNJ1/MAPK3	18
ssc04914	Progesterone-mediated oocyte maturation	34/1705	92/8867	4.98127e-05	0.000286641	0.000153624	MAPK8/CPEB3/AKT3/CDC16/PIK3CD/CPEB2/RAF1/HSP90AA1/IGF1/ADCY9/GNAI1/KRAS/ADCY5/ANAPC10/PDE3B/CDC23/ADCY1/PIK3R1/PIK3CB/ADCY2/PGR/RPS6KA2/CDC25A/MAPK13/SPDYA/MAP2K1/CPEB4/GNAI2/RPS6KA6/RPS6KA3/MAD1L1/MOS/CCNA1/MAPK3	34
ssc04728	Dopaminergic synapse	44/1705	130/8867	5.20817e-05	0.000294531	0.000157852	GNAS/GNAQ/PPP2R3B/MAPK8/PLCB3/GNB4/GNB1/PRKCA/AKT3/CAMK2D/FOS/DRD2/GNAI1/ARNTL/PPP2R5C/ADCY5/ATF2/PLCB1/ITPR3/CREB3L3/PPP2R2B/CLOCK/CREB1/PPP2R3A/CACNA1C/ITPR1/MAPK13/CALML4/TH/GSK3B/GNAO1/SLC18A1/GRIA2/CAMK2B/DRD1/KCNJ6/GNAI2/GNG2/SLC6A3/DDC/KCNJ5/ARRB1/GNAL/GRIA4	44
ssc04911	Insulin secretion	32/1705	85/8867	5.41323e-05	0.000300939	0.000161286	GNAS/GNAQ/PLCB3/PRKCA/ATP1B1/ABCC8/CAMK2D/ADCY9/ATP1A1/PDX1/ADCY5/ATF2/PLCB1/ITPR3/CREB3L3/CACNA1S/ADCY1/ADCYAP1R1/CREB1/GCK/CACNA1C/CCKAR/CHRM3/KCNMB1/ADCY2/FXYD2/SNAP25/KCNMB3/KCNMA1/CAMK2B/RAPGEF4/GLP1R	32
ssc04062	Chemokine signaling pathway	57/1705	182/8867	5.67391e-05	0.000307137	0.000164608	RAC3/GNAQ/NFKB1/PREX1/PLCB3/GNB4/CXCL2/BCAR1/GNB1/STAT5B/AKT3/CCL5/RAC1/PIK3CD/CCL20/RAF1/FOXO3/STAT3/PIK3CG/ADCY9/NFKBIA/GNAI1/KRAS/ADCY5/PLCB1/XCR1/SOS1/RHOA/PLCG2/ADCY1/CXCL11/ROCK2/CCR4/PIK3R1/PIK3CB/PLCG1/LYN/ADCY2/ELMO1/JAK2/CXCL9/GRK5/CXCR6/GSK3B/PIK3R6/MAP2K1/PAK1/SOS2/DOCK2/GNAI2/GNG2/NCF1/PTK2/STAT1/CXCL8/ARRB1/MAPK3	57
ssc04211	Longevity regulating pathway	33/1705	89/8867	5.92923e-05	0.000307137	0.000164608	IRS2/NFKB1/PRKAA2/AKT3/PIK3CD/RHEB/EIF4EBP1/FOXO1/SESN2/FOXO3/IGF1/ADCY9/KRAS/ADCY5/SESN1/SOD2/ATF2/CREB3L3/ADCY1/INSR/CREB1/PIK3R1/PRKAB1/IRS1/PIK3CB/ADCY2/ADIPOR2/ADIPOQ/PPARGC1A/RPTOR/ATG5/EHMT1/PRKAG2	33
ssc04512	ECM-receptor interaction	33/1705	89/8867	5.92923e-05	0.000307137	0.000164608	COL4A2/ITGB5/ITGA9/ITGA6/LAMA3/FN1/THBS1/CD44/ITGB8/FREM1/ITGB1/ITGA4/COL1A1/HSPG2/COL6A2/GP5/COMP/COL6A5/COL2A1/ITGB6/SPP1/RELN/ITGB3/COL4A4/LAMC1/ITGA11/THBS2/LAMA1/LAMC3/LAMB1/TNN/GP9/ITGAV	33
ssc05210	Colorectal cancer	33/1705	89/8867	5.92923e-05	0.000307137	0.000164608	RAC3/RALA/AXIN2/MAPK8/AKT3/EREG/RAC1/PIK3CD/RAF1/FOS/MSH6/TGFBR2/PMAIP1/KRAS/SOS1/RHOA/DCC/CTNNB1/TCF7L2/EGFR/SMAD2/PIK3R1/BCL2L11/PIK3CB/CASP9/GADD45G/GSK3B/MAP2K1/SOS2/TGFBR1/AXIN1/LEF1/MAPK3	33
ssc04520	Adherens junction	28/1705	71/8867	5.99292e-05	0.000307137	0.000164608	RAC3/ACTG1/CTNNA1/CDH1/LMO7/PTPRB/CREBBP/RAC1/PTPRM/MET/PTPN1/CTNND1/TGFBR2/RHOA/NECTIN1/CTNNB1/TCF7L2/FYN/WASF3/INSR/EGFR/SNAI2/MAP3K7/AFDN/WASL/TGFBR1/LEF1/MAPK3	28
ssc04350	TGF-beta signaling pathway	34/1705	94/8867	8.23191e-05	0.000415395	0.000222628	CUL1/ZFYVE9/SMAD5/ACVR1/SMAD9/E2F5/BAMBI/SMAD1/CHRD/CREBBP/INHBB/FBN1/SMAD7/LTBP1/SP1/THBS1/TGFBR2/BMPR2/THSD4/RHOA/ID2/SMURF2/SMAD2/INHBC/TGIF1/PITX2/FST/BMP2/GREM1/RBL1/GDF6/TGFBR1/ACVR2A/MAPK3	34
ssc04923	Regulation of lipolysis in adipocytes	23/1705	55/8867	9.3396e-05	0.00046415	0.000248758	GNAS/IRS2/AKT3/PIK3CD/ADCY9/PRKG1/ADRB2/GNAI1/PTGS2/ADCY5/ADRB3/PDE3B/FABP4/ADCY1/INSR/PIK3R1/IRS1/PIK3CB/ADCY2/PTGER3/TSHB/GNAI2/NPY	23
ssc04668	TNF signaling pathway	38/1705	110/8867	0.000101226	0.000495554	0.000265589	NFKB1/VEGFC/MAPK8/RIPK1/SOCS3/CXCL2/MAP2K4/PGAM5/TNFAIP3/AKT3/CCL5/DAB2IP/PIK3CD/IL15/MAP3K5/CCL20/LIF/FOS/NFKBIA/PTGS2/BIRC3/JAG1/ATF2/CREB3L3/CREB1/TRAF3/PIK3R1/PIK3CB/MAP3K7/MAP2K6/TAB2/MAPK13/CEBPB/MAP2K1/IRF1/IL6/DNM1L/MAPK3	38
ssc05146	Amoebiasis	35/1705	99/8867	0.000110935	0.000528665	0.000283334	GNAS/GNAQ/NFKB1/COL4A2/PLCB3/CXCL2/PRKCA/IL12B/PIK3CD/LAMA3/FN1/HSPB1/IL1R2/PLCB1/IL12A/C9/COL1A1/ADCY1/PIK3R1/NOS2/PIK3CB/COL4A4/LAMC1/C8A/LAMA1/RAB7A/LAMC3/IL6/LAMB1/IL10/PTK2/RAB7B/CXCL8/GNAL/CD1D	35
ssc04664	Fc epsilon RI signaling pathway	26/1705	66/8867	0.000111213	0.000528665	0.000283334	RAC3/MAPK8/MAP2K4/PRKCA/AKT3/RAC1/PIK3CD/RAF1/PLA2G4A/KRAS/SOS1/PLCG2/FYN/SYK/PIK3R1/INPP5D/PIK3CB/PLCG1/LYN/BTK/PLA2G4D/MAP2K6/MAPK13/MAP2K1/SOS2/MAPK3	26
ssc04068	FoxO signaling pathway	43/1705	130/8867	0.000115159	0.000539603	0.000289197	IRS2/MAPK8/PRKAA2/TNFSF10/AKT3/HOMER3/CREBBP/PIK3CD/FOXO1/RAF1/FOXO3/STAT3/TGFBR2/IGF1/SGK1/FOXO6/KRAS/SOD2/SOS1/INSR/MDM2/EGFR/PIK3R1/PRKAB1/BCL2L11/USP7/IRS1/BCL6/PIK3CB/FOXG1/GADD45G/S1PR1/MAPK13/S1PR4/MAP2K1/SOS2/IL6/RBL2/FASLG/IL10/TGFBR1/PRKAG2/MAPK3	43
ssc04140	Autophagy - animal	46/1705	142/8867	0.000118731	0.000548504	0.000293967	IRS2/ATG4B/DAPK1/MAPK8/SH3GLB1/PRKAA2/AKT3/PIK3CD/RHEB/RRAGC/DDIT4/RAF1/HIF1A/CTSD/KRAS/ATG2A/MAP1LC3A/DAPK2/HMGB1/ATG7/AMBRA1/NRBF2/PIK3R1/PIK3R4/IRS1/PIK3CB/MAP3K7/ITPR1/MTMR14/ATG16L2/ATG16L1/MAP1LC3B/RAB7A/MAP2K1/TANK/MAP1LC3C/RPTOR/ATG5/EIF2AK4/SUPT20H/RAB1A/BECN2/RAB7B/ATG4C/ULK2/MAPK3	46
ssc05135	Yersinia infection	46/1705	143/8867	0.00014303	0.000651582	0.000349211	RAC3/GNAQ/NFKB1/ACTG1/ARHGEF28/PIP5K1B/MAPK8/BCAR1/MAP2K4/ARHGEF12/AKT3/ARHGEF7/RAC1/PIK3CD/NLRC4/NFATC1/FN1/FOS/NFKBIA/ITGB1/RHOA/ITGA4/ROCK2/PIK3R1/ARPC1B/PIK3CB/PLCG1/MAP3K7/NFATC2/ELMO1/RPS6KA2/MAP2K6/TAB2/MAPK13/GSK3B/MAP2K1/ACTR3B/IL6/RPS6KA6/IL10/RPS6KA3/WASL/PTK2/NFATC3/CXCL8/MAPK3	46
ssc04974	Protein digestion and absorption	36/1705	104/8867	0.00014569	0.000654608	0.000350833	COL4A2/COL5A1/COL14A1/ATP1B1/SLC1A5/COL15A1/COL8A1/MEP1B/COL11A1/SLC38A2/ATP1A1/KCNK5/COL1A1/COL6A2/COL6A5/COL26A1/COL2A1/COL11A2/MME/ELN/COL4A4/COL22A1/SLC36A4/PRCP/COL16A1/FXYD2/SLC8A1/KCNQ1/COL23A1/COL5A2/COL13A1/COL18A1/COL7A1/SLC15A1/XPNPEP2/SLC1A1	36
ssc04970	Salivary secretion	32/1705	89/8867	0.000150089	0.000665258	0.000356541	GNAS/ATP2B1/GNAQ/PLCB3/PRKCA/ATP1B1/GUCY1B1/ADCY9/PRKG1/ADRB2/ATP1A1/ADCY5/PLCB1/ITPR3/GUCY1A1/NOS1/ADRB3/ADCY1/GUCY1A2/CHRM3/ITPR1/ADCY2/FXYD2/SLC9A1/CALML4/KCNMA1/CST3/CD38/STATH/ADRA1D/ADRA1B/SLC4A2	32
ssc01522	Endocrine resistance	33/1705	93/8867	0.000159158	0.000686892	0.000368135	GNAS/NOTCH1/MAPK8/AKT3/PIK3CD/RAF1/FOS/SP1/IGF1/ADCY9/JAG1/NOTCH2/KRAS/ADCY5/NCOA3/SOS1/ADCY1/MDM2/EGFR/MED1/PIK3R1/PIK3CB/ADCY2/ABCB11/MAPK13/MAP2K1/CDKN2C/SOS2/MMP2/PTK2/DLL1/ESR1/MAPK3	33
ssc04666	Fc gamma R-mediated phagocytosis	33/1705	93/8867	0.000159158	0.000686892	0.000368135	PIP5K1B/ASAP1/PRKCE/PRKCA/AKT3/RAC1/PIK3CD/ASAP2/RAF1/PLA2G4A/PLD1/PLCG2/WASF3/SYK/CFL2/PIK3R1/INPP5D/ARPC1B/PIK3CB/MARCKS/PLCG1/LYN/PLPP1/PLA2G4D/BIN1/MAP2K1/PAK1/ACTR3B/FCGR1A/AMPH/NCF1/LIMK2/MAPK3	33
ssc00562	Inositol phosphate metabolism	27/1705	71/8867	0.000166757	0.000710343	0.000380704	PIP5K1B/INPP5E/PLCB3/PIP4K2A/PLCE1/PIK3CD/SYNJ1/SYNJ2/PIK3CG/IPMK/PLCB1/PLCG2/PI4KA/INPP5D/PIK3CB/PLCG1/MTMR14/INPP4B/PIK3C2G/MTMR2/PLCD1/IPPK/PIK3C2B/INPP4A/ITPKC/INPP5K/ITPK1	27
ssc04370	VEGF signaling pathway	23/1705	57/8867	0.000178738	0.000751617	0.000402824	RAC3/PPP3R1/PRKCA/AKT3/RAC1/PIK3CD/HSPB1/RAF1/PLA2G4A/VEGFA/PTGS2/KRAS/PLCG2/PIK3R1/PIK3CB/PLCG1/NFATC2/CASP9/PLA2G4D/MAPK13/MAP2K1/PTK2/MAPK3	23
ssc00514	Other types of O-glycan biosynthesis	20/1705	47/8867	0.000198981	0.000826149	0.000442769	GALNT2/B3GLCT/ST3GAL3/GALNT12/ST6GAL1/COLGALT1/GALNT6/OGT/GXYLT2/GALNT13/GALNTL6/GALNT7/GALNT10/GALNT11/GXYLT1/XXYLT1/COLGALT2/B4GALT1/GALNT9/GALNT16	20
ssc04213	Longevity regulating pathway - multiple species	24/1705	61/8867	0.000206755	0.000847694	0.000454316	IRS2/PRKAA2/AKT3/PIK3CD/FOXO1/HDAC1/FOXO3/IGF1/ADCY9/KRAS/ADCY5/SOD2/SOD1/ADCY1/INSR/PIK3R1/PRKAB1/IRS1/PIK3CB/ADCY2/RPTOR/ATG5/FOXA2/PRKAG2	24
ssc04144	Endocytosis	69/1705	241/8867	0.000224818	0.000905262	0.000485169	AGAP1/ZFYVE9/FGFR2/IGF2R/PIP5K1B/WASHC1/FGFR3/SH3GLB2/SMAP1/RAB4A/SH3GLB1/IQSEC1/ASAP1/CAPZA2/CLTA/ARAP2/ARFGEF2/RAB22A/EPN2/DNAJC6/GIT1/ASAP2/WASHC5/VPS45/SH3GL2/PDCD6IP/TGFBR2/NEDD4L/SNX2/RAB11FIP2/CHMP2B/RAB10/USP8/MVB12B/RHOA/CHMP4B/PLD1/CBLB/PSD2/SMURF2/MDM2/EGFR/SMAD2/CYTH1/DAB2/RUFY1/ARAP3/ARPC1B/RAB11A/CHMP6/VPS26A/GRK5/BIN1/PSD3/RAB7A/CAV2/ACTR3B/RAB11FIP4/DNM3/CYTH3/EPN3/SH3KBP1/AMPH/ST…	69
ssc04710	Circadian rhythm	15/1705	31/8867	0.000226316	0.000905262	0.000485169	CUL1/RORA/PRKAA2/ARNTL/CLOCK/CREB1/PER2/NPAS2/PRKAB1/BTRC/FBXW11/PER1/RORB/FBXL3/PRKAG2	15
ssc05213	Endometrial cancer	23/1705	58/8867	0.000242981	0.000960216	0.000514621	CTNNA1/AXIN2/CDH1/AKT3/PIK3CD/RAF1/FOXO3/KRAS/SOS1/CTNNB1/TCF7L2/ILK/EGFR/PIK3R1/PIK3CB/CASP9/GADD45G/GSK3B/MAP2K1/SOS2/AXIN1/LEF1/MAPK3	23
ssc05418	Fluid shear stress and atherosclerosis	44/1705	139/8867	0.00029547	0.00115374	0.00061834	RAC3/NFKB1/ACTG1/MAPK7/ACVR1/MAPK8/MAP2K4/PRKAA2/AKT3/SUMO2/RAC1/PIK3CD/GSTA1/MAP3K5/SUMO3/IL1R2/HSP90AA1/FOS/BMPR2/VEGFA/RHOA/SUMO4/CTNNB1/CDH5/MGST1/PIK3R1/PIK3CB/MAP3K7/ITGB3/MGST2/MEF2A/GPC1/MAP2K6/MAPK13/CALML4/PECAM1/CAV2/ASS1/MMP2/NCF1/DUSP1/PTK2/ACVR2A/ITGAV	44
ssc05223	Non-small cell lung cancer	26/1705	70/8867	0.000338983	0.00130808	0.000701055	STAT5B/PRKCA/AKT3/PIK3CD/MET/RAF1/RXRA/FOXO3/STAT3/KRAS/SOS1/RET/EML4/PLCG2/EGFR/PIK3R1/PIK3CB/PLCG1/CASP9/GADD45G/MAP2K1/ALK/SOS2/HGF/FHIT/MAPK3	26
ssc04114	Oocyte meiosis	39/1705	120/8867	0.000353056	0.00134654	0.00072167	CUL1/SLK/CPEB3/PPP3R1/CDC16/CPEB2/CAMK2D/YWHAB/IGF1/ADCY9/PPP2R5C/ADCY5/ITPR3/ANAPC10/CDC23/YWHAE/ADCY1/SMC3/AR/ITPR1/FBXO43/BTRC/ADCY2/PGR/FBXW11/RPS6KA2/YWHAQ/MAPK13/SPDYA/CALML4/MAP2K1/CPEB4/CAMK2B/FBXO5/RPS6KA6/RPS6KA3/MAD1L1/MOS/MAPK3	39
ssc05230	Central carbon metabolism in cancer	25/1705	67/8867	0.000403969	0.00152301	0.000816247	FGFR2/FGFR3/SLC16A3/AKT3/PIK3CD/SLC1A5/MET/RAF1/HIF1A/GLS/KRAS/RET/FLT3/HK3/EGFR/GCK/PIK3R1/PIK3CB/PDHB/NTRK3/MAP2K1/HK2/PFKP/LDHC/MAPK3	25
ssc04915	Estrogen signaling pathway	42/1705	133/8867	0.000424774	0.0015714	0.000842182	GNAS/GNAQ/PLCB3/AKT3/PIK3CD/RAF1/HSP90AA1/FOS/SP1/CTSD/ADCY9/GNAI1/POMC/KRAS/ADCY5/NCOA3/ATF2/PLCB1/SOS1/ITPR3/CREB3L3/ADCY1/EGFR/CREB1/OPRM1/PIK3R1/PIK3CB/ITPR1/ADCY2/PGR/CALML4/GNAO1/MAP2K1/SOS2/KCNJ6/MMP2/GNAI2/KCNJ5/FKBP5/ESR1/GABBR2/MAPK3	42
ssc00230	Purine metabolism	41/1705	129/8867	0.000426386	0.0015714	0.000842182	IMPDH1/ENPP1/UOX/ENTPD2/GUCY1B1/PGM1/ADCY9/PAPSS1/NME7/PDE4D/AK8/PDE4B/ADCY5/GUCY1A1/PDE3B/PDE1A/ADCY1/ADK/PGM2/PDE9A/ATIC/XDH/PDE6A/PDE1C/GUCY1A2/AK7/RRM1/NT5E/NPR2/ADA/ADCY2/ADCY10/GMPS/GUCY2D/NTPCR/GUCY2F/GDA/PDE3A/AMPD3/NME2/FHIT	41
ssc05410	Hypertrophic cardiomyopathy	31/1705	90/8867	0.000453116	0.00165136	0.000885035	ACTG1/ITGB5/ITGA9/PRKAA2/ITGA6/ATP2A2/IGF1/ITGB8/ITGB1/ITGA4/CACNA1S/SGCG/CACNG4/ITGB6/MYL2/PRKAB1/CACNA1C/CACNA2D4/TNNT2/ITGB3/ITGA11/SLC8A1/LAMA1/DMD/ACE/IL6/CACNA2D2/CACNG5/CACNG1/PRKAG2/ITGAV	31
ssc04218	Cellular senescence	47/1705	154/8867	0.00047455	0.00171046	0.000916713	CAPN2/NFKB1/IGFBP3/E2F5/PPP3R1/AKT3/PIK3CD/RHEB/NFATC1/EIF4EBP1/FOXO1/RAF1/HIPK2/FOXO3/TGFBR2/MCU/KRAS/ITPR3/TRPM7/ETS1/SLC25A5/MDM2/SMAD2/HIPK1/PIK3R1/PIK3CB/ITPR1/NFATC2/NBN/BTRC/FBXW11/GADD45G/CDC25A/MAP2K6/HIPK3/MAPK13/CALML4/MAP2K1/RBL1/IL6/RBL2/ZFP36L2/TGFBR1/NFATC3/CCNA1/CXCL8/MAPK3	47
ssc05161	Hepatitis B	50/1705	167/8867	0.000522505	0.00184787	0.000990355	NFKB1/MAPK8/JAK1/MAP2K4/STAT5B/PRKCA/AKT3/CREBBP/PIK3CD/STAT4/MAP3K1/NFATC1/RAF1/YWHAB/DDX3X/FOS/STAT3/TGFBR2/NFKBIA/KRAS/ATF2/SOS1/CREB3L3/HSPG2/IFIH1/CREB1/TRAF3/PIK3R1/PIK3CB/MAP3K7/NFATC2/CASP9/JAK2/YWHAQ/MAP2K6/TAB2/MAPK13/EGR2/MAP2K1/BID/SOS2/IL6/FASLG/EGR3/TGFBR1/STAT1/NFATC3/CCNA1/CXCL8/MAPK3	50
ssc05211	Renal cell carcinoma	25/1705	68/8867	0.000523939	0.00184787	0.000990355	AKT3/CREBBP/RAC1/PIK3CD/MET/RAF1/HIF1A/ELOC/EGLN3/VEGFA/EPAS1/ARNT/KRAS/SOS1/ETS1/PIK3R1/PIK3CB/PTPN11/ARNT2/MAP2K1/PAK1/SOS2/HGF/TFE3/MAPK3	25
ssc05225	Hepatocellular carcinoma	49/1705	163/8867	0.000534326	0.00186446	0.000999244	FZD6/ACTG1/AXIN2/CSNK1A1/ARID1B/LRP5/WNT7B/DVL3/PRKCA/AKT3/PIK3CD/GSTA1/TXNRD1/BRD7/MET/RAF1/ACTL6A/WNT5A/FZD1/TGFBR2/KRAS/SOS1/WNT16/PLCG2/CTNNB1/TCF7L2/EGFR/SMAD2/MGST1/PIK3R1/WNT3/PIK3CB/PLCG1/MGST2/FZD9/GADD45G/SMARCA2/WNT7A/GSK3B/FZD8/MAP2K1/SOS2/WNT9A/DPF1/HGF/TGFBR1/AXIN1/LEF1/MAPK3	49
ssc04920	Adipocytokine signaling pathway	26/1705	72/8867	0.000562763	0.00194301	0.00104135	IRS2/NFKB1/MAPK8/SOCS3/PRKAA2/AKT3/RXRA/ACSL1/STAT3/CPT1C/NFKBIA/POMC/ACSL4/ACSBG1/ACSL5/ACSL3/PRKAB1/IRS1/ACACB/PTPN11/JAK2/ADIPOR2/ADIPOQ/PPARGC1A/NPY/PRKAG2	26
ssc04930	Type II diabetes mellitus	19/1705	47/8867	0.000623624	0.00213071	0.00114194	IRS2/MAPK8/SOCS3/PRKCE/MAFA/PIK3CD/ABCC8/PDX1/HK3/INSR/GCK/PIK3R1/CACNA1C/IRS1/PIK3CB/ADIPOQ/CACNA1E/HK2/MAPK3	19
ssc04012	ErbB signaling pathway	29/1705	84/8867	0.0006544	0.00221282	0.00118594	MAPK8/MAP2K4/STAT5B/PRKCA/AKT3/EREG/PIK3CD/EIF4EBP1/RAF1/ABL2/CAMK2D/KRAS/SOS1/CBLB/PLCG2/NRG2/EGFR/NCK2/PIK3R1/PIK3CB/PLCG1/ERBB4/GSK3B/MAP2K1/PAK1/SOS2/CAMK2B/PTK2/MAPK3	29
ssc05215	Prostate cancer	32/1705	96/8867	0.000710284	0.00237483	0.00127277	NFKB1/FGFR2/AKT3/CREBBP/PIK3CD/FOXO1/RAF1/IL1R2/HSP90AA1/IGF1/NFKBIA/KRAS/SOS1/CREB3L3/CTNNB1/TCF7L2/PDGFC/MDM2/EGFR/CREB1/PIK3R1/ZEB1/PIK3CB/AR/CASP9/GSK3B/PDGFD/MAP2K1/SOS2/SRD5A2/LEF1/MAPK3	32
ssc04918	Thyroid hormone synthesis	26/1705	73/8867	0.000716793	0.00237483	0.00127277	GNAS/GNAQ/PLCB3/PRKCA/GPX3/ATP1B1/ADCY9/ATP1A1/ADCY5/ATF2/PLCB1/ITPR3/CREB3L3/ADCY1/CREB1/ALB/ITPR1/SLC5A5/TPO/ADCY2/FXYD2/DUOX1/TSHB/LRP2/TTF2/GPX7	26
ssc05142	Chagas disease	35/1705	108/8867	0.000735528	0.00241253	0.00129298	GNAS/GNAQ/NFKB1/MAPK8/PLCB3/MAP2K4/AKT3/IL12B/CCL5/PIK3CD/FOS/TGFBR2/NFKBIA/GNAI1/PLCB1/IL12A/PPP2R2B/ADCY1/SMAD2/CD247/PIK3R1/NOS2/PIK3CB/MAPK13/GNAO1/ACE/IL6/C3/GNAI2/FASLG/IL10/TGFBR1/CXCL8/GNAL/MAPK3	35
ssc04927	Cortisol synthesis and secretion	23/1705	62/8867	0.00074737	0.0024271	0.00130079	GNAS/GNAQ/PLCB3/SCARB1/SP1/ADCY9/POMC/ADCY5/ATF2/PLCB1/ITPR3/CREB3L3/CACNA1I/STAR/CACNA1S/ADCY1/CREB1/CACNA1C/ITPR1/ADCY2/KCNK3/KCNK2/MC2R	23
ssc05031	Amphetamine addiction	24/1705	67/8867	0.00103201	0.00331862	0.0017786	GNAS/GRIN2C/PPP3R1/PRKCA/ARC/GRIN2D/CAMK2D/HDAC1/FOS/ADCY5/ATF2/CREB3L3/CREB1/CACNA1C/PDYN/CALML4/TH/SLC18A1/GRIA2/CAMK2B/DRD1/SLC6A3/DDC/GRIA4	24
ssc04670	Leukocyte transendothelial migration	36/1705	114/8867	0.00106095	0.00335892	0.00180019	ACTG1/CTNNA1/CD99L2/BCAR1/PRKCA/EZR/CLDN1/RAC1/PIK3CD/RHOH/CTNND1/GNAI1/ITGB1/RHOA/PLCG2/CTNNB1/ITGA4/JAM3/CDH5/ITGAL/ROCK2/MYL2/PIK3R1/CLDN11/PIK3CB/PLCG1/PTPN11/MAPK13/AFDN/PECAM1/F11R/RAPGEF4/MMP2/GNAI2/NCF1/PTK2	36
ssc04931	Insulin resistance	35/1705	110/8867	0.00106502	0.00335892	0.00180019	IRS2/NFKB1/MAPK8/SOCS3/PRKAA2/PRKCE/AKT3/PIK3CD/FOXO1/PTPN1/STAT3/SLC27A2/NFKBIA/PYGL/CREB3L3/OGT/GYS2/INSR/CREB1/PIK3R1/PRKAB1/IRS1/PIK3CB/ACACB/PTPN11/PPP1R3C/RPS6KA2/PPP1R3A/GSK3B/PPARGC1A/IL6/SLC27A1/RPS6KA6/RPS6KA3/PRKAG2	35
ssc04929	GnRH secretion	23/1705	64/8867	0.00123849	0.0038688	0.00207346	GNAQ/PLCB3/PRKCA/AKT3/PIK3CD/RAF1/KRAS/PLCB1/ITPR3/CACNA1I/CACNA1S/SPP1/PIK3R1/CACNA1C/GNRH1/PIK3CB/ITPR1/MAP2K1/KCNJ6/KCNJ5/ARRB1/GABBR2/MAPK3	23
ssc05414	Dilated cardiomyopathy	31/1705	95/8867	0.00127039	0.00392166	0.00210179	GNAS/ACTG1/ITGB5/ITGA9/ITGA6/ATP2A2/IGF1/ADCY9/ITGB8/ADCY5/ITGB1/ITGA4/CACNA1S/ADCY1/SGCG/CACNG4/ITGB6/MYL2/CACNA1C/CACNA2D4/TNNT2/ITGB3/ADCY2/ITGA11/SLC8A1/LAMA1/DMD/CACNA2D2/CACNG5/CACNG1/ITGAV	31
ssc05145	Toxoplasmosis	34/1705	107/8867	0.00127932	0.00392166	0.00210179	NFKB1/MAPK8/JAK1/AKT3/ITGA6/IL12B/LAMA3/STAT3/PIK3CG/NFKBIA/GNAI1/BIRC3/ITGB1/IL12A/PPIF/SLA-DQB1/NOS2/MAP3K7/CASP9/LAMC1/JAK2/MAP2K6/TAB2/MAPK13/LAMA1/GNAO1/PIK3R6/LAMC3/CD40LG/LAMB1/GNAI2/IL10/STAT1/MAPK3	34
ssc04910	Insulin signaling pathway	41/1705	136/8867	0.00137994	0.00419092	0.0022461	IRS2/MAPK8/SOCS3/FASN/PRKAA2/AKT3/PRKAR1A/PIK3CD/RHEB/EIF4EBP1/FOXO1/RAF1/PTPN1/PHKA2/KRAS/PYGL/SOS1/PDE3B/CBLB/HK3/GYS2/INSR/GCK/PRKAR2B/PIK3R1/PRKAB1/IRS1/PIK3CB/ACACB/PPP1R3C/CALML4/PPP1R3A/GSK3B/MAP2K1/SOS2/PPARGC1A/RPTOR/HK2/SH2B2/PRKAG2/MAPK3	41
ssc05417	Lipid and atherosclerosis	60/1705	217/8867	0.00144778	0.00435661	0.0023349	NFKB1/MAPK8/PLCB3/CXCL2/MAP2K4/PPP3R1/TNFSF10/PRKCA/AKT3/ATF6/IL12B/CCL5/RAC1/PIK3CD/MAP3K5/NFATC1/RXRA/CAMK2D/HSP90AA1/FOS/STAT3/NFKBIA/MIB1/KRAS/POU2F1/SOD2/PLCB1/RHOA/IL12A/POU2F3/TRAF3/ROCK2/PIK3R1/PIK3CB/PLCG1/MAP3K7/ITPR1/NFATC2/CYP1A1/CASP9/LYN/JAK2/MAP2K6/TAB2/MAPK13/CALML4/GSK3B/BID/CD40LG/TANK/CAMK2B/IL6/POU2F2/HSPD1/FASLG/NCF1/PTK2/NFATC3/CXCL8/MAPK3	60
ssc04720	Long-term potentiation	23/1705	65/8867	0.00157397	0.0046933	0.00251534	GRIN2C/GNAQ/PLCB3/PPP3R1/PRKCA/CREBBP/GRIN2D/RAF1/CAMK2D/KRAS/PLCB1/ITPR3/ADCY1/CACNA1C/ITPR1/RPS6KA2/CALML4/GRIA2/MAP2K1/CAMK2B/RPS6KA6/RPS6KA3/MAPK3	23
ssc04152	AMPK signaling pathway	37/1705	121/8867	0.00174737	0.0051634	0.00276729	IRS2/PPP2R3B/CAB39/FASN/PRKAA2/AKT3/PIK3CD/RHEB/EIF4EBP1/FOXO1/FOXO3/IGF1/CPT1C/PPP2R5C/RAB10/CREB3L3/PPP2R2B/CFTR/GYS2/INSR/CREB1/PPP2R3A/PIK3R1/PRKAB1/IRS1/PIK3CB/HMGCR/MAP3K7/ACACB/PFKFB4/ADIPOR2/ADIPOQ/PPARGC1A/RPTOR/PFKP/CCNA1/PRKAG2	37
ssc05017	Spinocerebellar ataxia	43/1705	146/8867	0.00177875	0.00520919	0.00279183	GRIN2C/GNAQ/RORA/MAPK8/PLCB3/PRKCA/AKT3/ATXN1/PIK3CD/GRIN2D/MAP3K5/PSMD12/ATXN10/ATP2A2/SP1/MCU/ATG2A/PLCB1/PUM2/ITPR3/PPIF/AMBRA1/NRBF2/SLC25A5/SLC1A6/GTF2B/PIK3R1/PIK3R4/PDYN/PSMA6/PIK3CB/KCND3/ITPR1/RELN/MYOD1/PSMD6/GRIA2/FGF14/BECN2/PUM1/PSMC1/PSMD2/ULK2	43
ssc05221	Acute myeloid leukemia	23/1705	66/8867	0.00198419	0.00575942	0.00308672	NFKB1/STAT5B/AKT3/PIK3CD/EIF4EBP1/RAF1/RUNX1T1/STAT3/KRAS/SOS1/FLT3/TCF7L2/PER2/PIK3R1/PIK3CB/PPARD/MAP2K1/SOS2/ZBTB16/FCGR1A/CCNA1/LEF1/MAPK3	23
ssc05212	Pancreatic cancer	25/1705	74/8867	0.00211836	0.00609493	0.00326654	RAC3/RALA/NFKB1/MAPK8/ARHGEF6/JAK1/AKT3/RAC1/PIK3CD/RAF1/STAT3/TGFBR2/VEGFA/KRAS/PLD1/EGFR/SMAD2/PIK3R1/PIK3CB/CASP9/GADD45G/MAP2K1/TGFBR1/STAT1/MAPK3	25
ssc05217	Basal cell carcinoma	22/1705	63/8867	0.00239005	0.00679962	0.00364421	FZD6/SMO/AXIN2/WNT7B/DVL3/WNT5A/FZD1/WNT16/CTNNB1/TCF7L2/WNT3/GLI2/FZD9/GADD45G/WNT7A/KIF7/BMP2/GSK3B/FZD8/WNT9A/AXIN1/LEF1	22
ssc04380	Osteoclast differentiation	37/1705	123/8867	0.00240474	0.00679962	0.00364421	NFKB1/MAPK8/SOCS3/JAK1/PPP3R1/AKT3/RAC1/PIK3CD/NFATC1/FOSL2/FOS/TGFBR2/NFKBIA/PLCG2/TNFSF11/FYN/SYK/CREB1/PIK3R1/PIK3CB/MAP3K7/NFATC2/TNFRSF11B/ITGB3/RELB/BTK/MAP2K6/OSCAR/TAB2/MAPK13/MITF/MAP2K1/FCGR1A/NCF1/TGFBR1/STAT1/MAPK3	37
ssc04137	Mitophagy - animal	24/1705	71/8867	0.00255421	0.00714753	0.00383067	MAPK8/PGAM5/HIF1A/FOXO3/SP1/KRAS/RHOT1/USP8/MAP1LC3A/RPS27A/AMBRA1/BNIP3L/MFN2/BCL2L13/TAX1BP1/UBC/MITF/MAP1LC3B/RAB7A/MAP1LC3C/ATG5/TFE3/BECN2/RAB7B	24
ssc00500	Starch and sucrose metabolism	14/1705	34/8867	0.0025878	0.00714753	0.00383067	GBE1/ENPP1/PGM1/GYG2/PYGL/HK3/GYS2/PGM2/GCK/TREH/PGM2L1/GBA3/HK2/MGAM2	14
ssc04210	Apoptosis	40/1705	136/8867	0.00259316	0.00714753	0.00383067	CAPN2/NFKB1/ACTG1/MAPK8/RIPK1/TNFSF10/TUBAL3/AKT3/DAB2IP/PIK3CD/MAP3K5/RAF1/FOS/CTSC/CTSD/PMAIP1/NFKBIA/DIABLO/BIRC3/KRAS/ITPR3/PTPN13/CTSZ/LMNB1/PIK3R1/BCL2L11/PIK3CB/ITPR1/CASP9/GADD45G/TUBA1B/CTSO/MAP2K1/BID/PRF1/NGF/CTSH/FASLG/SPTAN1/MAPK3	40
ssc04972	Pancreatic secretion	31/1705	99/8867	0.00264962	0.00724229	0.00388146	GNAS/ATP2B1/GNAQ/PLCB3/PRKCA/RAC1/ATP1B1/ATP2A2/RAB3D/ADCY9/ATP1A1/ADCY5/PLCB1/RHOA/ITPR3/CFTR/ADCY1/PNLIP/CCKAR/SLC4A4/CHRM3/ITPR1/PLA2G2E/RAB11A/ADCY2/FXYD2/SLC9A1/KCNQ1/KCNMA1/CD38/SLC4A2	31
ssc04080	Neuroactive ligand-receptor interaction	91/1705	363/8867	0.00309214	0.00838201	0.00449228	GRIN2C/RXFP2/GRIK4/THRA/APLN/GRIN2D/P2RY2/HTR7/GRM3/HTR6/CHRM5/ADRB2/VIP/DRD2/GHR/POMC/GHSR/MTNR1A/ADRB3/PENK/SSTR5/NPVF/PNOC/TACR2/ADCYAP1R1/NMBR/GABRB2/ADRA2C/OPRM1/PRLH/GRIK5/CCKAR/PDYN/EDNRA/GNRH1/NTSR2/CYSLTR1/CHRM3/ADORA2B/PTGER2/GRIK3/PRLR/NPBWR1/F2R/GRM7/EDNRB/NMU/PTGER3/CRH/HCRTR2/ADRA2A/S1PR3/HTR1A/NPS/GPR50/CALCRL/S1PR1/GRP/FSHR/S1PR4/HCRTR1/QRFPR/MAS1/PRLHR/GRIK2/GRIA2/DRD1/INSL3/TSHB…	91
ssc00600	Sphingolipid metabolism	19/1705	53/8867	0.00329806	0.00886692	0.00475217	CERS2/GBA2/SPTLC3/B4GALT6/UGT8/B4GALT5/PSAPL1/SPTLC1/PSAP/UGCG/SMPD3/PLPP1/GAL3ST1/SGMS1/ACER2/HEXB/SGPP2/NEU2/DEGS2	19
ssc04392	Hippo signaling pathway - multiple species	12/1705	28/8867	0.00348903	0.00930407	0.00498646	TEAD1/WTIP/LATS2/RASSF6/YAP1/LATS1/STK3/RASSF4/FRMD1/FRMD6/PAK1/WWC1	12
ssc04066	HIF-1 signaling pathway	33/1705	109/8867	0.00359024	0.00942078	0.00504901	NFKB1/PRKCA/AKT3/CREBBP/PIK3CD/EIF4EBP1/CAMK2D/HIF1A/ELOC/ANGPT1/STAT3/EGLN3/IL6R/IGF1/VEGFA/ARNT/PLCG2/HK3/INSR/EGFR/PIK3R1/NOS2/PIK3CB/PLCG1/PDHB/ANGPT4/MAP2K1/CAMK2B/HK2/IL6/PFKP/LDHC/MAPK3	33
ssc04750	Inflammatory mediator regulation of TRP channels	33/1705	109/8867	0.00359024	0.00942078	0.00504901	GNAS/GNAQ/MAPK8/PLCB3/PRKCE/TRPA1/PRKCA/PIK3CD/P2RY2/CAMK2D/IGF1/ADCY9/PLA2G4A/PRKCH/ADCY5/PLCB1/ITPR3/PLCG2/IL1RAP/ADCY1/PIK3R1/PIK3CB/PLCG1/PTGER2/ITPR1/ADCY2/PLA2G4D/MAP2K6/MAPK13/CALML4/CAMK2B/NGF/HTR2A	33
ssc04922	Glucagon signaling pathway	31/1705	101/8867	0.00372431	0.00969502	0.00519599	GNAS/GNAQ/PLCB3/PRKAA2/PPP3R1/AKT3/CREBBP/FOXO1/CAMK2D/CPT1C/PHKA2/PYGL/ATF2/PLCB1/ITPR3/CREB3L3/PDE3B/GYS2/CREB1/GCK/PRKAB1/ITPR1/ACACB/ADCY2/PDHB/CALML4/PPARGC1A/CAMK2B/PFKP/PRKAG2/LDHC	31
ssc00564	Glycerophospholipid metabolism	30/1705	97/8867	0.00378015	0.00976292	0.00523237	PEMT/LPGAT1/CHKA/LPIN2/MBOAT2/CDS1/AGPAT3/CRLS1/PLA2G4A/GPAT3/DGKI/PLD1/LCLAT1/LPCAT1/AGPAT4/DGKE/PNPLA7/CDS2/PLA2G2E/DGKB/LPIN1/PLPP1/DGKD/PLPP4/PLA2G4D/DGKK/PLB1/AGPAT5/ETNK1/LPCAT2	30
ssc04658	Th1 and Th2 cell differentiation	29/1705	93/8867	0.00382658	0.00980562	0.00525526	NFKB1/NOTCH1/MAPK8/JAK1/PPP3R1/STAT5B/IL12B/STAT4/NFATC1/FOS/NFKBIA/JAG1/NOTCH2/IL12A/SLA-DQB1/CD247/IL4R/RUNX3/PLCG1/NFATC2/JAK2/MAPK13/MAF/IL12RB2/GATA3/DLL1/STAT1/NFATC3/MAPK3	29
ssc04726	Serotonergic synapse	35/1705	118/8867	0.00400066	0.0101722	0.00545174	GNAS/GNAQ/PLCB3/GNB4/GNB1/PRKCA/HTR7/RAF1/HTR6/PLA2G4A/GNAI1/PTGS2/KRAS/ADCY5/PLCB1/ITPR3/CACNA1S/GABRB2/CACNA1C/ITPR1/HTR1A/PLA2G4D/GNAO1/SLC18A1/MAP2K1/KCNJ6/ALOX15/GNAI2/GNG2/DUSP1/HTR2A/DDC/KCNJ5/KCND2/MAPK3	35
ssc04120	Ubiquitin mediated proteolysis	41/1705	144/8867	0.00439551	0.0110902	0.00594373	CUL1/STUB1/SIAH1/UBE2R2/SOCS3/UBE3C/UBE2G2/CDC34/CDC16/AIRE/MID1/UBE2QL1/MAP3K1/ELOC/MGRN1/RHOBTB1/UBE2D3/NEDD4L/BIRC3/UBR5/UBE2G1/RPS27A/ANAPC10/CBLB/CDC23/PPIL2/SMURF2/MDM2/RCHY1/BTRC/BIRC6/FBXW11/PIAS2/HERC4/UBC/KLHL13/PIAS1/CUL4B/UBE2D1/UBE2K/COP1	41
ssc04936	Alcoholic liver disease	40/1705	140/8867	0.00455407	0.0114026	0.00611113	NFKB1/MAPK8/RIPK1/FASN/CXCL2/MAP2K4/PRKAA2/LPIN2/AKT3/IL12B/MAP3K5/FOXO1/FOXO3/NOX4/CPT1C/NFKBIA/IL17RA/TRA2B/IL12A/CTNNB1/TCF7L2/TRAF3/PRKAB1/MAP3K7/ACACB/LPIN1/ADIPOR2/MAP2K6/TAB2/MAPK13/GSK3B/ADIPOQ/PPARGC1A/IL6/ACADM/C3/FASLG/CXCL8/PRKAG2/LEF1	40
ssc03250	Viral life cycle - HIV-1	19/1705	55/8867	0.00526929	0.0130934	0.00701732	NELFA/NELFB/FURIN/CDK9/BICD2/CPSF6/CREBBP/PDCD6IP/TNPO3/XPO1/CHMP4B/SAMHD1/CHMP6/MX1/FEZ1/BICD1/MLLT1/MAP1S/MLLT3	19
ssc05235	PD-L1 expression and PD-1 checkpoint pathway in cancer	29/1705	95/8867	0.00536196	0.0132235	0.00708704	NFKB1/JAK1/PPP3R1/AKT3/PIK3CD/NFATC1/RAF1/HIF1A/FOS/STAT3/NFKBIA/KRAS/EML4/EGFR/CD247/PIK3R1/PIK3CB/PLCG1/NFATC2/PTPN11/JAK2/MAP2K6/MAPK13/MAP3K3/MAP2K1/ALK/STAT1/NFATC3/MAPK3	29
ssc00561	Glycerolipid metabolism	20/1705	60/8867	0.00670476	0.0164116	0.00879572	LPIN2/MBOAT2/LIPG/AGPAT3/GPAT3/DGKI/LCLAT1/PNLIP/AGPAT4/DGKE/DGKB/LPIN1/PLPP1/DGKD/PLPP4/MOGAT1/DGKK/AKR1A1/AGPAT5/LIPC	20
ssc05100	Bacterial invasion of epithelial cells	24/1705	77/8867	0.00811781	0.0197233	0.0105706	ACTG1/CTNNA1/ARHGAP10/BCAR1/CDH1/CLTA/RAC1/PIK3CD/FN1/MET/ITGB1/RHOA/CTNNB1/ILK/PIK3R1/ARPC1B/PIK3CB/ELMO1/CAV2/ACTR3B/DNM3/WASL/PTK2/ARHGEF26	24
ssc04659	Th17 cell differentiation	32/1705	111/8867	0.00907035	0.0218755	0.0117241	RORA/NFKB1/MAPK8/JAK1/PPP3R1/STAT5B/NFATC1/RXRA/HIF1A/HSP90AA1/FOS/STAT3/IL6R/TGFBR2/AHR/NFKBIA/IL21/IL1RAP/SLA-DQB1/SMAD2/CD247/IL4R/PLCG1/NFATC2/JAK2/MAPK13/IL6/GATA3/TGFBR1/STAT1/NFATC3/MAPK3	32
ssc00534	Glycosaminoglycan biosynthesis - heparan sulfate / heparin	10/1705	24/8867	0.00946727	0.0226662	0.0121478	EXT1/HS6ST1/NDST3/NDST4/EXTL3/NDST1/EXTL1/XYLT1/HS3ST2/HS3ST1	10
ssc04514	Cell adhesion molecules	40/1705	146/8867	0.00976999	0.0232214	0.0124454	CD34/ITGA9/CD99L2/CDH1/ITGA6/CLDN1/PTPRM/CNTNAP2/LRRC4C/ALCAM/LRRC4B/CDH2/ITGB8/ITGB1/NECTIN1/ITGA4/CNTN1/JAM3/SLA-DQB1/CDH5/ITGAL/SDC3/NCAM1/CDH4/CLDN11/SIGLEC1/CD2/NFASC/PECAM1/CADM1/CD40LG/CNTN2/F11R/CADM3/CD22/NLGN3/NEGR1/ITGAV/VTCN1/L1CAM	40
ssc05214	Glioma	22/1705	70/8867	0.00989592	0.0233515	0.0125151	PRKCA/AKT3/PIK3CD/RAF1/CAMK2D/IGF1/KRAS/SOS1/CAMK1G/PLCG2/MDM2/EGFR/PIK3R1/PIK3CB/PLCG1/GADD45G/CALML4/MAP2K1/CAMK1D/SOS2/CAMK2B/MAPK3	22
ssc00512	Mucin type O-glycan biosynthesis	13/1705	35/8867	0.010099	0.0236606	0.0126807	GALNT2/GALNT12/GCNT3/B4GALT5/GALNT6/ST6GALNAC2/GALNT13/GALNTL6/GALNT7/GALNT10/GALNT11/GALNT9/GALNT16	13
ssc04660	T cell receptor signaling pathway	31/1705	108/8867	0.010795	0.0249514	0.0133725	NFKB1/MAPK8/PPP3R1/AKT3/PIK3CD/NFATC1/RAF1/FOS/NFKBIA/KRAS/SOS1/RHOA/CBLB/FYN/NCK2/CD247/PIK3R1/PIK3CB/PLCG1/MAP3K7/NFATC2/MAPK13/GSK3B/DLG1/MAP2K1/PAK1/SOS2/CD40LG/IL10/NFATC3/MAPK3	31
ssc05219	Bladder cancer	14/1705	39/8867	0.0108021	0.0249514	0.0133725	FGFR3/DAPK1/CDH1/RAF1/THBS1/VEGFA/KRAS/DAPK2/MDM2/EGFR/MAP2K1/MMP2/CXCL8/MAPK3	14
ssc05032	Morphine addiction	27/1705	92/8867	0.0123121	0.0282403	0.0151352	GNAS/GNB4/GNB1/PRKCA/ADCY9/GNAI1/PDE4D/PDE4B/ADCY5/PDE3B/PDE1A/ADCY1/GABRB2/OPRM1/PDE1C/SLC32A1/ADCY2/GRK5/GNAO1/DRD1/KCNJ6/PDE3A/GNAI2/GNG2/KCNJ5/ARRB1/GABBR2	27
ssc00061	Fatty acid biosynthesis	8/1705	18/8867	0.0127947	0.0291435	0.0156193	FASN/ACSL1/ACSL4/ACSBG1/ACSL5/ACSL3/ACACB/CBR4	8
ssc05166	Human T-cell leukemia virus 1 infection	57/1705	225/8867	0.0136128	0.0307931	0.0165034	NFKB1/MAPK8/JAK1/MAP2K4/PPP3R1/STAT5B/TRRAP/AKT3/CDC16/CREBBP/PIK3CD/IL15/MAP3K1/NFATC1/CRTC3/IL1R2/FOS/TGFBR2/ADCY9/NFKBIA/XPO1/KRAS/ADCY5/ATF2/CREB3L3/TCF3/ANAPC10/CDC23/ETS1/ADCY1/SLA-DQB1/ITGAL/SLC25A5/SMAD2/CREB1/PIK3R1/PIK3CB/MSX2/ETS2/NFATC2/RELB/ADCY2/EGR2/MAP3K3/DLG1/MAP2K1/CDKN2C/IL6/B2M/B2M/MAD1L1/TGFBR1/NFATC3/CCNA1/BUB3/TLN1/MAPK3	57
ssc01212	Fatty acid metabolism	18/1705	57/8867	0.0176689	0.0393963	0.0211142	FASN/ACSL1/CPT1C/ACSL4/ACSBG1/ACSL5/ELOVL5/HSD17B4/ACSL3/EHHADH/HADH/FADS2/ELOVL7/CBR4/ELOVL3/ACADM/ACAA2/ACAT2	18
ssc04979	Cholesterol metabolism	16/1705	49/8867	0.0177666	0.0393963	0.0211142	VAPB/LIPG/SCARB1/LIPA/OSBPL5/STAR/SORT1/LRP1/NPC1/LRPAP1/ABCB11/LIPC/SOAT1/LRP2/NPC2/LDLRAP1	16
ssc04340	Hedgehog signaling pathway	17/1705	53/8867	0.0177764	0.0393963	0.0211142	CUL1/GAS1/SMO/CSNK1A1/EVC/MGRN1/EVC2/SMURF2/HHAT/GLI2/BTRC/FBXW11/KIF7/GSK3B/LRP2/CSNK1G2/ARRB1	17
ssc05133	Pertussis	22/1705	74/8867	0.0193208	0.0425316	0.0227945	NFKB1/MAPK8/IL12B/FOS/GNAI1/ITGB1/RHOA/IL12A/CFL2/IRF8/NOS2/C4BPA/C4BPA/MAPK13/CALML4/IRF1/IL6/C3/GNAI2/IL10/CXCL8/MAPK3	22
ssc05132	Salmonella infection	62/1705	253/8867	0.0209549	0.0458215	0.0245577	RALA/NFKB1/ACTG1/DYNLL2/MAPK8/RIPK1/SNX9/ARL8A/PLEKHM2/ACBD3/MAP2K4/TNFSF10/TUBAL3/AKT3/NCKAP1/RAC1/PIK3CD/NLRC4/RAF1/HSP90AA1/FOS/RHOH/PIK3CG/NFKBIA/BIRC3/CYFIP2/RHOA/DYNC1I1/CTNNB1/TCF7L2/WASF3/CYTH1/FLNB/ROCK2/MYL2/ARPC1B/PIK3CB/MAP3K7/ANXA2/ELMO1/PIK3C2G/MAP2K6/TAB2/MAPK13/RAB7A/TUBA1B/PIK3C2B/MAP2K1/PAK1/ACTR3B/EXOC5/PFN2/IL6/CYTH3/VPS41/WASL/RAB7B/CXCL8/EXOC2/LEF1/ARHGEF26/MAPK3	62
ssc04961	Endocrine and other factor-regulated calcium reabsorption	16/1705	50/8867	0.0215926	0.0469031	0.0251374	GNAS/ATP2B1/GNAQ/PLCB3/CLTA/PRKCA/ATP1B1/ADCY9/ATP1A1/PLCB1/RAB11A/FXYD2/SLC8A1/TRPV5/DNM3/ESR1	16
ssc05220	Chronic myeloid leukemia	22/1705	75/8867	0.0225213	0.0485987	0.0260461	NFKB1/CTBP2/STAT5B/AKT3/PIK3CD/RAF1/MECOM/HDAC1/TGFBR2/NFKBIA/KRAS/SOS1/MDM2/PIK3R1/PIK3CB/PTPN11/GADD45G/MAP2K1/SOS2/BCR/TGFBR1/MAPK3	22
ssc04650	Natural killer cell mediated cytotoxicity	30/1705	110/8867	0.0244474	0.0524101	0.0280888	RAC3/PPP3R1/TNFSF10/PRKCA/RAC1/PIK3CD/NFATC1/RAF1/KRAS/SOS1/SH3BP2/PLCG2/FYN/ITGAL/CD48/SYK/CD247/PIK3R1/PIK3CB/PLCG1/NFATC2/PTPN11/MAP2K1/PAK1/BID/SOS2/PRF1/CD244/FASLG/MAPK3	30
ssc05170	Human immunodeficiency virus 1 infection	54/1705	219/8867	0.0265284	0.056502	0.0302819	RAC3/CUL1/GNAQ/NFKB1/MAPK8/RIPK1/GNB4/GNB1/PPP3R1/PRKCA/AKT3/RAC1/PIK3CD/NFATC1/RAF1/ELOC/FOS/NFKBIA/GNAI1/KRAS/ITPR3/PLCG2/SAMHD1/CFL2/CGAS/CD247/PDIA3/PIK3R1/PIK3CB/PLCG1/MAP3K7/ITPR1/NFATC2/CASP9/BTRC/FBXW11/MAP2K6/TAB2/MAPK13/CALML4/GNAO1/CUL4B/MAP2K1/PAK1/BID/B2M/B2M/GNAI2/GNG2/FASLG/LIMK2/PTK2/NFATC3/MAPK3	54
ssc05140	Leishmaniasis	21/1705	72/8867	0.0270313	0.0572017	0.0306569	NFKB1/JAK1/IL12B/FOS/NFKBIA/PTGS2/ITGB1/IL12A/ITGA4/SLA-DQB1/NOS2/MAP3K7/JAK2/TAB2/MAPK13/FCGR1A/C3/NCF1/IL10/STAT1/MAPK3	21
ssc05222	Small cell lung cancer	26/1705	94/8867	0.0291898	0.0613734	0.0328927	NFKB1/COL4A2/AKT3/ITGA6/PIK3CD/LAMA3/FN1/RXRA/NFKBIA/PTGS2/BIRC3/ITGB1/TRAF3/PIK3R1/NOS2/PIK3CB/CASP9/COL4A4/LAMC1/GADD45G/LAMA1/LAMC3/LAMB1/PTK2/FHIT/ITGAV	26
ssc00513	Various types of N-glycan biosynthesis	13/1705	40/8867	0.0321407	0.0671475	0.0359873	B4GALNT3/ST3GAL3/MAN2A2/B4GALNT4/STT3B/TUSC3/CHST8/MGAT4A/MAN1C1/MAN1A2/HEXB/B4GALT1/MAN2A1	13
ssc04620	Toll-like receptor signaling pathway	28/1705	104/8867	0.033979	0.0705386	0.0378047	NFKB1/MAPK8/RIPK1/MAP2K4/AKT3/IL12B/CCL5/RAC1/PIK3CD/FOS/NFKBIA/IL12A/TRAF3/CXCL11/SPP1/PIK3R1/PIK3CB/MAP3K7/MAP2K6/TAB2/MAPK13/CXCL9/MAP2K1/TLR7/IL6/STAT1/CXCL8/MAPK3	28
ssc04060	Cytokine-cytokine receptor interaction	64/1705	271/8867	0.0397213	0.0819408	0.0439156	RELT/ACVR1/CXCL2/TNFSF10/IL12B/CCL5/ACKR3/OSMR/IL15/INHBB/CCL20/IL1R2/IL34/LIF/IL6R/TGFBR2/BMPR2/GHR/IL17RA/IL21/XCR1/IL20RA/IL12A/TNFSF15/BMP3/TNFSF11/CD70/IL1RAP/ACVRL1/NGFR/INHBC/CXCL11/CCR4/TNFRSF21/GDF15/IL4R/IL1RL1/TNFRSF11B/PRLR/IL18RAP/TNFRSF17/CXCL9/CSF3R/TNFRSF19/CXCR6/BMP2/OSM/EDAR/IL33/GDF6/CD40LG/BMP10/IL17C/NGF/IL6/TNFSF18/IL12RB2/FASLG/IL10/IL7/TGFBR1/ACVR2A/CXCL8/GDF10	64
ssc04216	Ferroptosis	13/1705	42/8867	0.0469328	0.0962123	0.0515643	GCLM/ACSL1/ACSL4/SLC11A2/MAP1LC3A/ACSL5/ATG7/ACSL3/MAP1LC3B/MAP1LC3C/ATG5/ALOX15/SLC7A11	13
ssc04976	Bile secretion	23/1705	85/8867	0.0485482	0.0989056	0.0530078	GNAS/ATP1B1/SCARB1/SULT2A1/RXRA/ADCY9/ATP1A1/ADCY5/ABCB4/CFTR/SLC22A1/ADCY1/SLC10A2/SLC4A4/HMGCR/ADCY2/ABCG2/FXYD2/ABCB11/SLC9A1/SLC22A7/SLC4A2/SLC4A5	23
ssc04145	Phagosome	36/1705	144/8867	0.0512293	0.103125	0.055269	ACTG1/ITGB5/ATP6V0A1/TUBAL3/RAC1/SCARB1/ATP6V1C1/THBS1/ATP6V1A/STX7/ITGB1/NOS1/DYNC1I1/SLA-DQB1/COMP/SEC61G/MBL2/SFTPD/ITGB3/ATP6V1B2/ATP6V0A4/THBS2/RAB7A/TUBA1B/PLA2R1/CD209/FCGR1A/C3/ATP6V0D2/COLEC12/MRC2/NCF1/MARCO/RAB7B/ITGAV/SEC61A1	36
ssc04141	Protein processing in endoplasmic reticulum	41/1705	167/8867	0.0512479	0.103125	0.055269	CUL1/STUB1/CAPN2/AMFR/MBTPS1/BCAP31/UBXN2A/RRBP1/MAPK8/UBE2G2/EIF2AK1/ATF6/MAP3K5/STT3B/HSP90AA1/UBE2D3/TUSC3/HERPUD1/UBE2G1/SIL1/HSPH1/SELENOS/SEC31A/SEC61G/PDIA3/DNAJB1/ERP29/DERL1/SEC24B/MAN1C1/TRAM1/TRAM1L1/MAN1A2/EIF2AK4/SEC24A/UBE2D1/DNAJC3/SEC13/UBQLN2/SEC61A1/NGLY1	41
ssc05164	Influenza A	40/1705	163/8867	0.053962	0.107731	0.0577376	NFKB1/ACTG1/SOCS3/JAK1/TNFSF10/PRKCA/AKT3/IL12B/CCL5/CREBBP/PIK3CD/RAF1/NFKBIA/XPO1/IL12A/SLA-DQB1/IFIH1/SLC25A5/TRAF3/PIK3R1/DNAJB1/PIK3CB/TMPRSS4/CASP9/RAB11A/JAK2/MX1/RNASEL/MAP2K1/IL33/BID/TLR7/IL6/TRIM25/FASLG/DNAJC3/STAT1/CXCL8/NUP98/MAPK3	40
ssc04973	Carbohydrate digestion and absorption	14/1705	47/8867	0.0541938	0.107731	0.0577376	PLCB3/AKT3/PIK3CD/ATP1B1/ATP1A1/GNAT3/PLCB1/HK3/PIK3R1/PIK3CB/FXYD2/HK2/MGAM2/TAS1R2	14
ssc04146	Peroxisome	23/1705	86/8867	0.0546564	0.107996	0.0578797	HAO2/ACSL1/SLC27A2/FAR1/ACSL4/SOD2/SOD1/ACSL5/HSD17B4/AGXT/ACSL3/EHHADH/ABCD3/XDH/AGPS/NOS2/ABCD4/HAO1/PEX2/PHYH/FAR2/ABCD1/PEX14	23
ssc05010	Alzheimer disease	86/1705	384/8867	0.0632206	0.12417	0.066548	IRS2/FZD6/GRIN2C/GNAQ/CAPN2/NFKB1/PSEN2/AXIN2/MAPK8/PLCB3/CDK5R1/CSNK1A1/PPP3R1/LRP5/WNT7B/DVL3/TUBAL3/AKT3/ATF6/PIK3CD/GRIN2D/MAP3K5/PSMD12/RAF1/WNT5A/ATP2A2/FZD1/SLC39A10/CHRM5/NOX4/MCU/PTGS2/SLC11A2/KRAS/APBB1/ATG2A/PLCB1/ITPR3/WNT16/NOS1/PSEN1/PPIF/CTNNB1/AMBRA1/RTN4/CACNA1S/NRBF2/SLC25A5/INSR/NDUFV2/PIK3R1/NOS2/PIK3R4/WNT3/CACNA1C/MME/PSMA6/IRS1/LRP1/PIK3CB/CHRM3/ITPR1/CASP9/FZD9/PSMD6/WNT7A…	86
ssc05160	Hepatitis C	38/1705	157/8867	0.0704659	0.137576	0.0737331	NFKB1/RIPK1/SOCS3/JAK1/AKT3/EIF2AK1/CLDN1/PIK3CD/SCARB1/RAF1/RXRA/YWHAB/STAT3/NFKBIA/KRAS/SOS1/CTNNB1/PPP2R2B/YWHAE/EGFR/TRAF3/PIK3R1/CD81/CLDN11/PIK3CB/CASP9/YWHAQ/MX1/RNASEL/GSK3B/PIAS1/MAP2K1/BID/SOS2/EIF2AK4/FASLG/STAT1/MAPK3	38
ssc05022	Pathways of neurodegeneration - multiple diseases	104/1705	474/8867	0.0710233	0.137844	0.0738767	FZD6/GRIN2C/GNAQ/CAPN2/NFKB1/PSEN2/AXIN2/MAPK8/PLCB3/CDK5R1/CSNK1A1/PPP3R1/VAPB/LRP5/WNT7B/DVL3/UBE2G2/TUBAL3/PRKCA/ATF6/ATXN1/RAC1/GPX3/GRIN2D/MAP3K5/PSMD12/RAF1/WNT5A/CAMK2D/ATP2A2/FZD1/CHRM5/NOX4/MCU/PTGS2/CHMP2B/KRAS/UBE2G1/ATG2A/PLCB1/MAP1LC3A/ITPR3/WNT16/RPS27A/NOS1/PSEN1/PPIF/SOD1/CTNNB1/AMBRA1/CACNA1S/NRBF2/SLC25A5/HIP1/MFN2/NDUFV2/NOS2/PIK3R4/WNT3/CACNA1C/PDYN/PSMA6/CHRM3/PLCG1/ITPR1/CAS…	104
ssc04136	Autophagy - other	10/1705	32/8867	0.0719274	0.138778	0.0743769	ATG4B/ATG2A/ATG7/PIK3R4/ATG16L1/RPTOR/ATG5/BECN2/ATG4C/ULK2	10
ssc00220	Arginine biosynthesis	7/1705	20/8867	0.0725159	0.139095	0.0745469	GOT1/GLS/NOS1/NOS2/CPS1/ASS1/GPT2	7
ssc04142	Lysosome	32/1705	130/8867	0.0754284	0.14384	0.0770902	IGF2R/ATP6V0A1/GNPTAB/IDUA/CLTA/LIPA/LAMP3/CTSC/CTSD/SLC11A2/PSAPL1/ARSB/PSAP/CTSZ/NCOA7/DMXL1/SORT1/LITAF/LAPTM4B/NPC1/GNS/ATP6V0A4/LAPTM4A/CTSO/HEXB/MANBA/FUCA1/CTSH/ATP6V0D2/WDR7/NAGPA/NPC2	32
ssc04640	Hematopoietic cell lineage	23/1705	89/8867	0.0762118	0.144494	0.0774406	CD34/ITGA6/CD9/IL1R2/IL6R/CD44/ANPEP/FLT3/ITGA4/SLA-DQB1/GP5/IL4R/MME/ITGB3/CD2/CSF3R/CD22/IL6/CD38/FCGR1A/IL7/GP9/CD1D	23
ssc05321	Inflammatory bowel disease	18/1705	67/8867	0.0792932	0.149472	0.0801087	RORA/NFKB1/IL12B/STAT4/NFATC1/STAT3/IL21/IL12A/SLA-DQB1/SMAD2/IL4R/IL18RAP/MAF/IL6/IL12RB2/GATA3/IL10/STAT1	18
ssc04721	Synaptic vesicle cycle	20/1705	76/8867	0.0802378	0.150389	0.0805998	ATP6V0A1/CLTA/ATP6V1C1/SLC17A8/ATP6V1A/SLC1A6/SLC32A1/SLC6A12/UNC13A/SLC6A5/ATP6V1B2/ATP6V0A4/SNAP25/SLC18A1/SLC6A2/DNM3/ATP6V0D2/CPLX1/SLC6A3/SLC1A1	20
ssc05203	Viral carcinogenesis	45/1705	192/8867	0.0825474	0.153838	0.0824487	RASA2/NFKB1/JAK1/STAT5B/CREBBP/RAC1/PIK3CD/HDAC9/YWHAB/HDAC1/DDX3X/STAT3/PMAIP1/NFKBIA/KRAS/ATF2/RHOA/CREB3L3/HDAC4/YWHAE/MDM2/SYK/CREB1/TRAF3/CCR4/GTF2B/PIK3R1/USP7/PIK3CB/LYN/HDAC8/YWHAQ/EGR2/REL/DLG1/RBL1/RBL2/C3/ATP6V0D2/MAD1L1/EGR3/PSMC1/CCNA1/UBR4/MAPK3	45
ssc04621	NOD-like receptor signaling pathway	41/1705	174/8867	0.0879206	0.162043	0.0868461	ERBIN/NFKB1/ANTXR2/MAPK8/PLCB3/RIPK1/JAK1/CXCL2/TNFAIP3/CCL5/NLRC4/HSP90AA1/NFKBIA/MCU/BIRC3/PLCB1/MAP1LC3A/RHOA/ITPR3/TRPM7/YWHAE/MFN2/TRAF3/NAMPT/MAP3K7/ITPR1/ATG16L1/TAB2/MAPK13/RNASEL/MAP1LC3B/TANK/MAP1LC3C/RBCK1/ATG5/IL6/TRPM2/DNM1L/STAT1/CXCL8/MAPK3	41
ssc04330	Notch signaling pathway	16/1705	59/8867	0.0879382	0.162043	0.0868461	CTBP2/PSEN2/HEY1/NOTCH1/DVL3/ATXN1/CREBBP/HDAC1/JAG1/NOTCH2/HEYL/PSEN1/TLE1/TLE3/HES5/DLL1	16
ssc04966	Collecting duct acid secretion	8/1705	25/8867	0.0906055	0.165259	0.0885693	SLC12A7/ATP6V0A1/ATP6V1C1/ATP6V1A/SLC4A1/ATP6V1B2/ATP6V0A4/ATP6V0D2	8
ssc04530	Tight junction	39/1705	165/8867	0.0906907	0.165259	0.0885693	ACTG1/RDX/MAPK8/PRKAA2/PRKCE/TUBAL3/IGSF5/ARHGAP17/EZR/MPDZ/CLDN1/RAC1/MAP3K5/MAP3K1/EPB41L4B/NEDD4L/ITGB1/RHOA/YBX3/PPP2R2B/CFTR/JAM3/ROCK2/MYL2/PRKAB1/ARPC1B/CLDN11/RAPGEF2/DLG2/AFDN/TUBA1B/DLG1/F11R/ACTR3B/AMOTL1/PRKAG2/SYNPO/CD1D/MARVELD2	39
ssc02010	ABC transporters	14/1705	51/8867	0.0975091	0.176702	0.0947021	ABCA3/ABCC8/ABCB10/ABCC9/ABCB4/CFTR/ABCD3/ABCC12/ABCD4/ABCA4/ABCG2/ABCB11/ABCC11/ABCD1	14
ssc03320	PPAR signaling pathway	20/1705	78/8867	0.0997341	0.179741	0.0963308	RXRA/ACSL1/SLC27A2/CPT1C/FABP3/ACSL4/ACSBG1/FABP4/ACSL5/ILK/PLIN2/ACSL3/EHHADH/FADS2/UBC/PPARD/ADIPOQ/ACADM/SLC27A1/ME3	20
ssc04913	Ovarian steroidogenesis	15/1705	56/8867	0.105038	0.188265	0.100899	GNAS/SCARB1/HSD17B7/IGF1/ADCY9/PLA2G4A/PTGS2/ADCY5/STAR/ADCY1/INSR/CYP1A1/ADCY2/PLA2G4D/FSHR	15
ssc00920	Sulfur metabolism	4/1705	10/8867	0.107563	0.19152	0.102644	MPST/PAPSS1/BPNT1/SELENBP1	4
ssc00071	Fatty acid degradation	12/1705	43/8867	0.108022	0.19152	0.102644	ECI1/ACSL1/CPT1C/ACSL4/ACSBG1/ACSL5/ACSL3/EHHADH/HADH/ACADM/ACAA2/ACAT2	12
ssc04630	JAK-STAT signaling pathway	38/1705	163/8867	0.110037	0.194043	0.103996	SOCS3/JAK1/STAT5B/AKT3/IL12B/CREBBP/OSMR/PIK3CD/IL15/STAT4/RAF1/LIF/STAT3/IL6R/GHR/IL21/SOS1/IL20RA/IL12A/EGFR/PIK3R1/IL4R/PIK3CB/PRLR/PTPN11/JAK2/PIAS2/CSF3R/OSM/PIAS1/SOS2/IL6/IL12RB2/IL10/IL7/STAM/STAT1/SOCS5	38
ssc04614	Renin-angiotensin system	7/1705	22/8867	0.112851	0.196888	0.105521	PREP/ATP6AP2/ANPEP/MME/PRCP/MAS1/ACE	7
ssc04964	Proximal tubule bicarbonate reclamation	7/1705	22/8867	0.112851	0.196888	0.105521	ATP1B1/GLS/ATP1A1/SLC4A4/MDH1/FXYD2/CA4	7
ssc04215	Apoptosis - multiple species	10/1705	35/8867	0.119365	0.206395	0.110616	MAPK8/PMAIP1/DIABLO/BIRC3/NGFR/BCL2L11/CASP9/BIRC6/BID/BECN2	10
ssc04657	IL-17 signaling pathway	22/1705	89/8867	0.119558	0.206395	0.110616	NFKB1/MAPK7/USP25/MAPK8/CXCL2/TNFAIP3/CCL20/HSP90AA1/FOS/NFKBIA/IL17RA/PTGS2/TRAF3/MAP3K7/TAB2/MAPK13/GSK3B/CEBPB/IL17C/IL6/CXCL8/MAPK3	22
ssc05208	Chemical carcinogenesis - reactive oxygen species	51/1705	227/8867	0.122272	0.209976	0.112535	NFKB1/MAPK8/MAP2K4/AKT3/RAC1/PIK3CD/GSTA1/MAP3K5/MET/RAF1/PTPN1/ABL2/HIF1A/FOS/FOXO3/PRKD1/NOX4/AHR/NFKBIA/VEGFA/ARNT/KRAS/EPHX4/SOD2/SOS1/PLD1/PPIF/SOD1/SLC25A5/EGFR/NDUFV2/MGST1/PIK3R1/PIK3CB/PRKD3/SLC26A9/CYP1A1/PTPN11/MGST2/MAPK13/COX4I1/MAP2K1/SOS2/NDUFA10/AKR1A1/HGF/NDUFS7/NCF1/PTK2/COX6C/MAPK3	51
ssc04744	Phototransduction	8/1705	27/8867	0.131064	0.2239	0.119998	GNB1/PDE6A/RCVRN/CALML4/SAG/GUCY2D/GUCY2F/RGS9	8
ssc00760	Nicotinate and nicotinamide metabolism	10/1705	36/8867	0.138276	0.233786	0.125296	NAPRT/ENPP1/SIRT5/NMRK1/NAMPT/NNMT/NT5E/NMNAT2/CD38/NMRK2	10
ssc05216	Thyroid cancer	10/1705	36/8867	0.138276	0.233786	0.125296	CDH1/RXRA/KRAS/RET/CTNNB1/TCF7L2/GADD45G/MAP2K1/LEF1/MAPK3	10
ssc00310	Lysine degradation	16/1705	63/8867	0.139447	0.234557	0.125709	EZH2/PRDM6/PHYKPL/MECOM/KMT2E/PLOD2/COLGALT1/KMT2A/EHHADH/PRDM16/ASH1L/HADH/COLGALT2/EHMT1/ACAT2/AADAT	16
ssc04978	Mineral absorption	14/1705	54/8867	0.140902	0.235795	0.126373	ATP2B1/ATP1B1/STEAP1/ATP1A1/SLC11A2/SLC30A1/TRPM7/SLC26A9/TRPM6/S100G/SLC34A2/FXYD2/SLC8A1/STEAP2	14
ssc04727	GABAergic synapse	22/1705	91/8867	0.142843	0.237829	0.127463	GNB4/GNB1/PRKCA/GLS/SLC38A2/ADCY9/GNAI1/ADCY5/CACNA1S/ADCY1/GABRB2/CACNA1C/SLC32A1/SLC6A12/ABAT/ADCY2/PLCL1/GNAO1/KCNJ6/GNAI2/GNG2/GABBR2	22
ssc00730	Thiamine metabolism	5/1705	15/8867	0.144743	0.239776	0.128506	ALPL/AK8/AK7/TPK1/NTPCR	5
ssc00520	Amino sugar and nucleotide sugar metabolism	13/1705	50/8867	0.149642	0.246646	0.132189	CYB5R3/GMDS/PGM1/GNE/GNPDA2/NANP/HK3/PGM2/GCK/UAP1/HEXB/HK2/NANS	13
ssc04723	Retrograde endocannabinoid signaling	34/1705	149/8867	0.154657	0.253637	0.135935	GNAQ/MAPK8/PLCB3/GNB4/GNB1/PRKCA/SLC17A8/ADCY9/GNAI1/PTGS2/ADCY5/PLCB1/ITPR3/DAGLA/CACNA1S/ADCY1/NDUFV2/GABRB2/CACNA1C/SLC32A1/ITPR1/ADCY2/MAPK13/GNAO1/GRIA2/NDUFA10/KCNJ6/NDUFS7/GNAI2/GNG2/DAGLB/KCNJ5/GRIA4/MAPK3	34
ssc05144	Malaria	14/1705	55/8867	0.157394	0.256841	0.137652	MET/THBS1/IL12A/ITGAL/COMP/CD81/LRP1/THBS2/PECAM1/CD40LG/HGF/IL6/IL10/CXCL8	14
ssc05206	MicroRNAs in cancer	58/1705	267/8867	0.165421	0.267523	0.143377	IRS2/NFKB1/RDX/EZH2/MAPK7/FGFR3/NOTCH1/PRKCE/PRKCA/EZR/CREBBP/PIK3CD/EFNA5/DDIT4/MET/RAF1/HDAC1/STAT3/GLS/THBS1/BMPR2/VEGFA/PTGS2/CD44/ZFPM2/NOTCH2/KRAS/SOS1/RHOA/MMP16/HDAC4/PLCG2/FSCN1/SERPINB5/MDM2/EGFR/PIK3R1/ZEB1/WNT3/BCL2L11/IRS1/PIK3CB/MARCKS/PLCG1/ITGB3/TP63/CDC25A/ST14/TRIM71/DNMT3A/TIMP3/MAP2K1/SOS2/RPTOR/DNMT3B/SOX4/TNN/MAPK3	58
ssc04622	RIG-I-like receptor signaling pathway	18/1705	74/8867	0.16557	0.267523	0.143377	NFKB1/MAPK8/RIPK1/IL12B/MAP3K1/DDX3X/NFKBIA/IL12A/IFIH1/TRAF3/TBKBP1/MAP3K7/MAPK13/OTUD5/TANK/ATG5/TRIM25/CXCL8	18
ssc00100	Steroid biosynthesis	6/1705	20/8867	0.171063	0.275042	0.147407	LIPA/HSD17B7/LBR/DHCR7/SOAT1/FDFT1	6
ssc00565	Ether lipid metabolism	12/1705	47/8867	0.178427	0.285484	0.153003	UGT8/ENPP2/PLA2G4A/PLD1/LPCAT1/AGPS/PLA2G2E/PLPP1/GAL3ST1/PLA2G4D/PLB1/LPCAT2	12
ssc01250	Biosynthesis of nucleotide sugars	10/1705	38/8867	0.180406	0.287248	0.153949	GMDS/PGM1/GNE/NANP/HK3/PGM2/GCK/UAP1/HK2/NANS	10
ssc04977	Vitamin digestion and absorption	7/1705	25/8867	0.190654	0.302099	0.161908	LMBRD1/SLC19A3/SCARB1/PNLIP/PLB1/SLC52A3/SLC19A2	7
ssc04110	Cell cycle	28/1705	124/8867	0.198745	0.313406	0.167968	CUL1/CDC14B/E2F5/CDC16/CREBBP/YWHAB/HDAC1/STAG1/ANAPC10/CDC23/YWHAE/CDC14A/MDM2/SMAD2/MCM4/SMC3/GADD45G/YWHAQ/CDC25A/GSK3B/CDKN2C/RBL1/ORC6/CCNH/RBL2/MAD1L1/CCNA1/BUB3	28
ssc03015	mRNA surveillance pathway	21/1705	91/8867	0.208275	0.326862	0.175179	PPP2R3B/DAZAP1/CPSF6/UPF1/HBS1L/PABPC1/CSTF2T/PELO/MSI1/PCF11/PPP2R5C/PPP2R2B/ETF1/PPP2R3A/WDR33/RNGTT/CSTF3/PNN/SAP18/PABPC4L/SMG1	21
ssc04742	Taste transduction	17/1705	72/8867	0.209364	0.327006	0.175257	PLCB3/TAS2R60/ENTPD2/SCNN1B/GNAT3/KCNK5/PLCB1/ITPR3/PDE1A/HCN4/CACNA1C/PDE1C/CHRM3/HTR1A/GABBR2/TAS1R2/GRM4	17
ssc01232	Nucleotide metabolism	19/1705	82/8867	0.217409	0.337962	0.181129	IMPDH1/ENPP1/ENTPD2/NME7/AK8/ADK/XDH/AK7/RRM1/NT5E/ADA/GMPS/DUT/NTPCR/GDA/AMPD3/NME2/UPP2/CMPK2	19
ssc05169	Epstein-Barr virus infection	45/1705	209/8867	0.219714	0.33945	0.181926	NFKB1/MAPK8/RIPK1/JAK1/MAP2K4/TNFAIP3/AKT3/RAC1/PIK3CD/PSMD12/HDAC1/STAT3/NFKBIA/CD44/PLCG2/SLA-DQB1/ITGAL/MDM2/SYK/TRAF3/CD247/PDIA3/PIK3R1/BCL2L11/USP7/PIK3CB/RUNX3/MAP3K7/RELB/CASP9/LYN/GADD45G/BTK/MAP2K6/TAB2/MAPK13/PSMD6/BID/IL6/B2M/B2M/STAT1/PSMC1/CCNA1/PSMD2	45
ssc04950	Maturity onset diabetes of the young	7/1705	26/8867	0.220436	0.33945	0.181926	MAFA/PDX1/GCK/HNF4G/NKX2-2/NEUROG3/FOXA2	7
ssc03440	Homologous recombination	10/1705	40/8867	0.227635	0.348899	0.18699	XRCC2/ABRAXAS1/BABAM2/NBN/TOPBP1/BARD1/BLM/POLD2/RAD54L/POLD3	10
ssc05162	Measles	32/1705	146/8867	0.231034	0.352461	0.188899	NFKB1/MAPK8/JAK1/TNFAIP3/STAT5B/AKT3/EIF2AK1/IL12B/PIK3CD/FOS/STAT3/NFKBIA/IL12A/CBLB/IFIH1/TRAF3/PIK3R1/PIK3CB/RCHY1/MAP3K7/CASP9/MX1/TAB2/GSK3B/BID/TLR7/CD209/IL6/EIF2AK4/FASLG/STAT1/SLAMF1	32
ssc00052	Galactose metabolism	8/1705	31/8867	0.233823	0.353429	0.189418	PGM1/HK3/PGM2/GCK/HK2/B4GALT1/PFKP/MGAM2	8
ssc00790	Folate biosynthesis	8/1705	31/8867	0.233823	0.353429	0.189418	GGH/FPGS/ALPL/GCH1/MOCS2/TH/QDPR/MOCOS	8
ssc05034	Alcoholism	37/1705	171/8867	0.236163	0.355327	0.190435	GNAS/GRIN2C/GNB4/GNB1/GRIN2D/HDAC9/RAF1/HDAC1/DRD2/GNAI1/KRAS/ADCY5/ATF2/SOS1/CREB3L3/HDAC4/CREB1/PKIA/PDYN/H2AFZ/ADORA2B/CRH/HDAC8/CALML4/TH/GNAO1/SLC18A1/MAP2K1/SOS2/DRD1/GNAI2/GNG2/ADORA2A/SLC6A3/NPY/DDC/MAPK3	37
ssc00510	N-Glycan biosynthesis	12/1705	50/8867	0.242525	0.363234	0.194673	MAN2A2/ST6GAL1/STT3B/TUSC3/DOLPP1/MGAT4A/MGAT5/MAN1C1/MAN1A2/MGAT5B/B4GALT1/MAN2A1	12
ssc01524	Platinum drug resistance	17/1705	74/8867	0.245444	0.365934	0.19612	AKT3/PIK3CD/GSTA1/MAP3K5/MSH6/PMAIP1/BIRC3/MDM2/MGST1/REV3L/PIK3R1/PIK3CB/CASP9/MGST2/BID/FASLG/MAPK3	17
ssc00511	Other glycan degradation	5/1705	18/8867	0.254878	0.374888	0.200919	GBA2/HEXB/MANBA/FUCA1/NEU2	5
ssc00531	Glycosaminoglycan degradation	5/1705	18/8867	0.254878	0.374888	0.200919	IDUA/ARSB/HPSE2/GNS/HEXB	5
ssc01210	2-Oxocarboxylic acid metabolism	5/1705	18/8867	0.254878	0.374888	0.200919	GOT1/ACO1/BCAT1/GPT2/AADAT	5
ssc00640	Propanoate metabolism	8/1705	32/8867	0.26307	0.385209	0.20645	DBT/EHHADH/SUCLA2/ABAT/ACACB/ECHDC1/BCKDHB/LDHC	8
ssc05143	African trypanosomiasis	9/1705	37/8867	0.271918	0.394547	0.211455	GNAQ/PLCB3/PRKCA/IL12B/PLCB1/IL12A/IL6/FASLG/IL10	9
ssc03060	Protein export	6/1705	23/8867	0.271995	0.394547	0.211455	SPCS3/SRP19/SRP14/SEC61G/SRP72/SEC61A1	6
ssc05152	Tuberculosis	39/1705	184/8867	0.2737	0.394547	0.211455	NFKB1/MAPK8/ATP6V0A1/JAK1/ARHGEF12/PPP3R1/AKT3/IL12B/CREBBP/RAF1/CAMK2D/CTSD/RHOA/IL12A/SLA-DQB1/SYK/CREB1/NOS2/CASP9/JAK2/KSR1/ATP6V0A4/MAPK13/CALML4/RAB7A/CEBPB/BID/CAMK2B/PLA2R1/CD209/IL6/FCGR1A/C3/HSPD1/ATP6V0D2/MRC2/IL10/STAT1/MAPK3	39
ssc05134	Legionellosis	14/1705	61/8867	0.274616	0.394547	0.211455	NFKB1/CXCL2/IL12B/HBS1L/NLRC4/NFKBIA/IL12A/BCL2L13/CASP9/IL6/C3/HSPD1/RAB1A/CXCL8	14
ssc00533	Glycosaminoglycan biosynthesis - keratan sulfate	4/1705	14/8867	0.275462	0.394547	0.211455	ST3GAL3/CHST1/B4GALT1/B3GNT2	4
ssc05416	Viral myocarditis	15/1705	66/8867	0.278144	0.396658	0.212586	RAC3/ACTG1/RAC1/ABL2/FYN/SLA-DQB1/ITGAL/EIF4G3/SGCG/CASP9/LAMA1/DMD/BID/CD40LG/PRF1	15
ssc00280	Valine, leucine and isoleucine degradation	12/1705	52/8867	0.289405	0.41093	0.220235	AUH/DBT/EHHADH/HADH/ABAT/BCAT1/AACS/MCCC1/ACADM/ACAA2/BCKDHB/ACAT2	12
ssc00620	Pyruvate metabolism	10/1705	43/8867	0.305823	0.430039	0.230476	GRHPR/PC/MDH1/ACACB/PDHB/DLAT/AKR1A1/ME3/ACAT2/LDHC	10
ssc03420	Nucleotide excision repair	10/1705	43/8867	0.305823	0.430039	0.230476	GTF2H5/MNAT1/ERCC6/ERCC5/CUL4B/ERCC4/POLD2/CCNH/RFC3/POLD3	10
ssc04260	Cardiac muscle contraction	19/1705	87/8867	0.306796	0.430039	0.230476	ASPH/ATP1B1/ATP2A2/ATP1A1/CACNA1S/CACNG4/MYL2/CACNA1C/CACNA2D4/TNNT2/FXYD2/SLC8A1/SLC9A1/COX4I1/CACNA2D2/SLC9A6/CACNG5/CACNG1/COX6C	19
ssc03013	Nucleocytoplasmic transport	23/1705	107/8867	0.310634	0.433565	0.232367	NDC1/SUMO2/UPF1/IPO9/SUMO3/TNPO3/KPNB1/XPO1/XPO6/SUMO4/NUP93/IPO5/IPO11/TNPO1/NUP107/NUP50/PNN/SAP18/NUP210/TMEM33/SNUPN/SEC13/NUP98	23
ssc00020	Citrate cycle (TCA cycle)	7/1705	29/8867	0.317618	0.441435	0.236584	ACO1/PC/SUCLA2/MDH1/OGDHL/PDHB/DLAT	7
ssc04115	p53 signaling pathway	16/1705	73/8867	0.322633	0.446513	0.239306	SIAH1/IGFBP3/PERP/SESN2/THBS1/IGF1/PMAIP1/SESN1/SERPINB5/MDM2/RCHY1/CASP9/GADD45G/BID/AIFM2/COP1	16
ssc04714	Thermogenesis	47/1705	232/8867	0.369332	0.508995	0.272793	GNAS/ACTG1/ARID1B/PRKAA2/RHEB/MAP3K5/ACTL6A/ACSL1/ADCY9/PRKG1/CPT1C/ACSL4/KRAS/ADCY5/ATF2/SOS1/CREB3L3/ADRB3/ACSL5/ADCY1/NDUFV2/NDUFAF6/CREB1/ACSL3/PRDM16/PRKAB1/ADCY2/ZNF516/RPS6KA2/ADCY10/SMARCA2/MAPK13/COX15/KDM3A/COX4I1/SOS2/NDUFA10/PPARGC1A/RPTOR/DPF1/COX18/NDUFS7/RPS6KA6/NDUFAF5/RPS6KA3/COX6C/PRKAG2	47
ssc00910	Nitrogen metabolism	4/1705	16/8867	0.370996	0.509149	0.272875	CPS1/CA13/CA4/CA1	4
ssc04613	Neutrophil extracellular trap formation	36/1705	177/8867	0.382222	0.522369	0.27996	NFKB1/ACTG1/PLCB3/PRKCA/AKT3/RAC1/PIK3CD/HDAC9/RAF1/HDAC1/PLCB1/PPIF/CLCN3/HDAC4/PLCG2/HMGB1/ATG7/ITGAL/SLC25A5/SYK/PIK3R1/H2AFZ/PIK3CB/PLCG1/MAP3K7/ITGB3/HDAC8/MAPK13/MAP2K1/AZU1/TLR7/FCGR1A/C3/NCF1/CLCN5/MAPK3	36
ssc00630	Glyoxylate and dicarboxylate metabolism	7/1705	31/8867	0.386016	0.52485	0.28129	HAO2/ACO1/GRHPR/AGXT/MDH1/HAO1/ACAT2	7
ssc04217	Necroptosis	32/1705	157/8867	0.387237	0.52485	0.28129	CAPN2/MAPK8/RIPK1/JAK1/PGAM5/TNFAIP3/STAT5B/TNFSF10/STAT4/CAMK2D/HSP90AA1/STAT3/PLA2G4A/BIRC3/CHMP2B/PYGL/CHMP4B/TRPM7/HMGB1/SLC25A5/H2AFZ/CHMP6/JAK2/PLA2G4D/IL33/BID/CAMK2B/RBCK1/ALOX15/FASLG/DNM1L/STAT1	32
ssc04064	NF-kappa B signaling pathway	22/1705	107/8867	0.400646	0.54079	0.289833	NFKB1/RIPK1/CXCL2/TNFAIP3/NFKBIA/PTGS2/BIRC3/PLCG2/TNFSF11/SYK/TRAF3/PLCG1/MAP3K7/RELB/LYN/GADD45G/BTK/TAB2/EDAR/CD40LG/TRIM25/CXCL8	22
ssc04932	Non-alcoholic fatty liver disease	32/1705	158/8867	0.402496	0.54106	0.289978	IRS2/NFKB1/MAPK8/SOCS3/PRKAA2/AKT3/RAC1/PIK3CD/MAP3K5/RXRA/FOS/IL6R/INSR/NDUFV2/PIK3R1/PRKAB1/BCL2L11/IRS1/PIK3CB/ADIPOR2/MAPK13/COX4I1/GSK3B/ADIPOQ/BID/NDUFA10/IL6/NDUFS7/FASLG/COX6C/CXCL8/PRKAG2	32
ssc00450	Selenocompound metabolism	4/1705	17/8867	0.418719	0.560538	0.300417	TXNRD1/PAPSS1/SCLY/SEPSECS	4
ssc00770	Pantothenate and CoA biosynthesis	5/1705	22/8867	0.420404	0.560538	0.300417	DPYD/VNN1/ENPP1/BCAT1/DPYS	5
ssc03022	Basal transcription factors	9/1705	43/8867	0.448564	0.595664	0.319242	GTF2H5/MNAT1/GTF2B/TAF9B/TAF4B/TAF3/CCNH/TAF4/TAF5L	9
ssc00515	Mannose type O-glycan biosynthesis	5/1705	23/8867	0.461628	0.608089	0.325901	CHST10/ST3GAL3/B3GAT1/MGAT5B/B4GALT1	5
ssc00592	alpha-Linolenic acid metabolism	5/1705	23/8867	0.461628	0.608089	0.325901	PLA2G4A/FADS2/PLA2G2E/PLA2G4D/PLB1	5
ssc00120	Primary bile acid biosynthesis	4/1705	18/8867	0.465531	0.610776	0.327341	CYP46A1/HSD17B4/CYP7B1/CH25H	4
ssc00601	Glycosphingolipid biosynthesis - lacto and neolacto series	6/1705	29/8867	0.494648	0.646392	0.34643	ST3GAL3/ABO/A4GALT/ST3GAL4/B4GALT1/B3GNT2	6
ssc00983	Drug metabolism - other enzymes	13/1705	66/8867	0.511082	0.665218	0.356519	DPYD/IMPDH1/GSTA1/NME7/MGST1/XDH/RRM1/MGST2/GMPS/DUT/DPYS/NME2/UPP2	13
ssc03030	DNA replication	7/1705	35/8867	0.521602	0.676227	0.36242	PRIM2/MCM4/RNASEH2B/POLD2/RNASEH2C/RFC3/POLD3	7
ssc05323	Rheumatoid arthritis	18/1705	93/8867	0.529707	0.684031	0.366602	ATP6V0A1/CXCL2/CCL5/IL15/ATP6V1C1/CCL20/ANGPT1/FOS/VEGFA/ATP6V1A/TNFSF11/SLA-DQB1/ITGAL/ATP6V1B2/ATP6V0A4/IL6/ATP6V0D2/CXCL8	18
ssc00480	Glutathione metabolism	11/1705	57/8867	0.548164	0.705089	0.377888	GCLM/GPX3/CHAC2/GSTA1/LANCL1/ANPEP/ODC1/MGST1/RRM1/MGST2/GPX7	11
ssc00062	Fatty acid elongation	5/1705	26/8867	0.578586	0.737089	0.395038	ELOVL5/HADH/ELOVL7/ELOVL3/ACAA2	5
ssc00650	Butanoate metabolism	5/1705	26/8867	0.578586	0.737089	0.395038	EHHADH/HADH/ABAT/AACS/ACAT2	5
ssc04061	Viral protein interaction with cytokine and cytokine receptor	16/1705	85/8867	0.58182	0.737089	0.395038	CXCL2/TNFSF10/CCL5/ACKR3/CCL20/IL34/IL6R/XCR1/IL20RA/CXCL11/CCR4/IL18RAP/CXCL9/IL6/IL10/CXCL8	16
ssc00270	Cysteine and methionine metabolism	10/1705	53/8867	0.58203	0.737089	0.395038	GCLM/ADI1/GOT1/MPST/PSAT1/MDH1/BCAT1/DNMT3A/DNMT3B/LDHC	10
ssc00350	Tyrosine metabolism	7/1705	37/8867	0.585232	0.738293	0.395683	GOT1/TPO/TH/DBH/DCT/DDC/TYRP1	7
ssc03430	Mismatch repair	4/1705	21/8867	0.595792	0.748735	0.401279	MSH6/POLD2/RFC3/POLD3	4
ssc01523	Antifolate resistance	6/1705	32/8867	0.59842	0.749167	0.401511	NFKB1/GGH/FPGS/ATIC/ABCG2/IL6	6
ssc03460	Fanconi anemia pathway	9/1705	49/8867	0.618263	0.771066	0.413248	WDR48/FANCB/REV3L/FAAP24/REV1/POLN/ERCC4/BLM/USP1	9
ssc00240	Pyrimidine metabolism	10/1705	55/8867	0.632256	0.785531	0.421	DPYD/ENPP1/NME7/RRM1/NT5E/DUT/DPYS/NME2/UPP2/CMPK2	10
ssc00250	Alanine, aspartate and glutamate metabolism	7/1705	39/8867	0.644381	0.797574	0.427455	GOT1/GLS/AGXT/ABAT/CPS1/ASS1/GPT2	7
ssc01240	Biosynthesis of cofactors	26/1705	143/8867	0.658871	0.812443	0.435424	GCLM/NAPRT/MTHFD1L/GGH/PDXK/KYNU/FPGS/LIAS/ALPL/NME7/AK8/PSAT1/COQ2/GCH1/MOCS2/AK7/NMNAT2/BCAT1/COX15/DHRS3/TPK1/AKR1A1/NME2/CMPK2/RDH11/UROD	26
ssc05033	Nicotine addiction	7/1705	40/8867	0.672022	0.825555	0.442451	GRIN2C/GRIN2D/SLC17A8/GABRB2/SLC32A1/GRIA2/GRIA4	7
ssc01040	Biosynthesis of unsaturated fatty acids	5/1705	29/8867	0.680503	0.831191	0.445471	ELOVL5/HSD17B4/FADS2/ELOVL7/ELOVL3	5
ssc01200	Carbon metabolism	20/1705	112/8867	0.681678	0.831191	0.445471	GOT1/HAO2/PSAT1/ACO1/HK3/AGXT/GCK/PC/SUCLA2/MDH1/HAO1/CPS1/OGDHL/PDHB/DLAT/GPT2/HK2/ME3/PFKP/ACAT2	20
ssc00670	One carbon pool by folate	3/1705	18/8867	0.701448	0.852129	0.456693	MTHFD1L/FTCD/ATIC	3
ssc00380	Tryptophan metabolism	8/1705	47/8867	0.70662	0.855245	0.458363	KYNU/ALDH8A1/EHHADH/HADH/CYP1A1/ACAT2/AADAT/DDC	8
ssc05330	Allograft rejection	7/1705	42/8867	0.72313	0.87201	0.467348	IL12B/IL12A/SLA-DQB1/CD40LG/PRF1/FASLG/IL10	7
ssc04940	Type I diabetes mellitus	8/1705	48/8867	0.729598	0.876586	0.469801	IL12B/IL12A/SLA-DQB1/PTPRN2/CPE/PRF1/HSPD1/FASLG	8
ssc04962	Vasopressin-regulated water reabsorption	7/1705	43/8867	0.74654	0.893668	0.478956	GNAS/DYNLL2/ADCY9/CREB3L3/DYNC1I1/CREB1/RAB11A	7
ssc05415	Diabetic cardiomyopathy	36/1705	205/8867	0.756032	0.90174	0.483281	NFKB1/MAPK8/PLCB3/PRKCA/AKT3/RAC1/PIK3CD/CAMK2D/ATP2A2/SP1/CTSD/TGFBR2/PLCB1/PPIF/COL1A1/GYS2/SLC25A5/INSR/SMAD2/NDUFV2/PIK3R1/IRS1/PIK3CB/MPC1/PDHB/MAPK13/COX4I1/GSK3B/NDUFA10/CAMK2B/ACE/MMP2/NDUFS7/NCF1/TGFBR1/COX6C	36
ssc00051	Fructose and mannose metabolism	5/1705	32/8867	0.764441	0.908467	0.486887	GMDS/HK3/PFKFB4/HK2/PFKP	5
ssc00532	Glycosaminoglycan biosynthesis - chondroitin sulfate / dermatan sulfate	3/1705	20/8867	0.769423	0.910599	0.48803	CHSY1/CHST15/XYLT1	3
ssc04672	Intestinal immune network for IgA production	8/1705	50/8867	0.771788	0.910599	0.48803	IL15/ITGA4/SLA-DQB1/PIGR/TNFRSF17/CD40LG/IL6/IL10	8
ssc03018	RNA degradation	13/1705	79/8867	0.77624	0.912569	0.489085	PABPC1/CNOT6/CNOT6L/BTG1/PAN3/CNOT7/EXOSC1/BTG2/MPHOSPH6/PABPC4L/HSPD1/PFKP/TOB1	13
ssc00010	Glycolysis / Gluconeogenesis	10/1705	62/8867	0.77938	0.912989	0.48931	PGM1/HK3/PGM2/GCK/PDHB/DLAT/AKR1A1/HK2/PFKP/LDHC	10
ssc00410	beta-Alanine metabolism	5/1705	33/8867	0.788384	0.920248	0.493201	DPYD/EHHADH/ABAT/DPYS/SMOX	5
ssc00604	Glycosphingolipid biosynthesis - ganglio series	2/1705	15/8867	0.814516	0.94738	0.507742	ST3GAL5/HEXB	2
ssc00340	Histidine metabolism	3/1705	22/8867	0.824193	0.951885	0.510156	FTCD/HAL/HNMT	3
ssc00900	Terpenoid backbone biosynthesis	3/1705	22/8867	0.824193	0.951885	0.510156	ICMT/HMGCR/ACAT2	3
ssc05012	Parkinson disease	46/1705	268/8867	0.828497	0.953499	0.511022	GNAS/MAPK8/UBE2G2/TUBAL3/ATF6/MAP3K5/PSMD12/CAMK2D/SLC39A10/DRD2/MCU/GNAI1/SLC11A2/ADCY5/UBE2G1/ITPR3/RPS27A/PPIF/SOD1/SLC25A5/MFN2/NDUFV2/PSMA6/PLCG1/ITPR1/CASP9/PSMD6/UBC/CALML4/COX4I1/TH/TUBA1B/SLC18A1/NDUFA10/CAMK2B/DRD1/MAPT/NDUFS7/GNAI2/ADORA2A/DUSP1/SLC6A3/PSMC1/PSMD2/COX6C/GNAL	46
ssc00030	Pentose phosphate pathway	4/1705	29/8867	0.836486	0.959327	0.514145	PGM1/PGM2/DERA/PFKP	4
ssc00603	Glycosphingolipid biosynthesis - globo and isoglobo series	2/1705	16/8867	0.842422	0.962768	0.515989	A4GALT/HEXB	2
ssc00591	Linoleic acid metabolism	5/1705	37/8867	0.865557	0.985773	0.528319	PLA2G4A/PLA2G2E/PLA2G4D/PLB1/ALOX15	5
ssc04975	Fat digestion and absorption	6/1705	44/8867	0.875195	0.993301	0.532353	SCARB1/PNLIP/PLA2G2E/PLPP1/SLC27A1/ACAT2	6
ssc04623	Cytosolic DNA-sensing pathway	9/1705	64/8867	0.890888	1	0.535944	NFKB1/RIPK1/CCL5/POLR3B/NFKBIA/CGAS/IL33/IL6/POLR3C	9
ssc05020	Prion disease	45/1705	273/8867	0.895523	1	0.535944	GRIN2C/NOTCH1/MAPK8/PPP3R1/TUBAL3/CCL5/RAC1/PIK3CD/GRIN2D/PSMD12/MCU/ATF2/ITPR3/CREB3L3/PPIF/SOD1/C9/FYN/CACNA1S/SLC25A5/NDUFV2/CREB1/PIK3R1/NCAM1/CACNA1C/PSMA6/PIK3CB/ITPR1/CASP9/LAMC1/C8A/MAPK13/PSMD6/COX4I1/TUBA1B/GSK3B/CAV2/NDUFA10/IL6/NDUFS7/NCF1/PSMC1/PSMD2/COX6C/MAPK3	45
ssc00563	Glycosylphosphatidylinositol (GPI)-anchor biosynthesis	3/1705	26/8867	0.901006	1	0.535944	GPAA1/PIGK/PGAP1	3
ssc03410	Base excision repair	4/1705	33/8867	0.902647	1	0.535944	HMGB1/LIG3/POLD2/POLD3	4
ssc04130	SNARE interactions in vesicular transport	4/1705	33/8867	0.902647	1	0.535944	STX11/STX7/GOSR1/VAMP7	4
ssc00130	Ubiquinone and other terpenoid-quinone biosynthesis	1/1705	11/8867	0.904678	1	0.535944	COQ2	1
ssc00360	Phenylalanine metabolism	2/1705	20/8867	0.919758	1	0.535944	GOT1/DDC	2
ssc00260	Glycine, serine and threonine metabolism	5/1705	42/8867	0.927379	1	0.535944	PSAT1/GRHPR/AGXT/SARDH/SRR	5
ssc05340	Primary immunodeficiency	4/1705	36/8867	0.935463	1	0.535944	AIRE/ADA/BTK/CD40LG	4
ssc05014	Amyotrophic lateral sclerosis	59/1705	364/8867	0.943079	1	0.535944	GRIN2C/ACTG1/NDC1/PPP3R1/VAPB/TUBAL3/ATF6/HNRNPA2B1/RAC1/GPX3/GRIN2D/MAP3K5/PSMD12/MCU/CHMP2B/ATG2A/MAP1LC3A/ITPR3/NOS1/SOD1/AMBRA1/NRG2/NRBF2/NDUFV2/NUP93/NOS2/PIK3R4/PSMA6/CASP9/DERL1/NUP107/ERBB4/MAP2K6/MAPK13/PSMD6/NUP50/MAP1LC3B/COX4I1/TUBA1B/GRIA2/BID/NDUFA10/NUP210/TANK/MAP1LC3C/PFN2/SETX/RAB1A/NDUFS7/DNAH8/BECN2/SEC13/UBQLN2/PSMC1/PSMD2/COX6C/NUP98/GPX7/ULK2	59
ssc00330	Arginine and proline metabolism	6/1705	51/8867	0.945264	1	0.535944	GOT1/NOS1/ODC1/NOS2/P4HA3/SMOX	6
ssc05310	Asthma	3/1705	30/8867	0.946143	1	0.535944	SLA-DQB1/CD40LG/IL10	3
ssc01230	Biosynthesis of amino acids	9/1705	72/8867	0.952167	1	0.535944	GOT1/PSAT1/ACO1/PC/CPS1/BCAT1/ASS1/GPT2/PFKP	9
ssc05320	Autoimmune thyroid disease	7/1705	59/8867	0.953143	1	0.535944	SLA-DQB1/TPO/CD40LG/PRF1/TSHB/FASLG/IL10	7
ssc04610	Complement and coagulation cascades	10/1705	79/8867	0.954782	1	0.535944	PROS1/C9/F5/MBL2/F2R/C4BPA/C4BPA/C8A/C3/F2RL3	10
ssc03050	Proteasome	5/1705	46/8867	0.957067	1	0.535944	PSMD12/PSMA6/PSMD6/PSMC1/PSMD2	5
ssc05332	Graft-versus-host disease	4/1705	39/8867	0.957907	1	0.535944	SLA-DQB1/PRF1/IL6/FASLG	4
ssc05171	Coronavirus disease - COVID-19	38/1705	250/8867	0.960479	1	0.535944	NFKB1/MAPK8/JAK1/PRKCA/IL12B/PIK3CD/FOS/STAT3/IL6R/NFKBIA/RPS27A/IL12A/C9/PLCG2/IFIH1/EGFR/SYK/RPL37A/TRAF3/CGAS/PIK3R1/MBL2/PIK3CB/PLCG1/MAP3K7/C8A/MX1/TAB2/MAPK13/MAS1/TLR7/ACE/IL6/RPS15A/C3/STAT1/CXCL8/MAPK3	38
ssc05016	Huntington disease	48/1705	308/8867	0.960509	1	0.535944	REST/GNAQ/MAPK8/PLCB3/CLTA/TUBAL3/CREBBP/GPX3/MAP3K5/PSMD12/HDAC1/SP1/SOD2/ATG2A/PLCB1/CREB3L3/PPIF/SOD1/AMBRA1/NRBF2/SLC25A5/HIP1/NDUFV2/RCOR1/CREB1/NRF1/PIK3R4/PSMA6/ITPR1/CASP9/HTT/PSMD6/COX4I1/TUBA1B/GRIA2/TAF4B/NDUFA10/PPARGC1A/NDUFS7/DNAH8/BECN2/PSMC1/PSMD2/COX6C/GPX7/TAF4/GRIA4/ULK2	48
ssc03040	Spliceosome	17/1705	125/8867	0.96221	1	0.535944	PUF60/PRPF40B/RBM17/DHX15/TRA2B/CWC15/PRPF40A/SNRNP27/SRSF6/SNRPB2/SNRPD1/SRSF10/U2SURP/RBMX/CTNNBL1/SF3B1/CDC40	17
ssc00040	Pentose and glucuronate interconversions	2/1705	25/8867	0.96679	1	0.535944	CRYL1/AKR1A1	2
ssc00590	Arachidonic acid metabolism	9/1705	76/8867	0.969363	1	0.535944	GPX3/PLA2G4A/PTGS2/PTGES3/PLA2G2E/PLA2G4D/PLB1/ALOX15/GPX7	9
ssc05204	Chemical carcinogenesis - DNA adducts	6/1705	58/8867	0.9778	1	0.535944	GSTA1/SULT2A1/PTGS2/MGST1/CYP1A1/MGST2	6
ssc00860	Porphyrin metabolism	3/1705	36/8867	0.979428	1	0.535944	COX15/HCCS/UROD	3
ssc00430	Taurine and hypotaurine metabolism	1/1705	21/8867	0.988781	1	0.535944	FMO1	1
ssc04612	Antigen processing and presentation	6/1705	63/8867	0.988797	1	0.535944	HSP90AA1/SLA-DQB1/CREB1/PDIA3/B2M/B2M	6
ssc00980	Metabolism of xenobiotics by cytochrome P450	5/1705	58/8867	0.992263	1	0.535944	GSTA1/SULT2A1/MGST1/CYP1A1/MGST2	5
ssc03020	RNA polymerase	2/1705	33/8867	0.992374	1	0.535944	POLR3B/POLR3C	2
ssc00053	Ascorbate and aldarate metabolism	1/1705	24/8867	0.994099	1	0.535944	AKR1A1	1
ssc00982	Drug metabolism - cytochrome P450	4/1705	53/8867	0.995138	1	0.535944	GSTA1/MGST1/MGST2/FMO1	4
ssc05168	Herpes simplex virus 1 infection	50/1705	352/8867	0.995201	1	0.535944	NFKB1/ZNF282/SOCS3/ZNF746/JAK1/ZNF674/AKT3/EIF2AK1/IL12B/CCL5/PIK3CD/RHEB/EIF4EBP1/NFKBIA/BIRC3/HCFC1/POU2F1/IL12A/NECTIN1/SLA-DQB1/IFIH1/POU2F3/SRSF6/SYK/TRAF3/CGAS/PDIA3/PIK3R1/PIK3CB/MAP3K7/ITGB3/CASP9/PTPN11/JAK2/TAB2/RNASEL/BID/IL6/EIF2AK4/POU2F2/ZNF41/B2M/B2M/ZNF10/C3/ZFP37/FASLG/ZNF189/STAT1/ZNF684	50
ssc00190	Oxidative phosphorylation	15/1705	137/8867	0.997014	1	0.535944	ATP6V0A1/LHPP/ATP6V1C1/ATP6V1A/NDUFV2/PPA1/ATP12A/ATP6V1B2/ATP6V0A4/COX15/COX4I1/NDUFA10/NDUFS7/ATP6V0D2/COX6C	15
ssc00830	Retinol metabolism	5/1705	67/8867	0.99807	1	0.535944	CYP26B1/ALDH1A1/CYP1A1/DHRS3/RDH11	5
ssc03008	Ribosome biogenesis in eukaryotes	6/1705	78/8867	0.998766	1	0.535944	GNL3/UTP6/REXO2/XPO1/EFL1/BMS1	6
ssc00140	Steroid hormone biosynthesis	4/1705	62/8867	0.998906	1	0.535944	HSD17B7/CYP7B1/CYP1A1/SRD5A2	4
ssc00970	Aminoacyl-tRNA biosynthesis	4/1705	67/8867	0.999535	1	0.535944	FARS2/GATB/LARS2/SEPSECS	4
ssc05322	Systemic lupus erythematosus	10/1705	117/8867	0.999602	1	0.535944	C9/SLA-DQB1/SNRPD1/H2AFZ/C8A/CD40LG/FCGR1A/C3/SSB/IL10	10
ssc05150	Staphylococcus aureus infection	6/1705	91/8867	0.999842	1	0.535944	SLA-DQB1/ITGAL/MBL2/FCGR1A/C3/IL10	6
ssc03010	Ribosome	6/1705	151/8867	1	1	0.535944	MRPL20/MRPL1/RPS27A/RPL37A/MRPL36/RPS15A	6
