# Supplementary material for: Chromatin Accessibility and Transcriptional Landscape during Inhibition of Salmonella enterica by Lactobacillus reuteri in IPEC-J2 Cells
Source: Cells. 2023 Mar 22;12(6):968. doi: 10.3390/cells12060968 (PMC10046971; doi:10.3390/cells12060968)
Supplement: Supplementary file 1 [file cells-12-00968-s001.zip › Table S11.xlsx]

## Sheet: Sheet 1
Table S11. KEGG enrichment of difference peaks between the S. enterica BNCC186354 with and without L. reuteri ATCC 53608 groups
ID	Description	GeneRatio	BgRatio	pvalue	p.adjust	qvalue	geneID	Count
ssc04919	Thyroid hormone signaling pathway	34/849	120/8867	3.60169e-09	1.15974e-06	6.9759e-07	THRA/ACTG1/PLCB3/PIK3CD/ATP1B1/RAF1/CREBBP/AKT3/HDAC1/MED13/ATP2A2/PLCZ1/SLC9A1/MED30/PLCB4/NOTCH1/PLCB1/MED13L/PIK3R1/FOXO1/NRAS/PRKCA/MDM2/BMP4/NOTCH4/ATP1A1/MED27/NCOA2/HIF1A/ITGAV/RXRA/DIO2/GATA4/RXRG	34
ssc04015	Rap1 signaling pathway	46/849	214/8867	9.87414e-08	1.03505e-05	6.22587e-06	VEGFB/FGFR2/ACTG1/VEGFC/PLCB3/PIK3CD/RAF1/GNAS/GNAQ/AKT3/BCAR1/RALA/RAC3/ITGB1/PDGFRA/PLCB4/PDGFD/DRD2/ADCY5/PLCB1/ARAP3/RAPGEF4/SIPA1L3/FGF9/RAPGEF1/PIK3R1/GNAI1/HGF/F2RL3/NRAS/PRKCA/ITGAL/ADORA2B/CALML4/KITLG/FGFR3/MAPK13/TLN2/FGF20/PARD6G/CNR1/FLT1/GRIN2A/FGF18/BRAF/EFNA5	46
ssc04921	Oxytocin signaling pathway	36/849	148/8867	9.9156e-08	1.03505e-05	6.22587e-06	PRKAA2/ACTG1/PLCB3/RAF1/GNAS/GNAQ/CAMK2A/PLA2G4A/GUCY1B1/RYR2/CACNA2D4/PLCB4/GUCY1A2/ADCY5/PLCB1/OXT/GUCY1A1/KCNJ5/MYLK4/GNAI1/CAMK1G/PRKAG2/NRAS/PRKCA/NFATC1/CACNA1C/CALML4/CAMK1D/NFATC2/PPP3CC/PPP1R12B/ITPR2/NFATC3/CACNG1/CAMKK2/MYL6	36
ssc04360	Axon guidance	41/849	182/8867	1.28578e-07	1.03505e-05	6.22587e-06	PIK3CD/RAF1/ROBO1/NCK2/CAMK2A/RAC3/ARHGEF12/ITGB1/EFNB2/EPHA3/TRPC4/EPHB2/LRRC4C/SEMA6D/NTN1/NGEF/SEMA3E/SEMA3C/LRRC4/PIK3R1/GNAI1/PTPN11/NRAS/PRKCA/NFATC2/PPP3CC/PLXNA2/EPHB6/SEMA7A/PTK2/PARD6G/DCC/PLXNA4/UNC5B/NFATC3/SHH/SLIT1/EPHA5/EFNA5/SLIT2/GDF7	41
ssc04924	Renin secretion	22/849	69/8867	2.18428e-07	1.40668e-05	8.46121e-06	PLCB3/GNAS/GNAQ/GUCY1B1/PDE3A/PLCB4/ADRB3/GUCY1A2/ADCY5/PLCB1/GUCY1A1/GNAI1/ADRB1/CACNA1C/CALML4/KCNMA1/PPP3CC/PDE3B/ITPR2/CREB1/AGTR1/ACE	22
ssc04020	Calcium signaling pathway	49/849	244/8867	3.45077e-07	1.85191e-05	1.11393e-05	VEGFB/FGFR2/VEGFC/PLCB3/GNAS/HTR7/GNAQ/ATP2A2/PHKA2/CAMK2A/PDGFRA/PLCZ1/NTRK3/PHKA1/MCU/RYR2/P2RX7/ATP2B1/PLCB4/PDGFD/ADRB3/PLCB1/FGF9/GRIN2C/MYLK4/CAMK1G/HGF/ADRB1/PRKCA/CYSLTR1/ADORA2B/CACNA1C/CALML4/CAMK1D/PPP3CC/FGFR3/DRD5/FGF20/ITPR2/EDNRB/FLT1/PPIF/GNAL/TRHR/GRIN2A/FGF18/CCKBR/AGTR1/CACNA1E	49
ssc04971	Gastric acid secretion	22/849	74/8867	8.49945e-07	3.90975e-05	2.35173e-05	EZR/ACTG1/PLCB3/ATP1B1/GNAS/GNAQ/CAMK2A/SLC9A1/CFTR/PLCB4/KCNK2/ADCY5/PLCB1/MYLK4/KCNJ1/GNAI1/PRKCA/CALML4/ATP1A1/ITPR2/KCNK10/CCKBR	22
ssc04724	Glutamatergic synapse	28/849	113/8867	1.76213e-06	7.09257e-05	4.26621e-05	PLCB3/GNAS/GNAQ/DLGAP1/GRM4/PLA2G4A/GRIK4/GLS/PLCB4/SHANK3/ADCY5/PLCB1/SHANK2/GRIN2C/GNAI1/PRKCA/CACNA1C/GNB4/PPP3CC/HOMER1/GRIK2/SLC17A6/ITPR2/GRK3/GRIK3/SLC1A3/GRIN2A/SLC38A2	28
ssc04022	cGMP-PKG signaling pathway	36/849	167/8867	2.2825e-06	8.16628e-05	4.91205e-05	PLCB3/ATP1B1/RAF1/GNAQ/GTF2IRD1/AKT3/ATP2A2/GUCY1B1/PDE3A/ATP2B1/PLCB4/ADRB3/GUCY1A2/ADCY5/PLCB1/GUCY1A1/MYLK4/GNAI1/ADRB1/NFATC1/CACNA1C/CALML4/NFATC2/KCNMA1/PPP3CC/PDE3B/ATP1A1/ITPR2/EDNRB/PPIF/NFATC3/CREB1/IRS1/AGTR1/GATA4/PRKCE	36
ssc04218	Cellular senescence	33/849	154/8867	6.86993e-06	0.000221212	0.00013306	PIK3CD/RAF1/AKT3/CAPN2/NFKB1/HIPK1/EIF4EBP1/TRPM7/FOXO3/MCU/SMAD2/FBXW11/PIK3R1/GADD45G/FOXO1/NRAS/NBN/MDM2/BTRC/NFATC1/ATR/CALML4/NFATC2/MAPKAPK2/HIPK3/PPP3CC/MAPK13/ITPR2/CHEK2/ATM/NFATC3/ZFP36L1/GATA4	33
ssc04024	cAMP signaling pathway	42/849	221/8867	1.02556e-05	0.000281157	0.000169117	PIK3CD/ATP1B1/RAF1/GNAS/CREBBP/AKT3/ATP2A2/PPP1R1B/NFKB1/CNGA3/CAMK2A/RAC3/RYR2/SLC9A1/PDE3A/ATP2B1/CFTR/VIPR2/PDE4D/DRD2/ADCY5/GLP1R/OXT/ARAP3/RAPGEF4/GRIN2C/PIK3R1/GNAI1/ADRB1/NFATC1/CACNA1C/CALML4/PDE3B/DRD5/ATP1A1/CNGB3/GCG/GRIN2A/CREB1/BRAF/ACOX3/GLI3	42
ssc04010	MAPK signaling pathway	51/849	289/8867	1.07469e-05	0.000281157	0.000169117	VEGFB/FGFR2/GRB2/MAP3K4/VEGFC/DUSP8/RAF1/AKT3/SOS1/NFKB1/RAC3/PDGFRA/PLA2G4A/CACNA2D4/MAP2K4/PDGFD/LAMTOR3/IL1RAP/RPS6KA5/RASA2/FGF9/MAP4K4/RPS6KA2/HGF/GADD45G/NRAS/PRKCA/NFATC1/CACNA1C/MAPKAPK2/MECOM/PPP3CC/DUSP4/KITLG/FLT3/FGFR3/MAPK13/FGF20/FLT1/FASLG/NFATC3/RPS6KA4/MAP3K5/CACNG1/STK3/FGF18/RASGRP1/BRAF/EFNA5/CACNA1E/RASGRP4	51
ssc04510	Focal adhesion	39/849	200/8867	1.13511e-05	0.000281157	0.000169117	COL4A2/VEGFB/GRB2/ITGB5/ACTG1/VEGFC/PIK3CD/RAF1/AKT3/CAPN2/SOS1/BCAR1/RAC3/ITGB1/PDGFRA/FN1/VCL/PIP5K1B/RELN/PDGFD/VWF/ITGA11/RAPGEF1/MYLK4/ARHGAP35/PIK3R1/HGF/DOCK1/PRKCA/MYL2/THBS2/PTK2/TLN2/PPP1R12B/FLT1/ITGAV/LAMB4/BRAF/ITGA6	39
ssc04925	Aldosterone synthesis and secretion	23/849	92/8867	1.24968e-05	0.000287427	0.000172889	PLCB3/ATP1B1/GNAS/GNAQ/CAMK2A/ATP2B1/PLCB4/DAGLB/ADCY5/KCNK9/PLCB1/KCNJ5/CAMK1G/PRKCA/CACNA1C/CALML4/CAMK1D/ATP1A1/ITPR2/CREB1/AGTR1/STAR/PRKCE	23
ssc04710	Circadian rhythm	12/849	31/8867	1.38913e-05	0.000298201	0.000179369	PRKAA2/CUL1/FBXW11/CLOCK/PRKAG2/BTRC/FBXL3/RBX1/RORB/RORA/NPAS2/CREB1	12
ssc04810	Regulation of actin cytoskeleton	41/849	217/8867	1.51058e-05	0.000304004	0.00018286	FGFR2/ITGB5/ARHGEF6/EZR/ACTG1/RDX/PIK3CD/RAF1/SOS1/BCAR1/NCKAP1/RAC3/ARHGEF12/ITGB1/PDGFRA/CYFIP2/FN1/SLC9A1/VCL/PIP5K1B/PDGFD/ITGA11/FGF9/MYLK4/ARHGAP35/PIK3R1/DOCK1/NRAS/ITGAL/MYL2/PTK2/PIP4K2A/MSN/FGFR3/FGF20/PPP1R12B/ITGAV/FGF18/BRAF/ITGA6/ACTR2	41
ssc04611	Platelet activation	27/849	121/8867	2.16459e-05	0.000409999	0.000246616	ACTG1/PLCB3/PIK3CD/GNAS/GNAQ/AKT3/ARHGEF12/ITGB1/PLA2G4A/GUCY1B1/SYK/PLCB4/VWF/GUCY1A2/ADCY5/PLCB1/GUCY1A1/MYLK4/ARHGAP35/PIK3R1/GNAI1/F2RL3/BTK/MAPK13/TLN2/ITPR2/RASGRP1	27
ssc04728	Dopaminergic synapse	28/849	130/8867	3.05643e-05	0.000546761	0.000328879	PLCB3/GNAS/GNAQ/AKT3/PPP1R1B/SCN1A/CAMK2A/TH/PLCB4/DRD2/ADCY5/PLCB1/PPP2R3A/CLOCK/KCNJ5/GNAI1/PRKCA/CACNA1C/GNB4/CALML4/PPP3CC/MAPK13/DRD5/ITPR2/GNAL/GRIN2A/CREB1/PPP2R5C	28
ssc04540	Gap junction	21/849	85/8867	3.58226e-05	0.000584311	0.000351466	GRB2/PLCB3/RAF1/GNAS/GNAQ/SOS1/PDGFRA/GUCY1B1/PLCB4/PDGFD/GUCY1A2/DRD2/ADCY5/PLCB1/GUCY1A1/GNAI1/ADRB1/NRAS/PRKCA/TUBA1B/ITPR2	21
ssc04261	Adrenergic signaling in cardiomyocytes	30/849	145/8867	3.62926e-05	0.000584311	0.000351466	PLCB3/ATP1B1/GNAS/GNAQ/AKT3/ATP2A2/CAMK2A/RYR2/CACNA2D4/SLC9A1/TNNT2/ATP2B1/PLCB4/ADCY5/RPS6KA5/PLCB1/PPP2R3A/RAPGEF4/GNAI1/ADRB1/PRKCA/CACNA1C/CALML4/MYL2/MAPK13/ATP1A1/CACNG1/CREB1/PPP2R5C/AGTR1	30
ssc05017	Spinocerebellar ataxia	30/849	146/8867	4.16036e-05	0.000637921	0.000383712	PLCB3/PIK3CD/GNAQ/AKT3/NRBF2/BEAN1/ATP2A2/GTF2B/MCU/KCND3/RELN/PLCB4/PLCB1/GRIN2C/FGF14/PIK3R1/PRKCA/PSMA6/RBPJ/PUM2/ITPR2/PPIF/RORA/ULK2/RB1CC1/MAP3K5/PSMC1/GRIN2A/CYCS/PSMB3	30
ssc04722	Neurotrophin signaling pathway	26/849	120/8867	5.2319e-05	0.000746021	0.000448734	GRB2/PIK3CD/RAF1/AKT3/SOS1/NFKB1/CAMK2A/PSEN2/NTRK3/RIPK2/FOXO3/RPS6KA5/RPS6KA2/RAPGEF1/PIK3R1/PTPN11/NRAS/CALML4/MAPKAPK2/MAPK13/FASLG/YWHAE/MAP3K5/IRS1/BRAF/SH2B2	26
ssc05205	Proteoglycans in cancer	38/849	206/8867	5.32872e-05	0.000746021	0.000448734	GRB2/ITGB5/EZR/ACTG1/RDX/PIK3CD/RAF1/AKT3/SOS1/CAMK2A/ARHGEF12/GPC1/ITGB1/TLR4/SMAD2/FN1/SLC9A1/HBEGF/GPC3/PIK3R1/HGF/PTPN11/NRAS/PRKCA/WNT7B/MDM2/PDCD4/PTK2/MSN/MAPK13/PPP1R12B/ITPR2/HIF1A/FASLG/NUDT16L1/ITGAV/SHH/BRAF	38
ssc04151	PI3K-Akt signaling pathway	56/849	347/8867	5.79623e-05	0.000777661	0.000467766	COL4A2/VEGFB/FGFR2/PRKAA2/GRB2/ITGB5/VEGFC/PIK3CD/RAF1/AKT3/SOS1/NFKB1/STK11/ITGB1/PDGFRA/GYS2/EIF4EBP1/TLR4/SYK/FOXO3/FN1/RELN/PDGFD/VWF/PPP2R3A/ITGA11/FGF9/HSP90AA1/PIK3R1/HGF/RPTOR/NRAS/PRKCA/MDM2/PKN2/GNB4/MYB/KITLG/FLT3/THBS2/PTK2/FGFR3/FGF20/FLT1/FASLG/YWHAE/ITGAV/CREB1/IL7/IRS1/FGF18/RXRA/PPP2R5C/LAMB4/EFNA5/ITGA6	56
ssc04926	Relaxin signaling pathway	27/849	130/8867	8.20625e-05	0.00105696	0.000635768	COL4A2/VEGFB/GRB2/VEGFC/PLCB3/RXFP2/PIK3CD/RAF1/GNAS/AKT3/SOS1/NFKB1/SMAD2/MAP2K4/PLCB4/ADCY5/PLCB1/PIK3R1/GNAI1/NRAS/PRKCA/GNB4/MAPK13/INSL5/EDNRB/CREB1/RXFP1	27
ssc04720	Long-term potentiation	17/849	65/8867	9.13561e-05	0.00105932	0.000637187	PLCB3/RAF1/GNAQ/CREBBP/CAMK2A/PLCB4/PLCB1/RPS6KA2/GRIN2C/NRAS/PRKCA/CACNA1C/CALML4/PPP3CC/ITPR2/GRIN2A/BRAF	17
ssc04730	Long-term depression	16/849	59/8867	9.14677e-05	0.00105932	0.000637187	PLCB3/RAF1/GNAS/GNAQ/PLA2G4A/GUCY1B1/PLCB4/GUCY1A2/PLCB1/GUCY1A1/GNAI1/NRAS/PRKCA/GNAZ/ITPR2/BRAF	16
ssc04935	Growth hormone synthesis, secretion and action	25/849	117/8867	9.21151e-05	0.00105932	0.000637187	GRB2/PLCB3/PIK3CD/RAF1/GNAS/GNAQ/CREBBP/AKT3/SOS1/BCAR1/SOCS1/MAP2K4/PLCB4/ADCY5/PLCB1/PIK3R1/GNAI1/NRAS/PRKCA/CACNA1C/PTK2/MAPK13/ITPR2/CREB1/IRS1	25
ssc04072	Phospholipase D signaling pathway	29/849	149/8867	0.000153383	0.00170308	0.00102441	GRB2/PLCB3/PIK3CD/RAF1/GNAS/AKT3/SOS1/RALA/GRM4/DGKI/PDGFRA/PLA2G4A/SYK/PIP5K1B/DGKE/PLCB4/PDGFD/DGKB/ADCY5/PLCB1/RAPGEF4/PIK3R1/PTPN11/NRAS/PRKCA/PLPP1/KITLG/CYTH1/AGTR1	29
ssc05165	Human papillomavirus infection	52/849	328/8867	0.000168755	0.0018113	0.0010895	COL4A2/HEY1/GRB2/ITGB5/PIK3CD/RAF1/GNAS/CREBBP/AKT3/HDAC1/SOS1/NFKB1/AXIN2/ITGB1/JAG1/EIF4EBP1/HEYL/FN1/ATP6V1E1/RELN/BCAP31/NOTCH1/VWF/PPP2R3A/ITGA11/ATP6V1A/PIK3R1/DLG1/FOXO1/NRAS/DVL3/WNT7B/ATP6V1C1/MDM2/ATR/ATP6V0D2/RBPJ/THBS2/PTK2/NOTCH4/PARD6G/FASLG/HES6/ATM/ITGAV/PSMC1/HEY2/CREB1/PPP2R5C/LAMB4/TRAF3/ITGA6	52
ssc04922	Glucagon signaling pathway	22/849	101/8867	0.000178275	0.00185176	0.00111384	PRKAA2/PLCB3/GNAS/GNAQ/CREBBP/AKT3/PHKA2/CAMK2A/GYS2/PHKA1/PLCB4/PLCB1/ACACB/CPT1B/PRKAG2/FOXO1/CALML4/PPP3CC/PDE3B/ITPR2/GCG/CREB1	22
ssc04211	Longevity regulating pathway	20/849	89/8867	0.000222739	0.00220957	0.00132907	PRKAA2/PIK3CD/AKT3/EHMT1/NFKB1/STK11/EIF4EBP1/FOXO3/SESN1/ADCY5/PIK3R1/PRKAG2/FOXO1/RPTOR/NRAS/RB1CC1/CREB1/IRS1/CAMKK2/ATG5	20
ssc05163	Human cytomegalovirus infection	39/849	228/8867	0.000228406	0.00220957	0.00132907	GRB2/PLCB3/PIK3CD/RAF1/GNAS/GNAQ/AKT3/SOS1/NFKB1/BCAR1/RAC3/ARHGEF12/PDGFRA/EIF4EBP1/PLCB4/ADCY5/PLCB1/PIK3R1/GNAI1/NRAS/PRKCA/MDM2/NFATC1/GNB4/CALML4/NFATC2/PPP3CC/CGAS/PTK2/MAPK13/ITPR2/FASLG/NFATC3/ITGAV/B2M/B2M/CX3CL1/CREB1/CYCS	39
ssc05231	Choline metabolism in cancer	21/849	96/8867	0.000233309	0.00220957	0.00132907	GRB2/PIK3CD/RAF1/AKT3/SOS1/DGKI/RAC3/PDGFRA/PLA2G4A/EIF4EBP1/PIP5K1B/DGKE/PDGFD/SLC22A1/DGKB/PIK3R1/NRAS/PRKCA/PLPP1/GPCPD1/HIF1A	21
ssc04150	mTOR signaling pathway	29/849	153/8867	0.000247174	0.002274	0.00136782	PRKAA2/GRB2/LRP5/PIK3CD/RAF1/AKT3/SOS1/STK11/EIF4EBP1/CAB39/PRR5L/ATP6V1E1/RRAGC/LAMTOR3/RPS6KA2/ATP6V1A/PIK3R1/RPTOR/NRAS/PRKCA/DVL3/WNT7B/ATP6V1C1/ULK2/IRS1/BRAF/RICTOR/LRP6/GRB10	29
ssc04912	GnRH signaling pathway	20/849	90/8867	0.000261177	0.00233608	0.00140516	GRB2/MAP3K4/PLCB3/RAF1/GNAS/GNAQ/SOS1/CAMK2A/PLA2G4A/MAP2K4/PLCB4/ADCY5/HBEGF/PLCB1/NRAS/PRKCA/CACNA1C/CALML4/MAPK13/ITPR2	20
ssc04114	Oocyte meiosis	24/849	120/8867	0.000364298	0.00309067	0.00185905	CUL1/CAMK2A/PLCZ1/SPDYA/SMC1A/ADCY5/FBXW11/RPS6KA2/PGR/FBXO5/BTRC/CALML4/PPP3CC/RBX1/SMC3/MAPK13/ANAPC7/ITPR2/MAD1L1/YWHAE/CPEB2/PPP2R5C/ANAPC10/CPEB4	24
ssc04713	Circadian entrainment	21/849	99/8867	0.000364737	0.00309067	0.00185905	PLCB3/GNAS/GNAQ/CAMK2A/GUCY1B1/RYR2/PLCB4/GUCY1A2/ADCY5/RPS6KA5/PLCB1/GUCY1A1/GRIN2C/KCNJ5/GNAI1/PRKCA/CACNA1C/GNB4/CALML4/GRIN2A/CREB1	21
ssc04670	Leukocyte transendothelial migration	23/849	114/8867	0.000420607	0.0034727	0.00208884	EZR/ACTG1/PIK3CD/BCAR1/ITGB1/VCL/CLDN11/CLDN1/RAPGEF4/ARHGAP35/PIK3R1/GNAI1/PTPN11/CDH5/PRKCA/CTNNA1/PECAM1/ITGAL/MYL2/PTK2/MSN/MAPK13/JAM3	23
ssc04910	Insulin signaling pathway	26/849	136/8867	0.000442691	0.00356367	0.00214356	PRKAA2/GRB2/PIK3CD/RAF1/AKT3/SOS1/PHKA2/PPP1R3A/GYS2/EIF4EBP1/PHKA1/PTPRF/SOCS1/ACACB/RAPGEF1/PIK3R1/PRKAG2/FOXO1/RPTOR/NRAS/CALML4/PDE3B/SORBS1/IRS1/BRAF/SH2B2	26
ssc04120	Ubiquitin mediated proteolysis	27/849	144/8867	0.000477686	0.0037037	0.00222779	UBR5/UBE2QL1/CUL1/HERC4/UBE2G1/SOCS1/UBE2R2/STUB1/UBE2D1/FBXW11/COP1/NEDD4/UBE3C/FANCL/MDM2/BTRC/SAE1/RBX1/ANAPC7/TRIP12/SMURF2/UBE2Q1/MGRN1/RCHY1/ANAPC10/CUL3/UBE4B	27
ssc04213	Longevity regulating pathway - multiple species	15/849	61/8867	0.000483091	0.0037037	0.00222779	PRKAA2/PIK3CD/AKT3/HDAC1/FOXO3/ADCY5/PIK3R1/PRKAG2/FOXO1/RPTOR/NRAS/IRS1/CLPB/ATG5/FOXA2	15
ssc04270	Vascular smooth muscle contraction	26/849	137/8867	0.000497963	0.00372893	0.00224297	PLCB3/RAF1/GNAS/GNAQ/ARHGEF12/PLA2G4A/GUCY1B1/PLCB4/GUCY1A2/ADCY5/PLCB1/CALCRL/GUCY1A1/MYLK4/PRKCA/ADORA2B/CACNA1C/CALML4/KCNMA1/PPP1R12B/ITPR2/RAMP3/MYL6/BRAF/AGTR1/PRKCE	26
ssc04068	FoxO signaling pathway	25/849	130/8867	0.000516434	0.00377936	0.0022733	PRKAA2/GRB2/PIK3CD/RAF1/CREBBP/AKT3/SOS1/STK11/FOXO3/BNIP3/PIK3R1/PRKAG2/GADD45G/FOXO1/NRAS/S1PR1/MDM2/FOXG1/HOMER1/MAPK13/FASLG/ATM/FBXO25/IRS1/BRAF	25
ssc04371	Apelin signaling pathway	26/849	138/8867	0.000559199	0.00400138	0.00240684	PRKAA2/PLCB3/RAF1/PLAT/GNAQ/AKT3/MAP1LC3A/JAG1/SMAD2/RYR2/SLC9A1/NRF1/PLCB4/ADCY5/PLCB1/MYLK4/GNAI1/PRKAG2/NRAS/GNB4/CALML4/PDE3B/MYL2/ITPR2/AGTR1/PRKCE	26
ssc04514	Cell adhesion molecules	27/849	146/8867	0.000598089	0.00418662	0.00251827	NRXN1/ITGB1/PTPRF/CLDN11/ALCAM/CLDN1/LRRC4C/CD8A/CD34/LRRC4B/LRRC4/CD40/NECTIN1/CDH5/PECAM1/ITGAL/CNTN1/CD22/CADM1/ICAM2/CDH4/PTPRM/NFASC/ITGAV/CDH2/JAM3/ITGA6	27
ssc04970	Salivary secretion	19/849	89/8867	0.000629253	0.00431105	0.00259311	PLCB3/ATP1B1/GNAS/GNAQ/GUCY1B1/SLC9A1/ATP2B1/PLCB4/ADRB3/GUCY1A2/ADCY5/PLCB1/GUCY1A1/ADRB1/PRKCA/CALML4/KCNMA1/ATP1A1/ITPR2	19
ssc05214	Glioma	16/849	70/8867	0.000758165	0.00508602	0.00305926	GRB2/PIK3CD/RAF1/AKT3/SOS1/CAMK2A/PDGFRA/PIK3R1/CAMK1G/GADD45G/NRAS/PRKCA/MDM2/CALML4/CAMK1D/BRAF	16
ssc04662	B cell receptor signaling pathway	17/849	77/8867	0.000800618	0.00525425	0.00316045	GRB2/PIK3CD/RAF1/AKT3/SOS1/NFKB1/RAC3/DAPP1/SYK/PIK3R1/NRAS/BTK/NFATC1/NFATC2/CD22/PPP3CC/NFATC3	17
ssc04928	Parathyroid hormone synthesis, secretion and action	21/849	105/8867	0.000830939	0.00525425	0.00316045	PLCB3/LRP5/RAF1/GNAS/GNAQ/PLCB4/PDE4D/ADCY5/HBEGF/PLCB1/GNAI1/PRKCA/PTHLH/ITPR2/MMP16/CREB1/RXRA/SLC34A2/BRAF/LRP6/RXRG	21
ssc04929	GnRH secretion	15/849	64/8867	0.000832195	0.00525425	0.00316045	PLCB3/PIK3CD/RAF1/GNAQ/AKT3/TRPC4/PLCB4/PLCB1/KCNJ5/PIK3R1/NRAS/PRKCA/CACNA1C/KISS1/ITPR2	15
ssc04916	Melanogenesis	20/849	99/8867	0.00096016	0.00592231	0.00356229	PLCB3/RAF1/GNAS/GNAQ/CREBBP/CAMK2A/PLCB4/DCT/ADCY5/PLCB1/TYRP1/GNAI1/NRAS/PRKCA/DVL3/WNT7B/CALML4/KITLG/EDNRB/CREB1	20
ssc04550	Signaling pathways regulating pluripotency of stem cells	26/849	143/8867	0.00097479	0.00592231	0.00356229	SMAD5/FGFR2/GRB2/SMAD1/SMAD9/PIK3CD/RAF1/HOXA1/AKT3/SMARCAD1/AXIN2/SMAD2/REST/INHBC/PAX6/PIK3R1/NRAS/DVL3/WNT7B/MEIS1/HAND1/BMP4/FGFR3/MAPK13/ZFHX3/NEUROG1	26
ssc04340	Hedgehog signaling pathway	13/849	53/8867	0.00116068	0.0069211	0.00416307	CUL1/GAS1/FBXW11/HHAT/BTRC/CSNK1G1/GRK3/SMURF2/MGRN1/SHH/EVC2/CUL3/GLI3	13
ssc04144	Endocytosis	38/849	241/8867	0.00136749	0.00800603	0.00481566	FGFR2/EPN2/ASAP1/ARFGEF1/SH3GL2/PDGFRA/ASAP2/IQSEC3/CHMP4C/SMAD2/PIP5K1B/PSD2/RAB4A/SH3GLB2/ARAP3/NEDD4/SH3KBP1/ARAP2/MDM2/AP2A2/ACAP2/FGFR3/VTA1/AMPH/PARD6G/AGAP1/PDCD6IP/GRK3/SMURF2/CAPZA2/IGF2R/CYTH1/ZFYVE9/GRK5/CHMP4B/CHMP6/RAB10/ACTR2	38
ssc04070	Phosphatidylinositol signaling system	19/849	95/8867	0.00144378	0.00830172	0.00499352	INPP5E/PLCB3/PIK3CD/DGKI/MTMR2/PLCZ1/PIP5K1B/DGKE/PLCB4/DGKB/PLCB1/MTM1/PIK3R1/MTMR3/PRKCA/CALML4/INPP4B/PIP4K2A/ITPR2	19
ssc04014	Ras signaling pathway	37/849	234/8867	0.00149357	0.00843734	0.00507509	VEGFB/FGFR2/GRB2/VEGFC/PIK3CD/RAF1/HTR7/AKT3/SOS1/NFKB1/RALA/RAC3/PDGFRA/PLA2G4A/PDGFD/RASA2/FGF9/RASAL1/PIK3R1/HGF/PTPN11/NRAS/PRKCA/GNB4/CALML4/ABL2/KITLG/FLT3/FGFR3/FGF20/FLT1/FASLG/GRIN2A/FGF18/RASGRP1/EFNA5/RASGRP4	37
ssc05211	Renal cell carcinoma	15/849	68/8867	0.00161136	0.00893976	0.0053773	GRB2/PIK3CD/RAF1/CREBBP/AKT3/SOS1/RAPGEF1/PIK3R1/HGF/PTPN11/NRAS/RBX1/ARNT2/HIF1A/BRAF	15
ssc05215	Prostate cancer	19/849	96/8867	0.00164269	0.00893976	0.0053773	FGFR2/GRB2/PIK3CD/RAF1/PLAT/CREBBP/AKT3/SOS1/NFKB1/PDGFRA/PDGFD/HSP90AA1/PIK3R1/FOXO1/NRAS/MDM2/IL1R2/CREB1/BRAF	19
ssc04071	Sphingolipid signaling pathway	22/849	118/8867	0.00166579	0.00893976	0.0053773	PLCB3/PIK3CD/RAF1/GNAQ/AKT3/CERS2/NFKB1/RAC3/ACER2/PLCB4/PLCB1/PPP2R3A/PIK3R1/GNAI1/NRAS/PRKCA/S1PR1/MAPK13/MAP3K5/NSMAF/PPP2R5C/PRKCE	22
ssc04625	C-type lectin receptor signaling pathway	20/849	105/8867	0.00203807	0.0107584	0.00647119	PIK3CD/RAF1/AKT3/NFKB1/ARHGEF12/SYK/PIK3R1/PTPN11/NRAS/MDM2/EGR3/NFATC1/CALML4/NFATC2/MAPKAPK2/PPP3CC/MAPK13/ITPR2/NFATC3/CD209	20
ssc05135	Yersinia infection	25/849	143/8867	0.00213444	0.0110853	0.00666786	ARHGEF28/ACTG1/PIK3CD/GNAQ/AKT3/NFKB1/BCAR1/RAC3/ARHGEF12/ITGB1/TLR4/FN1/PIP5K1B/MAP2K4/CD8A/RPS6KA2/PIK3R1/DOCK1/PKN2/NFATC1/NFATC2/PTK2/MAPK13/NFATC3/ACTR2	25
ssc04152	AMPK signaling pathway	22/849	121/8867	0.00232118	0.0118638	0.00713611	PRKAA2/PIK3CD/AKT3/STK11/GYS2/EIF4EBP1/CAB39/FOXO3/CFTR/PPP2R3A/ACACB/CPT1B/PIK3R1/PRKAG2/FOXO1/RPTOR/CREB1/IRS1/CAMKK2/RAB2A/PPP2R5C/RAB10	22
ssc04370	VEGF signaling pathway	13/849	57/8867	0.00235958	0.0118717	0.00714085	PIK3CD/RAF1/AKT3/RAC3/PLA2G4A/PIK3R1/NRAS/PRKCA/NFATC2/MAPKAPK2/PPP3CC/PTK2/MAPK13	13
ssc04914	Progesterone-mediated oocyte maturation	18/849	92/8867	0.00246067	0.0121898	0.00733221	PIK3CD/RAF1/AKT3/SPDYA/ADCY5/RPS6KA2/HSP90AA1/PGR/PIK3R1/GNAI1/PDE3B/MAPK13/ANAPC7/MAD1L1/CPEB2/BRAF/ANAPC10/CPEB4	18
ssc04911	Insulin secretion	17/849	85/8867	0.00251635	0.0122247	0.00735322	PLCB3/ATP1B1/GNAS/GNAQ/CAMK2A/RYR2/PLCB4/ADCY5/PLCB1/GLP1R/RAPGEF4/PRKCA/CACNA1C/KCNMA1/ATP1A1/GCG/CREB1	17
ssc01521	EGFR tyrosine kinase inhibitor resistance	16/849	78/8867	0.00254366	0.0122247	0.00735322	FGFR2/GRB2/PIK3CD/RAF1/AKT3/SOS1/PDGFRA/EIF4EBP1/FOXO3/PDGFD/PIK3R1/HGF/NRAS/PRKCA/FGFR3/BRAF	16
ssc05224	Breast cancer	25/849	145/8867	0.00259478	0.012287	0.0073907	HEY1/GRB2/LRP5/PIK3CD/RAF1/AKT3/SOS1/AXIN2/JAG1/HEYL/NOTCH1/FGF9/FRAT1/PGR/PIK3R1/GADD45G/NRAS/DVL3/WNT7B/NOTCH4/FGF20/HEY2/FGF18/BRAF/LRP6	25
ssc01522	Endocrine resistance	18/849	93/8867	0.00278563	0.0129996	0.0078193	GRB2/PIK3CD/RAF1/GNAS/AKT3/SOS1/JAG1/NOTCH1/ADCY5/HBEGF/PIK3R1/CDKN2C/NRAS/MDM2/PTK2/NOTCH4/MAPK13/BRAF	18
ssc04933	AGE-RAGE signaling pathway in diabetic complications	19/849	101/8867	0.00302017	0.0138928	0.00835656	COL4A2/VEGFB/VEGFC/PLCB3/PIK3CD/AKT3/NFKB1/SMAD2/FN1/PLCB4/PLCB1/PIK3R1/FOXO1/NRAS/PRKCA/NFATC1/MAPK13/AGTR1/PRKCE	19
ssc04664	Fc epsilon RI signaling pathway	14/849	66/8867	0.00334698	0.0151793	0.0091304	GRB2/PIK3CD/RAF1/AKT3/SOS1/RAC3/PLA2G4A/SYK/MAP2K4/PIK3R1/NRAS/PRKCA/BTK/MAPK13	14
ssc04931	Insulin resistance	20/849	110/8867	0.00359215	0.0160192	0.00963563	PRKAA2/PIK3CD/AKT3/NFKB1/PPP1R3A/SLC27A2/GYS2/PTPRF/ACACB/CPT1B/RPS6KA2/PIK3R1/PRKAG2/FOXO1/PTPN11/GFPT2/OGT/CREB1/IRS1/PRKCE	20
ssc04915	Estrogen signaling pathway	23/849	133/8867	0.00363169	0.0160192	0.00963563	GRB2/PLCB3/PIK3CD/RAF1/GNAS/GNAQ/AKT3/SOS1/PLCB4/ADCY5/HBEGF/PLCB1/HSP90AA1/KCNJ5/PGR/PIK3R1/GNAI1/NRAS/CALML4/OPRM1/ITPR2/NCOA2/CREB1	23
ssc05226	Gastric cancer	25/849	149/8867	0.00377158	0.0164115	0.00987156	FGFR2/GRB2/LRP5/PIK3CD/RAF1/AKT3/SOS1/AXIN2/SMAD2/FGF9/FRAT1/PIK3R1/HGF/GADD45G/NRAS/DVL3/WNT7B/CTNNA1/FGF20/SHH/FGF18/RXRA/BRAF/LRP6/RXRG	25
ssc05230	Central carbon metabolism in cancer	14/849	67/8867	0.00386794	0.0166064	0.00998879	FGFR2/PIK3CD/RAF1/AKT3/SLC1A5/PDGFRA/NTRK3/GLS/SLC16A3/PIK3R1/NRAS/FLT3/FGFR3/HIF1A	14
ssc04140	Autophagy - animal	24/849	142/8867	0.00407579	0.0172685	0.0103871	DAPK1/PRKAA2/ATG4B/PIK3CD/RAF1/AKT3/NRBF2/MAP1LC3A/STK11/ATG16L2/RRAGC/BNIP3/PIK3R1/MTMR3/RPTOR/NRAS/TANK/UVRAG/HIF1A/ULK2/RB1CC1/IRS1/CAMKK2/ATG5	24
ssc05220	Chronic myeloid leukemia	15/849	75/8867	0.00440395	0.0184165	0.0110776	GRB2/PIK3CD/RAF1/AKT3/HDAC1/SOS1/NFKB1/PIK3R1/BCR/GADD45G/PTPN11/NRAS/MDM2/MECOM/BRAF	15
ssc05410	Hypertrophic cardiomyopathy	17/849	90/8867	0.00467802	0.0193118	0.0116161	PRKAA2/ITGB5/ACTG1/ATP2A2/ITGB1/RYR2/CACNA2D4/TNNT2/ITGA11/PRKAG2/DMD/CACNA1C/MYL2/ITGAV/CACNG1/ITGA6/ACE	17
ssc05030	Cocaine addiction	11/849	48/8867	0.0048018	0.0195719	0.0117726	GNAS/PPP1R1B/NFKB1/TH/CDK5R1/DRD2/ADCY5/GRIN2C/GNAI1/GRIN2A/CREB1	11
ssc05412	Arrhythmogenic right ventricular cardiomyopathy	15/849	76/8867	0.00501476	0.0201844	0.012141	ITGB5/ACTG1/ATP2A2/ITGB1/DSP/RYR2/CACNA2D4/ITGA11/DMD/CTNNA1/CACNA1C/ITGAV/CACNG1/CDH2/ITGA6	15
ssc05218	Melanoma	14/849	69/8867	0.00510766	0.0203045	0.0122133	PIK3CD/RAF1/AKT3/PDGFRA/PDGFD/FGF9/PIK3R1/HGF/GADD45G/NRAS/MDM2/FGF20/FGF18/BRAF	14
ssc04012	ErbB signaling pathway	16/849	84/8867	0.00549201	0.0213681	0.012853	GRB2/PIK3CD/RAF1/AKT3/SOS1/NCK2/CAMK2A/EIF4EBP1/MAP2K4/HBEGF/PIK3R1/NRAS/PRKCA/ABL2/PTK2/BRAF	16
ssc04972	Pancreatic secretion	18/849	99/8867	0.00557428	0.0213681	0.012853	PLCB3/ATP1B1/GNAS/GNAQ/ATP2A2/SLC4A4/RYR2/SLC9A1/ATP2B1/CFTR/PLCB4/ADCY5/PLCB1/PRKCA/CPA1/KCNMA1/ATP1A1/ITPR2	18
ssc05146	Amoebiasis	18/849	99/8867	0.00557428	0.0213681	0.012853	COL4A2/PLCB3/PIK3CD/GNAS/GNAQ/NFKB1/TLR4/FN1/VCL/PLCB4/PLCB1/PIK3R1/PRKCA/PTK2/GNAL/IL1R2/LAMB4/C8A	18
ssc05223	Non-small cell lung cancer	14/849	70/8867	0.00583776	0.0221148	0.0133021	GRB2/PIK3CD/RAF1/AKT3/SOS1/FOXO3/PIK3R1/HGF/GADD45G/NRAS/PRKCA/RXRA/BRAF/RXRG	14
ssc04110	Cell cycle	21/849	124/8867	0.00678465	0.025217	0.0151681	CREBBP/HDAC1/CUL1/SMAD2/ORC5/SMC1A/CDC14B/GADD45G/CDKN2C/MDM2/ATR/RBX1/SMC3/STAG1/BUB3/ANAPC7/CHEK2/MAD1L1/ATM/YWHAE/ANAPC10	21
ssc04310	Wnt signaling pathway	26/849	164/8867	0.00685547	0.025217	0.0151681	PLCB3/LRP5/CREBBP/CUL1/AXIN2/CAMK2A/DKK1/RAC3/PLCB4/GPC4/SOX17/PLCB1/FBXW11/FRAT1/NKD1/PRKCA/DVL3/WNT7B/BTRC/NFATC1/NFATC2/PPP3CC/RBX1/NFATC3/ZNRF3/LRP6	26
ssc04960	Aldosterone-regulated sodium reabsorption	9/849	37/8867	0.00689161	0.025217	0.0151681	SLC9A3R2/PIK3CD/ATP1B1/KCNJ1/PIK3R1/PRKCA/ATP1A1/IRS1/NR3C2	9
ssc05222	Small cell lung cancer	17/849	94/8867	0.00734052	0.0265541	0.0159724	COL4A2/PIK3CD/AKT3/NFKB1/ITGB1/TRAF1/FN1/PIK3R1/GADD45G/PTK2/ITGAV/RXRA/LAMB4/CYCS/TRAF3/ITGA6/RXRG	17
ssc04530	Tight junction	26/849	165/8867	0.00742196	0.0265541	0.0159724	PRKAA2/EZR/ACTG1/RDX/STK11/ARHGAP17/ITGB1/MARVELD2/CLDN11/CFTR/CLDN1/NEDD4/DLG1/PRKAG2/TUBA1B/MYL2/MSN/PARD6G/BVES/MAP3K5/MYL6/IGSF5/JAM3/GATA4/PRKCE/ACTR2	26
ssc04920	Adipocytokine signaling pathway	14/849	72/8867	0.00754837	0.0267096	0.0160659	PRKAA2/ACSL4/AKT3/NFKB1/STK11/ACSBG1/ACACB/CPT1B/PRKAG2/PTPN11/IRS1/CAMKK2/RXRA/RXRG	14
ssc05213	Endometrial cancer	12/849	58/8867	0.00784153	0.0274453	0.0165085	GRB2/PIK3CD/RAF1/AKT3/SOS1/AXIN2/FOXO3/PIK3R1/GADD45G/NRAS/CTNNA1/BRAF	12
ssc05414	Dilated cardiomyopathy	17/849	95/8867	0.00816809	0.0282809	0.0170111	ITGB5/ACTG1/GNAS/ATP2A2/ITGB1/RYR2/CACNA2D4/TNNT2/ADCY5/ITGA11/ADRB1/DMD/CACNA1C/MYL2/ITGAV/CACNG1/ITGA6	17
ssc05221	Acute myeloid leukemia	13/849	66/8867	0.00883136	0.0302521	0.0181967	GRB2/PIK3CD/RAF1/AKT3/SOS1/NFKB1/EIF4EBP1/ZBTB16/PIK3R1/NRAS/FLT3/RUNX1T1/BRAF	13
ssc04330	Notch signaling pathway	12/849	59/8867	0.00901083	0.030542	0.0183711	HEY1/CREBBP/HDAC1/ADAM17/PSEN2/JAG1/HEYL/NOTCH1/DVL3/RBPJ/NOTCH4/HEY2	12
ssc05010	Alzheimer disease	51/849	384/8867	0.00955424	0.0320465	0.0192761	PLCB3/LRP5/PIK3CD/RAF1/GNAQ/AKT3/NRBF2/ADAM17/CAPN2/ATP2A2/RTN4/NFKB1/AXIN2/DKK1/PSEN2/ATP5F1A/SLC39A10/MCU/COX4I1/PLCB4/CDK5R1/PLCB1/GRIN2C/NDUFS7/FRAT1/PIK3R1/NRAS/DVL3/WNT7B/PSMA6/CACNA1C/CALML4/PPP3CC/NDUFV2/TUBA1B/COX7A2/MME/ITPR2/PPIF/ULK2/RB1CC1/NDUFA10/MAP3K5/COX6C/PSMC1/GRIN2A/IRS1/BRAF/LRP6/CYCS/PSMB3	51
ssc05210	Colorectal cancer	16/849	89/8867	0.00967348	0.032112	0.0193155	GRB2/PIK3CD/RAF1/AKT3/SOS1/AXIN2/RALA/RAC3/SMAD2/MSH2/PIK3R1/GADD45G/NRAS/DCC/BRAF/CYCS	16
ssc05031	Amphetamine addiction	13/849	67/8867	0.0100263	0.0329434	0.0198156	GNAS/HDAC1/PPP1R1B/CAMK2A/TH/ADCY5/GRIN2C/PRKCA/CACNA1C/CALML4/PPP3CC/GRIN2A/CREB1	13
ssc04725	Cholinergic synapse	19/849	113/8867	0.0104898	0.0341184	0.0205223	PLCB3/PIK3CD/GNAQ/AKT3/CHAT/CAMK2A/PLCB4/ADCY5/PLCB1/PIK3R1/GNAI1/NRAS/PRKCA/CACNA1C/GNB4/KCNQ2/ITPR2/ACHE/CREB1	19
ssc00230	Purine metabolism	21/849	129/8867	0.0106169	0.0341864	0.0205633	ENPP1/ATIC/ENTPD3/NT5E/GUCY1B1/ADK/PDE3A/PDE4D/GUCY1A2/ADCY5/PGM2/AK8/PDE9A/IMPDH1/GDA/GUCY1A1/AK7/PDE3B/ENTPD6/PAPSS1/NT5C2	21
ssc04390	Hippo signaling pathway	24/849	155/8867	0.0121423	0.0387112	0.0232849	ACTG1/SMAD1/RASSF6/AXIN2/SNAI2/SMAD2/SAV1/FBXW11/YAP1/NKD1/DLG1/DVL3/WNT7B/WTIP/CTNNA1/BTRC/BMP6/BMP4/WWTR1/PARD6G/YWHAE/SMAD7/STK3/GDF7	24
ssc04080	Neuroactive ligand-receptor interaction	48/849	363/8867	0.0126464	0.0399231	0.0240139	THRA/RXFP2/HTR7/GRM4/GRIK4/P2RX7/VIPR2/ADRB3/DRD2/NPS/NMBR/GLP1R/OXT/CALCRL/GRIN2C/GPR50/NPVF/CALCR/PRLHR/GABRB3/ADRB1/F2RL3/CYSLTR1/S1PR1/ADORA2B/GZMA/GZMA/HCRTR1/OPRM1/GRIK2/KISS1/DRD5/NMU/INSL5/EDNRB/CNR1/GCG/GLRA3/TRHR/GRIK3/GRIN2A/NPSR1/CCKBR/OPRK1/AGTR1/PNOC/RXFP1/GRP	48
ssc00500	Starch and sucrose metabolism	8/849	34/8867	0.0130398	0.0407651	0.0245204	ENPP1/GYS2/GBA3/UGP2/PGM2/GYG2/GBE1/GANC	8
ssc04714	Thermogenesis	33/849	232/8867	0.0131667	0.0407661	0.024521	PRKAA2/GRB2/ACTG1/GNAS/ACSL4/SOS1/NDUFAF5/ATP5F1A/COX4I1/ADRB3/ADCY5/CPT1B/RPS6KA2/NDUFS7/ZNF516/PRKAG2/RPTOR/NRAS/PRDM16/NDUFV2/COX18/COX7A2/MAPK13/ARID1B/CNR1/GCG/NDUFA10/MAP3K5/COX6C/CREB1/KDM3B/NDUFAF2/SMARCA2	33
ssc04927	Cortisol synthesis and secretion	12/849	62/8867	0.0133441	0.0409219	0.0246147	PLCB3/GNAS/GNAQ/PLCB4/KCNK2/ADCY5/PLCB1/CACNA1C/ITPR2/CREB1/AGTR1/STAR	12
ssc05142	Chagas disease	18/849	108/8867	0.0136678	0.0413767	0.0248882	IFNGR2/PLCB3/PIK3CD/GNAS/GNAQ/AKT3/NFKB1/TLR4/SMAD2/MAP2K4/PLCB4/PLCB1/PIK3R1/GNAI1/MAPK13/FASLG/GNAL/ACE	18
ssc04923	Regulation of lipolysis in adipocytes	11/849	55/8867	0.0137494	0.0413767	0.0248882	PIK3CD/FABP4/GNAS/AKT3/ADRB3/ADCY5/PIK3R1/GNAI1/ADRB1/PDE3B/IRS1	11
ssc04392	Hippo signaling pathway - multiple species	7/849	28/8867	0.0141945	0.0423207	0.0254561	RASSF6/SAV1/YAP1/WTIP/RASSF2/WWTR1/STK3	7
ssc04614	Renin-angiotensin system	6/849	22/8867	0.0148037	0.043732	0.026305	ACE2/PREP/PRCP/MME/AGTR1/ACE	6
ssc04750	Inflammatory mediator regulation of TRP channels	18/849	109/8867	0.0149583	0.0437869	0.026338	PLCB3/PIK3CD/GNAS/GNAQ/TRPA1/CAMK2A/PLA2G4A/PLCB4/IL1RAP/ADCY5/PLCB1/PIK3R1/PRKCA/CALML4/MAPK13/ITPR2/ASIC2/PRKCE	18
ssc04350	TGF-beta signaling pathway	16/849	94/8867	0.0160563	0.0461594	0.0277651	SMAD5/SMAD1/SMAD9/CREBBP/CUL1/SMAD2/INHBC/TGIF1/RBX1/BMP6/BMP4/SMURF2/FBN1/ZFYVE9/SMAD7/GDF7	16
ssc04917	Prolactin signaling pathway	13/849	71/8867	0.0161092	0.0461594	0.0277651	GRB2/PIK3CD/RAF1/AKT3/SOS1/NFKB1/FOXO3/TH/SOCS1/PIK3R1/NRAS/SOCS5/MAPK13	13
ssc04726	Serotonergic synapse	19/849	118/8867	0.016316	0.0461594	0.0277651	PLCB3/RAF1/GNAS/HTR7/GNAQ/PLA2G4A/PLCB4/ADCY5/PLCB1/TPH2/KCNJ5/GNAI1/GABRB3/NRAS/PRKCA/CACNA1C/GNB4/ITPR2/BRAF	19
ssc04650	Natural killer cell mediated cytotoxicity	18/849	110/8867	0.0163422	0.0461594	0.0277651	GRB2/IFNGR2/PIK3CD/RAF1/SOS1/RAC3/SYK/PIK3R1/PTPN11/NRAS/PRKCA/ITGAL/NFATC1/NFATC2/PPP3CC/ICAM2/FASLG/BRAF	18
ssc05170	Human immunodeficiency virus 1 infection	31/849	219/8867	0.016975	0.0475301	0.0285895	PIK3CD/RAF1/GNAQ/AKT3/CUL1/NFKB1/RAC3/TLR4/FBXW11/PIK3R1/GNAI1/NRAS/PRKCA/BTRC/NFATC1/GNB4/ATR/CALML4/NFATC2/PPP3CC/RBX1/CGAS/PTK2/MAPK13/ITPR2/FASLG/ATM/NFATC3/B2M/B2M/CYCS	31
ssc05202	Transcriptional misregulation in cancer	27/849	185/8867	0.0172016	0.0477492	0.0287213	SMAD1/PLAT/HOXA10/HDAC1/NFKB1/MYCN/CDK14/TRAF1/ZBTB16/CD40/GADD45G/FOXO1/CDKN2C/MDM2/MEIS1/EYA1/FLT3/PTK2/LMO2/ARNT2/FLT1/RUNX1T1/ATM/FLI1/IL1R2/RXRA/RXRG	27
ssc05235	PD-L1 expression and PD-1 checkpoint pathway in cancer	16/849	95/8867	0.0176539	0.048586	0.0292247	IFNGR2/PIK3CD/RAF1/AKT3/NFKB1/TLR4/PIK3R1/PTPN11/NRAS/NFATC1/NFATC2/PPP3CC/MAPK13/HIF1A/NFATC3/RASGRP1	16
ssc04961	Endocrine and other factor-regulated calcium reabsorption	10/849	50/8867	0.0183845	0.0501678	0.0301761	PLCB3/ATP1B1/GNAS/GNAQ/ATP2B1/PLCB4/PLCB1/PRKCA/AP2A2/ATP1A1	10
ssc04974	Protein digestion and absorption	17/849	104/8867	0.0194546	0.0526417	0.0316642	COL4A2/ATP1B1/SLC36A4/SLC1A5/ACE2/SLC3A1/PRCP/CPA1/COL23A1/MME/ATP1A1/ELN/COL16A1/COL22A1/COL26A1/SLC38A2/MEP1B	17
ssc05418	Fluid shear stress and atherosclerosis	21/849	139/8867	0.023387	0.0627551	0.0377474	PRKAA2/ACTG1/PIK3CD/PLAT/AKT3/NFKB1/RAC3/GPC1/MAP2K4/HSP90AA1/PIK3R1/CDH5/PECAM1/SUMO1/CALML4/PTK2/BMP4/MAPK13/MAP3K5/ITGAV/IL1R2	21
ssc05166	Human T-cell leukemia virus 1 infection	31/849	225/8867	0.0240215	0.0639249	0.0384511	PIK3CD/CRTC3/CREBBP/AKT3/NFKB1/SMAD2/MAP2K4/ADCY5/CD40/PIK3R1/DLG1/CDKN2C/NRAS/ITGAL/NFATC1/ATR/NFATC2/PPP3CC/TLN2/BUB3/ANAPC7/LTBR/CHEK2/MAD1L1/ATM/NFATC3/IL1R2/B2M/B2M/CREB1/ANAPC10	31
ssc04062	Chemokine signaling pathway	26/849	182/8867	0.0244872	0.0646301	0.0388753	GRB2/PLCB3/PIK3CD/RAF1/GNAQ/AKT3/SOS1/NFKB1/BCAR1/RAC3/FOXO3/PLCB4/ADCY5/PLCB1/PIK3R1/GNAI1/PREX1/NRAS/GNB4/CXCL9/PTK2/GRK3/CX3CL1/GRK5/BRAF/CCL26	26
ssc04660	T cell receptor signaling pathway	17/849	108/8867	0.0272537	0.0713472	0.0429156	GRB2/PIK3CD/RAF1/AKT3/SOS1/NFKB1/NCK2/CD8A/PIK3R1/DLG1/NRAS/NFATC1/NFATC2/PPP3CC/MAPK13/NFATC3/RASGRP1	17
ssc04141	Protein processing in endoplasmic reticulum	24/849	167/8867	0.0280059	0.072725	0.0437443	AMFR/TUSC3/CAPN2/CUL1/HSPH1/SSR1/UBE2G1/STT3B/EDEM3/BCAP31/STUB1/UBE2D1/SEC24B/HSP90AA1/DNAJC1/ERP29/UBQLN2/RBX1/TRAM1L1/MAP3K5/SSR3/TRAM1/UBXN6/UBE4B	24
ssc05207	Chemical carcinogenesis - receptor activation	28/849	202/8867	0.028765	0.0739145	0.0444599	GRB2/PIK3CD/RAF1/GNAS/AKT3/SOS1/NFKB1/JAG1/EIF4EBP1/PTGES3/ADRB3/ADCY5/FGF9/RPS6KA2/HSP90AA1/PGR/KPNB1/PIK3R1/GNAI1/ADRB1/NRAS/PRKCA/CACNA1C/FGF20/CREB1/FGF18/RXRA/RXRG	28
ssc05219	Bladder cancer	8/849	39/8867	0.0289231	0.0739145	0.0444599	DAPK1/RAF1/HBEGF/RPS6KA5/NRAS/MDM2/FGFR3/BRAF	8
ssc05100	Bacterial invasion of epithelial cells	13/849	77/8867	0.0300126	0.0759221	0.0456674	ACTG1/PIK3CD/BCAR1/ITGB1/ARHGAP10/FN1/VCL/PIK3R1/DOCK1/ARHGEF26/CTNNA1/PTK2/ACTR2	13
ssc04666	Fc gamma R-mediated phagocytosis	15/849	93/8867	0.0301802	0.0759221	0.0456674	PIK3CD/RAF1/ASAP1/AKT3/PLA2G4A/ASAP2/SYK/PIP5K1B/PIK3R1/DOCK1/PRKCA/PLPP1/AMPH/PRKCE/ACTR2	15
ssc03320	PPAR signaling pathway	13/849	78/8867	0.0329857	0.0823364	0.0495257	FABP4/ACSL4/SLC27A2/CYP27A1/ACSBG1/CPT1B/DBI/SORBS1/RXRA/ME3/ACOX3/RXRG/PLIN4	13
ssc04210	Apoptosis	20/849	136/8867	0.0341908	0.0846879	0.0509401	ACTG1/PIK3CD/RAF1/AKT3/CAPN2/NFKB1/TRAF1/PTPN13/PIK3R1/GADD45G/CSF2RB/NRAS/TUBA1B/DAB2IP/ITPR2/FASLG/ATM/PARP4/MAP3K5/CYCS	20
ssc00562	Inositol phosphate metabolism	12/849	71/8867	0.0359319	0.0876521	0.0527231	INPP5E/PLCB3/PIK3CD/MTMR2/PLCZ1/PIP5K1B/PLCB4/PLCB1/MTM1/MTMR3/INPP4B/PIP4K2A	12
ssc04520	Adherens junction	12/849	71/8867	0.0359319	0.0876521	0.0527231	LMO7/ACTG1/CREBBP/RAC3/SNAI2/PTPRF/VCL/NECTIN1/CTNNA1/SORBS1/PTPRJ/PTPRM	12
ssc05417	Lipid and atherosclerosis	29/849	217/8867	0.0402744	0.0975064	0.0586505	PLCB3/PIK3CD/AKT3/NFKB1/CAMK2A/TLR4/MAP2K4/PLCB4/PLCB1/HSP90AA1/CD40/PIK3R1/NRAS/PRKCA/TANK/NFATC1/CALML4/NFATC2/PPP3CC/PTK2/MAPK13/FASLG/NFATC3/MAP3K5/LBP/RXRA/CYCS/TRAF3/RXRG	29
ssc04512	ECM-receptor interaction	14/849	89/8867	0.0426727	0.102542	0.0616793	COL4A2/ITGB5/ITGB1/SV2B/FN1/RELN/VWF/ITGA11/CD47/THBS2/ITGAV/AGRN/LAMB4/ITGA6	14
ssc04918	Thyroid hormone synthesis	12/849	73/8867	0.0433505	0.103399	0.0621948	PLCB3/ATP1B1/GNAS/GNAQ/PLCB4/ADCY5/PLCB1/ALB/PRKCA/ATP1A1/ITPR2/CREB1	12
ssc04723	Retrograde endocannabinoid signaling	21/849	149/8867	0.0455814	0.107921	0.0649147	PLCB3/GNAQ/RIMS1/PLCB4/DAGLB/ADCY5/PLCB1/NDUFS7/KCNJ5/GNAI1/GABRB3/PRKCA/CACNA1C/GNB4/NDUFV2/NAPEPLD/SLC17A6/MAPK13/ITPR2/CNR1/NDUFA10	21
ssc01232	Nucleotide metabolism	13/849	82/8867	0.0470045	0.110175	0.0662707	ENPP1/ENTPD3/NT5E/ADK/AK8/IMPDH1/GDA/AK7/ENTPD6/DUT/UPP2/NT5C2/DCTD	13
ssc05161	Hepatitis B	23/849	167/8867	0.0472179	0.110175	0.0662707	GRB2/PIK3CD/RAF1/DDX3X/CREBBP/AKT3/SOS1/NFKB1/TLR4/MAP2K4/PIK3R1/NRAS/PRKCA/EGR3/NFATC1/NFATC2/MAPK13/FASLG/NFATC3/CREB1/BRAF/CYCS/TRAF3	23
ssc04964	Proximal tubule bicarbonate reclamation	5/849	22/8867	0.0529909	0.122756	0.0738381	ATP1B1/SLC4A4/GLS/ATP1A1/MDH1	5
ssc05415	Diabetic cardiomyopathy	27/849	205/8867	0.0541494	0.124544	0.0749134	PLCB3/PIK3CD/AKT3/ATP2A2/NFKB1/CAMK2A/ATP5F1A/GYS2/SMAD2/COX4I1/RYR2/PLCB4/PLCB1/CPT1B/NDUFS7/PIK3R1/PRKCA/GFPT2/NDUFV2/COX7A2/MAPK13/PPIF/NDUFA10/COX6C/IRS1/AGTR1/ACE	27
ssc04668	TNF signaling pathway	16/849	110/8867	0.0587654	0.134202	0.080723	VEGFC/PIK3CD/AKT3/NFKB1/JAG1/TRAF1/MAP2K4/RPS6KA5/PIK3R1/MAPK13/DAB2IP/RPS6KA4/MAP3K5/CX3CL1/CREB1/TRAF3	16
ssc05225	Hepatocellular carcinoma	22/849	163/8867	0.0617348	0.13999	0.0842046	GRB2/ACTG1/LRP5/PIK3CD/RAF1/AKT3/SOS1/AXIN2/BRD7/SMAD2/FRAT1/PIK3R1/HGF/GADD45G/NRAS/PRKCA/DVL3/WNT7B/ARID1B/BRAF/LRP6/SMARCA2	22
ssc04659	Th17 cell differentiation	16/849	111/8867	0.0628543	0.141532	0.0851321	IFNGR2/NFKB1/SMAD2/IL1RAP/HSP90AA1/IRF4/NFATC1/NFATC2/PPP3CC/MAPK13/HIF1A/RORA/IL22/NFATC3/RXRA/RXRG	16
ssc04978	Mineral absorption	9/849	54/8867	0.0689543	0.152493	0.0917254	ATP1B1/TRPM7/STEAP1/ATP2B1/TRPM6/ATP1A1/SLC26A9/SLC34A2/MT1A	9
ssc04621	NOD-like receptor signaling pathway	23/849	174/8867	0.0689913	0.152493	0.0917254	PLCB3/MAP1LC3A/NFKB1/TLR4/NOD1/TRPM7/RIPK2/MCU/GBP2/P2RX7/PLCB4/PLCB1/HSP90AA1/TANK/ANTXR2/PKN2/SUGT1/MAPK13/OAS2/ITPR2/YWHAE/ATG5/TRAF3	23
ssc05203	Viral carcinogenesis	25/849	192/8867	0.069143	0.152493	0.0917254	GRB2/PIK3CD/DDX3X/CREBBP/HDAC1/NFKB1/GTF2B/TRAF1/SYK/RASA2/PIK3R1/DLG1/NRAS/MDM2/EGR3/HDAC9/MAPKAPK2/ATP6V0D2/RBPJ/LTBR/MAD1L1/YWHAE/PSMC1/CREB1/TRAF3	25
ssc04260	Cardiac muscle contraction	13/849	87/8867	0.0697231	0.152727	0.0918658	ATP1B1/ATP2A2/COX4I1/RYR2/CACNA2D4/SLC9A1/TNNT2/CACNA1C/MYL2/COX7A2/ATP1A1/COX6C/CACNG1	13
ssc05022	Pathways of neurodegeneration - multiple diseases	55/849	474/8867	0.0745058	0.158476	0.0953238	PLCB3/LRP5/RAF1/GNAQ/NRBF2/CAPN2/MAP1LC3A/ATP2A2/NFKB1/AXIN2/CAMK2A/DKK1/PSEN2/ATP5F1A/UBE2G1/MCU/COX4I1/RYR2/PLCB4/CDK5R1/ACTR1B/PLCB1/GRIN2C/NDUFS7/FRAT1/HTT/NRAS/PRKCA/DVL3/WNT7B/PSMA6/TANK/CACNA1C/CALML4/PPP3CC/NDUFV2/TUBA1B/COX7A2/MAPK13/DCTN1/ITPR2/PPIF/ULK2/RB1CC1/FASLG/DNAH11/NDUFA10/MAP3K5/COX6C/PSMC1/GRIN2A/BRAF/LRP6/CYCS/PSMB3	55
ssc00310	Lysine degradation	10/849	63/8867	0.0749929	0.158476	0.0953238	EHMT1/CAMKMT/KMT2E/EZH2/ALDH1B1/MECOM/PRDM16/COLGALT2/ASH1L/KMT2C	10
ssc04936	Alcoholic liver disease	19/849	140/8867	0.074997	0.158476	0.0953238	PRKAA2/AKT3/NFKB1/TLR4/FOXO3/MAP2K4/ALDH1B1/ACACB/CPT1B/PRKAG2/FOXO1/IL17RA/MAPK13/FASLG/MAP3K5/LBP/CAMKK2/ACOX3/TRAF3	19
ssc00514	Other types of O-glycan biosynthesis	8/849	47/8867	0.0756627	0.158476	0.0953238	GALNT3/GALNT2/GALNT5/GALNT7/GALNT16/GXYLT1/COLGALT2/OGT	8
ssc04930	Type II diabetes mellitus	8/849	47/8867	0.0756627	0.158476	0.0953238	PIK3CD/MAFA/SOCS1/PIK3R1/CACNA1C/IRS1/CACNA1E/PRKCE	8
ssc04973	Carbohydrate digestion and absorption	8/849	47/8867	0.0756627	0.158476	0.0953238	PLCB3/PIK3CD/ATP1B1/AKT3/PLCB4/PLCB1/PIK3R1/ATP1A1	8
ssc00240	Pyrimidine metabolism	9/849	55/8867	0.0757928	0.158476	0.0953238	ENPP1/ENTPD3/NT5E/DPYD/ENTPD6/DUT/UPP2/NT5C2/DCTD	9
ssc04966	Collecting duct acid secretion	5/849	25/8867	0.0844982	0.175538	0.105587	ATP6V1E1/ATP6V1A/ATP6V1C1/ATP6V0D2/SLC12A7	5
ssc04115	p53 signaling pathway	11/849	73/8867	0.0861831	0.17732	0.106659	GORAB/SESN1/SHISA5/COP1/GADD45G/MDM2/ATR/CHEK2/ATM/RCHY1/CYCS	11
ssc00061	Fatty acid biosynthesis	4/849	18/8867	0.0864574	0.17732	0.106659	ACSL4/CBR4/ACSBG1/ACACB	4
ssc05212	Pancreatic cancer	11/849	74/8867	0.0929492	0.189428	0.113942	ARHGEF6/PIK3CD/RAF1/AKT3/NFKB1/RALA/RAC3/SMAD2/PIK3R1/GADD45G/BRAF	11
ssc04066	HIF-1 signaling pathway	15/849	109/8867	0.0958441	0.194099	0.116751	IFNGR2/PIK3CD/CREBBP/AKT3/NFKB1/CAMK2A/EIF4EBP1/TLR4/PIK3R1/PRKCA/RBX1/FLT1/HIF1A/LTBR/ALDOB	15
ssc05208	Chemical carcinogenesis - reactive oxygen species	28/849	227/8867	0.0968645	0.19494	0.117257	GRB2/PIK3CD/RAF1/AKT3/SOS1/NFKB1/ATP5F1A/FOXO3/COX4I1/MAP2K4/NDUFS7/PIK3R1/HGF/PTPN11/NRAS/ABL2/NDUFV2/PTK2/COX7A2/MAPK13/PTPRJ/PPIF/HIF1A/SLC26A9/NDUFA10/MAP3K5/COX6C/BRAF	28
ssc05032	Morphine addiction	13/849	92/8867	0.0986435	0.197287	0.118669	GNAS/PDE3A/PDE4D/ADCY5/KCNJ5/GNAI1/GABRB3/PRKCA/GNB4/PDE3B/OPRM1/GRK3/GRK5	13
ssc00512	Mucin type O-glycan biosynthesis	6/849	35/8867	0.112464	0.22354	0.13446	GALNT3/GALNT2/ST6GALNAC2/GALNT5/GALNT7/GALNT16	6
ssc05167	Kaposi sarcoma-associated herpesvirus infection	24/849	196/8867	0.124337	0.244447	0.147036	PIK3CD/RAF1/CREBBP/AKT3/MAP1LC3A/NFKB1/SYK/MAP2K4/PIK3R1/PREX1/NRAS/NFATC1/GNB4/CALML4/NFATC2/MAPKAPK2/PPP3CC/MAPK13/ITPR2/HIF1A/NFATC3/CREB1/CYCS/TRAF3	24
ssc00760	Nicotinate and nicotinamide metabolism	6/849	36/8867	0.124667	0.244447	0.147036	SIRT7/ENPP1/NT5E/NMNAT2/NMRK1/NT5C2	6
ssc04934	Cushing syndrome	19/849	150/8867	0.12526	0.244447	0.147036	PLCB3/GNAS/GNAQ/AXIN2/CAMK2A/PLCB4/KCNK2/ADCY5/PLCB1/GNAI1/CDKN2C/DVL3/WNT7B/CACNA1C/ITPR2/CREB1/BRAF/AGTR1/STAR	19
ssc04380	Osteoclast differentiation	16/849	123/8867	0.127136	0.246613	0.148339	GRB2/IFNGR2/PIK3CD/AKT3/NFKB1/SYK/OSCAR/SOCS1/PIK3R1/CALCR/BTK/NFATC1/NFATC2/PPP3CC/MAPK13/CREB1	16
ssc00600	Sphingolipid metabolism	8/849	53/8867	0.129999	0.250657	0.150771	CERS2/ENPP7/ACER2/B4GALT6/NEU2/PLPP1/NEU1/PSAP	8
ssc05143	African trypanosomiasis	6/849	37/8867	0.137486	0.263515	0.158505	PLCB3/GNAQ/PLCB4/PLCB1/PRKCA/FASLG	6
ssc05034	Alcoholism	21/849	171/8867	0.14017	0.26707	0.160643	GRB2/RAF1/GNAS/HDAC1/SOS1/PPP1R1B/TH/DRD2/ADCY5/HAT1/GRIN2C/GNAI1/NRAS/ADORA2B/HDAC9/GNB4/CALML4/GRIN2A/CREB1/CAMKK2/BRAF	21
ssc04145	Phagosome	18/849	144/8867	0.145036	0.274715	0.165242	ITGB5/ACTG1/MRC2/ITGB1/DYNC1I2/TLR4/ATP6V1E1/STX18/ATP6V1A/ATP6V1C1/MARCO/STX7/ATP6V0D2/TUBA1B/THBS2/ITGAV/DYNC1LI2/CD209	18
ssc05206	MicroRNAs in cancer	31/849	267/8867	0.148885	0.280357	0.168636	GRB2/EZR/RDX/PIK3CD/RAF1/CREBBP/HDAC1/SOS1/NFKB1/PDGFRA/GLS/SOCS1/VIM/SPRY2/NOTCH1/EZH2/RPS6KA5/PIK3R1/RPTOR/NRAS/PRKCA/MDM2/PDCD4/FSCN1/NOTCH4/FGFR3/MMP16/ATM/IRS1/EFNA5/PRKCE	31
ssc01250	Biosynthesis of nucleotide sugars	6/849	38/8867	0.150893	0.28226	0.16978	GNE/UGP2/PGM2/GFPT2/UAP1/NANP	6
ssc03250	Viral life cycle - HIV-1	8/849	55/8867	0.151649	0.28226	0.16978	CREBBP/MAP1S/NELFB/PDCD6IP/FURIN/SUPT4H1/CHMP4B/CHMP6	8
ssc00565	Ether lipid metabolism	7/849	47/8867	0.158463	0.293248	0.17639	PLA2G4A/SELENOI/PLPP1/ENPP2/LPCAT2/PAFAH1B2/AGPS	7
ssc00630	Glyoxylate and dicarboxylate metabolism	5/849	31/8867	0.170104	0.312991	0.188265	HAO1/HOGA1/GLDC/MDH1/ACO1	5
ssc01212	Fatty acid metabolism	8/849	57/8867	0.174907	0.319792	0.192356	HACD1/ACSL4/CBR4/HSD17B4/ACSBG1/CPT1B/ACOX3/ACADS	8
ssc05132	Salmonella infection	29/849	253/8867	0.175786	0.319792	0.192356	ACTG1/ARL8A/PIK3CD/RAF1/AKT3/SNX9/NFKB1/NCKAP1/RALA/DYNC1I2/CYFIP2/TLR4/NOD1/RIPK2/MAP2K4/ACTR1B/DYNLL2/HSP90AA1/EXOC5/ARHGEF26/TUBA1B/MYL2/MAPK13/DCTN1/EXOC4/CYTH1/DYNC1LI2/CYCS/ACTR2	29
ssc00513	Various types of N-glycan biosynthesis	6/849	40/8867	0.179344	0.324432	0.195147	TUSC3/MGAT1/CHST8/STT3B/MGAT4A/ALG14	6
ssc00640	Propanoate metabolism	5/849	32/8867	0.186832	0.336089	0.202159	SUCLA2/ACACB/SUCLG1/ACOX3/ACADS	5
ssc04721	Synaptic vesicle cycle	10/849	76/8867	0.18806	0.336418	0.202356	RIMS1/ATP6V1E1/UNC13C/ATP6V1A/ATP6V1C1/CPLX1/AP2A2/ATP6V0D2/SLC17A6/SLC1A3	10
ssc00564	Glycerophospholipid metabolism	12/849	97/8867	0.215567	0.383496	0.230674	GPD1L/CHAT/DGKI/PLA2G4A/SELENOI/DGKE/DGKB/GPAT3/PLPP1/GPCPD1/ACHE/LPCAT2	12
ssc05145	Toxoplasmosis	13/849	107/8867	0.22205	0.392858	0.236306	IFNGR2/AKT3/NFKB1/ITGB1/TLR4/SOCS1/CD40/GNAI1/MAPK13/PPIF/LAMB4/CYCS/ITGA6	13
ssc00071	Fatty acid degradation	6/849	43/8867	0.225587	0.394777	0.23746	ACSL4/ACSBG1/ALDH1B1/CPT1B/ACOX3/ACADS	6
ssc04962	Vasopressin-regulated water reabsorption	6/849	43/8867	0.225587	0.394777	0.23746	GNAS/DYNC1I2/DYNLL2/DCTN1/CREB1/DYNC1LI2	6
ssc04950	Maturity onset diabetes of the young	4/849	26/8867	0.234142	0.407533	0.245133	HNF4G/MAFA/PAX6/FOXA2	4
ssc05160	Hepatitis C	18/849	157/8867	0.243602	0.417127	0.250903	GRB2/PIK3CD/RAF1/AKT3/SOS1/NFKB1/CLDN11/CLDN1/PIK3R1/NRAS/EIF3E/OAS2/FASLG/YWHAE/RXRA/BRAF/CYCS/TRAF3	18
ssc00120	Primary bile acid biosynthesis	3/849	18/8867	0.244835	0.417127	0.250903	CYP27A1/HSD17B4/CYP7B1	3
ssc00511	Other glycan degradation	3/849	18/8867	0.244835	0.417127	0.250903	NEU2/NEU1/AGA	3
ssc00670	One carbon pool by folate	3/849	18/8867	0.244835	0.417127	0.250903	ATIC/FTCD/MTHFD1L	3
ssc04613	Neutrophil extracellular trap formation	20/849	177/8867	0.249006	0.421999	0.253834	ACTG1/PLCB3/PIK3CD/RAF1/AKT3/HDAC1/NFKB1/TLR4/SYK/PLCB4/VWF/HAT1/PLCB1/CLCN3/PIK3R1/PRKCA/ITGAL/HDAC9/MAPK13/PPIF	20
ssc04932	Non-alcoholic fatty liver disease	18/849	158/8867	0.252156	0.425101	0.2557	PRKAA2/PIK3CD/AKT3/NFKB1/COX4I1/NDUFS7/PIK3R1/PRKAG2/NDUFV2/COX7A2/MAPK13/FASLG/NDUFA10/MAP3K5/COX6C/IRS1/RXRA/CYCS	18
ssc05216	Thyroid cancer	5/849	36/8867	0.258793	0.434017	0.261063	GADD45G/NRAS/RXRA/BRAF/RXRG	5
ssc05169	Epstein-Barr virus infection	23/849	209/8867	0.270331	0.450166	0.270777	PIK3CD/AKT3/HDAC1/NFKB1/ENTPD3/SYK/MAP2K4/VIM/NEDD4/CD40/PIK3R1/GADD45G/BTK/MDM2/ITGAL/RBPJ/MAPK13/OAS2/PSMC1/B2M/B2M/CYCS/TRAF3	23
ssc05016	Huntington disease	33/849	308/8867	0.271218	0.450166	0.270777	PLCB3/GNAQ/CREBBP/HDAC1/NRBF2/ATP5F1A/COX4I1/REST/NRF1/PLCB4/ACTR1B/PLCB1/TAF4B/NDUFS7/HTT/PSMA6/AP2A2/NDUFV2/TUBA1B/COX7A2/DCTN1/PPIF/ULK2/RB1CC1/DNAH11/NDUFA10/MAP3K5/COX6C/SLC1A3/PSMC1/CREB1/CYCS/PSMB3	33
ssc01524	Platinum drug resistance	9/849	74/8867	0.275184	0.454406	0.273327	PIK3CD/AKT3/MSH2/PIK3R1/MDM2/FASLG/ATM/MAP3K5/CYCS	9
ssc04620	Toll-like receptor signaling pathway	12/849	104/8867	0.291458	0.478603	0.287882	PIK3CD/AKT3/TOLLIP/NFKB1/TLR4/MAP2K4/CD40/PIK3R1/CXCL9/MAPK13/LBP/TRAF3	12
ssc01240	Biosynthesis of cofactors	16/849	143/8867	0.29281	0.478603	0.287882	GGH/MTHFD1L/LIAS/GCLM/NMNAT2/UGP2/AK8/ALDH1B1/MAT2B/AK7/DHRS3/PSAT1/RDH12/COQ2/MMAB/PDXK	16
ssc04976	Bile secretion	10/849	85/8867	0.294394	0.478761	0.287977	ATP1B1/GNAS/SLC4A4/SLC9A1/CFTR/SLC22A1/ADCY5/ATP1A1/SLC10A2/RXRA	10
ssc00020	Citrate cycle (TCA cycle)	4/849	29/8867	0.299998	0.485424	0.291984	SUCLA2/SUCLG1/MDH1/ACO1	4
ssc05152	Tuberculosis	20/849	184/8867	0.307953	0.495805	0.298229	IFNGR2/RAF1/CREBBP/AKT3/MRC2/NFKB1/CAMK2A/ARHGEF12/TLR4/RIPK2/SYK/RFXAP/CALML4/PPP3CC/ATP6V0D2/MAPK13/CREB1/LBP/CYCS/CD209	20
ssc00510	N-Glycan biosynthesis	6/849	50/8867	0.344564	0.549003	0.330227	TUSC3/MGAT1/STT3B/MGAT4A/DOLPP1/ALG14	6
ssc00520	Amino sugar and nucleotide sugar metabolism	6/849	50/8867	0.344564	0.549003	0.330227	GNE/UGP2/PGM2/GFPT2/UAP1/NANP	6
ssc04640	Hematopoietic cell lineage	10/849	89/8867	0.346111	0.549003	0.330227	CD8A/CD34/CD22/CD37/KITLG/FLT3/MME/IL1R2/IL7/ITGA6	10
ssc00770	Pantothenate and CoA biosynthesis	3/849	22/8867	0.353384	0.555071	0.333877	ENPP1/DPYD/ALDH1B1	3
ssc00900	Terpenoid backbone biosynthesis	3/849	22/8867	0.353384	0.555071	0.333877	ICMT/PMVK/PDSS1	3
ssc04136	Autophagy - other	4/849	32/8867	0.367631	0.574578	0.345611	ATG4B/RPTOR/ULK2/ATG5	4
ssc04137	Mitophagy - animal	8/849	71/8867	0.369371	0.574578	0.345611	BNIP3L/MAP1LC3A/FOXO3/BNIP3/FUNDC1/NRAS/HIF1A/ATG5	8
ssc03060	Protein export	3/849	23/8867	0.380508	0.589055	0.354319	SRP19/OXA1L/SPCS3	3
ssc01200	Carbon metabolism	12/849	112/8867	0.385704	0.594243	0.357439	HAO1/SUCLA2/SUCLG1/GLDC/MDH1/PSAT1/TKTL2/ME3/ACOX3/ALDOB/ACADS/ACO1	12
ssc00410	beta-Alanine metabolism	4/849	33/8867	0.390184	0.598282	0.359869	DPYD/ALDH1B1/ACOX3/ACADS	4
ssc00620	Pyruvate metabolism	5/849	43/8867	0.395072	0.602906	0.362651	ALDH1B1/ACACB/MDH1/ME3/ACYP2	5
ssc05217	Basal cell carcinoma	7/849	63/8867	0.398952	0.603366	0.362927	AXIN2/GADD45G/DVL3/WNT7B/BMP4/SHH/GLI3	7
ssc04658	Th1 and Th2 cell differentiation	10/849	93/8867	0.399121	0.603366	0.362927	IFNGR2/NFKB1/JAG1/NOTCH1/NFATC1/NFATC2/PPP3CC/RBPJ/MAPK13/NFATC3	10
ssc05133	Pertussis	8/849	74/8867	0.414529	0.623731	0.375176	NFKB1/ITGB1/IRF8/TLR4/NOD1/GNAI1/CALML4/MAPK13	8
ssc03040	Spliceosome	13/849	125/8867	0.420043	0.629088	0.378399	SMNDC1/BUD31/CTNNBL1/PRPF40A/SNRPB2/LSM6/SF3B1/SRSF6/HNRNPM/CWC15/DHX15/SNRPA1/SF3B5	13
ssc00730	Thiamine metabolism	2/849	15/8867	0.428158	0.638273	0.383924	AK8/AK7	2
ssc05144	Malaria	6/849	55/8867	0.432983	0.642492	0.386461	TLR4/CD40/HGF/PECAM1/ITGAL/THBS2	6
ssc04146	Peroxisome	9/849	86/8867	0.441794	0.652559	0.392517	ACSL4/SLC27A2/HSD17B4/HAO1/PEX11A/PEX2/PMVK/ACOX3/AGPS	9
ssc05416	Viral myocarditis	7/849	66/8867	0.447493	0.653465	0.393062	ACTG1/RAC3/CD40/DMD/ITGAL/ABL2/CYCS	7
ssc03013	Nucleocytoplasmic transport	11/849	107/8867	0.449183	0.653465	0.393062	AAAS/KPNB1/SUMO1/NUP98/XPO7/PNN/SRRM1/IPO5/NUP214/NXT2/XPO6	11
ssc04064	NF-kappa B signaling pathway	11/849	107/8867	0.449183	0.653465	0.393062	NFKB1/TLR4/TRAF1/SYK/CD40/GADD45G/BTK/LTBR/ATM/LBP/TRAF3	11
ssc04913	Ovarian steroidogenesis	6/849	56/8867	0.450526	0.653465	0.393062	GNAS/PLA2G4A/ADCY5/CYP19A1/BMP6/STAR	6
ssc05340	Primary immunodeficiency	4/849	36/8867	0.456881	0.659712	0.396819	RFXAP/CD8A/CD40/BTK	4
ssc00910	Nitrogen metabolism	2/849	16/8867	0.461797	0.663374	0.399022	CA12/CA1	2
ssc05321	Inflammatory bowel disease	7/849	67/8867	0.463538	0.663374	0.399022	IFNGR2/NFKB1/TLR4/SMAD2/NFATC1/RORA/IL22	7
ssc04610	Complement and coagulation cascades	8/849	79/8867	0.489179	0.696972	0.419231	PLAT/VWF/CLU/F8/SERPINB2/F2RL3/C8A/F5	8
ssc00450	Selenocompound metabolism	2/849	17/8867	0.494245	0.701088	0.421707	SEPSECS/PAPSS1	2
ssc05164	Influenza A	16/849	163/8867	0.497428	0.702508	0.422561	IFNGR2/ACTG1/PIK3CD/RAF1/CREBBP/AKT3/NFKB1/TLR4/PIK3R1/PRKCA/NUP98/OAS2/NXT2/FASLG/CYCS/TRAF3	16
ssc05012	Parkinson disease	26/849	268/8867	0.502797	0.706989	0.425257	GNAS/CAMK2A/ATP5F1A/SLC39A10/UBE2G1/MCU/COX4I1/TH/DRD2/ADCY5/NDUFS7/GNAI1/PSMA6/CALML4/NDUFV2/TUBA1B/COX7A2/ITPR2/PPIF/NDUFA10/GNAL/MAP3K5/COX6C/PSMC1/CYCS/PSMB3	26
ssc04727	GABAergic synapse	9/849	91/8867	0.511314	0.71584	0.43058	PLCL1/GLS/ADCY5/GNAI1/GABRB3/PRKCA/CACNA1C/GNB4/SLC38A2	9
ssc00561	Glycerolipid metabolism	6/849	60/8867	0.519182	0.723709	0.435314	DGKI/DGKE/DGKB/ALDH1B1/GPAT3/PLPP1	6
ssc00531	Glycosaminoglycan degradation	2/849	18/8867	0.525421	0.729249	0.438646	IDUA/SGSH	2
ssc00030	Pentose phosphate pathway	3/849	29/8867	0.534655	0.735721	0.442539	PGM2/TKTL2/ALDOB	3
ssc01040	Biosynthesis of unsaturated fatty acids	3/849	29/8867	0.534655	0.735721	0.442539	HACD1/HSD17B4/ACOX3	3
ssc05033	Nicotine addiction	4/849	40/8867	0.541493	0.74052	0.445425	GRIN2C/GABRB3/SLC17A6/GRIN2A	4
ssc05020	Prion disease	26/849	273/8867	0.542741	0.74052	0.445425	PIK3CD/ATP5F1A/MCU/COX4I1/RYR2/NOTCH1/GRIN2C/NDUFS7/PIK3R1/PSMA6/CACNA1C/PPP3CC/NDUFV2/TUBA1B/COX7A2/MAPK13/ITPR2/PPIF/NDUFA10/COX6C/PSMC1/GRIN2A/CREB1/CYCS/C8A/PSMB3	26
ssc04612	Antigen processing and presentation	6/849	63/8867	0.568378	0.771789	0.464234	RFXAP/CD8A/HSP90AA1/B2M/B2M/CREB1	6
ssc04622	RIG-I-like receptor signaling pathway	7/849	74/8867	0.571664	0.771789	0.464234	DDX3X/NFKB1/AZI2/TANK/MAPK13/ATG5/TRAF3	7
ssc00052	Galactose metabolism	3/849	31/8867	0.581075	0.771789	0.464234	UGP2/PGM2/GANC	3
ssc00790	Folate biosynthesis	3/849	31/8867	0.581075	0.771789	0.464234	GGH/TH/TPH2	3
ssc00260	Glycine, serine and threonine metabolism	4/849	42/8867	0.581186	0.771789	0.464234	GATM/GNMT/GLDC/PSAT1	4
ssc04216	Ferroptosis	4/849	42/8867	0.581186	0.771789	0.464234	ACSL4/MAP1LC3A/GCLM/ATG5	4
ssc00270	Cysteine and methionine metabolism	5/849	53/8867	0.582437	0.771789	0.464234	GCLM/MAT2B/AMD1/MDH1/PSAT1	5
ssc03022	Basal transcription factors	4/849	43/8867	0.600275	0.791179	0.475897	GTF2IRD1/GTF2B/TAF12/TAF4B	4
ssc01523	Antifolate resistance	3/849	32/8867	0.603155	0.791179	0.475897	ATIC/GGH/NFKB1	3
ssc04630	JAK-STAT signaling pathway	15/849	163/8867	0.604441	0.791179	0.475897	GRB2/IFNGR2/PIK3CD/RAF1/CREBBP/AKT3/SOS1/PDGFRA/SOCS1/PIK3R1/CSF2RB/PTPN11/SOCS5/IL22/IL7	15
ssc04060	Cytokine-cytokine receptor interaction	25/849	271/8867	0.609903	0.795097	0.478254	IFNGR2/IL1RL1/TNFRSF19/BMP3/IL1RAP/INHBC/GDF11/CD40/CSF2RB/RELT/GDF10/CXCL9/IL17RA/BMP6/BMP4/TNFRSF8/LTBR/IL22/FASLG/IL17C/IL1R2/CX3CL1/IL7/CCL26/GDF7	25
ssc04130	SNARE interactions in vesicular transport	3/849	33/8867	0.624452	0.810781	0.487688	STX18/STX7/STX19	3
ssc00920	Sulfur metabolism	1/849	10/8867	0.634691	0.819986	0.493225	PAPSS1	1
ssc00340	Histidine metabolism	2/849	22/8867	0.636635	0.819986	0.493225	FTCD/ALDH1B1	2
ssc00592	alpha-Linolenic acid metabolism	2/849	23/8867	0.661028	0.848012	0.510083	PLA2G4A/ACOX3	2
ssc00130	Ubiquinone and other terpenoid-quinone biosynthesis	1/849	11/8867	0.669709	0.853992	0.513679	COQ2	1
ssc00190	Oxidative phosphorylation	12/849	137/8867	0.670994	0.853992	0.513679	ATP5F1A/COX4I1/ATP6V1E1/NDUFS7/ATP6V1A/ATP6V1C1/NDUFV2/ATP6V0D2/COX7A2/NDUFA10/COX6C/CYCS	12
ssc00534	Glycosaminoglycan biosynthesis - heparan sulfate / heparin	2/849	24/8867	0.684088	0.867229	0.521642	HS6ST1/NDST4	2
ssc04742	Taste transduction	6/849	72/8867	0.699114	0.881013	0.529933	PLCB3/GRM4/PLCB4/PLCB1/CACNA1C/ASIC2	6
ssc00350	Tyrosine metabolism	3/849	37/8867	0.701618	0.881013	0.529933	TH/DCT/TYRP1	3
ssc03460	Fanconi anemia pathway	4/849	49/8867	0.703169	0.881013	0.529933	FANCL/POLN/ATR/REV1	4
ssc04142	Lysosome	11/849	130/8867	0.711567	0.88808	0.534183	IDUA/SGSH/NCOA7/NAGPA/AP3B2/ATP6V0D2/NEU1/PSAP/IGF2R/AGA/LAPTM4B	11
ssc05014	Amyotrophic lateral sclerosis	32/849	364/8867	0.724228	0.900392	0.541589	ACTG1/HNRNPA2B1/NRBF2/MAP1LC3A/ATP5F1A/MCU/COX4I1/ACTR1B/GRIN2C/NDUFS7/PSMA6/TANK/UBQLN2/NUP98/PPP3CC/NDUFV2/TUBA1B/COX7A2/MAPK13/DCTN1/NUP214/NXT2/ULK2/RB1CC1/DNAH11/NDUFA10/MAP3K5/COX6C/PSMC1/GRIN2A/CYCS/PSMB3	32
ssc00330	Arginine and proline metabolism	4/849	51/8867	0.732869	0.903812	0.543646	GATM/ALDH1B1/HOGA1/AMD1	4
ssc02010	ABC transporters	4/849	51/8867	0.732869	0.903812	0.543646	ABCC12/CFTR/ABCB10/ABCA3	4
ssc00250	Alanine, aspartate and glutamate metabolism	3/849	39/8867	0.7354	0.903812	0.543646	GLS/GFPT2/NIT2	3
ssc03440	Homologous recombination	3/849	40/8867	0.751122	0.918468	0.552462	XRCC2/NBN/ATM	3
ssc05162	Measles	12/849	146/8867	0.75303	0.918468	0.552462	PIK3CD/AKT3/NFKB1/TLR4/PIK3R1/MSN/OAS2/FASLG/RCHY1/CYCS/CD209/TRAF3	12
ssc04657	IL-17 signaling pathway	7/849	89/8867	0.76087	0.924529	0.556108	NFKB1/HSP90AA1/USP25/IL17RA/MAPK13/IL17C/TRAF3	7
ssc00604	Glycosphingolipid biosynthesis - ganglio series	1/849	15/8867	0.779304	0.938123	0.564284	ST6GALNAC5	1
ssc00601	Glycosphingolipid biosynthesis - lacto and neolacto series	2/849	29/8867	0.78067	0.938123	0.564284	ST3GAL4/A4GALT	2
ssc03015	mRNA surveillance pathway	7/849	91/8867	0.780798	0.938123	0.564284	MSI1/PPP2R3A/PNN/SRRM1/NXT2/CSTF3/PPP2R5C	7
ssc05323	Rheumatoid arthritis	7/849	93/8867	0.799466	0.954636	0.574217	TLR4/ATP6V1E1/ATP6V1A/ATP6V1C1/ITGAL/ATP6V0D2/FLT1	7
ssc00603	Glycosphingolipid biosynthesis - globo and isoglobo series	1/849	16/8867	0.800471	0.954636	0.574217	A4GALT	1
ssc00480	Glutathione metabolism	4/849	57/8867	0.808482	0.960632	0.577824	LANCL1/GCLM/HPGDS/NAT8	4
ssc03050	Proteasome	3/849	46/8867	0.830215	0.975303	0.586648	PSMA6/PSMC1/PSMB3	3
ssc01230	Biosynthesis of amino acids	5/849	72/8867	0.83192	0.975303	0.586648	MAT2B/PSAT1/TKTL2/ALDOB/ACO1	5
ssc05140	Leishmaniasis	5/849	72/8867	0.83192	0.975303	0.586648	IFNGR2/NFKB1/ITGB1/TLR4/MAPK13	5
ssc04217	Necroptosis	12/849	157/8867	0.832945	0.975303	0.586648	IFNGR2/CAPN2/CAMK2A/PLA2G4A/CHMP4C/TLR4/TRPM7/HSP90AA1/FAF1/FASLG/CHMP4B/CHMP6	12
ssc01210	2-Oxocarboxylic acid metabolism	1/849	18/8867	0.836915	0.976401	0.587309	ACO1	1
ssc00380	Tryptophan metabolism	3/849	47/8867	0.84106	0.977695	0.588087	TPH2/ALDH1B1/ALDH8A1	3
ssc05134	Legionellosis	4/849	61/8867	0.848477	0.982505	0.590981	NFKB1/TLR4/BNIP3/CYCS	4
ssc04940	Type I diabetes mellitus	3/849	48/8867	0.851301	0.982505	0.590981	CPE/PTPRN2/FASLG	3
ssc04979	Cholesterol metabolism	3/849	49/8867	0.860962	0.987312	0.593872	CYP27A1/LRPAP1/STAR	3
ssc03030	DNA replication	2/849	35/8867	0.861598	0.987312	0.593872	PRIM2/DNA2	2
ssc00220	Arginine biosynthesis	1/849	20/8867	0.866709	0.989647	0.595276	GLS	1
ssc03430	Mismatch repair	1/849	21/8867	0.8795	0.999996	0.601501	MSH2	1
ssc00983	Drug metabolism - other enzymes	4/849	66/8867	0.888326	0.999996	0.601501	DPYD/IMPDH1/DUT/UPP2	4
ssc00830	Retinol metabolism	4/849	67/8867	0.895097	0.999996	0.601501	DHRS9/DHRS3/RDH12/ALDH1A1	4
ssc00515	Mannose type O-glycan biosynthesis	1/849	23/8867	0.901522	0.999996	0.601501	CHST10	1
ssc00053	Ascorbate and aldarate metabolism	1/849	24/8867	0.910975	0.999996	0.601501	ALDH1B1	1
ssc00040	Pentose and glucuronate interconversions	1/849	25/8867	0.919522	0.999996	0.601501	UGP2	1
ssc05330	Allograft rejection	2/849	42/8867	0.920993	0.999996	0.601501	CD40/FASLG	2
ssc05171	Coronavirus disease - COVID-19	18/849	250/8867	0.924481	0.999996	0.601501	PIK3CD/ADAM17/NFKB1/TLR4/SYK/ACE2/VWF/RPL11/HBEGF/PIK3R1/PRKCA/CGAS/MAPK13/OAS2/AGTR1/C8A/TRAF3/ACE	18
ssc00062	Fatty acid elongation	1/849	26/8867	0.92725	0.999996	0.601501	HACD1	1
ssc00563	Glycosylphosphatidylinositol (GPI)-anchor biosynthesis	1/849	26/8867	0.92725	0.999996	0.601501	GPAA1	1
ssc00650	Butanoate metabolism	1/849	26/8867	0.92725	0.999996	0.601501	ACADS	1
ssc04744	Phototransduction	1/849	27/8867	0.934236	0.999996	0.601501	CALML4	1
ssc00010	Glycolysis / Gluconeogenesis	3/849	62/8867	0.944511	0.999996	0.601501	PGM2/ALDH1B1/ALDOB	3
ssc05310	Asthma	1/849	30/8867	0.951424	0.999996	0.601501	CD40	1
ssc03018	RNA degradation	4/849	79/8867	0.952162	0.999996	0.601501	LSM6/CNOT1/TOB1/CNOT7	4
ssc04672	Intestinal immune network for IgA production	2/849	50/8867	0.95933	0.999996	0.601501	CD40/LTBR	2
ssc00051	Fructose and mannose metabolism	1/849	32/8867	0.96031	0.999996	0.601501	ALDOB	1
ssc03020	RNA polymerase	1/849	33/8867	0.964124	0.999996	0.601501	POLR1B	1
ssc03410	Base excision repair	1/849	33/8867	0.964124	0.999996	0.601501	PARP4	1
ssc00280	Valine, leucine and isoleucine degradation	2/849	52/8867	0.965659	0.999996	0.601501	ALDH1B1/ACADS	2
ssc04061	Viral protein interaction with cytokine and cytokine receptor	4/849	85/8867	0.968366	0.999996	0.601501	CXCL9/LTBR/CX3CL1/CCL26	4
ssc04215	Apoptosis - multiple species	1/849	35/8867	0.970689	0.999996	0.601501	CYCS	1
ssc00860	Porphyrin metabolism	1/849	36/8867	0.973506	0.999996	0.601501	MMAB	1
ssc00591	Linoleic acid metabolism	1/849	37/8867	0.976054	0.999996	0.601501	PLA2G4A	1
ssc05332	Graft-versus-host disease	1/849	39/8867	0.980437	0.999996	0.601501	FASLG	1
ssc00590	Arachidonic acid metabolism	3/849	76/8867	0.980829	0.999996	0.601501	PLA2G4A/PTGES3/HPGDS	3
ssc05320	Autoimmune thyroid disease	2/849	59/8867	0.981161	0.999996	0.601501	CD40/FASLG	2
ssc00140	Steroid hormone biosynthesis	2/849	62/8867	0.985487	0.999996	0.601501	CYP19A1/CYP7B1	2
ssc03420	Nucleotide excision repair	1/849	43/8867	0.986946	0.999996	0.601501	RBX1	1
ssc04623	Cytosolic DNA-sensing pathway	2/849	64/8867	0.987816	0.999996	0.601501	NFKB1/CGAS	2
ssc04975	Fat digestion and absorption	1/849	44/8867	0.988202	0.999996	0.601501	PLPP1	1
ssc00970	Aminoacyl-tRNA biosynthesis	2/849	67/8867	0.990642	0.999996	0.601501	SEPSECS/GATB	2
ssc00982	Drug metabolism - cytochrome P450	1/849	53/8867	0.995256	0.999996	0.601501	HPGDS	1
ssc03008	Ribosome biogenesis in eukaryotes	2/849	78/8867	0.996491	0.999996	0.601501	GNL3/NXT2	2
ssc00980	Metabolism of xenobiotics by cytochrome P450	1/849	58/8867	0.997141	0.999996	0.601501	HPGDS	1
ssc05204	Chemical carcinogenesis - DNA adducts	1/849	58/8867	0.997141	0.999996	0.601501	HPGDS	1
ssc05322	Systemic lupus erythematosus	3/849	117/8867	0.99935	0.999996	0.601501	CD40/GRIN2A/C8A	3
ssc05168	Herpes simplex virus 1 infection	18/849	352/8867	0.999391	0.999996	0.601501	IFNGR2/PIK3CD/AKT3/NFKB1/EIF4EBP1/SYK/ZNF674/PIK3R1/SRSF6/NECTIN1/PTPN11/CGAS/OAS2/FASLG/B2M/B2M/CYCS/TRAF3	18
ssc05150	Staphylococcus aureus infection	1/849	91/8867	0.9999	0.999996	0.601501	ITGAL	1
ssc03010	Ribosome	2/849	151/8867	0.999996	0.999996	0.601501	RPL11/MRPL3	2
