# Supplementary material for: Chromatin Accessibility and Transcriptional Landscape during Inhibition of Salmonella enterica by Lactobacillus reuteri in IPEC-J2 Cells
Source: Cells. 2023 Mar 22;12(6):968. doi: 10.3390/cells12060968 (PMC10046971; doi:10.3390/cells12060968)
Supplement: Supplementary file 1 [file cells-12-00968-s001.zip › Table S12.xlsx]

## Sheet: Sheet 1
Table S12. KEGG enrichment of KEGG enrichment analysis of genes annotated by DARs that may harbor common six motifs
ID	Description	GeneRatio	BgRatio	pvalue	p.adjust	qvalue	geneID	Count
ssc05135	Yersinia infection	12/167	143/8885	1.47655e-05	0.00274837	0.00218362	ITGB1/MAPK13/FN1/NFATC3/PKN2/NFKB1/NFATC2/RPS6KA2/ACTG1/PIK3R1/BCAR1/ARHGEF28	12
ssc04218	Cellular senescence	12/167	154/8885	3.11189e-05	0.00274837	0.00218362	GATA4/MAPK13/HIPK3/NFATC3/FBXW11/FOXO3/EIF4EBP1/NFKB1/SMAD2/NFATC2/PIK3R1/ATR	12
ssc05205	Proteoglycans in cancer	14/167	206/8885	3.15904e-05	0.00274837	0.00218362	RDX/ITGB1/PTPN11/MAPK13/FN1/EZR/SMAD2/GPC1/ITGB5/CAMK2A/NUDT16L1/ACTG1/PIK3R1/HIF1A	14
ssc04611	Platelet activation	10/167	121/8885	8.83406e-05	0.00576423	0.00457976	ITGB1/MAPK13/MYLK4/RASGRP1/BTK/PLCB1/ACTG1/PIK3R1/PLCB3/VWF	10
ssc04670	Leukocyte transendothelial migration	9/167	114/8885	0.000282708	0.0147574	0.011725	MYL2/ITGB1/PTPN11/MAPK13/EZR/ACTG1/PIK3R1/BCAR1/RAPGEF4	9
ssc04261	Adrenergic signaling in cardiomyocytes	10/167	145/8885	0.000391124	0.014892	0.0118319	MYL2/CACNA2D4/MAPK13/AGTR1/PPP2R3A/PLCB1/CAMK2A/CACNG1/PLCB3/RAPGEF4	10
ssc05235	PD-L1 expression and PD-1 checkpoint pathway in cancer	8/167	95/8885	0.000399401	0.014892	0.0118319	PTPN11/MAPK13/NFATC3/RASGRP1/NFKB1/NFATC2/PIK3R1/HIF1A	8
ssc04921	Oxytocin signaling pathway	10/167	148/8885	0.000460429	0.0150215	0.0119348	CACNA2D4/NFATC3/MYLK4/CAMK1D/NFATC2/PLCB1/CAMK2A/ACTG1/CACNG1/PLCB3	10
ssc04933	AGE-RAGE signaling pathway in diabetic complications	8/167	101/8885	0.000603783	0.0175097	0.0139117	MAPK13/FN1/AGTR1/NFKB1/SMAD2/PLCB1/PIK3R1/PLCB3	8
ssc04722	Neurotrophin signaling pathway	8/167	120/8885	0.00185847	0.048506	0.0385387	PTPN11/MAPK13/SH2B2/FOXO3/NFKB1/RPS6KA2/CAMK2A/PIK3R1	8
ssc04810	Regulation of actin cytoskeleton	11/167	217/8885	0.00257571	0.0565286	0.0449128	MYL2/RDX/ITGB1/FN1/MYLK4/EZR/ARHGEF6/ITGB5/ACTG1/PIK3R1/BCAR1	11
ssc04971	Gastric acid secretion	6/167	74/8885	0.00259902	0.0565286	0.0449128	MYLK4/EZR/PLCB1/CAMK2A/ACTG1/PLCB3	6
ssc04926	Relaxin signaling pathway	8/167	130/8885	0.00306781	0.0592186	0.0470501	MAPK13/RXFP2/NFKB1/SMAD2/EDNRB/PLCB1/PIK3R1/PLCB3	8
ssc05100	Bacterial invasion of epithelial cells	6/167	77/8885	0.00317648	0.0592186	0.0470501	ITGB1/FN1/ACTG1/PIK3R1/BCAR1/ARHGEF26	6
ssc04625	C-type lectin receptor signaling pathway	7/167	105/8885	0.00355492	0.0614226	0.0488012	PTPN11/MAPK13/NFATC3/NFKB1/NFATC2/PIK3R1/CD209	7
ssc05163	Human cytomegalovirus infection	11/167	228/8885	0.00376537	0.0614226	0.0488012	MAPK13/NFATC3/EIF4EBP1/NFKB1/NFATC2/CYCS/PLCB1/CX3CL1/PIK3R1/BCAR1/PLCB3	11
ssc04022	cGMP-PKG signaling pathway	9/167	167/8885	0.0041894	0.0639612	0.0508181	GATA4/AGTR1/NFATC3/MYLK4/NFATC2/EDNRB/KCNMA1/PLCB1/PLCB3	9
ssc04510	Focal adhesion	10/167	200/8885	0.00441111	0.0639612	0.0508181	MYL2/ITGB1/FN1/MYLK4/ITGB5/ACTG1/PIK3R1/BCAR1/VWF/LAMB4	10
ssc04911	Insulin secretion	6/167	85/8885	0.00518272	0.0711942	0.0565649	GLP1R/KCNMA1/PLCB1/CAMK2A/PLCB3/RAPGEF4	6
ssc04151	PI3K-Akt signaling pathway	14/167	347/8885	0.00569796	0.0743584	0.0590788	ITGB1/FN1/FOXO3/MYB/EIF4EBP1/PKN2/NFKB1/EFNA5/PPP2R3A/ITGB5/PIK3R1/VWF/FLT3/LAMB4	14
ssc04071	Sphingolipid signaling pathway	7/167	118/8885	0.00672657	0.0768136	0.0610296	MAPK13/NFKB1/PPP2R3A/PLCB1/PIK3R1/S1PR1/PLCB3	7
ssc05410	Hypertrophic cardiomyopathy	6/167	90/8885	0.00683447	0.0768136	0.0610296	MYL2/ITGB1/CACNA2D4/ITGB5/ACTG1/CACNG1	6
ssc04015	Rap1 signaling pathway	10/167	214/8885	0.00704567	0.0768136	0.0610296	ITGB1/MAPK13/EFNA5/DRD2/PLCB1/ACTG1/PIK3R1/BCAR1/PLCB3/RAPGEF4	10
ssc04360	Axon guidance	9/167	182/8885	0.00729476	0.0768136	0.0610296	ITGB1/PTPN11/NFATC3/LRRC4C/NFATC2/EFNA5/PLXNA4/CAMK2A/PIK3R1	9
ssc04919	Thyroid hormone signaling pathway	7/167	120/8885	0.00735763	0.0768136	0.0610296	GATA4/PLCB1/ACTG1/PIK3R1/NOTCH4/PLCB3/HIF1A	7
ssc05222	Small cell lung cancer	6/167	94/8885	0.00840766	0.0823872	0.0654579	ITGB1/FN1/NFKB1/CYCS/PIK3R1/LAMB4	6
ssc05165	Human papillomavirus infection	13/167	328/8885	0.00879948	0.0823872	0.0654579	ITGB1/ATP6V1C1/FN1/HES6/EIF4EBP1/NFKB1/PPP2R3A/ITGB5/PIK3R1/NOTCH4/ATR/VWF/LAMB4	13
ssc05414	Dilated cardiomyopathy	6/167	95/8885	0.00883847	0.0823872	0.0654579	MYL2/ITGB1/CACNA2D4/ITGB5/ACTG1/CACNG1	6
ssc05146	Amoebiasis	6/167	99/8885	0.0107207	0.0964863	0.0766598	FN1/NFKB1/PLCB1/PIK3R1/PLCB3/LAMB4	6
ssc04728	Dopaminergic synapse	7/167	130/8885	0.0111893	0.0973471	0.0773437	MAPK13/PPP2R3A/DRD2/PLCB1/CAMK2A/PLCB3/CLOCK	7
ssc05412	Arrhythmogenic right ventricular cardiomyopathy	5/167	76/8885	0.0139676	0.117598	0.0934337	ITGB1/CACNA2D4/ITGB5/ACTG1/CACNG1	5
ssc04662	B cell receptor signaling pathway	5/167	77/8885	0.014717	0.119048	0.0945853	NFATC3/NFKB1/BTK/NFATC2/PIK3R1	5
ssc05415	Diabetic cardiomyopathy	9/167	205/8885	0.0151428	0.119048	0.0945853	MAPK13/AGTR1/COX7A2/NFKB1/SMAD2/PLCB1/CAMK2A/PIK3R1/PLCB3	9
ssc04660	T cell receptor signaling pathway	6/167	108/8885	0.0159643	0.119048	0.0945853	MAPK13/NFATC3/RASGRP1/NFKB1/NFATC2/PIK3R1	6
ssc05142	Chagas disease	6/167	108/8885	0.0159643	0.119048	0.0945853	MAPK13/NFKB1/SMAD2/PLCB1/PIK3R1/PLCB3	6
ssc04750	Inflammatory mediator regulation of TRP channels	6/167	109/8885	0.0166395	0.120636	0.0958475	MAPK13/PLCB1/CAMK2A/PIK3R1/ASIC2/PLCB3	6
ssc04340	Hedgehog signaling pathway	4/167	53/8885	0.0172558	0.121724	0.0967112	FBXW11/CUL3/CSNK1G1/SMURF2	4
ssc04659	Th17 cell differentiation	6/167	111/8885	0.0180487	0.123054	0.0977682	MAPK13/NFATC3/NFKB1/SMAD2/NFATC2/HIF1A	6
ssc04613	Neutrophil extracellular trap formation	8/167	177/8885	0.0183874	0.123054	0.0977682	MAPK13/NFKB1/PLCB1/ACTG1/PIK3R1/HAT1/PLCB3/VWF	8
ssc04010	MAPK signaling pathway	11/167	289/8885	0.0202752	0.132296	0.105111	CACNA2D4/MAPK13/NFATC3/MAP4K4/STK3/RASGRP1/NFKB1/EFNA5/RPS6KA2/CACNG1/FLT3	11
ssc05417	Lipid and atherosclerosis	9/167	217/8885	0.021125	0.134479	0.106846	MAPK13/NFATC3/NFKB1/NFATC2/CYCS/PLCB1/CAMK2A/PIK3R1/PLCB3	9
ssc04072	Phospholipase D signaling pathway	7/167	149/8885	0.0221491	0.137641	0.109358	PTPN11/AGTR1/GRM4/PLCB1/PIK3R1/PLCB3/RAPGEF4	7
ssc04211	Longevity regulating pathway	5/167	89/8885	0.0258775	0.150581	0.119639	SESN1/FOXO3/EIF4EBP1/NFKB1/PIK3R1	5
ssc04512	ECM-receptor interaction	5/167	89/8885	0.0258775	0.150581	0.119639	ITGB1/FN1/ITGB5/VWF/LAMB4	5
ssc04514	Cell adhesion molecules	7/167	154/8885	0.0259623	0.150581	0.119639	ITGB1/LRRC4B/CDH4/LRRC4C/SLITRK6/NFASC/CNTN1	7
ssc04152	AMPK signaling pathway	6/167	122/8885	0.0272758	0.15476	0.122959	ACACB/FOXO3/EIF4EBP1/PPP2R3A/PIK3R1/RAB10	6
ssc04925	Aldosterone synthesis and secretion	5/167	92/8885	0.0293298	0.162874	0.129406	AGTR1/CAMK1D/PLCB1/CAMK2A/PLCB3	5
ssc04350	TGF-beta signaling pathway	5/167	94/8885	0.0317856	0.172834	0.13732	SMAD7/SMAD9/SMAD2/SMURF2/SMAD5	5
ssc04720	Long-term potentiation	4/167	65/8885	0.033601	0.178977	0.1422	RPS6KA2/PLCB1/CAMK2A/PLCB3	4
ssc05221	Acute myeloid leukemia	4/167	66/8885	0.0352628	0.183278	0.145617	EIF4EBP1/NFKB1/PIK3R1/FLT3	4
ssc04530	Tight junction	7/167	165/8885	0.0358801	0.183278	0.145617	GATA4/MYL2/RDX/ITGB1/EZR/MARVELD2/ACTG1	7
ssc05230	Central carbon metabolism in cancer	4/167	67/8885	0.0369715	0.183278	0.145617	PIK3R1/SLC1A5/HIF1A/FLT3	4
ssc04144	Endocytosis	9/167	241/8885	0.0378967	0.183278	0.145617	SMAD2/CAPZA2/EPN2/CHMP4B/PDCD6IP/IGF2R/SMURF2/RAB4A/RAB10	9
ssc04310	Wnt signaling pathway	7/167	167/8885	0.0379196	0.183278	0.145617	NFATC3/FRAT1/FBXW11/NFATC2/PLCB1/CAMK2A/PLCB3	7
ssc04924	Renin secretion	4/167	69/8885	0.0405301	0.192334	0.152812	AGTR1/KCNMA1/PLCB1/PLCB3	4
ssc00061	Fatty acid biosynthesis	2/167	18/8885	0.0441213	0.192801	0.153184	ACACB/ACSBG1	2
ssc04520	Adherens junction	4/167	71/8885	0.044277	0.192801	0.153184	SNAI2/PTPRJ/ACTG1/LMO7	4
ssc04917	Prolactin signaling pathway	4/167	71/8885	0.044277	0.192801	0.153184	MAPK13/FOXO3/NFKB1/PIK3R1	4
ssc04371	Apelin signaling pathway	6/167	138/8885	0.0455611	0.192801	0.153184	MYL2/AGTR1/MYLK4/SMAD2/PLCB1/PLCB3	6
ssc04621	NOD-like receptor signaling pathway	7/167	174/8885	0.0456541	0.192801	0.153184	MAPK13/PKN2/NFKB1/PLCB1/NOD1/PLCB3/P2RX7	7
ssc04742	Taste transduction	4/167	72/8885	0.0462211	0.192801	0.153184	GRM4/PLCB1/ASIC2/PLCB3	4
ssc04920	Adipocytokine signaling pathway	4/167	72/8885	0.0462211	0.192801	0.153184	ACACB/PTPN11/ACSBG1/NFKB1	4
ssc00620	Pyruvate metabolism	3/167	43/8885	0.0465382	0.192801	0.153184	ACACB/ALDH1B1/MDH1	3
ssc04115	p53 signaling pathway	4/167	73/8885	0.0482122	0.196615	0.156214	SESN1/COP1/CYCS/ATR	4
ssc05133	Pertussis	4/167	74/8885	0.0502502	0.196804	0.156364	ITGB1/MAPK13/NFKB1/NOD1	4
ssc05212	Pancreatic cancer	4/167	74/8885	0.0502502	0.196804	0.156364	NFKB1/SMAD2/ARHGEF6/PIK3R1	4
ssc05145	Toxoplasmosis	5/167	107/8885	0.0508542	0.196804	0.156364	ITGB1/MAPK13/NFKB1/CYCS/LAMB4	5
ssc04550	Signaling pathways regulating pluripotency of stem cells	6/167	143/8885	0.0525372	0.196804	0.156364	MAPK13/SMAD9/SMAD2/PIK3R1/REST/SMAD5	6
ssc04120	Ubiquitin mediated proteolysis	6/167	144/8885	0.0540064	0.196804	0.156364	UBE2D1/FBXW11/CUL3/COP1/STUB1/SMURF2	6
ssc04145	Phagosome	6/167	144/8885	0.0540064	0.196804	0.156364	ITGB1/ATP6V1C1/MRC2/ITGB5/ACTG1/CD209	6
ssc04066	HIF-1 signaling pathway	5/167	109/8885	0.0542743	0.196804	0.156364	EIF4EBP1/NFKB1/CAMK2A/PIK3R1/HIF1A	5
ssc05170	Human immunodeficiency virus 1 infection	8/167	219/8885	0.0542909	0.196804	0.156364	MAPK13/NFATC3/FBXW11/NFKB1/NFATC2/CYCS/PIK3R1/ATR	8
ssc04062	Chemokine signaling pathway	7/167	182/8885	0.055658	0.197631	0.157021	FOXO3/NFKB1/PLCB1/CX3CL1/PIK3R1/BCAR1/PLCB3	7
ssc04931	Insulin resistance	5/167	110/8885	0.0560333	0.197631	0.157021	ACACB/PTPN11/NFKB1/RPS6KA2/PIK3R1	5
ssc00514	Other types of O-glycan biosynthesis	3/167	47/8885	0.0579531	0.199023	0.158127	GALNT7/GALNT3/COLGALT2	3
ssc04973	Carbohydrate digestion and absorption	3/167	47/8885	0.0579531	0.199023	0.158127	PLCB1/PIK3R1/PLCB3	3
ssc05208	Chemical carcinogenesis - reactive oxygen species	8/167	227/8885	0.0642454	0.217767	0.173019	PTPN11/MAPK13/COX7A2/FOXO3/NFKB1/PTPRJ/PIK3R1/HIF1A	8
ssc01232	Nucleotide metabolism	4/167	82/8885	0.068226	0.228295	0.181384	NT5E/ENTPD6/AK8/GDA	4
ssc04935	Growth hormone synthesis, secretion and action	5/167	117/8885	0.0692599	0.228821	0.181802	MAPK13/PLCB1/PIK3R1/BCAR1/PLCB3	5
ssc04390	Hippo signaling pathway	6/167	155/8885	0.0718118	0.234286	0.186144	FBXW11/STK3/SMAD7/SNAI2/SMAD2/ACTG1	6
ssc04114	Oocyte meiosis	5/167	120/8885	0.0754146	0.242653	0.192791	MAPK13/FBXW11/RPS6KA2/CAMK2A/SMC3	5
ssc05167	Kaposi sarcoma-associated herpesvirus infection	7/167	196/8885	0.0762358	0.242653	0.192791	MAPK13/NFATC3/NFKB1/NFATC2/CYCS/PIK3R1/HIF1A	7
ssc04080	Neuroactive ligand-receptor interaction	11/167	363/8885	0.0801215	0.25135	0.199702	RXFP2/AGTR1/PRLHR/GLP1R/GRM4/NPS/EDNRB/GRIK4/DRD2/S1PR1/P2RX7	11
ssc04260	Cardiac muscle contraction	4/167	87/8885	0.0809354	0.25135	0.199702	MYL2/CACNA2D4/COX7A2/CACNG1	4
ssc04380	Osteoclast differentiation	5/167	123/8885	0.0818574	0.25135	0.199702	MAPK13/NFKB1/BTK/NFATC2/PIK3R1	5
ssc03250	Viral life cycle - HIV-1	3/167	55/8885	0.0842814	0.255784	0.203224	MAP1S/CHMP4B/PDCD6IP	3
ssc03040	Spliceosome	5/167	125/8885	0.0863108	0.258933	0.205726	CWC15/LSM6/PRPF40A/SMNDC1/CTNNBL1	5
ssc04020	Calcium signaling pathway	8/167	244/8885	0.0889681	0.26125	0.207567	AGTR1/MYLK4/CAMK1D/EDNRB/PLCB1/CAMK2A/PLCB3/P2RX7	8
ssc04912	GnRH signaling pathway	4/167	90/8885	0.0890853	0.26125	0.207567	MAPK13/PLCB1/CAMK2A/PLCB3	4
ssc04370	VEGF signaling pathway	3/167	57/8885	0.0915397	0.265465	0.210916	MAPK13/NFATC2/PIK3R1	3
ssc04141	Protein processing in endoplasmic reticulum	6/167	167/8885	0.0946598	0.268185	0.213077	HSPH1/UBE2D1/UBXN6/UBQLN2/TRAM1L1/STUB1	6
ssc05161	Hepatitis B	6/167	167/8885	0.0946598	0.268185	0.213077	MAPK13/NFATC3/NFKB1/NFATC2/CYCS/PIK3R1	6
ssc00230	Purine metabolism	5/167	129/8885	0.0955918	0.268185	0.213077	NT5E/ENTPD6/PAPSS1/AK8/GDA	5
ssc04392	Hippo signaling pathway - multiple species	2/167	28/8885	0.0966134	0.268185	0.213077	RASSF2/STK3	2
ssc04658	Th1 and Th2 cell differentiation	4/167	93/8885	0.0976154	0.268185	0.213077	MAPK13/NFATC3/NFKB1/NFATC2	4
ssc04070	Phosphatidylinositol signaling system	4/167	95/8885	0.103507	0.279906	0.22239	MTMR3/PLCB1/PIK3R1/PLCB3	4
ssc05132	Salmonella infection	8/167	253/8885	0.104026	0.279906	0.22239	MYL2/MAPK13/NFKB1/CYCS/NOD1/ACTG1/ARL8A/ARHGEF26	8
ssc04927	Cortisol synthesis and secretion	3/167	62/8885	0.110758	0.294979	0.234365	AGTR1/PLCB1/PLCB3	3
ssc04710	Circadian rhythm	2/167	31/8885	0.114668	0.299158	0.237686	FBXW11/CLOCK	2
ssc04270	Vascular smooth muscle contraction	5/167	137/8885	0.115605	0.299158	0.237686	AGTR1/MYLK4/KCNMA1/PLCB1/PLCB3	5
ssc04916	Melanogenesis	4/167	99/8885	0.115766	0.299158	0.237686	EDNRB/PLCB1/CAMK2A/PLCB3	4
ssc04929	GnRH secretion	3/167	64/8885	0.118847	0.304109	0.241619	PLCB1/PIK3R1/PLCB3	3
ssc05418	Fluid shear stress and atherosclerosis	5/167	139/8885	0.1209	0.306358	0.243406	MAPK13/NFKB1/GPC1/ACTG1/PIK3R1	5
ssc04922	Glucagon signaling pathway	4/167	101/8885	0.122125	0.306486	0.243508	ACACB/PLCB1/CAMK2A/PLCB3	4
ssc04936	Alcoholic liver disease	5/167	140/8885	0.12359	0.307208	0.244082	ACACB/MAPK13/FOXO3/ALDH1B1/NFKB1	5
ssc04664	Fc epsilon RI signaling pathway	3/167	66/8885	0.127148	0.313073	0.248741	MAPK13/BTK/PIK3R1	3
ssc05152	Tuberculosis	6/167	184/8885	0.132904	0.322621	0.256327	MAPK13/MRC2/NFKB1/CYCS/CAMK2A/CD209	6
ssc00500	Starch and sucrose metabolism	2/167	34/8885	0.133498	0.322621	0.256327	GANC/GYG2	2
ssc05211	Renal cell carcinoma	3/167	68/8885	0.135652	0.324817	0.258072	PTPN11/PIK3R1/HIF1A	3
ssc00512	Mucin type O-glycan biosynthesis	2/167	35/8885	0.139923	0.329898	0.262109	GALNT7/GALNT3	2
ssc05017	Spinocerebellar ataxia	5/167	146/8885	0.140302	0.329898	0.262109	FGF14/CYCS/PLCB1/PIK3R1/PLCB3	5
ssc05214	Glioma	3/167	70/8885	0.144345	0.336376	0.267256	CAMK1D/CAMK2A/PIK3R1	3
ssc00562	Inositol phosphate metabolism	3/167	71/8885	0.14876	0.343596	0.272992	MTMR3/PLCB1/PLCB3	3
ssc04668	TNF signaling pathway	4/167	110/8885	0.15249	0.344741	0.273902	MAPK13/NFKB1/CX3CL1/PIK3R1	4
ssc05143	African trypanosomiasis	2/167	37/8885	0.152964	0.344741	0.273902	PLCB1/PLCB3	2
ssc05140	Leishmaniasis	3/167	72/8885	0.153218	0.344741	0.273902	ITGB1/MAPK13/NFKB1	3
ssc04724	Glutamatergic synapse	4/167	113/8885	0.163198	0.360972	0.286798	GRM4/GRIK4/PLCB1/PLCB3	4
ssc04725	Cholinergic synapse	4/167	113/8885	0.163198	0.360972	0.286798	PLCB1/CAMK2A/PIK3R1/PLCB3	4
ssc05220	Chronic myeloid leukemia	3/167	75/8885	0.16684	0.365925	0.290733	PTPN11/NFKB1/PIK3R1	3
ssc00920	Sulfur metabolism	1/167	10/8885	0.172911	0.376082	0.298803	PAPSS1	1
ssc04932	Non-alcoholic fatty liver disease	5/167	158/8885	0.176457	0.380622	0.30241	MAPK13/COX7A2/NFKB1/CYCS/PIK3R1	5
ssc01521	EGFR tyrosine kinase inhibitor resistance	3/167	78/8885	0.180802	0.386798	0.307316	FOXO3/EIF4EBP1/PIK3R1	3
ssc05164	Influenza A	5/167	163/8885	0.192482	0.406878	0.323271	NFKB1/CYCS/ACTG1/PIK3R1/NUP98	5
ssc00071	Fatty acid degradation	2/167	43/8885	0.193306	0.406878	0.323271	ACSBG1/ALDH1B1	2
ssc04012	ErbB signaling pathway	3/167	84/8885	0.209603	0.437651	0.34772	EIF4EBP1/CAMK2A/PIK3R1	3
ssc04540	Gap junction	3/167	85/8885	0.214501	0.444324	0.353022	DRD2/PLCB1/PLCB3	3
ssc05030	Cocaine addiction	2/167	48/8885	0.22785	0.465659	0.369973	NFKB1/DRD2	2
ssc04068	FoxO signaling pathway	4/167	130/8885	0.228369	0.465659	0.369973	MAPK13/FOXO3/PIK3R1/S1PR1	4
ssc04970	Salivary secretion	3/167	89/8885	0.234327	0.467133	0.371144	KCNMA1/PLCB1/PLCB3	3
ssc05210	Colorectal cancer	3/167	89/8885	0.234327	0.467133	0.371144	SMAD2/CYCS/PIK3R1	3
ssc03460	Fanconi anemia pathway	2/167	49/8885	0.234817	0.467133	0.371144	POLN/ATR	2
ssc04024	cAMP signaling pathway	6/167	221/8885	0.236251	0.467133	0.371144	GLP1R/NFKB1/DRD2/CAMK2A/PIK3R1/RAPGEF4	6
ssc04961	Endocrine and other factor-regulated calcium reabsorption	2/167	50/8885	0.241797	0.474504	0.377001	PLCB1/PLCB3	2
ssc00730	Thiamine metabolism	1/167	15/8885	0.24787	0.477808	0.379626	AK8	1
ssc05166	Human T-cell leukemia virus 1 infection	6/167	225/8885	0.248706	0.477808	0.379626	NFATC3/NFKB1/SMAD2/NFATC2/PIK3R1/ATR	6
ssc04914	Progesterone-mediated oocyte maturation	3/167	92/8885	0.249405	0.477808	0.379626	MAPK13/RPS6KA2/PIK3R1	3
ssc04210	Apoptosis	4/167	136/8885	0.252801	0.477808	0.379626	NFKB1/CYCS/ACTG1/PIK3R1	4
ssc04910	Insulin signaling pathway	4/167	136/8885	0.252801	0.477808	0.379626	ACACB/SH2B2/EIF4EBP1/PIK3R1	4
ssc01522	Endocrine resistance	3/167	93/8885	0.254465	0.477808	0.379626	MAPK13/PIK3R1/NOTCH4	3
ssc00910	Nitrogen metabolism	1/167	16/8885	0.26203	0.486427	0.386474	CA1	1
ssc00600	Sphingolipid metabolism	2/167	53/8885	0.262783	0.486427	0.386474	B4GALT6/ENPP7	2
ssc05202	Transcriptional misregulation in cancer	5/167	185/8885	0.268221	0.4923	0.39114	EYA1/NFKB1/MYCN/HOXA10/FLT3	5
ssc05231	Choline metabolism in cancer	3/167	96/8885	0.269728	0.4923	0.39114	EIF4EBP1/PIK3R1/HIF1A	3
ssc00450	Selenocompound metabolism	1/167	17/8885	0.275926	0.496529	0.3945	PAPSS1	1
ssc00240	Pyrimidine metabolism	2/167	55/8885	0.276784	0.496529	0.3945	NT5E/ENTPD6	2
ssc04140	Autophagy - animal	4/167	142/8885	0.277752	0.496529	0.3945	ATG16L2/MTMR3/PIK3R1/HIF1A	4
ssc04713	Circadian entrainment	3/167	99/8885	0.285093	0.502765	0.399454	PLCB1/CAMK2A/PLCB3	3
ssc04972	Pancreatic secretion	3/167	99/8885	0.285093	0.502765	0.399454	KCNMA1/PLCB1/PLCB3	3
ssc04014	Ras signaling pathway	6/167	237/8885	0.287117	0.502937	0.399591	PTPN11/RASGRP1/NFKB1/EFNA5/PIK3R1/FLT3	6
ssc00511	Other glycan degradation	1/167	18/8885	0.289562	0.503837	0.400306	AGA	1
ssc05162	Measles	4/167	146/8885	0.294607	0.509221	0.404584	NFKB1/CYCS/PIK3R1/CD209	4
ssc05213	Endometrial cancer	2/167	58/8885	0.297753	0.511274	0.406215	FOXO3/PIK3R1	2
ssc04730	Long-term depression	2/167	59/8885	0.304726	0.519826	0.41301	PLCB1/PLCB3	2
ssc04620	Toll-like receptor signaling pathway	3/167	104/8885	0.310848	0.521319	0.414196	MAPK13/NFKB1/PIK3R1	3
ssc04974	Protein digestion and absorption	3/167	104/8885	0.310848	0.521319	0.414196	SLC36A4/SLC3A1/SLC1A5	3
ssc04934	Cushing syndrome	4/167	150/8885	0.311593	0.521319	0.414196	AGTR1/PLCB1/CAMK2A/PLCB3	4
ssc04213	Longevity regulating pathway - multiple species	2/167	61/8885	0.318631	0.526346	0.418189	FOXO3/PIK3R1	2
ssc05134	Legionellosis	2/167	61/8885	0.318631	0.526346	0.418189	NFKB1/CYCS	2
ssc04150	mTOR signaling pathway	4/167	153/8885	0.324396	0.532498	0.423078	ATP6V1C1/EIF4EBP1/RPS6KA2/PIK3R1	4
ssc00310	Lysine degradation	2/167	63/8885	0.332471	0.54073	0.429618	ALDH1B1/COLGALT2	2
ssc00340	Histidine metabolism	1/167	22/8885	0.341598	0.54073	0.429618	ALDH1B1	1
ssc00770	Pantothenate and CoA biosynthesis	1/167	22/8885	0.341598	0.54073	0.429618	ALDH1B1	1
ssc04614	Renin-angiotensin system	1/167	22/8885	0.341598	0.54073	0.429618	AGTR1	1
ssc04964	Proximal tubule bicarbonate reclamation	1/167	22/8885	0.341598	0.54073	0.429618	MDH1	1
ssc04650	Natural killer cell mediated cytotoxicity	3/167	110/8885	0.341841	0.54073	0.429618	PTPN11/NFATC2/PIK3R1	3
ssc05416	Viral myocarditis	2/167	66/8885	0.353078	0.553264	0.439577	CYCS/ACTG1	2
ssc03060	Protein export	1/167	23/8885	0.354004	0.553264	0.439577	SPCS3	1
ssc05169	Epstein-Barr virus infection	5/167	209/8885	0.356797	0.55431	0.440408	MAPK13/NFKB1/BTK/CYCS/PIK3R1	5
ssc05321	Inflammatory bowel disease	2/167	67/8885	0.359899	0.555821	0.441608	NFKB1/SMAD2	2
ssc00053	Ascorbate and aldarate metabolism	1/167	24/8885	0.366178	0.560547	0.445363	ALDH1B1	1
ssc05225	Hepatocellular carcinoma	4/167	163/8885	0.367255	0.560547	0.445363	FRAT1/SMAD2/ACTG1/PIK3R1	4
ssc04966	Collecting duct acid secretion	1/167	25/8885	0.378123	0.573598	0.455732	ATP6V1C1	1
ssc05223	Non-small cell lung cancer	2/167	70/8885	0.380201	0.573598	0.455732	FOXO3/PIK3R1	2
ssc04137	Mitophagy - animal	2/167	71/8885	0.38691	0.577615	0.458924	FOXO3/HIF1A	2
ssc05206	MicroRNAs in cancer	6/167	267/8885	0.38729	0.577615	0.458924	RDX/EZR/NFKB1/EFNA5/PIK3R1/NOTCH4	6
ssc00040	Pentose and glucuronate interconversions	1/167	26/8885	0.389845	0.578122	0.459327	FGGY	1
ssc04918	Thyroid hormone synthesis	2/167	73/8885	0.400231	0.590171	0.468899	PLCB1/PLCB3	2
ssc01524	Platinum drug resistance	2/167	74/8885	0.406841	0.593215	0.471318	CYCS/PIK3R1	2
ssc04622	RIG-I-like receptor signaling pathway	2/167	74/8885	0.406841	0.593215	0.471318	MAPK13/NFKB1	2
ssc04110	Cell cycle	3/167	124/8885	0.413486	0.599554	0.476355	SMAD2/SMC3/ATR	3
ssc04721	Synaptic vesicle cycle	2/167	76/8885	0.419956	0.604305	0.480129	ATP6V1C1/UNC13C	2
ssc00020	Citrate cycle (TCA cycle)	1/167	29/8885	0.423708	0.604305	0.480129	MDH1	1
ssc00030	Pentose phosphate pathway	1/167	29/8885	0.423708	0.604305	0.480129	TKTL2	1
ssc05010	Alzheimer disease	8/167	384/8885	0.434613	0.61649	0.48981	COX7A2/FRAT1/NFKB1/CYCS/PLCB1/PIK3R1/SLC39A10/PLCB3	8
ssc04610	Complement and coagulation cascades	2/167	79/8885	0.439349	0.619838	0.492471	SERPINB2/VWF	2
ssc00052	Galactose metabolism	1/167	31/8885	0.445239	0.62143	0.493735	GANC	1
ssc00630	Glyoxylate and dicarboxylate metabolism	1/167	31/8885	0.445239	0.62143	0.493735	MDH1	1
ssc00640	Propanoate metabolism	1/167	32/8885	0.455703	0.629303	0.499991	ACACB	1
ssc01523	Antifolate resistance	1/167	32/8885	0.455703	0.629303	0.499991	NFKB1	1
ssc04915	Estrogen signaling pathway	3/167	133/8885	0.458298	0.629557	0.500192	PLCB1/PIK3R1/PLCB3	3
ssc00410	beta-Alanine metabolism	1/167	33/8885	0.46597	0.633428	0.503268	ALDH1B1	1
ssc04130	SNARE interactions in vesicular transport	1/167	33/8885	0.46597	0.633428	0.503268	STX19	1
ssc00190	Oxidative phosphorylation	3/167	137/8885	0.477759	0.646088	0.513327	ATP6V1C1/COX7A2/CYCS	3
ssc04215	Apoptosis - multiple species	1/167	35/8885	0.485931	0.653752	0.519416	CYCS	1
ssc00760	Nicotinate and nicotinamide metabolism	1/167	36/8885	0.495631	0.659945	0.524336	NT5E	1
ssc05340	Primary immunodeficiency	1/167	36/8885	0.495631	0.659945	0.524336	BTK	1
ssc04640	Hematopoietic cell lineage	2/167	89/8885	0.501316	0.659945	0.524336	CD37/FLT3	2
ssc04657	IL-17 signaling pathway	2/167	89/8885	0.501316	0.659945	0.524336	MAPK13/NFKB1	2
ssc04960	Aldosterone-regulated sodium reabsorption	1/167	37/8885	0.50515	0.659945	0.524336	PIK3R1	1
ssc01240	Biosynthesis of cofactors	3/167	143/8885	0.506331	0.659945	0.524336	ALDH1B1/RDH12/AK8	3
ssc05171	Coronavirus disease - COVID-19	5/167	250/8885	0.508234	0.659945	0.524336	MAPK13/AGTR1/NFKB1/PIK3R1/VWF	5
ssc05224	Breast cancer	3/167	145/8885	0.515676	0.666295	0.529381	FRAT1/PIK3R1/NOTCH4	3
ssc05016	Huntington disease	6/167	308/8885	0.523397	0.672938	0.53466	COX7A2/TAF4B/CYCS/PLCB1/REST/PLCB3	6
ssc05207	Chemical carcinogenesis - receptor activation	4/167	202/8885	0.529246	0.67341	0.535034	EIF4EBP1/NFKB1/RPS6KA2/PIK3R1	4
ssc00513	Various types of N-glycan biosynthesis	1/167	40/8885	0.532647	0.67341	0.535034	MGAT1	1
ssc04723	Retrograde endocannabinoid signaling	3/167	149/8885	0.534083	0.67341	0.535034	MAPK13/PLCB1/PLCB3	3
ssc05226	Gastric cancer	3/167	149/8885	0.534083	0.67341	0.535034	FRAT1/SMAD2/PIK3R1	3
ssc05215	Prostate cancer	2/167	96/8885	0.542015	0.680124	0.540369	NFKB1/PIK3R1	2
ssc03022	Basal transcription factors	1/167	43/8885	0.558625	0.697614	0.554264	TAF4B	1
ssc04217	Necroptosis	3/167	157/8885	0.569693	0.702337	0.558017	CAMK2A/CHMP4B/FAF1	3
ssc05160	Hepatitis C	3/167	157/8885	0.569693	0.702337	0.558017	NFKB1/CYCS/PIK3R1	3
ssc05012	Parkinson disease	5/167	268/8885	0.570481	0.702337	0.558017	COX7A2/CYCS/DRD2/CAMK2A/SLC39A10	5
ssc04928	Parathyroid hormone synthesis, secretion and action	2/167	105/8885	0.590892	0.714177	0.567424	PLCB1/PLCB3	2
ssc00380	Tryptophan metabolism	1/167	47/8885	0.591043	0.714177	0.567424	ALDH1B1	1
ssc00565	Ether lipid metabolism	1/167	47/8885	0.591043	0.714177	0.567424	SELENOI	1
ssc04930	Type II diabetes mellitus	1/167	47/8885	0.591043	0.714177	0.567424	PIK3R1	1
ssc04940	Type I diabetes mellitus	1/167	48/8885	0.598771	0.716519	0.569285	PTPRN2	1
ssc03013	Nucleocytoplasmic transport	2/167	107/8885	0.601217	0.716519	0.569285	XPO6/NUP98	2
ssc04064	NF-kappa B signaling pathway	2/167	107/8885	0.601217	0.716519	0.569285	NFKB1/BTK	2
ssc00510	N-Glycan biosynthesis	1/167	50/8885	0.613793	0.728182	0.578551	MGAT1	1
ssc00330	Arginine and proline metabolism	1/167	51/8885	0.621093	0.733508	0.582783	ALDH1B1	1
ssc01200	Carbon metabolism	2/167	112/8885	0.626171	0.735313	0.584217	TKTL2/MDH1	2
ssc00280	Valine, leucine and isoleucine degradation	1/167	52/8885	0.628256	0.735313	0.584217	ALDH1B1	1
ssc00270	Cysteine and methionine metabolism	1/167	53/8885	0.635284	0.73693	0.585502	MDH1	1
ssc00982	Drug metabolism - cytochrome P450	1/167	53/8885	0.635284	0.73693	0.585502	HPGDS	1
ssc04714	Thermogenesis	4/167	232/8885	0.639085	0.738058	0.586398	MAPK13/COX7A2/RPS6KA2/ACTG1	4
ssc04978	Mineral absorption	1/167	54/8885	0.64218	0.738366	0.586643	STEAP1	1
ssc05168	Herpes simplex virus 1 infection	6/167	352/8885	0.65439	0.740728	0.588519	PTPN11/ZNF674/EIF4EBP1/NFKB1/CYCS/PIK3R1	6
ssc04726	Serotonergic synapse	2/167	118/8885	0.654509	0.740728	0.588519	PLCB1/PLCB3	2
ssc04913	Ovarian steroidogenesis	1/167	56/8885	0.655586	0.740728	0.588519	CYP19A1	1
ssc04923	Regulation of lipolysis in adipocytes	1/167	56/8885	0.655586	0.740728	0.588519	PIK3R1	1
ssc00480	Glutathione metabolism	1/167	57/8885	0.662101	0.741667	0.589265	HPGDS	1
ssc01212	Fatty acid metabolism	1/167	57/8885	0.662101	0.741667	0.589265	ACSBG1	1
ssc00980	Metabolism of xenobiotics by cytochrome P450	1/167	58/8885	0.668493	0.742454	0.589891	HPGDS	1
ssc05204	Chemical carcinogenesis - DNA adducts	1/167	58/8885	0.668493	0.742454	0.589891	HPGDS	1
ssc05022	Pathways of neurodegeneration - multiple diseases	8/167	474/8885	0.673784	0.743096	0.590401	MAPK13/COX7A2/FRAT1/NFKB1/CYCS/PLCB1/CAMK2A/PLCB3	8
ssc04330	Notch signaling pathway	1/167	59/8885	0.674765	0.743096	0.590401	NOTCH4	1
ssc05014	Amyotrophic lateral sclerosis	6/167	364/8885	0.686078	0.750192	0.596038	MAPK13/COX7A2/UBQLN2/CYCS/ACTG1/NUP98	6
ssc00561	Glycerolipid metabolism	1/167	61/8885	0.686957	0.750192	0.596038	ALDH1B1	1
ssc00010	Glycolysis / Gluconeogenesis	1/167	62/8885	0.692882	0.750382	0.59619	ALDH1B1	1
ssc00140	Steroid hormone biosynthesis	1/167	62/8885	0.692882	0.750382	0.59619	CYP19A1	1
ssc04623	Cytosolic DNA-sensing pathway	1/167	64/8885	0.704398	0.758343	0.602515	NFKB1	1
ssc04142	Lysosome	2/167	130/8885	0.706044	0.758343	0.602515	AGA/IGF2R	2
ssc00830	Retinol metabolism	1/167	67/8885	0.720873	0.767951	0.610148	RDH12	1
ssc05031	Amphetamine addiction	1/167	67/8885	0.720873	0.767951	0.610148	CAMK2A	1
ssc05218	Melanoma	1/167	69/8885	0.731346	0.775941	0.616496	PIK3R1	1
ssc01230	Biosynthesis of amino acids	1/167	72/8885	0.746328	0.78863	0.626578	TKTL2	1
ssc04060	Cytokine-cytokine receptor interaction	4/167	271/8885	0.754914	0.794487	0.631232	GDF10/TNFRSF8/CX3CL1/IL1RL1	4
ssc05020	Prion disease	4/167	273/8885	0.760003	0.79663	0.632934	MAPK13/COX7A2/CYCS/PIK3R1	4
ssc00590	Arachidonic acid metabolism	1/167	76/8885	0.765019	0.79868	0.634563	HPGDS	1
ssc03320	PPAR signaling pathway	1/167	78/8885	0.773844	0.804675	0.639326	ACSBG1	1
ssc03018	RNA degradation	1/167	79/8885	0.778133	0.805923	0.640318	LSM6	1
ssc04061	Viral protein interaction with cytokine and cytokine receptor	1/167	85/8885	0.802218	0.824326	0.654939	CX3CL1	1
ssc04976	Bile secretion	1/167	85/8885	0.802218	0.824326	0.654939	SLC10A2	1
ssc04630	JAK-STAT signaling pathway	2/167	163/8885	0.815667	0.834859	0.663308	PTPN11/PIK3R1	2
ssc03015	mRNA surveillance pathway	1/167	91/8885	0.823702	0.83979	0.667226	PPP2R3A	1
ssc04666	Fc gamma R-mediated phagocytosis	1/167	93/8885	0.830335	0.83999	0.667384	PIK3R1	1
ssc05323	Rheumatoid arthritis	1/167	93/8885	0.830335	0.83999	0.667384	ATP6V1C1	1
ssc05034	Alcoholism	2/167	171/8885	0.836076	0.842532	0.669404	DRD2/HAT1	2
ssc00564	Glycerophospholipid metabolism	1/167	97/8885	0.842865	0.846107	0.672244	SELENOI	1
ssc05203	Viral carcinogenesis	2/167	192/8885	0.88032	0.88032	0.699427	NFKB1/PIK3R1	2
