# Supplementary material for: Chromatin Accessibility and Transcriptional Landscape during Inhibition of Salmonella enterica by Lactobacillus reuteri in IPEC-J2 Cells
Source: Cells. 2023 Mar 22;12(6):968. doi: 10.3390/cells12060968 (PMC10046971; doi:10.3390/cells12060968)
Supplement: Supplementary file 1 [file cells-12-00968-s001.zip › Table S2.xlsx]

## Sheet: Sheet 1
Table S2. Differential expression genes between the S. enterica BNCC186354 and control groups
Name	baseMean	log2FoldChange	lfcSE	stat	pvalue	padj	change
ACAP1	2398.71	3.72576	0.144582	25.7692	1.96657e-146	2.09932e-142	Up
EGLN3	996.994	5.19976	0.203992	25.49	2.54504e-143	1.35842e-139	Up
CYP1A1	1597.5	4.13113	0.169955	24.3072	1.64377e-130	5.84909e-127	Up
NDRG1	22283.4	2.88617	0.135447	21.3085	9.47484e-101	2.5286e-97	Up
ANGPTL4	1349.16	4.1018	0.207922	19.7275	1.25107e-86	2.67103e-83	Up
ZNF395	1652.47	3.12722	0.162188	19.2815	7.68673e-83	1.3676e-79	Up
SLC16A3	6839.88	2.84762	0.154072	18.4823	2.86442e-76	4.36824e-73	Up
BNIP3	11469.4	2.88748	0.164484	17.5548	5.46744e-69	7.29562e-66	Up
PFKFB3	1501.96	2.99377	0.172046	17.401	8.10997e-68	9.61933e-65	Up
ACKR3	7824.6	2.39521	0.141418	16.9371	2.39672e-64	2.5585e-61	Up
RGCC	883.707	2.87524	0.17431	16.495	3.98798e-61	3.87015e-58	Up
HK2	5946.24	2.84916	0.172964	16.4726	5.77604e-61	5.13827e-58	Up
ERO1A	2812.2	2.62007	0.160589	16.3154	7.67167e-60	6.29963e-57	Up
KDM5B	1360.17	2.55101	0.157436	16.2035	4.76644e-59	3.63441e-56	Up
SH2B2	396.995	3.82825	0.243201	15.7411	7.90481e-56	5.62559e-53	Up
MXI1	381.046	3.03598	0.199457	15.2212	2.55694e-52	1.70596e-49	Up
MKNK2	4725.19	2.17985	0.143869	15.1516	7.39028e-52	4.64066e-49	Up
WSB1	7251.89	2.26166	0.152344	14.8457	7.42053e-50	4.16917e-47	Up
TMEM52	798.943	3.12853	0.210716	14.8471	7.25964e-50	4.16917e-47	Up
EFNA1	3921.89	2.14545	0.145384	14.7571	2.76835e-49	1.47761e-46	Up
NOV	698.922	2.42054	0.168489	14.3662	8.43526e-47	4.28792e-44	Up
SEMA4B	3686.81	2.17025	0.15346	14.1422	2.08762e-45	1.01297e-42	Up
P3H1	14085	2.10091	0.150313	13.9769	2.15703e-44	1.00114e-41	Up
UPP1	2474.91	2.82156	0.202404	13.9403	3.60614e-44	1.60398e-41	Up
EGLN1	3607.46	1.87475	0.135449	13.841	1.44121e-43	6.15398e-41	Up
RIMKLA	634.707	2.64242	0.191369	13.808	2.28204e-43	9.36953e-41	Up
ABTB2	417.812	2.68666	0.196667	13.6609	1.73772e-42	6.87042e-40	Up
KDM3A	1273.79	2.13903	0.157475	13.5833	5.03395e-42	1.91919e-39	Up
SLC2A5	173.395	3.46997	0.26706	12.9932	1.33687e-38	4.92108e-36	Up
SLCO4A1	872.214	2.50728	0.194579	12.8857	5.41754e-38	1.92774e-35	Up
TMEM139	405.542	2.5495	0.199048	12.8085	1.47033e-37	5.06315e-35	Up
KDM7A	489.646	2.80214	0.220051	12.7341	3.82462e-37	1.27587e-34	Up
KRT18	1410.23	2.82919	0.224793	12.5857	2.52982e-36	8.18359e-34	Up
DDIT4	3605.51	1.95087	0.157368	12.3968	2.71821e-35	8.53439e-33	Up
ACOT11	879.83	2.30776	0.186897	12.3478	5.00735e-35	1.52724e-32	Up
PLAUR	520.24	2.22904	0.183058	12.1767	4.13585e-34	1.22639e-31	Up
PLCD3	1500.17	2.16447	0.178609	12.1185	8.42962e-34	2.43206e-31	Up
PLOD1	3241.81	1.91907	0.159057	12.0652	1.61179e-33	4.52786e-31	Up
NR4A1	8067.44	-2.01652	0.16951	-11.8962	1.23823e-32	3.38927e-30	Down
F3	6567.02	1.56836	0.13263	11.8251	2.89556e-32	7.72752e-30	Up
NMNAT3	213.541	2.57263	0.217722	11.8161	3.22343e-32	8.3927e-30	Up
SYCP2	617.162	2.64422	0.22479	11.7631	6.04954e-32	1.53759e-29	Up
SDC3	1863.66	1.71755	0.147851	11.6168	3.38672e-31	8.40772e-29	Up
EFNB1	439.824	2.24834	0.199121	11.2913	1.44845e-29	3.51415e-27	Up
SGSM1	2365.01	2.07417	0.18381	11.2843	1.56847e-29	3.72077e-27	Up
METRNL	2981.56	2.06793	0.18469	11.1967	4.23096e-29	9.81858e-27	Up
PIK3R1	1999.13	1.74015	0.156489	11.1199	1.00344e-28	2.27909e-26	Up
TMEM74B	108.605	6.37561	0.574178	11.1039	1.2009e-28	2.67076e-26	Up
PDGFB	752.517	1.76611	0.161262	10.9518	6.51638e-28	1.41964e-25	Up
PDGFA	2161.98	1.72447	0.158666	10.8686	1.62721e-27	3.4741e-25	Up
P2RY2	1164.75	2.09107	0.195851	10.6768	1.30652e-26	2.73473e-24	Up
VEGFA	2880.17	1.68336	0.159233	10.5716	4.03405e-26	8.28144e-24	Up
SSH1	845.437	1.72741	0.163736	10.55	5.08077e-26	1.02334e-23	Up
MTSS1	417.808	2.00278	0.192081	10.4267	1.87243e-25	3.70151e-23	Up
CD44	2280.37	1.57706	0.153973	10.2425	1.27935e-24	2.4831e-22	Up
CHD7	659.239	1.87414	0.184739	10.1448	3.49518e-24	6.66269e-22	Up
TXNRD1	1128.7	-1.66894	0.164994	-10.1152	4.73119e-24	8.86061e-22	Down
RAPGEFL1	120.024	3.58366	0.354483	10.1095	5.01242e-24	9.22544e-22	Up
CCNG2	326.315	2.08732	0.206971	10.0851	6.43007e-24	1.16341e-21	Up
PTGS2	589.352	1.91698	0.190216	10.0779	6.91704e-24	1.23066e-21	Up
POLI	637.709	1.89073	0.189243	9.99104	1.66828e-23	2.91948e-21	Up
ZNF292	709.583	1.72468	0.173634	9.93282	2.99665e-23	5.15955e-21	Up
PACSIN2	1820.85	1.60695	0.163123	9.85117	6.77538e-23	1.14805e-20	Up
SGPP2	588.641	1.87303	0.190787	9.81737	9.47887e-23	1.58105e-20	Up
HES6	1214.14	1.75438	0.179273	9.7861	1.29184e-22	2.12159e-20	Up
KCNC3	177.916	2.41893	0.248196	9.74605	1.91789e-22	3.10205e-20	Up
CTPS1	4125.79	1.42179	0.146331	9.71627	2.57013e-22	4.09495e-20	Up
ANKRD1	274.63	1.98087	0.204297	9.69603	3.13455e-22	4.92079e-20	Up
GYG2	1246.49	1.7504	0.181154	9.66247	4.35248e-22	6.73372e-20	Up
CEBPD	9192.06	-1.42805	0.148659	-9.60623	7.52523e-22	1.1476e-19	Down
CFAP74	636.417	1.92434	0.201022	9.57275	1.04101e-21	1.56518e-19	Up
CHAC1	802.098	1.71563	0.18018	9.52174	1.70302e-21	2.52496e-19	Up
P4HA1	1450.52	1.68811	0.179812	9.38819	6.10423e-21	8.92638e-19	Up
PLAU	1556.27	1.38405	0.147916	9.35697	8.20592e-21	1.18376e-18	Up
PPP1R3B	104.328	2.86844	0.307968	9.31407	1.23028e-20	1.7511e-18	Up
ADAMTSL4	407.025	1.86461	0.201548	9.25147	2.21431e-20	3.11022e-18	Up
SH2D5	381.512	1.814	0.197271	9.19546	3.734e-20	5.17668e-18	Up
SMURF2	1123.93	1.44446	0.158277	9.12616	7.09692e-20	9.71277e-18	Up
SNAPC1	247.737	1.87959	0.20901	8.99278	2.41044e-19	3.25715e-17	Up
UBE2O	1595.82	1.62993	0.181562	8.97724	2.77638e-19	3.70474e-17	Up
FHDC1	363.342	1.59541	0.178311	8.94733	3.64182e-19	4.79956e-17	Up
ETS1	2962.21	1.51849	0.170079	8.92814	4.33213e-19	5.63969e-17	Up
IRX3	836.489	1.64894	0.185637	8.88262	6.53014e-19	8.3987e-17	Up
TMCC3	233.111	1.89816	0.21395	8.87198	7.1855e-19	9.08245e-17	Up
MXD1	882.239	1.36001	0.153305	8.87127	7.23193e-19	9.08245e-17	Up
TYSND1	1079.93	-1.67052	0.188404	-8.86669	7.53512e-19	9.33991e-17	Down
ABCG1	420.471	1.5522	0.175082	8.86556	7.61192e-19	9.33991e-17	Up
ELL	1075.16	1.32047	0.15116	8.73557	2.42425e-18	2.94078e-16	Up
PODXL2	689.958	1.74405	0.199986	8.72087	2.76067e-18	3.27447e-16	Up
LPIN2	3098.47	1.21482	0.139282	8.72208	2.73148e-18	3.27447e-16	Up
PPARD	1444.8	1.5018	0.172762	8.69291	3.53261e-18	4.14403e-16	Up
KLF15	101.098	-2.39001	0.275117	-8.68723	3.71388e-18	4.30931e-16	Down
SPI1	246.374	1.98311	0.230115	8.6179	6.81905e-18	7.82724e-16	Up
ZMYM2	2752.41	1.41303	0.164218	8.60459	7.65913e-18	8.69801e-16	Up
COL27A1	342.411	1.80507	0.210525	8.57412	9.98511e-18	1.12201e-15	Up
KRT8	15950.4	1.41627	0.16521	8.57257	1.01204e-17	1.12536e-15	Up
RIPK4	1140.7	1.60665	0.188585	8.51951	1.60231e-17	1.76337e-15	Up
TUFT1	1173.77	1.31749	0.155265	8.48538	2.15009e-17	2.34206e-15	Up
SCD	4160.42	1.30425	0.155028	8.41296	3.99776e-17	4.31071e-15	Up
AHRR	1575.56	1.42252	0.169763	8.37946	5.31694e-17	5.67584e-15	Up
SERPINE1	1338.85	3.69283	0.441278	8.36848	5.83651e-17	6.16879e-15	Up
AFF1	349.964	1.50328	0.181126	8.29961	1.04457e-16	1.09322e-14	Up
ZNF394	217.585	2.24564	0.270643	8.29745	1.0637e-16	1.10242e-14	Up
PPL	2864.26	1.53395	0.18586	8.25323	1.54164e-16	1.5824e-14	Up
PRELID2	495.052	1.53545	0.187193	8.20251	2.35414e-16	2.39338e-14	Up
MFAP3L	123.586	2.07347	0.254067	8.16109	3.32014e-16	3.34363e-14	Up
ATF3	7310.04	-1.08226	0.133111	-8.13053	4.27427e-16	4.26428e-14	Down
RAP1GAP	2735.77	1.24572	0.153504	8.1152	4.84984e-16	4.79371e-14	Up
ETS2	353.2	1.41062	0.176655	7.98521	1.40285e-15	1.37389e-13	Up
TRIP6	64.3712	3.14513	0.394456	7.97335	1.5443e-15	1.49868e-13	Up
GPR68	2117.28	1.2316	0.154699	7.96128	1.70271e-15	1.63751e-13	Up
F2RL1	299.6	1.52011	0.192478	7.89759	2.84343e-15	2.71015e-13	Up
CGN	1446.03	1.27762	0.164033	7.78878	6.76597e-15	6.39174e-13	Up
ZFP36	7841.93	-1.19955	0.156255	-7.6769	1.62989e-14	1.52624e-12	Down
CHSY1	940.679	1.3465	0.176998	7.60744	2.79579e-14	2.59522e-12	Up
ABLIM1	1478.27	1.1101	0.14638	7.58371	3.35806e-14	3.09028e-12	Up
TICRR	166.284	2.01634	0.266877	7.55532	4.17843e-14	3.81237e-12	Up
FAM83A	198.312	-1.56967	0.208614	-7.52428	5.30105e-14	4.79566e-12	Down
SLC25A25	812.224	-1.24977	0.166242	-7.51778	5.57152e-14	4.99798e-12	Down
PLEKHF1	735.233	-1.33299	0.177801	-7.49709	6.52479e-14	5.80434e-12	Down
PTGES	5845.92	1.08901	0.145848	7.46675	8.21971e-14	7.25168e-12	Up
FUOM	1461.16	1.30926	0.175687	7.45224	9.17712e-14	8.02998e-12	Up
SRXN1	1953.2	-1.36626	0.185408	-7.36894	1.71996e-13	1.49273e-11	Down
GYS1	1195.57	1.16359	0.158027	7.36327	1.79459e-13	1.54494e-11	Up
KCNJ16	389.523	-1.33995	0.185627	-7.2185	5.25628e-13	4.48887e-11	Down
SEMA4C	236.135	1.60035	0.222246	7.20082	5.9851e-13	5.07071e-11	Up
EGR2	298.762	-1.32437	0.184592	-7.1746	7.2521e-13	6.09576e-11	Down
STAMBPL1	236.691	1.53512	0.214199	7.16683	7.67545e-13	6.4012e-11	Up
CLK2	1258.16	1.30333	0.181972	7.16225	7.9361e-13	6.56728e-11	Up
HIVEP2	1107.97	1.11479	0.15607	7.14286	9.14078e-13	7.44869e-11	Up
AHNAK	9038.37	1.13454	0.158816	7.14376	9.08094e-13	7.44869e-11	Up
SMURF1	2399.84	1.40398	0.199303	7.04447	1.86163e-12	1.50552e-10	Up
GJB3	187.25	1.53588	0.218109	7.04178	1.89802e-12	1.52341e-10	Up
TIMP3	3680.67	1.00532	0.143484	7.00648	2.44382e-12	1.94685e-10	Up
P2RY1	308.593	-1.42006	0.20317	-6.98952	2.75829e-12	2.1811e-10	Down
KIF12	1699.54	1.33421	0.191084	6.98231	2.90368e-12	2.27918e-10	Up
PRICKLE2	101.84	-1.84397	0.264772	-6.96438	3.29864e-12	2.57029e-10	Down
GZF1	608.06	1.16459	0.167554	6.95054	3.63892e-12	2.81489e-10	Up
SRSF10	5768.55	1.17979	0.169817	6.94742	3.72022e-12	2.85708e-10	Up
FAM110B	374.155	-1.37317	0.198207	-6.92794	4.27003e-12	3.2559e-10	Down
IGFBP2	3367.02	1.1083	0.160184	6.9189	4.55169e-12	3.44605e-10	Up
ARL4C	3272.65	1.25636	0.181714	6.91396	4.71301e-12	3.54306e-10	Up
PPFIA3	741.88	1.27326	0.185142	6.87721	6.10353e-12	4.55631e-10	Up
FLOT1	675.208	1.17086	0.170705	6.85894	6.93722e-12	5.14269e-10	Up
TIPARP	1624.04	1.07323	0.156659	6.85076	7.34601e-12	5.40818e-10	Up
ANKRD33B	562.547	1.12931	0.166183	6.79556	1.07895e-11	7.88891e-10	Up
ARRDC3	1921.69	1.04766	0.154281	6.79057	1.11691e-11	8.11091e-10	Up
WDR54	212.561	1.40683	0.208045	6.76216	1.35952e-11	9.806e-10	Up
NECTIN1	982.899	1.16724	0.172777	6.75577	1.42083e-11	1.01795e-09	Up
PANK1	476.326	-1.25248	0.185666	-6.74591	1.52073e-11	1.08225e-09	Down
GPRC5A	1675.43	1.03876	0.154195	6.7367	1.6202e-11	1.1454e-09	Up
IRF6	1720.35	0.949049	0.140956	6.73296	1.6625e-11	1.16758e-09	Not
ITGB4	8078.92	1.33096	0.199458	6.67291	2.50789e-11	1.74978e-09	Up
ADRA2B	52.5456	2.73559	0.410923	6.65718	2.79128e-11	1.93487e-09	Up
KDM4B	1278.05	1.19713	0.18034	6.63817	3.17605e-11	2.18738e-09	Up
SAMD4A	769.494	1.08509	0.163901	6.62042	3.58186e-11	2.45105e-09	Up
ITGA5	2253.74	0.983006	0.149037	6.59571	4.23238e-11	2.87775e-09	Not
RSBN1	726.873	1.1243	0.170503	6.59406	4.27958e-11	2.89143e-09	Up
RLF	517.017	1.40338	0.213017	6.58814	4.45371e-11	2.99015e-09	Up
LUC7L	2961.83	1.33562	0.203135	6.57501	4.86502e-11	3.24588e-09	Up
KLHL21	655.401	-1.73312	0.264443	-6.55386	5.60679e-11	3.71755e-09	Down
PTGFR	295.452	-1.25368	0.19342	-6.48166	9.07197e-11	5.97798e-09	Down
PLXNA1	2616.31	1.10323	0.170843	6.4576	1.06378e-10	6.96676e-09	Up
PKNOX1	1381.21	1.08205	0.168517	6.421	1.35378e-10	8.81195e-09	Up
SDCBP2	572.763	1.30999	0.204113	6.41797	1.38106e-10	8.93506e-09	Up
REEP1	26.0852	4.98664	0.777371	6.41474	1.4106e-10	9.07121e-09	Up
BNC1	148.752	1.53115	0.240237	6.3735	1.8476e-10	1.18103e-08	Up
BAIAP2	2416.54	1.10686	0.173732	6.37104	1.87754e-10	1.19302e-08	Up
FAM129B	6430.7	0.92106	0.144862	6.35821	2.04116e-10	1.28931e-08	Not
SOCS3	1423.73	-0.974767	0.153367	-6.3558	2.07342e-10	1.30198e-08	Not
P4HA2	1043.82	0.944513	0.149913	6.3004	2.96881e-10	1.85334e-08	Not
PRSS23	980.241	1.0023	0.159361	6.2895	3.18486e-10	1.97665e-08	Up
KLHL14	297.441	-1.153	0.183481	-6.28403	3.29911e-10	2.03572e-08	Down
NR4A3	62.1709	-2.36802	0.377046	-6.28046	3.37582e-10	2.05925e-08	Down
ANKRD22	238.858	1.26515	0.201428	6.28091	3.36601e-10	2.05925e-08	Up
ITPK1	1278.67	1.14342	0.18235	6.27046	3.59984e-10	2.18343e-08	Up
IL1A	327.363	1.10751	0.176844	6.26263	3.78538e-10	2.28299e-08	Up
KMT2C	362.446	1.63846	0.261995	6.2538	4.00583e-10	2.40237e-08	Up
PIP4P2	86.5184	1.83589	0.29503	6.22272	4.88595e-10	2.89764e-08	Up
CCDC89	55.7115	2.37452	0.381568	6.22306	4.87565e-10	2.89764e-08	Up
PLEKHA1	1514.04	0.93995	0.151097	6.22085	4.94473e-10	2.9163e-08	Not
SOX17	1317.25	-1.27513	0.205161	-6.21527	5.12379e-10	3.0053e-08	Down
ZNF668	199.157	-1.34263	0.216099	-6.21307	5.19606e-10	3.03104e-08	Down
DUSP10	339.852	1.22965	0.198247	6.20263	5.55257e-10	3.2214e-08	Up
SLC6A8	12361	0.959976	0.155318	6.18072	6.38102e-10	3.68202e-08	Not
TUBB6	1859.95	0.952486	0.154611	6.16051	7.25089e-10	4.16147e-08	Not
HK1	7259.48	0.925542	0.150636	6.14423	8.03532e-10	4.58701e-08	Not
LAT2	1287.9	1.06579	0.173708	6.13555	8.48656e-10	4.81883e-08	Up
AHDC1	198.798	1.45494	0.237234	6.13296	8.62607e-10	4.87213e-08	Up
IGFBP3	12643.5	0.907773	0.14809	6.12986	8.79565e-10	4.94177e-08	Not
ANKMY2	395.648	-1.26981	0.207251	-6.1269	8.96076e-10	5.00817e-08	Down
GATA3	75.1807	-1.9493	0.318724	-6.11597	9.59715e-10	5.33592e-08	Down
VEGFC	240.415	1.17694	0.192913	6.10087	1.05491e-09	5.83479e-08	Up
SLC30A1	1120.07	-0.991486	0.162991	-6.08307	1.17901e-09	6.48759e-08	Not
ssc-mir-221	62.3375	2.55269	0.419919	6.07901	1.20928e-09	6.62003e-08	Up
ULK3	503.64	1.14015	0.18775	6.0727	1.25781e-09	6.85055e-08	Up
SERTAD2	1291.19	0.946922	0.155957	6.07167	1.26583e-09	6.85927e-08	Not
ARTN	321.738	1.72829	0.284821	6.068	1.2951e-09	6.9824e-08	Up
PLOD2	1702.31	0.995627	0.164361	6.05755	1.38209e-09	7.41396e-08	Not
FBXL16	86.9277	1.7447	0.288347	6.05072	1.442e-09	7.6967e-08	Up
RF01956	570.766	1.14103	0.188875	6.04119	1.52979e-09	8.12461e-08	Up
BCL9	296.647	1.11395	0.184555	6.03584	1.58137e-09	8.35699e-08	Up
WNT7B	1425.47	1.00554	0.166652	6.0338	1.60152e-09	8.42179e-08	Up
LRIG3	1572.53	0.984662	0.163662	6.01643	1.78302e-09	9.33028e-08	Not
RGS4	140.89	-1.6648	0.278276	-5.98254	2.19686e-09	1.14397e-07	Down
FOXN3	257.188	1.11479	0.18733	5.95091	2.66652e-09	1.3818e-07	Up
KMT2E	1268.23	0.936722	0.157538	5.946	2.74775e-09	1.41701e-07	Not
SLC45A3	236.569	1.51994	0.255975	5.93786	2.88769e-09	1.48202e-07	Up
CCL20	2506.8	-1.09871	0.185174	-5.9334	2.96731e-09	1.5156e-07	Down
FOXD1	278.044	-1.3217	0.224014	-5.90007	3.6335e-09	1.84703e-07	Down
FOSL2	7599.4	0.888063	0.150609	5.8965	3.71296e-09	1.87848e-07	Not
SCAMP4	1162.96	0.924897	0.157045	5.88937	3.87666e-09	1.95204e-07	Not
EDEM1	2240.98	0.946104	0.160678	5.88819	3.90456e-09	1.95686e-07	Not
MAP3K6	456.752	1.1422	0.194316	5.87807	4.15071e-09	2.0705e-07	Up
ALDOC	386.895	1.09438	0.186303	5.87423	4.24813e-09	2.10924e-07	Up
HSPA8	35407.9	-0.921032	0.156983	-5.86707	4.43577e-09	2.19221e-07	Not
RF01957	1074.51	1.13903	0.194385	5.85967	4.638e-09	2.2816e-07	Up
TET2	132.768	2.03936	0.348238	5.85622	4.7353e-09	2.31878e-07	Up
KIAA1551	1074.46	-0.853123	0.146284	-5.83195	5.47835e-09	2.67038e-07	Not
VMP1	1899.25	0.950692	0.163082	5.82954	5.5582e-09	2.69699e-07	Not
HBEGF	2179.01	0.85635	0.146947	5.8276	5.62314e-09	2.71615e-07	Not
ZNF280B	335.424	-1.26769	0.217698	-5.82315	5.77502e-09	2.77695e-07	Down
OSGIN1	1051.66	-1.20876	0.208329	-5.8022	6.54522e-09	3.13319e-07	Down
OVOL1	561.15	1.03604	0.178828	5.79349	6.89393e-09	3.28539e-07	Up
NFIL3	3571.85	-0.840294	0.145171	-5.78832	7.10944e-09	3.35811e-07	Not
FAM162A	1573.16	1.08374	0.187226	5.78838	7.10675e-09	3.35811e-07	Up
CEBPB	5756.55	-0.875187	0.151222	-5.78743	7.14709e-09	3.36102e-07	Not
FAM46B	435.214	-1.34574	0.232919	-5.77774	7.57113e-09	3.54482e-07	Down
OSBPL7	585.031	1.12038	0.194211	5.76888	7.97992e-09	3.7199e-07	Up
IL6	472.704	-1.43267	0.248733	-5.75985	8.41902e-09	3.90752e-07	Down
UNC5CL	181.958	1.5229	0.264658	5.7542	8.70552e-09	4.02301e-07	Up
GABARAPL1	1741.22	0.857492	0.14909	5.7515	8.84529e-09	4.06998e-07	Not
SDC4	21286.9	0.811506	0.141259	5.74479	9.20334e-09	4.21655e-07	Not
TGM2	101.771	1.48992	0.259509	5.74129	9.39601e-09	4.28643e-07	Up
GRB7	140.325	1.37827	0.240341	5.73463	9.7728e-09	4.43935e-07	Up
HOXD9	951.794	-0.933178	0.162796	-5.73219	9.91397e-09	4.46547e-07	Not
DGKZ	1460.11	0.96975	0.169163	5.73263	9.88843e-09	4.46547e-07	Not
PPP1R27	123.246	1.87524	0.327867	5.7195	1.06839e-08	4.79202e-07	Up
FUT11	1372.05	0.930016	0.164121	5.66667	1.45603e-08	6.50341e-07	Not
ELF3	7697.59	0.897601	0.159082	5.64238	1.67716e-08	7.45986e-07	Not
ADM	3287.94	0.793213	0.141114	5.62107	1.89773e-08	8.40594e-07	Not
IL17D	366.258	1.0655	0.189964	5.60895	2.03555e-08	8.97914e-07	Up
FA2H	81.8245	1.80062	0.321316	5.6039	2.09582e-08	9.20693e-07	Up
SEMA3C	501.198	1.03877	0.185908	5.58755	2.30295e-08	1.00343e-06	Up
ENO1	22608.8	0.890641	0.159382	5.58809	2.2958e-08	1.00343e-06	Not
PNCK	512.84	1.0932	0.196323	5.56839	2.57098e-08	1.11566e-06	Up
FEN1	524.856	-1.38567	0.249493	-5.55396	2.79274e-08	1.20698e-06	Down
ZNF532	54.1238	1.8903	0.341071	5.54224	2.98622e-08	1.2854e-06	Up
SMYD2	828.202	0.925892	0.167497	5.5278	3.24276e-08	1.39022e-06	Not
RPUSD2	313.857	-1.15005	0.208083	-5.52688	3.25967e-08	1.39188e-06	Down
MCF2L	232.749	1.10426	0.200021	5.5207	3.37654e-08	1.43604e-06	Up
PLIN2	1818.78	-0.827948	0.150339	-5.50722	3.64535e-08	1.54421e-06	Not
SLC37A2	19391.8	1.06425	0.193372	5.50362	3.72077e-08	1.56532e-06	Up
AMOTL1	1539.66	0.802788	0.14587	5.50344	3.72451e-08	1.56532e-06	Not
IER2	1570.48	-1.0291	0.187207	-5.4971	3.86093e-08	1.61412e-06	Down
FBXO32	1476.79	0.851943	0.154993	5.49664	3.87087e-08	1.61412e-06	Not
FAM20C	2678.06	0.943229	0.171693	5.49368	3.93639e-08	1.63506e-06	Not
HHEX	124.802	-1.50696	0.274914	-5.48155	4.21611e-08	1.74446e-06	Down
ANXA13	7886.42	0.832402	0.152042	5.47482	4.37951e-08	1.80507e-06	Not
MEST	1196.57	0.956392	0.174926	5.46742	4.56634e-08	1.87483e-06	Not
RORA	37.7907	2.29558	0.420045	5.46507	4.6273e-08	1.88536e-06	Up
GAREM1	416.503	-1.07468	0.196622	-5.46574	4.60969e-08	1.88536e-06	Down
TUBGCP6	691.493	1.13758	0.208544	5.45487	4.90088e-08	1.98923e-06	Up
FFAR4	258.583	1.09123	0.200264	5.44897	5.06616e-08	2.04853e-06	Up
PRMT6	116.516	-1.82773	0.336045	-5.43893	5.36012e-08	2.15922e-06	Down
LRIG1	123.887	-1.46388	0.270397	-5.4138	6.17001e-08	2.47612e-06	Down
PGD	5590.05	-0.862346	0.159871	-5.39401	6.8904e-08	2.75487e-06	Not
NPAS2	1311.61	0.968944	0.179711	5.39167	6.98047e-08	2.78047e-06	Not
ACAT2	516.516	-0.907827	0.168584	-5.385	7.24436e-08	2.87485e-06	Not
SOX9	83.8139	1.51033	0.280559	5.38329	7.31373e-08	2.887e-06	Up
PDP2	411.067	-1.0406	0.193316	-5.38291	7.32905e-08	2.887e-06	Down
RNF144B	219.823	1.11698	0.207605	5.38033	7.43505e-08	2.90729e-06	Up
HMOX2	1308.04	0.788306	0.146516	5.38035	7.434e-08	2.90729e-06	Not
UBTD2	589.595	-0.966296	0.179811	-5.37397	7.70222e-08	3.00077e-06	Not
CSF1	8151.26	-0.928423	0.17308	-5.36412	8.13436e-08	3.15761e-06	Not
MTMR11	1513.06	1.18212	0.220519	5.36063	8.29317e-08	3.20446e-06	Up
IRF2BP1	1102.5	-1.09232	0.203786	-5.36015	8.3151e-08	3.20446e-06	Down
GCLC	517.714	-1.05321	0.196535	-5.35887	8.37459e-08	3.20757e-06	Down
FAM193B	366.125	1.26946	0.236898	5.35868	8.38326e-08	3.20757e-06	Up
FNBP1	1060.92	0.919353	0.172327	5.33494	9.55745e-08	3.64378e-06	Not
HES2	23.1784	3.32386	0.624266	5.32444	1.01266e-07	3.84702e-06	Up
ATP8B3	87.446	1.4297	0.268713	5.32053	1.03465e-07	3.91664e-06	Up
ARHGEF37	151.088	1.36653	0.256939	5.31851	1.04623e-07	3.94647e-06	Up
WNT5A	488.666	-1.25022	0.235229	-5.31492	1.06703e-07	4.01074e-06	Down
MAT2A	4006.79	-0.838843	0.158154	-5.30397	1.13313e-07	4.24425e-06	Not
FRMD4A	692.86	0.833164	0.157721	5.28253	1.27414e-07	4.75574e-06	Not
OXTR	300.405	-1.19242	0.2258	-5.28086	1.28581e-07	4.7826e-06	Down
WDR97	226.683	1.45563	0.275808	5.27769	1.30823e-07	4.8491e-06	Up
KLHL17	244.312	1.32508	0.251133	5.2764	1.31744e-07	4.86634e-06	Up
HELZ	460.335	0.979067	0.185696	5.27242	1.34638e-07	4.95608e-06	Not
ZHX3	192.495	1.13343	0.215366	5.26282	1.41862e-07	5.20406e-06	Up
MDN1	613.621	1.00763	0.19184	5.25244	1.50096e-07	5.48723e-06	Up
WDR37	1889.67	0.865624	0.164941	5.24809	1.53681e-07	5.59912e-06	Not
SYP	29.8258	2.41801	0.461083	5.2442	1.56959e-07	5.69911e-06	Up
PGAM2	703.127	0.980416	0.187877	5.2184	1.80471e-07	6.53059e-06	Not
FZD1	549.21	-1.2051	0.230978	-5.2174	1.81453e-07	6.54396e-06	Down
VDAC3	4332	0.875143	0.168063	5.20724	1.91668e-07	6.88907e-06	Not
ALS2CL	1822.37	0.928952	0.17843	5.20627	1.92677e-07	6.9021e-06	Not
TREH	47.6097	1.92848	0.370713	5.20208	1.97071e-07	7.02787e-06	Up
ITPKA	76.5882	1.62282	0.31198	5.20167	1.97505e-07	7.02787e-06	Up
CCDC24	27.9626	2.64213	0.508798	5.19289	2.07053e-07	7.31886e-06	Up
ANKRD37	44.6222	1.91616	0.368989	5.19298	2.06951e-07	7.31886e-06	Up
TMEM171	22.0333	2.92111	0.563548	5.18343	2.17839e-07	7.6747e-06	Up
PLCXD2	83.9185	1.48154	0.28587	5.18258	2.18841e-07	7.68463e-06	Up
SLC6A9	186.857	1.26464	0.244345	5.17562	2.27161e-07	7.95062e-06	Up
RSC1A1	824.783	0.802982	0.155304	5.17039	2.33601e-07	8.14932e-06	Not
BCL11A	205.601	1.14776	0.222266	5.16392	2.41825e-07	8.40875e-06	Up
SLC31A1	320.924	-1.24844	0.242001	-5.15882	2.48509e-07	8.61309e-06	Down
TRIB1	2145.66	-0.746651	0.144855	-5.15449	2.54321e-07	8.78601e-06	Not
AP5B1	2103.69	0.919135	0.178366	5.1531	2.56222e-07	8.82312e-06	Not
GRIP2	285.4	1.12644	0.218939	5.14502	2.67499e-07	9.18184e-06	Up
SEMA6A	381.954	-1.03067	0.200371	-5.14381	2.69222e-07	9.21136e-06	Down
BEST2	24.991	2.84738	0.554339	5.13653	2.79865e-07	9.54491e-06	Up
NIPAL1	436.648	0.966977	0.189372	5.10624	3.28625e-07	1.11502e-05	Not
KMT5C	516.822	0.949835	0.186023	5.10602	3.29023e-07	1.11502e-05	Not
RASA2	230.137	1.22306	0.239587	5.10487	3.3102e-07	1.11824e-05	Up
PXDC1	1240.25	0.832063	0.163165	5.09951	3.40541e-07	1.14678e-05	Not
WFS1	1479.64	1.13114	0.222395	5.08617	3.65362e-07	1.22649e-05	Up
MAP2K1	667.862	1.03559	0.203838	5.08049	3.76468e-07	1.25981e-05	Up
RAB26	601.557	0.991714	0.195492	5.07291	3.91769e-07	1.30692e-05	Not
DLGAP4	925.577	0.794325	0.156916	5.06209	4.14682e-07	1.37904e-05	Not
ADCK5	1926.08	1.18982	0.235578	5.05064	4.40327e-07	1.45978e-05	Up
EBPL	430.137	0.972239	0.192591	5.04821	4.45976e-07	1.47393e-05	Not
LAMA1	556.013	1.0155	0.201197	5.04728	4.48143e-07	1.47652e-05	Up
PGF	20.1524	3.09493	0.613672	5.0433	4.57571e-07	1.50295e-05	Up
PGK1	19676.2	0.726438	0.144125	5.04032	4.64744e-07	1.52182e-05	Not
KANK1	1255.64	-0.965651	0.192001	-5.0294	4.92016e-07	1.6062e-05	Not
KLF5	5008.71	0.751133	0.149457	5.02574	5.01493e-07	1.63214e-05	Not
TRIB2	1037.79	0.764336	0.152196	5.02205	5.11218e-07	1.65874e-05	Not
FLRT2	697.096	-0.982669	0.196029	-5.01288	5.36207e-07	1.73455e-05	Not
PI4K2A	204.673	-1.65288	0.329844	-5.01109	5.41213e-07	1.74545e-05	Down
TRAF3IP2	421.287	1.08055	0.215849	5.00604	5.55625e-07	1.78653e-05	Up
PLEKHS1	264.18	-0.975094	0.195162	-4.99634	5.84299e-07	1.87309e-05	Not
CGNL1	1476.88	0.947886	0.189754	4.99533	5.8734e-07	1.8772e-05	Not
RASSF1	642.857	0.950826	0.190444	4.99269	5.9545e-07	1.89744e-05	Not
ARHGEF16	3159.39	0.979401	0.196268	4.99013	6.03382e-07	1.917e-05	Not
CLCN7	1398.34	1.08659	0.218128	4.98143	6.31147e-07	1.99926e-05	Up
TFEB	244.494	1.04588	0.210281	4.97374	6.56734e-07	2.07415e-05	Up
MAFF	651.687	0.861479	0.173511	4.96498	6.8709e-07	2.16362e-05	Not
ZNF697	265.781	-1.44567	0.291348	-4.96201	6.97676e-07	2.1905e-05	Down
HERC3	565.953	1.00625	0.20284	4.96079	7.02068e-07	2.19782e-05	Up
ID3	4950.83	0.706091	0.14252	4.95433	7.25789e-07	2.26544e-05	Not
MEPCE	1049.81	-0.738782	0.149295	-4.94847	7.47998e-07	2.32795e-05	Not
FOXJ1	6226.93	-0.829843	0.167818	-4.94488	7.61894e-07	2.36431e-05	Not
ABHD17C	167.3	-1.1756	0.237846	-4.94269	7.70534e-07	2.38419e-05	Down
DKK4	19.0105	3.1476	0.637588	4.93673	7.94431e-07	2.45103e-05	Up
SOCS7	327.091	1.23214	0.249925	4.93002	8.22207e-07	2.52941e-05	Up
MGLL	484.973	0.894752	0.181537	4.92877	8.2751e-07	2.53841e-05	Not
CABLES2	841.31	0.96092	0.195022	4.92723	8.34044e-07	2.55112e-05	Not
MICAL1	884.376	0.908439	0.184468	4.92464	8.45143e-07	2.57769e-05	Not
HNRNPH3	2644.54	0.895849	0.182174	4.91754	8.76369e-07	2.66531e-05	Not
AJUBA	1048.57	-1.16929	0.238416	-4.9044	9.37115e-07	2.84196e-05	Down
ILF2	794.343	-1.07592	0.219459	-4.90263	9.45632e-07	2.85967e-05	Down
BMT2	405.225	0.89396	0.182474	4.8991	9.62768e-07	2.90326e-05	Not
FOXA1	224.068	-1.03134	0.210703	-4.89476	9.84238e-07	2.95964e-05	Down
LRRC45	4903.64	1.1023	0.225584	4.88641	1.0269e-06	3.07926e-05	Up
SOCS5	280.83	-0.96016	0.196529	-4.88558	1.03124e-06	3.08361e-05	Not
SPTBN2	554.751	0.876258	0.179403	4.88429	1.03801e-06	3.09519e-05	Not
OSGIN2	291.45	-0.966075	0.197986	-4.87952	1.06344e-06	3.15339e-05	Not
FGFR3	6034.85	0.832228	0.170545	4.87982	1.0618e-06	3.15339e-05	Not
CDR2L	1463.11	-0.899022	0.184311	-4.87775	1.07305e-06	3.17306e-05	Not
HMGCR	456.977	-0.928554	0.190573	-4.87243	1.10233e-06	3.25065e-05	Not
MEIS2	141.202	1.15125	0.236483	4.8682	1.12619e-06	3.31188e-05	Up
TIGD2	289.744	-1.02914	0.211482	-4.86632	1.13694e-06	3.3343e-05	Down
ERICH5	215.393	-1.04812	0.215565	-4.8622	1.16087e-06	3.38588e-05	Down
ADPRHL2	391.665	-0.988522	0.203306	-4.86225	1.16061e-06	3.38588e-05	Not
CCDC9	797.117	0.871169	0.179343	4.85756	1.18839e-06	3.45671e-05	Not
KPNA2	2203.51	-0.786011	0.162147	-4.84753	1.25008e-06	3.62624e-05	Not
RF00045	206.332	1.1407	0.235393	4.84596	1.26001e-06	3.64517e-05	Up
TMEM8B	203.598	1.10096	0.227658	4.83603	1.32457e-06	3.82155e-05	Up
ELMO3	1312.41	0.952568	0.197076	4.8335	1.34152e-06	3.86004e-05	Not
SRSF11	2222.28	1.00415	0.207903	4.82989	1.36609e-06	3.92017e-05	Up
HILPDA	573.708	0.875904	0.181717	4.82015	1.4345e-06	4.10545e-05	Not
RND1	1867.1	-0.901933	0.187248	-4.81679	1.45885e-06	4.16398e-05	Not
GSE1	725.333	1.08741	0.226279	4.80563	1.54268e-06	4.3915e-05	Up
SLC6A7	23.4228	2.48999	0.518427	4.80297	1.56329e-06	4.43833e-05	Up
NARF	2435.97	0.858053	0.17878	4.79949	1.59067e-06	4.50409e-05	Not
SF3B1	6972.14	0.825268	0.172001	4.79805	1.60215e-06	4.5246e-05	Not
ENDOG	66.9979	-1.57059	0.327576	-4.79458	1.63019e-06	4.59162e-05	Down
DOT1L	2941.79	0.884381	0.184524	4.79278	1.64488e-06	4.62081e-05	Not
ZBTB48	512.228	0.926216	0.19356	4.78516	1.7085e-06	4.78695e-05	Not
HSF4	1376.13	1.07029	0.224129	4.77531	1.79429e-06	5.01414e-05	Up
TNKS1BP1	1443.61	0.884853	0.185427	4.77197	1.82429e-06	5.08468e-05	Not
RNF19A	736.874	0.753537	0.157978	4.76987	1.8434e-06	5.1218e-05	Not
AAR2	628.646	-0.822469	0.172445	-4.76946	1.84721e-06	5.1218e-05	Not
SEMA7A	53.6068	1.60372	0.336315	4.76851	1.8559e-06	5.1278e-05	Up
ASAP1	1259.36	0.711296	0.149176	4.76818	1.85898e-06	5.1278e-05	Not
DDHD2	1036.19	0.880303	0.18497	4.75917	1.94393e-06	5.34831e-05	Not
AGPAT4	191.81	1.02639	0.215734	4.75766	1.95847e-06	5.37447e-05	Up
SLC12A9	900.486	0.972861	0.20481	4.75006	2.03353e-06	5.56613e-05	Not
SPHK2	1387.98	-0.781526	0.165071	-4.73449	2.19611e-06	5.99577e-05	Not
NKTR	510.814	1.05034	0.22195	4.73234	2.21944e-06	6.04402e-05	Up
UBAC1	9381.18	0.810861	0.171507	4.72786	2.26903e-06	6.16334e-05	Not
ERMARD	977.547	0.967611	0.204996	4.72015	2.35675e-06	6.38536e-05	Not
BLOC1S3	70.6922	-1.88865	0.401038	-4.70942	2.48421e-06	6.71366e-05	Down
ZSWIM4	336.103	0.91543	0.194484	4.70696	2.51437e-06	6.77801e-05	Not
TNFRSF6B	537.004	1.24255	0.264042	4.70586	2.52802e-06	6.79764e-05	Up
GBX1	306.161	-0.987955	0.210055	-4.70332	2.55966e-06	6.86541e-05	Not
SNX9	4862.31	0.679377	0.144671	4.69601	2.65295e-06	7.0978e-05	Not
ICAM1	2601.06	0.65134	0.138788	4.69305	2.69156e-06	7.1831e-05	Not
PLAGL1	513.987	0.934948	0.19932	4.6907	2.72272e-06	7.24813e-05	Not
TMEM51	487.579	0.788463	0.168666	4.67471	2.94375e-06	7.81705e-05	Not
WISP1	14.0798	4.02685	0.862048	4.67126	2.99361e-06	7.92973e-05	Up
SLC25A15	1080.88	-0.988289	0.211658	-4.66928	3.02262e-06	7.98676e-05	Not
MOCS3	402.332	-0.879937	0.188649	-4.66441	3.09505e-06	8.15794e-05	Not
DDX28	145.592	-1.1543	0.247559	-4.66273	3.12043e-06	8.20458e-05	Down
DUSP8	573.104	0.993691	0.213516	4.65393	3.25661e-06	8.5416e-05	Not
CEP135	901.05	0.9252	0.198897	4.65166	3.29271e-06	8.61513e-05	Not
PDIK1L	197.915	-1.00197	0.215596	-4.64744	3.36086e-06	8.77193e-05	Down
PRDM15	134.892	1.35553	0.292079	4.64096	3.46796e-06	9.00742e-05	Up
KIAA0895	118.956	-1.22933	0.264865	-4.64135	3.46139e-06	9.00742e-05	Down
LIMD2	216.144	1.06124	0.228896	4.63636	3.546e-06	9.18774e-05	Up
MDFIC	384.041	-1.05396	0.227849	-4.62569	3.7335e-06	9.65016e-05	Down
RTN4RL1	1410.61	-0.833151	0.180203	-4.6234	3.77497e-06	9.73377e-05	Not
GYG1	172.011	-1.29716	0.28062	-4.62248	3.79188e-06	9.75382e-05	Down
CPM	138.917	1.10064	0.238199	4.6207	3.82454e-06	9.81417e-05	Up
PHLDA3	1587.35	-0.872233	0.189044	-4.61391	3.95169e-06	0.000100959	Not
BATF2	527.892	-0.797976	0.172953	-4.61383	3.95325e-06	0.000100959	Not
JARID2	171.892	0.970345	0.210747	4.6043	4.13846e-06	0.000105437	Not
GLCCI1	92.8903	-1.73477	0.3771	-4.6003	4.21879e-06	0.000107228	Down
TPM2	154.419	1.29799	0.282263	4.59852	4.25504e-06	0.000107892	Up
SELENOS	914.525	-0.889951	0.193599	-4.59687	4.28886e-06	0.000108492	Not
PNPLA8	488.241	0.940856	0.205354	4.58163	4.61372e-06	0.000116434	Not
ZSWIM1	164.761	-1.00515	0.219437	-4.58059	4.63661e-06	0.000116715	Down
OTUD1	132.434	-1.44858	0.316274	-4.58014	4.64675e-06	0.000116715	Down
PPP6R2	751.292	0.919616	0.200914	4.57716	4.71323e-06	0.000118107	Not
UAP1	958.083	0.720373	0.157523	4.57313	4.80501e-06	0.000120125	Not
SP6	57.8442	-2.18632	0.47848	-4.56931	4.89328e-06	0.000122046	Down
REEP4	930.913	0.755771	0.16552	4.56605	4.97011e-06	0.000123674	Not
ID2	2487.15	-0.758718	0.166308	-4.56213	5.06376e-06	0.000125711	Not
ZBTB18	239.99	0.959944	0.211352	4.54192	5.57455e-06	0.00013807	Not
REST	1798.75	0.695381	0.153154	4.54041	5.6145e-06	0.000138738	Not
ARRDC2	1219.05	0.769351	0.169787	4.53128	5.86281e-06	0.000144539	Not
SYNE3	256.91	0.959488	0.21196	4.52674	5.99004e-06	0.000147336	Not
CYB5B	3139.59	-0.626528	0.138489	-4.52402	6.06772e-06	0.000148903	Not
VPS13C	760.87	0.819423	0.181265	4.52059	6.16679e-06	0.000150742	Not
PGP	1236.29	0.663116	0.146693	4.52045	6.17089e-06	0.000150742	Not
UGCG	894.376	0.751811	0.166336	4.51983	6.18901e-06	0.000150839	Not
NPHP4	1145.13	1.08798	0.240854	4.51718	6.26694e-06	0.000152391	Up
ARG2	95.4334	-1.38124	0.306041	-4.51325	6.38424e-06	0.00015489	Down
TRAF4	1251.43	-0.697145	0.154779	-4.50412	6.66498e-06	0.000161335	Not
HOXD8	3127.74	-0.680759	0.151178	-4.50303	6.69901e-06	0.000161792	Not
RPS6KA5	37.0356	1.81541	0.403436	4.49988	6.79914e-06	0.000163839	Up
NAPRT	3517.77	0.874062	0.194326	4.49791	6.86232e-06	0.000164619	Not
GABRP	177.851	0.985866	0.219166	4.49826	6.85107e-06	0.000164619	Not
INTS5	601.04	-0.751267	0.167044	-4.49741	6.87867e-06	0.000164641	Not
LIN52	114.148	-1.26476	0.281284	-4.49638	6.91191e-06	0.000165066	Down
ATP1B1	2218.47	-1.14517	0.254821	-4.49399	6.98994e-06	0.000166557	Down
ANKRD50	569.894	-0.936381	0.209064	-4.47892	7.50224e-06	0.000178366	Not
MRI1	764.84	0.874954	0.195816	4.46824	7.88649e-06	0.000187085	Not
AMD1	970.124	-0.870505	0.194942	-4.46547	7.98944e-06	0.000189107	Not
BNIP3L	1358.09	0.753863	0.168962	4.46174	8.12957e-06	0.000191998	Not
NANP	250.242	-1.07869	0.241954	-4.45827	8.2624e-06	0.000194704	Down
HIP1R	438.313	1.06588	0.239387	4.45255	8.48569e-06	0.000199526	Up
RIOX1	581.923	-0.713208	0.160355	-4.44767	8.68064e-06	0.000203661	Not
MPHOSPH8	2596.01	0.647912	0.145774	4.44464	8.80396e-06	0.000206101	Not
HSPH1	1277.53	-0.817803	0.184078	-4.4427	8.88355e-06	0.00020751	Not
PIGY	307.493	-1.03319	0.233248	-4.42957	9.4422e-06	0.000220077	Down
TLE1	1699.61	-0.752271	0.170012	-4.42481	9.65252e-06	0.000224489	Not
PNISR	832.454	0.820331	0.185427	4.42401	9.6886e-06	0.000224839	Not
44813	4070.97	0.662861	0.149873	4.42281	9.74232e-06	0.000225595	Not
RASSF5	99.6009	1.14776	0.259581	4.4216	9.79708e-06	0.000226372	Up
GTF3C6	213.406	-1.01725	0.230223	-4.41855	9.9365e-06	0.000229098	Down
CENPB	2481.52	-0.9205	0.208656	-4.41158	1.02621e-05	0.000236095	Not
C16orf72	373.115	-0.99306	0.225402	-4.40573	1.05426e-05	0.000242027	Not
LIN7B	153.258	1.01791	0.23107	4.4052	1.05685e-05	0.0002421	Up
ZDHHC7	3335.05	0.711776	0.16162	4.40402	1.06264e-05	0.000242387	Not
HOXB6	1430.83	0.984312	0.223488	4.40432	1.06116e-05	0.000242387	Not
GALNS	2448.91	0.835594	0.189769	4.40322	1.06658e-05	0.000242398	Not
ANKS4B	39.2679	-1.73085	0.393099	-4.40308	1.06723e-05	0.000242398	Down
CHD2	455.93	0.802186	0.182481	4.396	1.10266e-05	0.000249914	Not
PCED1B	2902.79	0.927355	0.211029	4.39444	1.1106e-05	0.000251179	Not
UBE2L6	354.264	-0.968138	0.220482	-4.39101	1.12825e-05	0.000254631	Not
MAP4K5	810.428	0.726355	0.165448	4.39022	1.13234e-05	0.000255015	Not
CYP2S1	73.3789	1.34468	0.306458	4.38783	1.14489e-05	0.000257299	Up
SNX17	149.621	-1.48425	0.338515	-4.3846	1.16201e-05	0.000259506	Down
MAPK15	3031.85	1.06838	0.243647	4.38494	1.1602e-05	0.000259506	Up
EGFR	1688.93	1.1217	0.255819	4.38472	1.16136e-05	0.000259506	Up
MFSD5	634.496	-0.719057	0.164179	-4.37972	1.18833e-05	0.000264831	Not
PER2	233.079	0.955621	0.21833	4.37696	1.20348e-05	0.00026765	Not
DSEL	222.346	-1.24162	0.283737	-4.37594	1.20912e-05	0.000268345	Down
COX1	282509	1.14871	0.263514	4.35921	1.30533e-05	0.000289095	Up
CLEC4F	309.68	1.32821	0.305629	4.34583	1.3875e-05	0.000306658	Up
LRRC61	150.847	-1.11579	0.256841	-4.34428	1.39732e-05	0.000308189	Down
MAVS	1303.4	-0.650594	0.149956	-4.33857	1.43412e-05	0.000315306	Not
GRASP	99.0543	1.23974	0.285762	4.33836	1.43549e-05	0.000315306	Up
MICALL2	952.063	0.853487	0.196763	4.33765	1.44017e-05	0.000315683	Not
GLS	3155.24	0.762107	0.176129	4.32698	1.51165e-05	0.000330033	Not
ATF7IP	216.907	-0.921037	0.21286	-4.32696	1.51181e-05	0.000330033	Not
SH3PXD2A	66.4582	1.36761	0.316152	4.3258	1.5198e-05	0.0003311	Up
LAMA5	21034.3	0.901985	0.208724	4.32142	1.55026e-05	0.000337046	Not
ELL2	110.083	1.06641	0.246987	4.3177	1.57661e-05	0.000342079	Up
NKRF	528.711	-0.69906	0.162048	-4.31392	1.60388e-05	0.00034729	Not
MIDN	1397.19	-0.826356	0.191719	-4.31024	1.63079e-05	0.000352403	Not
C5orf42	617.568	0.855924	0.198684	4.30796	1.64767e-05	0.00035533	Not
NFKBIZ	2053.09	0.821229	0.190679	4.30687	1.65581e-05	0.000356225	Not
ALKBH5	2830.82	0.678146	0.15747	4.30651	1.65849e-05	0.000356225	Not
GMEB2	1585.25	0.970645	0.225696	4.30068	1.70274e-05	0.000364996	Not
UGGT2	698.13	0.837885	0.195674	4.28204	1.85185e-05	0.000396163	Not
MINK1	2343.26	0.982396	0.229693	4.27699	1.89441e-05	0.000404456	Not
CDKN2C	2549.63	-0.687779	0.16113	-4.26846	1.96827e-05	0.000419388	Not
FNBP4	1011.83	0.842367	0.197677	4.26133	2.03211e-05	0.000432127	Not
RGL1	97.6144	1.09489	0.257001	4.26024	2.04211e-05	0.000433389	Up
LRRC4B	276.286	0.944117	0.221664	4.25923	2.05132e-05	0.000434481	Not
PITRM1	2170.78	0.793225	0.186573	4.25156	2.12289e-05	0.00044875	Not
STARD6	42.9622	1.62128	0.381378	4.25111	2.12712e-05	0.000448756	Up
PLAT	5701.27	0.614878	0.144709	4.24905	2.14676e-05	0.000452005	Not
TAF8	255.23	0.856274	0.201751	4.24422	2.19355e-05	0.000460277	Not
MTMR12	412.294	0.783923	0.184709	4.24411	2.19467e-05	0.000460277	Not
TOP2A	1273.09	-0.900099	0.21215	-4.24274	2.20803e-05	0.000462172	Not
ECM1	769.284	0.726215	0.171383	4.23738	2.2614e-05	0.000472416	Not
NUFIP2	530.409	-0.924244	0.218146	-4.23682	2.26708e-05	0.000472678	Not
TM4SF1	5026.64	0.683725	0.161431	4.23539	2.28155e-05	0.000474767	Not
TSC22D2	384.347	-0.767653	0.181535	-4.22868	2.3507e-05	0.000487256	Not
BST1	498.06	-1.14699	0.271233	-4.22881	2.34927e-05	0.000487256	Down
PNN	1929.57	0.7409	0.175858	4.21306	2.51935e-05	0.000521203	Not
RASL11A	80.5333	-1.30542	0.310096	-4.20973	2.55682e-05	0.000527931	Down
CDC42EP2	1459.41	-0.693926	0.165009	-4.20537	2.6065e-05	0.00053715	Not
GRAMD2B	113.606	-1.14656	0.273012	-4.19967	2.67299e-05	0.000549792	Down
EMILIN2	26122.2	0.591408	0.140848	4.19891	2.68207e-05	0.000550599	Not
TSC22D1	5125.41	-0.75865	0.180746	-4.19732	2.70087e-05	0.000553394	Not
C9orf3	298.501	0.823896	0.196448	4.19396	2.74129e-05	0.0005606	Not
WDR6	960.841	-0.740004	0.176588	-4.19058	2.78244e-05	0.000566843	Not
HOXD11	42.1388	1.79871	0.429224	4.1906	2.78213e-05	0.000566843	Up
CUTC	352.808	-0.751291	0.179303	-4.19007	2.78872e-05	0.00056704	Not
PRRC2B	2578.38	0.731719	0.174923	4.18308	2.87584e-05	0.000582536	Not
MYBPC3	31.6001	1.7991	0.430067	4.1833	2.87304e-05	0.000582536	Up
CCDC114	1101.78	0.903607	0.216361	4.17639	2.96173e-05	0.000598796	Not
TTF1	257.386	0.912682	0.218564	4.17582	2.96916e-05	0.000599165	Not
USP31	915.049	0.753599	0.180507	4.1749	2.98114e-05	0.000600446	Not
MRPS6	478.646	0.6789	0.162765	4.17103	3.03223e-05	0.000609587	Not
SAMD11	87.9673	1.17983	0.283018	4.16876	3.0626e-05	0.000613448	Up
RNF6	522.721	-0.86068	0.206461	-4.16874	3.06293e-05	0.000613448	Not
BCAR1	20370.6	0.666686	0.160003	4.16671	3.09021e-05	0.000617752	Not
PPP1R3C	378.104	0.882278	0.211818	4.16526	3.10996e-05	0.00062054	Not
KLF2	1344.18	-0.790212	0.18977	-4.16406	3.12639e-05	0.000622654	Not
SHROOM3	1794.97	-0.738652	0.177484	-4.16179	3.15768e-05	0.000626548	Not
RASIP1	266.248	1.08056	0.259619	4.1621	3.15331e-05	0.000626548	Up
NAT9	406.507	0.975976	0.234638	4.1595	3.18944e-05	0.000631675	Not
DEGS2	13.8993	2.95691	0.711161	4.15786	3.21248e-05	0.00063506	Up
ZBTB17	586.818	0.920764	0.221538	4.15623	3.23536e-05	0.000638401	Not
CHRNB2	8.78301	5.63899	1.35723	4.15477	3.25618e-05	0.000641323	Up
DHRS1	399.994	0.774227	0.18657	4.1498	3.3277e-05	0.000654203	Not
PANK4	233.78	1.0027	0.241708	4.14841	3.34799e-05	0.000656982	Up
MYH7B	423.432	1.01563	0.244987	4.14565	3.38849e-05	0.000661282	Up
ENDOD1	1693.43	-0.659705	0.159128	-4.14575	3.38704e-05	0.000661282	Not
CMIP	1638.78	0.70317	0.169592	4.14624	3.37972e-05	0.000661282	Not
TOGARAM2	236.146	0.871526	0.21041	4.14204	3.44234e-05	0.000670566	Not
CTU2	2045.7	0.805728	0.194608	4.14027	3.46902e-05	0.000674531	Not
CDA	791.939	0.707432	0.171003	4.13695	3.51954e-05	0.000683111	Not
TRNT1	402.173	0.781051	0.188982	4.13294	3.5815e-05	0.000693397	Not
STAT3	956.67	-0.936253	0.226548	-4.13268	3.58553e-05	0.000693397	Not
CAMK1G	53.2412	1.46457	0.354731	4.12867	3.64863e-05	0.000703053	Up
BPGM	1875.37	-0.69343	0.167946	-4.12889	3.64516e-05	0.000703053	Not
RF00068	190.117	1.1821	0.286653	4.12382	3.72646e-05	0.000716755	Up
SEMA3B	269.212	0.782214	0.190011	4.11667	3.84383e-05	0.000737615	Not
CAP1	813.84	-1.1058	0.268634	-4.11638	3.84873e-05	0.000737615	Down
PDLIM5	1273.27	0.616685	0.149858	4.11513	3.86964e-05	0.000740294	Not
CATSPERG	378.467	0.992413	0.241277	4.11317	3.90258e-05	0.000745261	Not
CTSF	3387.63	0.593777	0.144762	4.10175	4.10041e-05	0.000781641	Not
TMEM177	195.824	-0.88081	0.214781	-4.10098	4.11411e-05	0.000782854	Not
SLC36A4	180.222	0.885995	0.216481	4.09271	4.26353e-05	0.000809843	Not
TRMT61B	138.062	-1.06835	0.261383	-4.08732	4.36392e-05	0.00082666	Down
SMCR8	352.264	-1.20841	0.295662	-4.08712	4.36755e-05	0.00082666	Down
SREK1	1356.05	0.886532	0.217107	4.08338	4.43854e-05	0.000838608	Not
SEMA4F	611.059	0.694072	0.170153	4.0791	4.52097e-05	0.000851964	Not
BBS4	440.925	0.772907	0.18949	4.07889	4.52518e-05	0.000851964	Not
IL16	8.36251	5.56365	1.36423	4.07823	4.53796e-05	0.000852751	Up
BMX	344.865	-0.765775	0.187789	-4.07784	4.54564e-05	0.000852751	Not
AP5S1	28.4812	-1.99965	0.490417	-4.07744	4.55333e-05	0.000852751	Down
F2R	413.387	0.708484	0.173998	4.07181	4.66501e-05	0.000872137	Not
GATB	745.132	0.656648	0.161446	4.06729	4.75639e-05	0.000887665	Not
NECTIN2	1537.54	0.657704	0.161843	4.06383	4.82736e-05	0.000899337	Not
MRPS12	755.485	-0.70554	0.173799	-4.05952	4.91741e-05	0.000914519	Not
TGFB1	1421.4	0.711991	0.175432	4.05849	4.93905e-05	0.000916945	Not
WDR90	610.701	0.877258	0.216441	4.05311	5.05403e-05	0.000935989	Not
SMIM3	9.77502	4.86424	1.20019	4.05288	5.05916e-05	0.000935989	Up
JTB	305.544	-0.892076	0.220131	-4.05247	5.06795e-05	0.000935992	Not
USPL1	560.916	0.865274	0.213625	4.05043	5.11236e-05	0.000942564	Not
GNB3	75.5283	1.46206	0.361373	4.04585	5.21342e-05	0.000959538	Up
FNDC3A	1723.85	0.70979	0.175455	4.04543	5.22266e-05	0.000959585	Not
DLC1	1011.6	0.638824	0.157937	4.04479	5.23694e-05	0.000960555	Not
CAMSAP2	541.85	0.844941	0.208933	4.04408	5.25289e-05	0.000961829	Not
ATXN7L2	1529.04	1.0006	0.248121	4.03271	5.51374e-05	0.00100786	Up
LRRN3	103.469	-1.08853	0.269957	-4.03224	5.52478e-05	0.00100815	Down
SMTNL2	675.058	0.701267	0.173984	4.03063	5.56267e-05	0.00101334	Not
RBPJ	538.209	0.750114	0.186182	4.02893	5.60309e-05	0.00101716	Not
KCP	3657.35	0.920536	0.228503	4.02855	5.61223e-05	0.00101716	Not
ABHD18	74.6145	1.16183	0.288356	4.02916	5.59771e-05	0.00101716	Up
EPHX1	620.35	-0.892898	0.222065	-4.02088	5.79816e-05	0.00104907	Not
KIFC2	2738.01	0.957903	0.238315	4.01947	5.8328e-05	0.001053	Not
KDM6B	1167.76	0.812749	0.202257	4.01841	5.85932e-05	0.001053	Not
CXCL8	1230.5	-0.719529	0.179032	-4.01899	5.84491e-05	0.001053	Not
CHRNB1	296.759	0.905676	0.225362	4.01875	5.85066e-05	0.001053	Not
PIM3	992.413	-0.709427	0.176606	-4.017	5.89442e-05	0.00105753	Not
SLC17A9	2004.52	0.6898	0.171762	4.01602	5.91887e-05	0.00106013	Not
GSR	848.507	-0.904281	0.225482	-4.01043	6.06086e-05	0.00108375	Not
ZCCHC14	1008.44	0.683888	0.170666	4.00717	6.14504e-05	0.00109696	Not
CYR61	12701.1	0.692759	0.172914	4.00639	6.16542e-05	0.00109876	Not
RHPN2	345.092	-1.1155	0.278472	-4.0058	6.18074e-05	0.00109966	Down
DENND4B	1316.49	0.787243	0.196581	4.00467	6.21028e-05	0.00110307	Not
LPIN1	114.186	1.03986	0.259792	4.00265	6.2638e-05	0.00111073	Up
MALT1	167.122	0.90585	0.226546	3.99853	6.37379e-05	0.00112836	Not
DUSP16	382.032	0.768635	0.192384	3.99531	6.46095e-05	0.0011419	Not
ACOT4	1022	-0.663088	0.166194	-3.98984	6.61191e-05	0.00116665	Not
F12	28.932	1.75481	0.439901	3.9891	6.63239e-05	0.00116833	Up
CBX4	495.162	-0.755087	0.190082	-3.97242	7.11468e-05	0.00125122	Not
TOM1	1079.97	0.826583	0.208725	3.96015	7.49023e-05	0.00131093	Not
SKI	4428.21	0.650835	0.164346	3.96016	7.49009e-05	0.00131093	Not
ARL8B	185.751	-1.29698	0.327509	-3.96013	7.49101e-05	0.00131093	Down
MTMR4	267.386	-0.872975	0.220682	-3.9558	7.62786e-05	0.00133269	Not
PRKCG	311.976	0.912292	0.230898	3.95105	7.78076e-05	0.00135718	Not
HDAC7	2748.71	0.731432	0.185304	3.94719	7.90734e-05	0.00137701	Not
DUSP14	309.286	-0.726729	0.184342	-3.94228	8.07093e-05	0.00140321	Not
LACTB	198.817	0.874907	0.222037	3.94036	8.1359e-05	0.00141221	Not
TLNRD1	1209.94	-0.765054	0.194266	-3.93818	8.21018e-05	0.00142279	Not
CACNA2D2	9.57518	3.81576	0.969281	3.93669	8.26144e-05	0.00142935	Up
P2RY6	22.9826	2.01186	0.511277	3.93498	8.32039e-05	0.00143512	Up
CDIPT	867.525	-0.775745	0.197143	-3.93494	8.3217e-05	0.00143512	Not
XBP1	3432.69	-0.577311	0.146768	-3.93348	8.37241e-05	0.00144154	Not
LENG8	2836.57	0.832713	0.211784	3.93191	8.42743e-05	0.00144868	Not
MARK1	290.488	0.783977	0.199449	3.93072	8.46903e-05	0.00145285	Not
LEF1	1172.1	0.663554	0.168824	3.93044	8.47895e-05	0.00145285	Not
NXN	603.726	0.67967	0.17312	3.926	8.63703e-05	0.00147757	Not
TLE4	208.594	-0.897351	0.228669	-3.92424	8.70037e-05	0.00148602	Not
BRCC3	802.099	0.698751	0.178264	3.91975	8.86426e-05	0.0015116	Not
PAG1	526.824	-0.751517	0.191768	-3.91889	8.89569e-05	0.00151454	Not
KAT6B	200.38	0.927433	0.236755	3.91727	8.95569e-05	0.00152232	Not
CDK18	987.025	0.65893	0.168284	3.91559	9.01845e-05	0.00153056	Not
PLEC	30315.2	0.75321	0.192595	3.91085	9.19715e-05	0.00155841	Not
RF01684	52.7826	1.63094	0.417154	3.90969	9.24158e-05	0.0015623	Up
GRK2	2512.83	0.691204	0.176802	3.90948	9.24938e-05	0.0015623	Not
ND6	21587.2	0.987343	0.252643	3.90806	9.30414e-05	0.00156659	Not
MAPK10	105.591	1.24443	0.318415	3.9082	9.29877e-05	0.00156659	Up
CFAP69	2647.08	0.852621	0.218295	3.90582	9.39078e-05	0.00157869	Not
HMOX1	864.887	-0.631801	0.161785	-3.90518	9.41536e-05	0.00158033	Not
MOB2	853.942	0.771661	0.19763	3.90457	9.43938e-05	0.00158187	Not
TGFBR3	408.959	0.818267	0.209758	3.901	9.57946e-05	0.00160283	Not
VGF	300.986	0.961761	0.246645	3.89937	9.64424e-05	0.00161115	Not
TMEM115	419.446	-0.762741	0.195766	-3.89619	9.77188e-05	0.00162992	Not
ASH2L	261.445	-1.09525	0.281307	-3.89343	9.88386e-05	0.00164603	Down
CEP78	244.282	-0.930215	0.239206	-3.88876	0.000100759	0.00167539	Not
SUPT20H	1244.49	0.77161	0.198445	3.88828	0.000100955	0.00167604	Not
PALLD	1176.19	1.02698	0.264188	3.8873	0.000101367	0.00168026	Up
BAIAP2L2	621.269	0.964303	0.248565	3.87947	0.000104682	0.00173253	Not
NR2F2	917.539	-0.585183	0.150928	-3.87723	0.000105654	0.00174591	Not
CNN3	4318.48	0.522814	0.13525	3.86554	0.000110845	0.00182886	Not
AAMP	1580.77	-0.6623	0.171392	-3.86424	0.000111438	0.0018358	Not
ASXL1	1366.07	0.742513	0.192211	3.863	0.000112001	0.00184224	Not
LONRF1	303.305	0.797143	0.206439	3.8614	0.000112741	0.00185155	Not
KDM2A	1246.33	0.606818	0.157185	3.86054	0.000113136	0.00185519	Not
CBR3	399.829	0.684183	0.177288	3.85917	0.000113772	0.00186276	Not
TSTD2	241.251	-1.18944	0.308267	-3.85848	0.000114094	0.00186428	Down
SETDB1	548.006	0.679669	0.176161	3.85822	0.000114214	0.00186428	Not
DHRS13	814.713	0.717838	0.186107	3.85713	0.000114728	0.00186981	Not
ASB8	55.9001	-1.33409	0.345936	-3.85648	0.000115034	0.00187193	Down
TPP1	4930.79	0.625167	0.162181	3.85476	0.000115845	0.00188226	Not
HEATR6	422.186	0.811813	0.210686	3.85319	0.000116589	0.00189147	Not
TNFAIP3	4985.03	-0.559551	0.145296	-3.85112	0.000117578	0.00190462	Not
TARS2	766.813	0.692002	0.179813	3.84846	0.000118864	0.00192254	Not
GPI	7524.28	0.577352	0.150055	3.84759	0.000119286	0.00192643	Not
TCOF1	1262.89	0.775929	0.201736	3.84627	0.000119931	0.00193004	Not
PDZD2	44.6575	1.81163	0.471039	3.84602	0.000120051	0.00193004	Up
NGLY1	756.048	-0.614246	0.159687	-3.84657	0.000119782	0.00193004	Not
ZC3H7A	1089.06	0.703791	0.183066	3.84446	0.000120819	0.00193946	Not
MIER3	337.38	0.743164	0.193404	3.84255	0.00012176	0.00194649	Not
GPR157	51.7497	1.39589	0.363281	3.84247	0.000121804	0.00194649	Up
CAMKK1	365.55	0.79663	0.207288	3.8431	0.000121489	0.00194649	Not
CLDN8	43.7597	-1.66748	0.434333	-3.83917	0.000123452	0.00196988	Down
KHDC4	394.808	0.737035	0.192156	3.83561	0.000125254	0.00199565	Not
IL17B	48.1098	1.38465	0.361062	3.83494	0.000125593	0.00199807	Up
DUSP7	1548.27	-0.994414	0.25945	-3.83278	0.000126703	0.00201273	Not
YTHDF1	1404.92	-0.547088	0.142821	-3.83059	0.000127838	0.00202774	Not
RF02266	421.651	1.08438	0.283385	3.82654	0.000129957	0.00205829	Up
EXOC1	1559.61	0.63769	0.166724	3.82483	0.000130864	0.0020696	Not
NEURL4	891.068	0.664525	0.173765	3.82428	0.000131154	0.00207111	Not
CELSR1	5258.71	0.725747	0.189837	3.823	0.000131836	0.002078	Not
ADCY8	67.6589	1.39435	0.364753	3.82273	0.00013198	0.002078	Up
NAMPT	1092.31	0.658198	0.1723	3.82006	0.00013342	0.00209758	Not
ZBED4	229.091	-1.08121	0.283414	-3.81494	0.000136215	0.00213837	Down
NRBP2	1811.84	0.727474	0.190853	3.8117	0.000138014	0.00216344	Not
CTNNBIP1	259.11	0.780228	0.204765	3.81036	0.000138765	0.00217201	Not
IL7	168.038	-0.906893	0.238092	-3.80901	0.000139525	0.00218071	Not
SYDE1	522.264	-0.70716	0.185736	-3.80734	0.000140471	0.00219229	Not
FBXL2	53.8713	1.31103	0.344783	3.80249	0.00014325	0.00223239	Up
TCIM	973.063	0.663554	0.17458	3.80086	0.000144192	0.00224381	Not
EMSY	366.836	0.738277	0.1943	3.79967	0.000144886	0.00225013	Not
DDX11	676.316	0.852757	0.224443	3.79945	0.00014502	0.00225013	Not
DIP2A	451.514	0.849676	0.223675	3.79871	0.000145452	0.00225356	Not
SLC4A3	251.266	0.97669	0.257317	3.79566	0.00014725	0.00227811	Not
VPS51	803.435	-0.953243	0.25135	-3.79249	0.000149144	0.00230406	Not
GEMIN4	769.875	-0.694385	0.183165	-3.79103	0.000150021	0.00231211	Not
EHD3	2355.97	-0.667678	0.176126	-3.79091	0.000150097	0.00231211	Not
SMPD2	104.376	-1.07533	0.283774	-3.78939	0.00015102	0.00232296	Down
DECR2	1825.1	0.787848	0.208099	3.78594	0.00015313	0.00235203	Not
ABTB1	440.592	0.683857	0.180957	3.77912	0.000157385	0.00241392	Not
RIN3	150.99	1.02421	0.271087	3.77816	0.000157994	0.00241631	Up
CFAP45	862.515	0.683785	0.180968	3.7785	0.000157779	0.00241631	Not
TRIM68	36.6983	-1.72572	0.456918	-3.77687	0.000158811	0.00242534	Down
AKR1B1	1237.45	-0.677935	0.179527	-3.77622	0.000159225	0.00242819	Not
LIPG	1625.45	-0.771759	0.204452	-3.77477	0.000160157	0.00243891	Not
PPARG	154.944	0.956939	0.253671	3.77237	0.000161707	0.00245891	Not
FICD	398.199	-0.754219	0.199951	-3.77202	0.000161931	0.00245891	Not
TRIM5	648.759	-0.755914	0.200421	-3.77163	0.000162181	0.00245921	Not
HOXA5	297.947	0.785079	0.208225	3.77034	0.000163026	0.00246528	Not
GNAO1	22.1695	2.07847	0.551272	3.77031	0.000163043	0.00246528	Up
MESP2	78.2559	-1.1452	0.304115	-3.76569	0.000166089	0.00250778	Down
FOXD2	113.103	-1.03647	0.275328	-3.76449	0.000166888	0.00251628	Down
FITM2	253.362	-0.804773	0.214165	-3.75772	0.000171472	0.00258175	Not
MSANTD4	375.429	-0.712051	0.189635	-3.75484	0.00017345	0.00260419	Not
DDIT3	362.329	0.812669	0.21643	3.75488	0.000173427	0.00260419	Not
SGMS1	361.422	-0.742017	0.197727	-3.75273	0.000174919	0.00262254	Not
CEP250	557.134	0.771473	0.205596	3.75238	0.000175164	0.00262254	Not
PSAT1	845.658	-0.989969	0.264606	-3.74129	0.000183079	0.00273721	Not
SAMD9	952.803	0.795819	0.212851	3.73886	0.000184857	0.00275993	Not
SETD5	1026.6	0.593976	0.158947	3.73694	0.000186271	0.00277715	Not
EIF4EBP1	4013.02	0.678902	0.181708	3.73621	0.000186812	0.00278134	Not
METTL13	386.861	-0.77882	0.208582	-3.73388	0.000188555	0.00280337	Not
ZEB2	50.939	-1.29026	0.346067	-3.72835	0.000192739	0.0028616	Down
TONSL	3531.04	0.797552	0.21396	3.72758	0.00019333	0.00286638	Not
MNT	255.547	-0.889085	0.238673	-3.72512	0.000195221	0.00289041	Not
PPP1R13L	12.9086	2.97876	0.799823	3.72427	0.000195884	0.00289441	Up
BRWD3	123.443	0.915636	0.245869	3.72407	0.000196033	0.00289441	Not
TAF7	553.488	-0.81491	0.21903	-3.72054	0.000198798	0.00293117	Not
EZR	4551.03	-0.922478	0.248026	-3.71928	0.000199793	0.00293773	Not
DNALI1	86.9557	1.21211	0.325878	3.71953	0.000199593	0.00293773	Up
PAXBP1	1220.33	0.759555	0.204357	3.71681	0.000201752	0.00296158	Not
NCBP2	235.335	-1.03209	0.277702	-3.71654	0.00020197	0.00296158	Down
BHLHE41	3584.11	0.561396	0.151155	3.71403	0.000203981	0.00298697	Not
PDHB	681.679	-0.807215	0.217364	-3.71365	0.000204289	0.00298737	Not
DENND6B	1317.59	0.734844	0.197936	3.71253	0.000205199	0.00299658	Not
DVL1	4803.33	0.680278	0.183291	3.71146	0.000206065	0.00300511	Not
RPS6KA1	529.182	-0.692683	0.186675	-3.71063	0.000206743	0.00301089	Not
TIGAR	392.457	-0.685503	0.18476	-3.71024	0.000207066	0.00301148	Not
SLC27A2	110.443	-0.971778	0.262005	-3.709	0.000208076	0.00302206	Not
DCHS1	16.4867	2.44584	0.659547	3.70836	0.000208607	0.00302565	Up
CYSRT1	148.567	0.860908	0.232222	3.70727	0.000209505	0.00303455	Not
ZCCHC7	266.177	0.714074	0.192653	3.70653	0.000210115	0.00303927	Not
BTG1	3309.69	0.554822	0.149706	3.70608	0.000210494	0.00304062	Not
TRIM25	246.285	-0.966329	0.260992	-3.70252	0.000213465	0.00307107	Not
SEC14L5	28.2748	2.23095	0.602495	3.70285	0.000213189	0.00307107	Up
EPPK1	709.972	0.629973	0.17013	3.70288	0.000213167	0.00307107	Not
BORCS6	47.326	-1.51563	0.409517	-3.70101	0.000214741	0.00308528	Down
MCM7	3831.46	-0.563299	0.152246	-3.69994	0.000215653	0.00309422	Not
PPP1R10	613.552	-0.909687	0.246378	-3.69224	0.000222291	0.00318091	Not
CUX2	253.686	1.02399	0.277314	3.69255	0.000222021	0.00318091	Up
NXPH3	151.369	0.946274	0.256568	3.68821	0.00022584	0.00322736	Not
RASGEF1B	66.1331	-1.2188	0.33055	-3.6872	0.000226733	0.00323579	Down
PPM1D	119.811	-0.920148	0.249673	-3.6854	0.00022834	0.00325438	Not
EPHA7	161.652	-0.932329	0.253064	-3.68416	0.00022946	0.00326598	Not
NTNG2	21.3741	2.10385	0.571144	3.68356	0.000229997	0.00326927	Up
ZNF791	50.8865	-1.39088	0.377658	-3.68292	0.000230582	0.00327322	Down
ARID5A	110.941	0.972297	0.264049	3.68226	0.000231177	0.00327731	Not
TRIM26	209.925	-1.00906	0.274104	-3.68133	0.000232024	0.00328061	Down
OSR2	1996.55	-0.55451	0.150622	-3.68147	0.000231889	0.00328061	Not
DDX23	323.123	-1.05022	0.285727	-3.6756	0.000237289	0.00335061	Down
TRIM36	50.5574	1.28724	0.350299	3.67468	0.000238144	0.00335399	Up
EPC2	339.607	-0.719577	0.195821	-3.67467	0.000238157	0.00335399	Not
MYC	7591.79	-0.549279	0.149511	-3.67384	0.000238931	0.00336046	Not
SLC25A5	3576.83	-0.589361	0.160503	-3.67197	0.000240689	0.00338073	Not
TOP3B	883.515	0.673977	0.183759	3.66773	0.00024471	0.00342819	Not
IFI44	965.147	-0.728409	0.198584	-3.66801	0.000244449	0.00342819	Not
PDE1B	91.0895	1.3688	0.373286	3.66689	0.000245518	0.003435	Up
FZD6	1309.21	-0.906556	0.247432	-3.66386	0.000248446	0.00347141	Not
NAV3	289.424	0.667638	0.182276	3.6628	0.000249477	0.0034772	Not
DYRK3	461.756	-0.679758	0.185586	-3.66276	0.000249512	0.0034772	Not
LAMB3	3316.84	0.599066	0.163671	3.66017	0.000252044	0.00350791	Not
FBXW7	464.89	0.788521	0.215456	3.65978	0.000252432	0.00350874	Not
CEBPZ	516.665	-0.912814	0.249523	-3.65823	0.000253962	0.00352541	Not
CCNL2	3843.15	0.725408	0.198326	3.65765	0.000254538	0.00352882	Not
PLEKHA2	429.837	0.851912	0.232992	3.6564	0.000255781	0.00354146	Not
SUN1	1977.83	0.696648	0.190567	3.65566	0.000256519	0.00354708	Not
SQSTM1	2925.6	-0.650381	0.178064	-3.65251	0.000259688	0.00358161	Not
PSMD11	564.321	-0.894439	0.244878	-3.65258	0.000259616	0.00358161	Not
MLLT10	434.728	0.667095	0.183042	3.6445	0.000267912	0.00368861	Not
D2HGDH	1512.18	0.674922	0.1852	3.64428	0.000268137	0.00368861	Not
FAM91A1	1343.02	0.571334	0.156845	3.64267	0.000269828	0.0037071	Not
PAN2	720.944	0.786013	0.215837	3.64169	0.000270853	0.0037164	Not
ABHD8	124.416	-0.923341	0.253759	-3.63866	0.000274061	0.00375559	Not
NUMA1	4867.74	0.635131	0.174587	3.6379	0.000274866	0.00376179	Not
MCM6	2117.68	-0.702228	0.193187	-3.63497	0.000278011	0.00379996	Not
MAPKAPK5	1005.01	0.689619	0.18978	3.63378	0.000279302	0.00381272	Not
GPCPD1	321.187	0.714866	0.196769	3.63303	0.000280114	0.00381892	Not
EGLN2	135.377	-1.05593	0.290681	-3.63262	0.000280562	0.00382015	Down
RF01955	624.738	0.771553	0.212427	3.63209	0.000281133	0.00382306	Not
GOLGB1	1564.86	0.746235	0.205526	3.63085	0.00028249	0.00383661	Not
KNDC1	120.035	0.981084	0.270611	3.62544	0.000288473	0.00391289	Not
CUEDC1	821.978	-0.826179	0.228126	-3.62158	0.000292804	0.0039666	Not
DLL1	51.2896	1.33209	0.368014	3.61968	0.000294969	0.00399086	Up
CAVIN2	634.095	0.670537	0.185266	3.61932	0.00029538	0.00399136	Not
STARD4	151.529	-0.877567	0.242523	-3.6185	0.000296321	0.00399398	Not
FAM160B2	766.039	0.719762	0.198904	3.61864	0.000296153	0.00399398	Not
CCDC134	247.589	-0.730021	0.201821	-3.61717	0.000297845	0.00400945	Not
DIABLO	1204.19	-0.619594	0.171338	-3.61621	0.000298953	0.0040193	Not
MAMLD1	330.012	0.734673	0.203268	3.6143	0.000301162	0.00404391	Not
PDXP	490.999	0.683097	0.189092	3.61252	0.000303241	0.00406671	Not
KITLG	167.58	-0.899718	0.249274	-3.60935	0.000306963	0.00411145	Not
PLEKHG2	1022.35	0.838053	0.232392	3.6062	0.000310711	0.00415306	Not
PANK3	424.264	-0.621265	0.172282	-3.60609	0.000310847	0.00415306	Not
ALDH4A1	801.141	-0.887695	0.24665	-3.59901	0.000319434	0.00426244	Not
FOXO3	669.738	0.648468	0.180257	3.59747	0.000321329	0.00428238	Not
THOC1	1062.74	0.727994	0.202408	3.59666	0.000322331	0.00428926	Not
PLXNB3	959.208	0.722947	0.201019	3.5964	0.000322648	0.00428926	Not
WNT10B	141.622	0.839761	0.233537	3.59584	0.000323346	0.00429319	Not
TIGD5	147.096	-1.2226	0.340265	-3.59307	0.000326805	0.00432834	Down
PARP16	332.117	-0.752394	0.209397	-3.59315	0.000326705	0.00432834	Not
SLC4A5	53.6279	1.35028	0.376162	3.58962	0.00033116	0.00438058	Up
RPAIN	161.211	0.797709	0.222332	3.58792	0.00033333	0.00440384	Not
ADAMTS1	6396.84	0.583196	0.162578	3.58717	0.000334286	0.004411	Not
DST	1765.93	0.669932	0.186917	3.58411	0.000338234	0.00445759	Not
P3H3	2449.62	0.581321	0.162311	3.58154	0.000341576	0.00449609	Not
MIB2	2162.51	0.740731	0.206894	3.58024	0.000343275	0.00451071	Not
C1orf122	498.417	-0.716452	0.200124	-3.58005	0.000343532	0.00451071	Not
CLK3	321.502	0.677712	0.189329	3.57955	0.000344183	0.00451371	Not
SNX8	2093.14	0.681189	0.190548	3.57489	0.000350376	0.00458928	Not
NUP210L	157.152	0.869835	0.243385	3.57391	0.000351688	0.00460082	Not
SLITRK1	21.1046	1.92441	0.538576	3.57315	0.000352709	0.00460853	Up
EVA1A	569.846	0.589909	0.165181	3.57129	0.000355225	0.00463572	Not
GID4	808.894	0.629452	0.17629	3.57055	0.000356226	0.00464312	Not
B4GALNT4	569.658	0.742904	0.208121	3.56957	0.000357562	0.00465485	Not
NIPA2	137.763	-1.10175	0.309136	-3.56396	0.000365299	0.00474978	Down
GTPBP3	553.184	0.699383	0.19626	3.56355	0.000365869	0.0047514	Not
AMPD2	1705.22	0.593744	0.16665	3.56282	0.000366892	0.00475889	Not
SLC5A10	1080.07	0.615089	0.172858	3.55836	0.000373182	0.00483461	Not
AGPAT2	141.892	-0.949045	0.266859	-3.55635	0.000376043	0.00486577	Not
THAP3	649.434	0.80329	0.22596	3.55501	0.000377966	0.00488473	Not
ZFAND2A	919.908	-0.632338	0.177895	-3.55455	0.000378626	0.00488735	Not
RASSF10	554.445	-0.616099	0.173358	-3.5539	0.00037956	0.00489348	Not
TMEM70	585.155	-0.578326	0.162935	-3.54943	0.000386073	0.00497145	Not
TCP1	659.678	-0.880708	0.24816	-3.54895	0.000386764	0.00497434	Not
BABAM2	412.967	-0.657845	0.18539	-3.54844	0.000387522	0.00497809	Not
ITSN1	142.808	-1.11542	0.314422	-3.54751	0.000388885	0.00498361	Down
DNASE1	355.52	0.80509	0.226939	3.54761	0.000388741	0.00498361	Not
XPO4	1268.16	0.60663	0.17125	3.54236	0.00039657	0.005076	Not
NLN	229.461	-0.99418	0.280826	-3.5402	0.000399819	0.0051104	Not
MTIF3	252.665	0.710684	0.200761	3.53994	0.000400215	0.0051104	Not
LONP1	3747.9	0.535523	0.15135	3.53831	0.000402698	0.00512984	Not
CDCP1	1166.49	0.543504	0.153592	3.53862	0.000402225	0.00512984	Not
MBD4	114.075	-0.908072	0.256663	-3.53799	0.000403192	0.00513001	Not
SDCBP	758.791	-0.926062	0.261786	-3.53747	0.00040398	0.00513391	Not
RF00412	42.1162	1.34131	0.379402	3.53532	0.000407275	0.00516963	Up
PARP11	70.948	-1.11169	0.314535	-3.53441	0.000408693	0.00518147	Down
FAM89A	240.317	0.710407	0.201069	3.53315	0.000410641	0.00519999	Not
TRPC1	156.797	0.927875	0.262676	3.5324	0.000411813	0.00520866	Not
TMEM45A	337.621	0.792632	0.224516	3.5304	0.000414939	0.00524198	Not
VPS18	926.526	-0.632574	0.179454	-3.52499	0.000423502	0.00533752	Not
EPSTI1	417.187	-0.821766	0.233113	-3.52518	0.000423196	0.00533752	Not
TRPM7	1687.76	0.583003	0.165438	3.524	0.000425091	0.00534659	Not
PIM2	432.693	-0.602484	0.17097	-3.52391	0.000425223	0.00534659	Not
TRIM35	140.249	-1.2928	0.367344	-3.51931	0.000432669	0.00543381	Down
FST	50.0623	1.26498	0.35956	3.51812	0.000434622	0.00544553	Up
BTBD3	1164.75	-0.781777	0.222205	-3.51827	0.000434371	0.00544553	Not
DPP9	1598.22	0.657201	0.186846	3.51735	0.000435882	0.00545491	Not
SLC22A23	1544.97	0.684649	0.19494	3.51211	0.000444569	0.00555711	Not
FAM110C	801.505	-0.599839	0.170986	-3.50813	0.000451272	0.0056343	Not
TP53INP1	705.166	-0.657206	0.187428	-3.50645	0.000454135	0.00566343	Not
CCDC117	534.448	-0.630146	0.179736	-3.50595	0.000454981	0.00566735	Not
CDC42SE2	355.118	-0.647312	0.184766	-3.50341	0.000459335	0.00571492	Not
MYO10	884.112	0.655968	0.187384	3.50066	0.000464102	0.00576751	Not
UBXN11	475.6	0.82131	0.234647	3.50019	0.000464931	0.00577109	Not
CMPK2	488.818	-0.826465	0.236154	-3.49969	0.000465802	0.00577518	Not
COPZ1	2613.4	-0.543996	0.155552	-3.4972	0.000470171	0.00582259	Not
SYS1-DBNDD2	1434.35	0.521313	0.149079	3.49689	0.000470724	0.00582269	Not
IGF2R	8461.15	0.596469	0.170628	3.49573	0.000472767	0.00584119	Not
C19orf12	283.72	-0.717231	0.20523	-3.49478	0.000474458	0.00585531	Not
DNAJA1	1580.88	-0.555479	0.159031	-3.49291	0.000477795	0.00588968	Not
SLC3A1	2554.85	-0.809772	0.231883	-3.49217	0.000479121	0.00589921	Not
VPS8	596.612	0.581333	0.166488	3.49174	0.000479891	0.00590189	Not
FAM83D	236.981	-0.67441	0.193296	-3.489	0.000484837	0.00595586	Not
SVIL	195.839	-0.817347	0.23431	-3.48831	0.00048608	0.00595896	Not
MAFK	266.89	-0.834861	0.239336	-3.48824	0.000486207	0.00595896	Not
ALG13	467.455	0.742824	0.213019	3.48713	0.000488237	0.00597699	Not
CCND3	339.508	-0.688874	0.197586	-3.48645	0.000489471	0.00598523	Not
IGSF5	318.825	0.6829	0.196082	3.48273	0.000496337	0.00606224	Not
TACR2	9.02608	3.38931	0.97395	3.47996	0.00050148	0.00611806	Up
DEF6	39.2701	1.54897	0.445205	3.47922	0.000502869	0.006128	Up
GABARAP	2509.33	-0.608623	0.174973	-3.47838	0.000504459	0.00614037	Not
SPRTN	256.591	-0.689599	0.198301	-3.47754	0.000506031	0.00615248	Not
COX5A	1069.21	-0.588493	0.169413	-3.47372	0.000513302	0.00623379	Not
ZCCHC8	932.559	0.68669	0.197805	3.47156	0.000517447	0.00626352	Not
VCPIP1	385.935	-0.836357	0.240917	-3.47156	0.000517438	0.00626352	Not
FRMD6	1802.22	0.569443	0.164032	3.47153	0.000517511	0.00626352	Not
HDHD2	224.774	-0.78108	0.225163	-3.46896	0.000522472	0.00631641	Not
CTGF	1509.74	0.745489	0.214926	3.46859	0.000523194	0.00631798	Not
DTNA	84.2281	0.936106	0.269957	3.46762	0.000525099	0.00633382	Not
SNRK	123.638	-0.856285	0.247021	-3.46644	0.000527393	0.00635431	Not
SENP8	19.7623	-2.27636	0.65744	-3.46246	0.000535264	0.00644187	Down
TAOK3	187.735	-0.808583	0.233729	-3.45949	0.000541195	0.00650592	Not
BZW2	1593.17	-0.562702	0.16269	-3.45873	0.00054272	0.00651691	Not
PCGF3	844.189	0.520072	0.150415	3.45759	0.000545037	0.00653005	Not
LFNG	1138.62	-0.629253	0.181976	-3.45789	0.000544426	0.00653005	Not
PDGFRB	44.3013	1.29033	0.373511	3.45459	0.000551126	0.00659559	Up
AKAP1	607.157	-0.740576	0.214395	-3.45425	0.000551823	0.00659654	Not
TEC	264.363	0.661391	0.191596	3.45201	0.000556435	0.00664424	Not
CDC42BPB	1921.36	0.666727	0.193255	3.44999	0.000560614	0.00668665	Not
MLH1	142.277	-0.83315	0.241542	-3.4493	0.000562043	0.00669621	Not
VPS37D	191.216	0.76145	0.22078	3.44891	0.000562852	0.00669838	Not
SMARCAD1	556.69	0.62031	0.179922	3.44765	0.000565478	0.00672214	Not
NUP62	440.319	-0.748895	0.217239	-3.44733	0.000566152	0.00672267	Not
CLPTM1L	5911.33	0.514952	0.149403	3.44673	0.000567414	0.00673016	Not
IFNGR2	1028.59	0.530189	0.153958	3.44372	0.000573773	0.0067905	Not
EXOC8	431.74	-0.698534	0.202839	-3.44379	0.000573622	0.0067905	Not
C16orf70	459.657	0.657384	0.191028	3.4413	0.000578928	0.00684392	Not
SPIDR	3661.08	-0.681317	0.198077	-3.43967	0.000582434	0.00687774	Not
TRMO	235.766	-0.688326	0.200158	-3.43891	0.000584054	0.00688925	Not
RF02105	77.5226	1.08438	0.315412	3.43799	0.000586053	0.00689858	Up
IL18	211.529	0.728307	0.211843	3.43795	0.000586137	0.00689858	Not
LPCAT4	495.682	0.701525	0.204121	3.43681	0.000588609	0.0069159	Not
FAM8A1	269.772	-0.663096	0.192947	-3.43667	0.000588904	0.0069159	Not
DYNLL2	1457.91	-0.542839	0.15811	-3.43331	0.000596267	0.00699467	Not
SELRC1	235.067	-0.734969	0.214138	-3.43222	0.000598659	0.00701111	Not
GCAT	206.084	0.765937	0.22317	3.43208	0.000598982	0.00701111	Not
SLC4A7	490.728	0.659516	0.192236	3.43076	0.000601902	0.00703757	Not
PQLC1	724.294	0.564502	0.164723	3.42697	0.000610364	0.00712092	Not
MSH6	1584.12	-0.601118	0.175399	-3.42715	0.000609948	0.00712092	Not
CEP131	539.953	0.810395	0.236511	3.42645	0.000611524	0.00712665	Not
PMEPA1	6540	0.521754	0.152328	3.42519	0.000614358	0.00715188	Not
CCNB1	1209.77	-0.590113	0.172361	-3.42371	0.000617723	0.00718322	Not
MRGPRF	9.79187	2.97198	0.868796	3.4208	0.000624366	0.00725162	Up
MEGF8	923.473	0.760669	0.222383	3.42054	0.000624964	0.00725162	Not
ARMT1	539.881	-0.565158	0.165249	-3.42004	0.000626116	0.0072571	Not
PIK3R3	260.191	-0.677693	0.198192	-3.41937	0.000627669	0.00726721	Not
PSMD6	1014.87	-0.563074	0.164928	-3.41406	0.00064003	0.0074023	Not
RRAGA	1541.24	-0.53639	0.157176	-3.41266	0.000643326	0.00743237	Not
SLC9A3R1	1674.78	-0.589267	0.172736	-3.41137	0.000646362	0.00745937	Not
DUSP11	759.037	0.678108	0.19913	3.40535	0.000660802	0.00761778	Not
INPP5B	233.36	0.701912	0.206164	3.40462	0.000662551	0.00762384	Not
EXOC3L1	27.0601	1.62012	0.475871	3.40454	0.000662756	0.00762384	Up
PMF1	112.484	1.02427	0.301133	3.40139	0.000670434	0.00770385	Up
SPAG4	9.0246	3.70828	1.09068	3.39998	0.000673908	0.00773544	Up
AVPI1	2458.51	-0.59808	0.175931	-3.39952	0.000675041	0.00774013	Not
PEF1	239.389	-0.948251	0.27898	-3.399	0.000676335	0.00774665	Not
LRRC75A	371.964	0.853579	0.251193	3.3981	0.000678546	0.00776365	Not
KLHL11	220.408	-0.79794	0.234844	-3.39774	0.000679449	0.00776565	Not
HPS6	581.403	-0.570904	0.168104	-3.39614	0.000683445	0.00780116	Not
DIRAS3	347.829	0.925414	0.272509	3.39591	0.000684018	0.00780116	Not
PPP1R15B	1314.27	-0.637559	0.187837	-3.39421	0.000688263	0.0078412	Not
CCDC86	503.038	-0.685372	0.202054	-3.39202	0.000693795	0.0078958	Not
TIA1	607.079	0.550326	0.162342	3.38992	0.000699134	0.00794809	Not
MITF	248.443	-0.715136	0.211011	-3.38909	0.000701249	0.00796366	Not
PBX1	133.849	-1.07948	0.318744	-3.38666	0.000707478	0.00802585	Down
RSPH1	144.001	0.841026	0.24841	3.38563	0.000710153	0.00803965	Not
FABP3	1064.97	-0.517153	0.15275	-3.38561	0.000710201	0.00803965	Not
PSMD1	1368.26	-0.66138	0.195386	-3.38499	0.000711802	0.00804925	Not
KIDINS220	1074.01	0.523822	0.154766	3.38462	0.000712779	0.00805177	Not
KREMEN2	84.5297	1.04133	0.308061	3.38026	0.000724177	0.00817187	Up
PRPF40B	345.384	0.832256	0.246408	3.37756	0.000731329	0.00823517	Not
BRPF3	275.015	-0.719193	0.212917	-3.37781	0.000730658	0.00823517	Not
SLC25A36	1249.47	0.585588	0.173417	3.37676	0.000733461	0.00824179	Not
RWDD3	275.105	0.662531	0.196196	3.37688	0.000733126	0.00824179	Not
ANKRD24	141.039	0.953367	0.282553	3.37411	0.000740541	0.0083126	Not
MTRF1L	316.693	0.797823	0.236477	3.37379	0.000741415	0.00831366	Not
CENPT	503.222	0.733816	0.217661	3.37136	0.000747973	0.0083784	Not
TBC1D8	537.745	-0.857762	0.254588	-3.36922	0.000753818	0.00842618	Not
NEURL1	131.384	0.829764	0.246263	3.36943	0.000753251	0.00842618	Not
SYT12	459.769	0.561446	0.16666	3.36881	0.000754943	0.00842932	Not
PSPC1	2288.31	0.535943	0.159103	3.36854	0.000755678	0.00842932	Not
ST3GAL2	1049.59	-0.597906	0.17765	-3.36564	0.000763674	0.00849594	Not
PLEKHF2	1260.68	-0.545831	0.162165	-3.3659	0.000762938	0.00849594	Not
NDUFV1	291.124	-0.649193	0.192896	-3.3655	0.000764038	0.00849594	Not
ELF4	812.413	0.569639	0.169331	3.36405	0.000768077	0.00853197	Not
ATF1	155.221	-0.776105	0.230828	-3.36227	0.00077305	0.00857829	Not
MNS1	122.676	-0.901302	0.268092	-3.36191	0.000774051	0.00858047	Not
C16orf87	59.8843	-1.05139	0.312846	-3.36072	0.000777401	0.00860867	Down
ZNF784	307.947	0.674569	0.201132	3.35386	0.000796926	0.00881389	Not
UBQLN2	466.875	-0.639713	0.190752	-3.35363	0.000797584	0.00881389	Not
CEP104	853.539	0.57105	0.170326	3.35269	0.000800294	0.00883468	Not
ZFYVE28	132.733	-0.934381	0.279024	-3.34875	0.000811771	0.00895212	Not
ITPRIPL2	44.8067	-1.38686	0.414496	-3.34589	0.00082018	0.0090262	Down
CRYBG3	87.667	0.971656	0.290389	3.34605	0.000819716	0.0090262	Not
ZCCHC2	227.749	-0.653153	0.195235	-3.34547	0.00082142	0.00903055	Not
NSD2	5705.4	0.598708	0.179044	3.34391	0.000826067	0.00907229	Not
ZBTB39	31.7338	-1.83014	0.54746	-3.34296	0.000828891	0.00908494	Down
COASY	840.623	0.702253	0.21007	3.34295	0.000828921	0.00908494	Not
HOOK2	301.686	0.731969	0.219644	3.33252	0.000860624	0.00942273	Not
TAX1BP3	1918.99	-0.569332	0.170894	-3.33149	0.000863839	0.00944824	Not
CDH24	322.937	0.644613	0.193713	3.32768	0.000875736	0.00956856	Not
ZNRF3	252.103	-0.724181	0.217685	-3.32673	0.000878702	0.00957822	Not
MYNN	290.157	-0.669286	0.201179	-3.32682	0.000878426	0.00957822	Not
FIGN	66.5461	-1.10008	0.330698	-3.32654	0.000879312	0.00957822	Down
ANKRD12	1072.89	0.525344	0.157945	3.32612	0.000880631	0.00958281	Not
FKBP8	5972.83	0.472253	0.14203	3.32503	0.000884083	0.00961057	Not
PCNA	4171	-0.47906	0.1442	-3.3222	0.000893107	0.00969879	Not
PTPN23	933.573	0.73046	0.219891	3.32191	0.000894029	0.00969895	Not
RAE1	1239.38	0.501566	0.151072	3.32004	0.000900037	0.00974432	Not
CCDC96	67.8607	-1.07711	0.324413	-3.32017	0.000899619	0.00974432	Down
NPNT	3634.48	0.463829	0.139721	3.31968	0.00090122	0.00974724	Not
ERI1	275.132	0.688835	0.207524	3.3193	0.000902446	0.00975062	Not
PSMA4	641.321	-0.780047	0.235027	-3.31896	0.000903531	0.00975247	Not
SLC46A1	116.018	-1.18482	0.357165	-3.31729	0.000908948	0.00980103	Down
HMBS	3992.9	-0.582803	0.175764	-3.31583	0.0009137	0.00981207	Not
HASPIN	78.1728	-1.03355	0.31165	-3.31638	0.000911927	0.00981207	Down
CARD9	732.738	0.724687	0.218509	3.31651	0.00091148	0.00981207	Not
C5orf51	419.975	-0.945836	0.285235	-3.31598	0.00091321	0.00981207	Not
ARMC5	327.299	-0.626229	0.188875	-3.31557	0.000914568	0.00981207	Not
G6PC3	94.5497	-0.915451	0.276239	-3.31398	0.00091978	0.00985809	Not
BRD8	407.614	0.652554	0.197039	3.3118	0.000926993	0.00992543	Not
UQCRC2	940.459	-0.567158	0.171326	-3.3104	0.000931617	0.00996317	Not
S100A5	1932.23	0.695033	0.209987	3.30989	0.000933318	0.00996317	Not
CUL9	891.514	0.633652	0.191433	3.31004	0.000932826	0.00996317	Not
MAP1S	743.48	-0.746744	0.22573	-3.30814	0.000939191	0.0100158	Not
DBP	120.145	0.89846	0.271913	3.30422	0.000952403	0.0101466	Not
ARSG	30.0563	-1.44732	0.43808	-3.30378	0.000953895	0.0101524	Down
SUSD6	657.778	-0.530051	0.16046	-3.30331	0.0009555	0.0101593	Not
SGSM3	688.923	0.638002	0.193178	3.30266	0.000957724	0.0101728	Not
ATG13	197.602	-0.935167	0.283193	-3.30222	0.000959227	0.0101787	Not
PGPEP1	398.628	0.571112	0.173045	3.30036	0.000965598	0.0102361	Not
HSP90AB1	6797.38	-0.591247	0.179251	-3.29843	0.000972255	0.0102965	Not
CBX2	632.935	0.593137	0.179858	3.29781	0.000974407	0.010309	Not
ZNF276	850.739	0.722363	0.219079	3.29727	0.000976305	0.0103189	Not
POGK	1399.18	-0.542859	0.164693	-3.29618	0.000980083	0.0103485	Not
ZFAND4	79.7	-1.06887	0.324314	-3.2958	0.000981406	0.0103523	Down
ARSD	1285	0.685588	0.208466	3.28873	0.0010064	0.0106054	Not
TLE3	388.952	-0.646575	0.196716	-3.28684	0.00101318	0.0106664	Not
NME4	63.4557	1.05328	0.320686	3.28447	0.00102173	0.0107458	Up
TMEM250	151.68	-0.921323	0.280702	-3.28221	0.00102999	0.0108209	Not
SLC6A6	191.563	0.768542	0.234172	3.28196	0.0010309	0.0108209	Not
SRRT	3097.98	0.583805	0.177971	3.28033	0.00103686	0.0108514	Not
RBM5	611.975	0.612241	0.186635	3.28042	0.00103652	0.0108514	Not
LEMD3	730.755	-0.567287	0.17293	-3.28044	0.00103647	0.0108514	Not
SNX21	168.606	-0.761597	0.23224	-3.27935	0.00104046	0.0108785	Not
CHAF1A	1509.12	-0.491103	0.149942	-3.27528	0.00105558	0.0110257	Not
LIPT2	93.6415	-0.839428	0.256401	-3.27388	0.00106082	0.0110696	Not
SMAD3	2138.4	0.461795	0.141095	3.27294	0.00106435	0.0110956	Not
ZNF335	1143.95	0.638502	0.195236	3.27041	0.00107394	0.0111846	Not
DENND1A	155.241	-0.997275	0.305031	-3.26943	0.00107765	0.0112124	Not
AKR7A2	121.697	-1.06699	0.326549	-3.26746	0.00108516	0.0112685	Down
AIRE	23.8581	1.58168	0.484059	3.26754	0.00108487	0.0112685	Up
FHL2	910.642	-0.865732	0.265029	-3.26656	0.00108863	0.0112936	Not
BAMBI	17.7611	1.91546	0.58655	3.26563	0.00109221	0.0113198	Up
LZTS3	1266.58	-0.630236	0.193057	-3.26451	0.00109655	0.0113537	Not
KANSL2	179.125	-0.90291	0.276628	-3.26399	0.00109856	0.0113634	Not
DEDD2	149.444	0.79198	0.242781	3.26211	0.00110586	0.011428	Not
PHYKPL	213.154	-1.03094	0.316129	-3.26113	0.00110968	0.0114563	Down
TCF19	315.259	-0.620115	0.190174	-3.26078	0.00111107	0.0114596	Not
PTGER2	78.6825	-0.923434	0.28325	-3.26014	0.00111358	0.0114634	Not
HDAC5	1045.37	0.530619	0.162748	3.26037	0.00111267	0.0114634	Not
ASF1B	301.713	-0.647251	0.198571	-3.25953	0.00111595	0.0114767	Not
BACH2	14.603	2.01559	0.618561	3.25852	0.00111997	0.0115069	Up
TTC19	1481.11	0.630555	0.193732	3.25478	0.00113481	0.0116482	Not
YPEL2	561.352	0.571934	0.175739	3.25445	0.00113611	0.0116503	Not
PHGDH	5373.95	-0.52822	0.162348	-3.25363	0.0011394	0.0116729	Not
TMEM45B	394.696	0.555882	0.17091	3.25248	0.00114401	0.0116976	Not
NAP1L5	77.5496	-1.06072	0.326122	-3.25251	0.0011439	0.0116976	Down
C1orf21	951.479	0.592672	0.182352	3.25016	0.0011534	0.0117823	Not
FAM111B	526.745	0.620298	0.190892	3.24947	0.00115621	0.0117998	Not
SP8	26.1799	-1.85675	0.571637	-3.24813	0.00116165	0.011844	Down
RETREG1	1065.05	0.485015	0.149458	3.24516	0.00117386	0.011957	Not
NCAPH	516.275	-0.540256	0.166517	-3.24445	0.00117677	0.0119638	Not
HUS1	920.231	0.538723	0.166032	3.2447	0.00117573	0.0119638	Not
KPNA5	76.0618	-0.906041	0.279351	-3.24338	0.00118121	0.0119862	Not
CFAP20	404.03	-0.555635	0.171305	-3.24354	0.00118053	0.0119862	Not
FBXL12	313.096	-0.604483	0.186394	-3.24303	0.00118264	0.0119893	Not
SLC35D1	166.983	-0.799555	0.246637	-3.24183	0.00118766	0.0120287	Not
PUM2	2335.99	0.494899	0.152681	3.2414	0.00118945	0.0120354	Not
TYMS	359.07	-0.672812	0.207632	-3.2404	0.00119362	0.0120468	Not
POLE2	38.295	-1.35722	0.418853	-3.24032	0.00119395	0.0120468	Down
COMMD6	744.06	-0.608283	0.187715	-3.24047	0.00119334	0.0120468	Not
SYNJ2	361.33	0.615854	0.190149	3.2388	0.00120034	0.0120769	Not
SLC40A1	80.4967	-1.03826	0.320545	-3.23905	0.0011993	0.0120769	Down
CD3EAP	1230.77	0.602244	0.185928	3.23912	0.001199	0.0120769	Not
PFN2	227.892	-1.03862	0.320723	-3.23837	0.00120215	0.0120838	Down
UNK	906.618	0.532906	0.164602	3.23754	0.00120566	0.0121077	Not
CATSPER1	43.0715	1.31303	0.405716	3.23632	0.00121082	0.012148	Up
TSHZ1	132.321	-0.871276	0.269242	-3.23604	0.00121201	0.0121485	Not
ARHGAP22	458.26	0.586833	0.181602	3.23143	0.00123172	0.0123345	Not
PIGW	121.621	-0.760139	0.235267	-3.23096	0.00123374	0.0123431	Not
SNAPIN	375.843	-0.61402	0.190073	-3.23045	0.00123596	0.0123538	Not
RALA	1246.04	0.525102	0.162591	3.22959	0.00123966	0.0123777	Not
CCDC138	162.07	0.716404	0.221841	3.22936	0.00124067	0.0123777	Not
PIWIL4	91.2447	0.918037	0.284397	3.22801	0.00124655	0.0124132	Not
AMPD3	716.2	0.521345	0.161496	3.22823	0.0012456	0.0124132	Not
PPP1R12B	254.73	0.877584	0.272011	3.22628	0.0012541	0.0124628	Not
FGF18	131.845	-0.76441	0.236948	-3.22607	0.00125504	0.0124628	Not
EYA2	8.30843	3.24117	1.00457	3.22645	0.00125338	0.0124628	Up
FRMD8	1045.14	-0.578473	0.179358	-3.22524	0.00125867	0.0124873	Not
KDM4C	260.349	0.620324	0.192584	3.22106	0.00127717	0.012659	Not
SMARCC1	162.332	-1.02643	0.319354	-3.21407	0.00130868	0.0129593	Down
EPS8L2	14883.6	0.662401	0.206239	3.21182	0.00131899	0.0130493	Not
PPP4R4	43.5392	1.1819	0.368193	3.20999	0.00132742	0.0131205	Up
URB1	802.394	0.720505	0.224578	3.20826	0.00133543	0.0131559	Not
SPSB2	37.0582	1.27653	0.397895	3.20822	0.0013356	0.0131559	Up
SLC25A53	54.1747	-1.09888	0.342528	-3.20815	0.00133593	0.0131559	Down
ATP6V1D	465.725	-0.657231	0.204832	-3.20863	0.00133371	0.0131559	Not
PRKD2	533.03	0.585165	0.182437	3.2075	0.00133894	0.0131734	Not
ZNF507	316.994	-0.668283	0.20847	-3.20566	0.00134752	0.0132456	Not
ADGRB1	22.9993	1.60399	0.500632	3.20394	0.0013556	0.0133128	Up
SEC61A2	382.253	0.56697	0.177007	3.2031	0.00135958	0.0133274	Not
IL13RA1	1333.73	0.511418	0.159653	3.20331	0.00135856	0.0133274	Not
MADD	30.1863	1.39593	0.435876	3.20258	0.00136203	0.0133373	Up
COMMD8	135.281	-0.758803	0.236951	-3.20236	0.00136309	0.0133373	Not
CCNL1	2659.37	0.691748	0.216054	3.20174	0.00136601	0.0133536	Not
KCTD13	66.1434	-0.959931	0.299868	-3.20117	0.00136869	0.0133554	Not
COMMD5	119.341	-0.825003	0.257698	-3.20143	0.00136746	0.0133554	Not
RAB11FIP2	304.156	-0.636281	0.198798	-3.20063	0.00137127	0.0133683	Not
TNIP1	2643.33	0.531555	0.166107	3.20008	0.00137392	0.0133819	Not
CREBZF	979.308	0.534407	0.167042	3.19923	0.00137797	0.0134091	Not
UBTD1	689.563	-0.551586	0.17244	-3.19871	0.00138046	0.0134104	Not
EXOSC7	502.633	-0.530662	0.165901	-3.19867	0.00138061	0.0134104	Not
RASSF7	920.175	0.531064	0.166042	3.19837	0.00138209	0.0134126	Not
GABPB1	222.474	-0.701704	0.21943	-3.19785	0.00138455	0.0134243	Not
C7orf43	430.881	0.592922	0.185583	3.19492	0.0013987	0.0135491	Not
DENND3	625.237	0.537798	0.168472	3.19221	0.00141188	0.0136644	Not
TMEM184B	1065.48	0.580062	0.181735	3.19181	0.00141386	0.0136712	Not
ZNF503	18.4825	-1.85233	0.580656	-3.19006	0.00142244	0.0137417	Down
44629	343.43	-0.595863	0.186946	-3.18736	0.00143578	0.013858	Not
SLC5A3	159.004	0.793677	0.249059	3.1867	0.00143905	0.013877	Not
PRR15	100.254	-0.877516	0.27564	-3.18356	0.00145476	0.0140158	Not
NOL9	1747.09	0.558019	0.17541	3.18123	0.00146651	0.0141163	Not
ZNF630	41.8476	1.46555	0.460784	3.18056	0.00146991	0.0141363	Up
TMEM201	474.423	-0.586288	0.184497	-3.17777	0.00148412	0.0142601	Not
STOML3	168.515	0.822457	0.258855	3.17729	0.00148657	0.0142708	Not
AKAP8L	905.295	0.580532	0.182742	3.17678	0.0014892	0.0142832	Not
RPL3	11562.6	0.640854	0.201922	3.17376	0.00150477	0.0144196	Not
FRMPD1	13.0989	2.13319	0.672516	3.17195	0.00151418	0.0144837	Up
ARL2BP	130.649	-1.19795	0.377643	-3.17218	0.001513	0.0144837	Down
SIPA1L1	351.124	0.666633	0.210226	3.17103	0.00151898	0.0145037	Not
MGRN1	381.52	-0.873519	0.275458	-3.17115	0.00151838	0.0145037	Not
SMTN	213.46	0.738356	0.232958	3.16948	0.00152711	0.0145509	Not
GRM2	44.3462	1.19765	0.37789	3.16931	0.00152801	0.0145509	Up
CHST3	164.373	0.72921	0.230058	3.16968	0.00152605	0.0145509	Not
ERGIC3	880.386	-0.586041	0.184943	-3.16876	0.0015309	0.0145654	Not
NR2C2	105.705	-1.07486	0.339675	-3.16437	0.00155421	0.014774	Down
ZNF644	383.391	-0.544616	0.172249	-3.16179	0.001568	0.0148522	Not
WDR61	363.386	-0.642445	0.203147	-3.16246	0.00156442	0.0148522	Not
MED12	1277.25	0.524862	0.165994	3.16193	0.00156727	0.0148522	Not
DPH2	975.104	-0.472952	0.149583	-3.16181	0.00156794	0.0148522	Not
NEURL3	138.482	-0.812023	0.256857	-3.16138	0.00157025	0.0148603	Not
SGPL1	556.274	-0.68869	0.217906	-3.1605	0.00157501	0.0148889	Not
RF00099	118.11	1.02928	0.325691	3.1603	0.00157607	0.0148889	Up
RRP1B	1975.36	0.534879	0.169359	3.15825	0.0015872	0.0149808	Not
URI1	977.678	0.547706	0.173643	3.1542	0.00160939	0.0151769	Not
IGSF11	223.612	-0.943058	0.299091	-3.15308	0.00161559	0.0152219	Not
NSUN4	101.112	-0.973038	0.308663	-3.15243	0.0016192	0.0152425	Not
PPP1R3F	47.4315	-1.0797	0.342566	-3.15179	0.00162271	0.0152502	Down
NUDT16L1	62.6586	1.06372	0.3375	3.15176	0.00162288	0.0152502	Up
TBX15	1378.82	-0.605697	0.192194	-3.15148	0.00162446	0.0152516	Not
KIAA0895L	102.78	0.820901	0.260824	3.14734	0.00164762	0.0154555	Not
TSKU	3453.72	0.501462	0.159366	3.14661	0.00165177	0.0154808	Not
KDM5C	2266.05	0.510338	0.162232	3.14574	0.00165668	0.0155132	Not
NOP53	5877.13	0.603473	0.191879	3.14507	0.00166046	0.015535	Not
TUBGCP2	2407.49	0.521771	0.166007	3.14307	0.00167189	0.0156277	Not
ATP6	85790.8	0.799715	0.254458	3.14282	0.0016733	0.0156277	Not
AOX1	303.199	0.591122	0.18812	3.14225	0.00167654	0.0156443	Not
VPS45	194.451	-0.870333	0.277074	-3.14116	0.00168281	0.0156891	Not
RF00150	103.627	0.891154	0.283773	3.14038	0.00168731	0.0157173	Not
ATM	1018.63	0.509356	0.162218	3.13996	0.00168973	0.0157261	Not
DNAJB4	334.116	0.62015	0.197586	3.13863	0.00169738	0.0157836	Not
PHRF1	3086.7	0.59605	0.189998	3.13714	0.00170607	0.0158505	Not
SGO2	188.387	-0.745843	0.237848	-3.13579	0.0017139	0.0159094	Not
SRSF3	1993.11	-0.498934	0.159187	-3.13427	0.00172283	0.0159785	Not
HNRNPH1	6488.96	0.487248	0.155539	3.13264	0.00173244	0.0160536	Not
TADA2B	1813.44	-0.503321	0.160798	-3.13015	0.00174718	0.0161762	Not
NFATC2	915.717	0.506704	0.161916	3.12942	0.00175152	0.0161883	Not
CRKL	2856.22	-0.454524	0.145237	-3.12954	0.00175078	0.0161883	Not
PRRG1	1076.41	-0.537824	0.171893	-3.12884	0.00175498	0.0162062	Not
CCNQ	822.148	0.599137	0.191619	3.12671	0.00176776	0.0163102	Not
LDLRAD4	716.461	0.544853	0.174357	3.12493	0.00177848	0.0163949	Not
MAST3	119.259	0.787626	0.252093	3.12435	0.00178197	0.0163987	Not
GPALPP1	652.806	-0.608864	0.194873	-3.12442	0.00178154	0.0163987	Not
SPRYD7	423.776	0.588439	0.188355	3.12409	0.00178354	0.0163991	Not
ZFP28	359.752	-0.5649	0.180878	-3.1231	0.00178958	0.016424	Not
SRP14	37.4772	-1.2004	0.384328	-3.12337	0.00178793	0.016424	Down
C21orf91	320.617	-0.594329	0.190329	-3.12263	0.00179241	0.016424	Not
AQP11	88.9185	-1.00998	0.323427	-3.12273	0.00179183	0.016424	Down
MEF2A	692.515	0.502306	0.160891	3.12203	0.00179608	0.0164365	Not
CNKSR2	610.257	0.55087	0.176453	3.1219	0.00179685	0.0164365	Not
CFAP157	40.5471	1.16795	0.374239	3.12086	0.00180324	0.0164808	Up
MED19	100.107	-0.83104	0.266326	-3.12039	0.0018061	0.0164929	Not
UBALD2	1709.61	0.582507	0.186721	3.11966	0.00181057	0.0165195	Not
FGFR1OP	453.531	0.576085	0.184757	3.11807	0.00182038	0.0165948	Not
LRRC70	67.8767	1.1223	0.360045	3.1171	0.0018264	0.0166355	Up
ZBTB10	573.932	-0.549909	0.17644	-3.11668	0.00182899	0.0166449	Not
PPP3R1	755.68	-0.589373	0.189135	-3.11615	0.00183231	0.0166609	Not
LIFR	96.3766	-1.15626	0.371095	-3.1158	0.00183445	0.0166618	Down
ILVBL	262.683	-0.795263	0.255249	-3.11563	0.00183553	0.0166618	Not
RDH10	467.815	-0.567009	0.182008	-3.11529	0.00183762	0.0166666	Not
OCIAD2	256.829	-0.692219	0.222248	-3.11463	0.00184176	0.0166758	Not
BLOC1S4	354.347	-0.554264	0.177951	-3.11469	0.00184136	0.0166758	Not
C9orf78	593.807	-0.56269	0.180683	-3.11423	0.00184424	0.0166841	Not
ELOA	1093.6	-0.502143	0.161258	-3.1139	0.0018463	0.0166886	Not
AASDHPPT	811.033	-0.521356	0.167472	-3.11309	0.00185139	0.0167205	Not
ACAA1	756.676	0.611366	0.196436	3.1123	0.00185638	0.0167513	Not
FOXP4	166.834	-0.869426	0.279457	-3.11112	0.00186378	0.0167897	Not
CEP85	74.6933	-0.961858	0.309143	-3.11137	0.00186223	0.0167897	Not
YRDC	835.075	-0.494235	0.158912	-3.11012	0.00187013	0.0168328	Not
GAS2L2	14.9056	2.08119	0.669504	3.10856	0.00188	0.0169073	Up
PPP1R9B	2455.88	-0.625338	0.20127	-3.10696	0.00189023	0.016985	Not
SCAMP3	1945.71	-0.629281	0.202601	-3.10601	0.00189633	0.0170255	Not
SLC39A1	1485.34	-0.744625	0.239921	-3.10362	0.00191168	0.0171345	Not
BMF	201.969	0.635684	0.204812	3.10375	0.00191087	0.0171345	Not
ANO8	975.49	0.575436	0.185616	3.10015	0.00193425	0.0173223	Not
RTTN	166.651	0.670011	0.216291	3.09772	0.00195015	0.01745	Not
PCBP3	580.794	0.58218	0.188003	3.09665	0.00195723	0.0174987	Not
TYK2	2129.86	0.467723	0.151059	3.09629	0.00195956	0.0175048	Not
PEPD	724.364	-0.588144	0.190039	-3.09485	0.0019691	0.0175754	Not
PTGS1	962.045	-0.476245	0.154	-3.0925	0.00198479	0.0177006	Not
NCAPD3	1089.08	0.543717	0.17589	3.09124	0.00199323	0.017761	Not
RSRC2	1447.46	0.5381	0.174095	3.09084	0.00199589	0.0177699	Not
GOLT1B	548.522	-0.621403	0.201066	-3.09054	0.00199796	0.0177735	Not
CSF1R	31.5991	1.53375	0.49637	3.08994	0.00200197	0.0177944	Up
ZNF382	39.4124	1.15807	0.374904	3.08897	0.00200855	0.0178311	Up
ZNF133	215.729	0.811934	0.262902	3.08835	0.00201272	0.0178311	Not
RYBP	454.5	0.585995	0.189734	3.08851	0.00201162	0.0178311	Not
CFAP54	173.107	0.810735	0.262515	3.08834	0.00201278	0.0178311	Not
PTPRB	78.6399	0.900251	0.291666	3.08658	0.00202471	0.0179218	Not
FAM46A	429.137	0.541442	0.175446	3.0861	0.00202804	0.0179364	Not
GREM1	1299.68	0.588725	0.190794	3.08566	0.00203104	0.0179482	Not
PTPRU	951.981	0.530224	0.171855	3.08529	0.00203354	0.0179554	Not
CSDC2	549.16	0.52509	0.170216	3.08485	0.00203653	0.0179669	Not
PPP1R8	741.068	-0.517806	0.167982	-3.08251	0.00205266	0.0180942	Not
SPATA7	102.047	0.798147	0.258958	3.08215	0.00205514	0.0181012	Not
MEIS1	108.238	0.817137	0.26518	3.08144	0.00206003	0.0181293	Not
RNF217	100.434	0.779977	0.253387	3.07821	0.00208249	0.0183118	Not
FBXL14	231.371	-0.881751	0.286482	-3.07785	0.00208498	0.0183187	Not
VLDLR	2514.6	0.614223	0.199656	3.07641	0.00209511	0.0183745	Not
PTPRZ1	955.453	0.495022	0.160907	3.07645	0.0020948	0.0183745	Not
PTDSS2	793.236	0.66275	0.215461	3.07596	0.00209827	0.0183745	Not
PRDM5	140.387	0.709133	0.230558	3.07572	0.00209994	0.0183745	Not
BCAS3	70.7751	-1.09056	0.354567	-3.07574	0.00209983	0.0183745	Down
NAPB	147.267	0.727392	0.236564	3.07483	0.00210626	0.0183996	Not
MELTF	496.847	0.547063	0.177904	3.07505	0.00210469	0.0183996	Not
RF00089	138.611	0.887224	0.288843	3.07165	0.00212882	0.0185815	Not
GADD45A	4583.08	0.426742	0.138993	3.07024	0.00213887	0.0186539	Not
RF00581	171.254	0.913745	0.297783	3.0685	0.00215138	0.0187324	Not
HDLBP	12616.8	0.565212	0.184191	3.06862	0.00215053	0.0187324	Not
PRPF19	1627.11	-0.532668	0.173619	-3.06803	0.00215474	0.0187464	Not
GRWD1	1832.17	-0.501676	0.163565	-3.06714	0.00216117	0.0187717	Not
CREM	303.179	-0.666611	0.217334	-3.06722	0.00216057	0.0187717	Not
KLHDC7A	53.6639	-1.54317	0.50319	-3.06678	0.00216382	0.0187795	Down
LRIF1	114.483	-0.76101	0.248348	-3.06429	0.00218189	0.0189147	Not
AP1S2	397.251	-0.613549	0.200235	-3.06414	0.00218294	0.0189147	Not
TMOD3	439.43	-0.803961	0.262452	-3.06327	0.00218931	0.0189545	Not
ARID3A	223.207	-0.813884	0.265718	-3.06296	0.00219161	0.018959	Not
PHPT1	25.6156	1.54481	0.504494	3.0621	0.00219789	0.0189826	Up
MAU2	1138.56	0.502289	0.164032	3.06213	0.00219765	0.0189826	Not
FOSB	515.09	-0.7364	0.240527	-3.06161	0.00220152	0.0189852	Not
DPYSL2	880.135	-0.557596	0.182127	-3.06158	0.00220175	0.0189852	Not
ZNF202	206.736	0.722054	0.23598	3.05981	0.00221479	0.0190055	Not
TNRC18	2003.67	-0.65557	0.214227	-3.06016	0.00221219	0.0190055	Not
MAP3K8	112.374	0.802927	0.262371	3.06027	0.00221136	0.0190055	Not
GSTA4	1500.78	-0.434702	0.14206	-3.05999	0.00221347	0.0190055	Not
GNPDA1	328.321	-0.560017	0.183016	-3.05994	0.00221382	0.0190055	Not
ARHGEF15	192.511	0.687051	0.224524	3.06004	0.00221308	0.0190055	Not
PRUNE1	770.535	-0.467504	0.152859	-3.05839	0.00222532	0.0190805	Not
IL6R	1442.15	0.50186	0.164111	3.05805	0.00222785	0.0190869	Not
METAP2	341.963	-0.721506	0.236111	-3.0558	0.00224464	0.0191993	Not
MED9	185.496	-0.831174	0.272	-3.05579	0.00224468	0.0191993	Not
FAM50A	2201.67	0.605486	0.198158	3.05557	0.00224636	0.0191993	Not
S100A4	26381.8	0.584168	0.191202	3.05524	0.00224881	0.0192048	Not
FNBP1L	1699.91	0.435576	0.142652	3.05342	0.00226251	0.0193064	Not
RNF39	286.2	-0.763834	0.250497	-3.04928	0.00229394	0.0195571	Not
FAM69B	2068.07	0.562968	0.184636	3.04906	0.00229555	0.0195571	Not
FES	885.338	0.533995	0.175166	3.04852	0.00229975	0.0195772	Not
PLEKHG6	42.2013	-1.32356	0.434233	-3.04805	0.00230335	0.0195923	Down
ATF4	10251.8	0.504832	0.165658	3.04744	0.00230802	0.0196163	Not
ZFAND1	194.191	-0.716398	0.235144	-3.04663	0.00231419	0.0196276	Not
SMG7	768.145	0.552572	0.181359	3.04683	0.00231268	0.0196276	Not
DOPEY2	170.92	0.708078	0.23242	3.04655	0.00231486	0.0196276	Not
PTBP2	865.213	0.596758	0.19594	3.04562	0.00232202	0.0196727	Not
JRK	784.626	-0.652941	0.214428	-3.04504	0.0023265	0.019695	Not
POLD3	750.06	-0.503401	0.16542	-3.04316	0.00234105	0.0198025	Not
WDR45B	2077.76	0.503614	0.165528	3.04248	0.00234638	0.0198235	Not
SDCCAG3	920.644	0.502253	0.165086	3.04237	0.00234725	0.0198235	Not
COG4	230.404	-0.794177	0.261227	-3.04018	0.00236438	0.0199523	Not
SLC19A3	3456.31	-0.437845	0.144113	-3.03821	0.00237992	0.0200581	Not
HMMR	162.953	-0.717857	0.236284	-3.03811	0.00238066	0.0200581	Not
SRSF9	2017.59	-0.536456	0.17665	-3.03684	0.00239073	0.020127	Not
SPINDOC	554.703	-0.530726	0.174796	-3.03625	0.0023954	0.0201504	Not
ACVR1B	430.021	0.603469	0.198837	3.03499	0.00240543	0.0202189	Not
TRIM4	365.898	-0.567638	0.187054	-3.03462	0.00240836	0.0202276	Not
KIAA0753	559.266	0.502126	0.16551	3.03382	0.00241479	0.0202657	Not
FAM135A	532.439	0.596592	0.196683	3.03326	0.00241924	0.020287	Not
ITGA3	13930.2	0.439473	0.144918	3.03256	0.00242491	0.0203186	Not
CDAN1	524.305	0.608809	0.200808	3.0318	0.00243101	0.0203537	Not
SH3GL2	440.913	-0.631619	0.208407	-3.0307	0.00243991	0.0204122	Not
SLC39A8	281.236	-0.626312	0.206697	-3.03009	0.0024448	0.0204371	Not
AKIRIN1	101.578	-1.12049	0.369937	-3.02886	0.00245478	0.0205045	Down
HOXB3	1002.87	0.638369	0.210792	3.02842	0.00245835	0.0205183	Not
KATNAL1	427.299	0.538641	0.177908	3.02764	0.0024647	0.0205552	Not
CALY	14.1074	2.08434	0.688586	3.02699	0.00247003	0.0205836	Up
HJURP	171.503	-0.752477	0.248701	-3.02563	0.00248115	0.0206601	Not
SCRN2	1992.61	0.59809	0.197713	3.02504	0.002486	0.0206787	Not
MLX	683.769	-0.489364	0.161779	-3.02489	0.00248726	0.0206787	Not
DYNC1H1	7315.07	0.462863	0.153105	3.02317	0.00250145	0.0207666	Not
ATP11A	3674.5	0.532874	0.176265	3.02313	0.00250172	0.0207666	Not
MISP	248.123	-0.666674	0.220596	-3.02215	0.00250988	0.0208182	Not
EIF4EBP2	1616.86	-0.466368	0.154357	-3.02136	0.00251642	0.0208562	Not
ECHDC3	682.612	0.546879	0.181063	3.02038	0.00252455	0.0209074	Not
NEIL1	90.1676	0.854348	0.282958	3.01934	0.00253325	0.0209631	Not
MEX3C	848.232	-0.482158	0.15971	-3.01896	0.00253644	0.0209733	Not
TGFB1I1	824.779	0.599449	0.198629	3.01793	0.00254508	0.0210122	Not
ACTR3B	419.681	0.639182	0.21178	3.01813	0.00254337	0.0210122	Not
TMEM54	63.4336	-1.01548	0.336525	-3.01753	0.00254842	0.0210173	Down
MSL2	110.327	-0.877404	0.290783	-3.01739	0.00254965	0.0210173	Not
PCYOX1L	1604.56	0.604412	0.200358	3.01666	0.00255579	0.0210517	Not
TBC1D8B	139.215	0.770048	0.255584	3.0129	0.00258767	0.0212979	Not
AGFG2	431.74	-0.504398	0.167471	-3.01185	0.00259658	0.0213547	Not
RNF34	233.96	-0.599834	0.1992	-3.01122	0.002602	0.0213828	Not
ZNF277	478.564	0.581425	0.19323	3.00898	0.00262128	0.0215082	Not
JAGN1	136.956	-0.993491	0.330156	-3.00915	0.00261976	0.0215082	Not
MTHFD1L	509.52	-0.670798	0.223038	-3.00755	0.00263364	0.0215931	Not
SFPQ	7204.46	-0.416908	0.1387	-3.00581	0.00264872	0.0217	Not
GPAT3	1246.59	0.444261	0.14789	3.00399	0.00266461	0.0218134	Not
FGD6	113.081	0.736362	0.245158	3.00362	0.0026679	0.0218236	Not
NABP2	270.078	-0.729627	0.242944	-3.00327	0.00267098	0.0218321	Not
MAP3K9	109.053	0.83901	0.279432	3.00255	0.00267727	0.0218641	Not
IRF5	70.3391	1.05358	0.350917	3.00236	0.00267899	0.0218641	Up
RF00571	115.919	0.940895	0.313413	3.00209	0.00268132	0.0218664	Not
SYT8	38.0245	1.31921	0.439549	3.00129	0.00268838	0.0219072	Up
SMARCC2	2145.37	0.473004	0.157618	3.00095	0.0026914	0.0219151	Not
PHF12	687.479	0.50998	0.169963	3.00053	0.00269507	0.0219283	Not
LDB1	1410.34	0.521713	0.173911	2.99988	0.00270085	0.0219586	Not
RRAGB	568.767	-0.621155	0.207124	-2.99896	0.00270904	0.0220084	Not
FAM71F2	8.81888	2.53391	0.845387	2.99734	0.0027235	0.022109	Up
NPEPPS	1594.17	0.595329	0.198727	2.99571	0.00273807	0.0222019	Not
KCTD17	384.106	0.532019	0.177602	2.99557	0.00273936	0.0222019	Not
C16orf54	152.83	-0.703791	0.23496	-2.99536	0.00274118	0.0222019	Not
MTA1	2239.92	0.642331	0.214543	2.99396	0.00275385	0.0222876	Not
CC2D2A	347.025	0.618586	0.206733	2.9922	0.00276977	0.0223995	Not
STXBP5L	41.2314	-1.49473	0.499645	-2.99159	0.00277529	0.0224271	Down
RTCA	801.527	-0.547651	0.183167	-2.9899	0.0027907	0.0225346	Not
ZNF496	440.329	0.50932	0.17046	2.98792	0.00280879	0.0226552	Not
HCCS	714.089	-0.459319	0.153731	-2.98781	0.00280988	0.0226552	Not
SNAPC4	1479.2	0.660723	0.221312	2.98548	0.00283133	0.0228027	Not
RAI14	561.515	0.632301	0.211814	2.98517	0.0028342	0.0228027	Not
AARS2	295.997	0.62439	0.209167	2.98513	0.00283458	0.0228027	Not
DOCK8	744.823	-0.473683	0.158716	-2.98447	0.00284073	0.0228349	Not
TRA2B	2065.25	-0.443956	0.148853	-2.98251	0.00285893	0.0229442	Not
MED23	638.499	0.48874	0.163879	2.98232	0.00286077	0.0229442	Not
EXOSC3	180.632	-0.699305	0.234457	-2.98266	0.00285754	0.0229442	Not
RTKN	705.357	0.487636	0.163683	2.97915	0.00289048	0.0231651	Not
MON1A	246.449	-0.622093	0.208875	-2.9783	0.00289848	0.0231944	Not
CCDC107	201.474	0.734967	0.246771	2.97833	0.00289824	0.0231944	Not
NDUFS2	3331.34	-0.507044	0.170289	-2.97756	0.00290552	0.0232332	Not
SPATA5L1	98.4272	-0.906563	0.304524	-2.97698	0.002911	0.0232597	Not
ZNF10	20.6761	-1.59461	0.5358	-2.97612	0.00291918	0.0233076	Down
TMX1	352.571	-0.831285	0.279507	-2.97411	0.00293836	0.0234432	Not
AP2A1	1074.22	-0.641457	0.215725	-2.97349	0.00294433	0.0234676	Not
ANXA9	42.3504	1.12493	0.378338	2.97334	0.00294581	0.0234676	Up
RUNDC1	414.323	-0.687154	0.231218	-2.97189	0.00295973	0.0235609	Not
THSD1	73.4022	-0.858214	0.288947	-2.97014	0.00297666	0.023678	Not
CAMSAP1	1911.95	0.511754	0.172333	2.96957	0.00298215	0.023704	Not
CCDC8	183.845	-0.668996	0.225342	-2.9688	0.00298964	0.0237458	Not
IRF2BPL	849.378	-0.711454	0.239692	-2.9682	0.00299545	0.0237566	Not
DMRTA1	44.8185	-1.0672	0.359542	-2.96821	0.00299542	0.0237566	Down
CHST14	134.729	-0.809378	0.272834	-2.96656	0.00301155	0.0238666	Not
AP5Z1	773.743	0.570749	0.192627	2.96297	0.00304686	0.0241285	Not
SERPINB6	535.531	0.550103	0.185763	2.96132	0.00306327	0.0242405	Not
NCK1	515.593	-0.561328	0.189664	-2.95958	0.00308054	0.0243591	Not
AFG3L2	859.949	-0.661238	0.223502	-2.95853	0.00309109	0.0244244	Not
ZCRB1	264.135	0.784431	0.26519	2.958	0.00309646	0.0244457	Not
IQCB1	72.3625	0.845867	0.285978	2.95781	0.00309836	0.0244457	Not
HSPD1	8149.23	-0.470201	0.159024	-2.9568	0.00310851	0.0245077	Not
TIMP2	4018.44	0.477374	0.161481	2.95622	0.00311433	0.0245354	Not
RF01881	216.069	0.711884	0.24086	2.95559	0.0031207	0.0245675	Not
KCNN4	53.9773	1.07648	0.364637	2.95219	0.00315527	0.0248213	Up
RAD9A	76.7119	-1.2183	0.41282	-2.95117	0.00316576	0.0248855	Down
PRIM1	410.282	-0.525672	0.178151	-2.95071	0.00317046	0.0249041	Not
ALKBH8	491.253	0.604173	0.2048	2.95006	0.00317712	0.0249381	Not
ANKRD9	238.829	-0.607171	0.205834	-2.94981	0.00317969	0.0249399	Not
RASSF8	491.356	-0.495607	0.168058	-2.94902	0.00318783	0.0249853	Not
KIAA1522	170.252	-1.04656	0.354978	-2.94824	0.00319591	0.0250303	Down
HNF4G	83.7955	-0.946524	0.321074	-2.94799	0.00319844	0.0250318	Not
KCTD10	1951.97	0.41769	0.14172	2.94728	0.00320585	0.025053	Not
DCAF13	935.573	-0.482432	0.163685	-2.94733	0.00320535	0.025053	Not
GSK3A	504.547	-0.730592	0.248003	-2.9459	0.00322014	0.0251463	Not
MNX1	137.331	-0.711137	0.241776	-2.9413	0.00326834	0.025504	Not
DGKA	836.51	0.549292	0.186917	2.9387	0.00329595	0.0257007	Not
RFC5	155.689	-0.791112	0.269353	-2.93708	0.00331315	0.0258159	Not
ADO	604.98	-0.595819	0.202879	-2.93682	0.00331597	0.0258191	Not
F2	24.8242	1.46861	0.500145	2.93636	0.00332088	0.0258385	Up
ADCY3	1806.31	0.533626	0.181861	2.93425	0.00334351	0.0259956	Not
SLC37A4	2105.26	0.420347	0.143295	2.93343	0.00335237	0.0260455	Not
MARS2	480.379	-0.488976	0.166776	-2.93193	0.0033686	0.0261336	Not
CBFA2T3	28.3572	1.28532	0.438353	2.93215	0.00336625	0.0261336	Up
TADA1	626.115	0.537674	0.183452	2.93086	0.0033802	0.0262046	Not
TAF1C	812.524	0.69501	0.237157	2.93059	0.00338324	0.0262091	Not
USP45	76.7069	0.968892	0.330733	2.92953	0.00339477	0.0262793	Not
INTS7	510.753	-0.63911	0.218186	-2.9292	0.00339836	0.0262881	Not
ZNF521	44.8883	-1.31831	0.450174	-2.92844	0.00340668	0.0263333	Down
CIAO1	92.8838	-1.08822	0.371673	-2.92789	0.00341274	0.0263611	Down
CSKMT	95.6351	-0.812198	0.277497	-2.92687	0.00342387	0.0264279	Not
LRRC8B	40.6706	-1.65311	0.565003	-2.92584	0.00343524	0.0264965	Down
SMARCD3	73.5066	-0.922018	0.315154	-2.92561	0.00343782	0.0264973	Not
FAXDC2	1900.36	0.50321	0.172064	2.92456	0.00344947	0.0265487	Not
CLK1	748.19	0.589565	0.201584	2.92466	0.00344836	0.0265487	Not
MSH2	718.761	-0.502343	0.171788	-2.9242	0.00345342	0.02656	Not
TRIB3	378.291	0.541462	0.185233	2.92313	0.00346528	0.0266237	Not
KDELC1	240.124	-0.829751	0.283869	-2.92301	0.00346669	0.0266237	Not
ABCC10	461.183	0.719913	0.246317	2.92271	0.00346996	0.0266297	Not
FJX1	109.525	-0.841997	0.288157	-2.92201	0.00347779	0.0266706	Not
CDK16	3172.38	0.434016	0.148548	2.92173	0.00348095	0.0266756	Not
PRPF39	883.943	0.583219	0.199659	2.92108	0.0034882	0.026712	Not
TTI1	202.044	-0.716222	0.245299	-2.9198	0.0035026	0.026803	Not
XPO1	1871.87	0.473905	0.16242	2.91777	0.00352545	0.0269585	Not
S100A6	82751.8	0.559406	0.191776	2.91698	0.00353444	0.0269886	Not
MAP3K5	194.19	0.662573	0.227135	2.91709	0.0035331	0.0269886	Not
ZNF692	168.058	0.80005	0.274382	2.91583	0.00354749	0.027069	Not
TEF	41.7613	-1.29324	0.443664	-2.91491	0.00355787	0.0271287	Down
WDR33	1222.99	-0.422778	0.145068	-2.91434	0.00356437	0.0271589	Not
ENGASE	240.428	-0.645528	0.221584	-2.91325	0.00357693	0.0272352	Not
YIPF2	48.9223	-1.2121	0.416143	-2.9127	0.00358316	0.0272561	Down
IL22RA1	216.797	0.642934	0.220755	2.91243	0.00358625	0.0272561	Not
CEP295	1043.62	0.619669	0.212774	2.91234	0.00358734	0.0272561	Not
BAIAP3	217.424	0.679639	0.23356	2.90991	0.00361532	0.0274491	Not
CPT1B	125.327	0.99437	0.341946	2.90797	0.00363778	0.0276001	Not
NISCH	1026	0.569505	0.195873	2.90752	0.00364301	0.0276005	Not
C3orf58	165.225	0.74226	0.255283	2.90759	0.00364221	0.0276005	Not
SENP6	1655.77	0.51476	0.177117	2.90632	0.00365707	0.0276874	Not
DBNL	1684.88	-0.532501	0.183445	-2.90278	0.00369863	0.0279623	Not
ATP5MC3	2052.04	-0.47829	0.164767	-2.90282	0.0036982	0.0279623	Not
MIS12	361.184	-0.548283	0.188943	-2.90185	0.00370968	0.0280169	Not
DTL	240.953	-0.676054	0.232983	-2.90173	0.00371109	0.0280169	Not
SPON2	14.2282	1.87776	0.647678	2.89921	0.00374098	0.0282226	Up
BAX	1491.78	0.516694	0.17833	2.89741	0.00376261	0.0283657	Not
MSS51	101.78	0.869714	0.300335	2.89582	0.00378174	0.0284898	Not
MTCH1	1208.01	-0.457182	0.157925	-2.89494	0.00379234	0.0285234	Not
GOLGA4	1631.81	0.578857	0.199966	2.89478	0.00379421	0.0285234	Not
DCUN1D2	836.152	0.478276	0.165197	2.89519	0.00378933	0.0285234	Not
CYCS	2959.43	0.570416	0.197158	2.89319	0.0038135	0.0286482	Not
CCDC151	342.496	0.59488	0.205655	2.89262	0.00382048	0.0286697	Not
AP2M1	2935.09	-0.499696	0.172755	-2.89251	0.00382173	0.0286697	Not
STXBP3	2844.69	0.467338	0.161608	2.89181	0.00383035	0.0287142	Not
TCERG1	825.813	0.44368	0.153497	2.89049	0.00384645	0.0288147	Not
KIAA1211L	215.508	-0.650374	0.225161	-2.88848	0.00387104	0.0289475	Not
HGFAC	39.4076	1.22506	0.424135	2.88838	0.00387232	0.0289475	Up
EMC6	925.924	0.520921	0.18035	2.88839	0.00387221	0.0289475	Not
SGO1	81.1259	-0.860264	0.297873	-2.88802	0.00387671	0.02896	Not
STX11	615.228	-0.548926	0.190107	-2.88746	0.00388368	0.0289794	Not
RBM19	1256.14	-0.487785	0.168937	-2.88737	0.00388473	0.0289794	Not
TNFRSF21	858.654	-0.751482	0.260414	-2.88572	0.00390519	0.0291117	Not
CERK	660.027	0.577253	0.200089	2.88499	0.00391428	0.029159	Not
INAFM2	94.3505	0.821929	0.285015	2.8838	0.00392903	0.0292486	Not
TMEM63B	353.133	0.520603	0.18066	2.88168	0.00395566	0.0294189	Not
KMT2A	227.679	0.677917	0.235262	2.88154	0.00395743	0.0294189	Not
TFAP4	551.67	0.534219	0.185435	2.8809	0.00396542	0.0294578	Not
UQCC1	362.747	-0.514894	0.178796	-2.87979	0.00397945	0.02946	Not
PRKAG2	456.307	0.56827	0.197301	2.88022	0.00397401	0.02946	Not
PECAM1	57.8147	-1.0037	0.34851	-2.87998	0.00397698	0.02946	Down
DBR1	206.822	-0.675709	0.234624	-2.87997	0.00397715	0.02946	Not
CKAP2	684.07	-0.567007	0.196892	-2.87978	0.00397952	0.02946	Not
ODC1	4798.39	-0.481679	0.16728	-2.87948	0.00398328	0.0294675	Not
CNNM4	583.386	0.487842	0.169438	2.87917	0.00398718	0.0294759	Not
RNF183	12.2271	-2.04713	0.711239	-2.87826	0.00399874	0.0295408	Down
AFAP1	910.086	0.479878	0.166748	2.87786	0.00400385	0.0295582	Not
SLC30A4	183.148	-0.675721	0.234842	-2.87734	0.00401044	0.0295863	Not
MCEE	243.129	-0.57634	0.200398	-2.87598	0.00402777	0.0296937	Not
EAPP	213.172	-0.63663	0.221384	-2.87568	0.00403161	0.0297015	Not
ZNF512B	3871.4	0.520897	0.181323	2.87275	0.00406915	0.0299574	Not
C7orf57	25.2654	1.43337	0.499034	2.87229	0.00407508	0.0299803	Up
HOXB4	180.648	0.747208	0.260278	2.87081	0.00409422	0.0301004	Not
FAM120B	410.077	-0.699903	0.243885	-2.8698	0.00410731	0.0301759	Not
PFKP	2437.7	0.491941	0.171449	2.86932	0.00411362	0.0302014	Not
ZNF318	71.4719	-0.943452	0.32891	-2.86842	0.00412526	0.0302453	Not
CERS2	51.8778	-1.28583	0.448269	-2.86843	0.00412516	0.0302453	Down
TIMP1	2901.11	0.62071	0.216487	2.8672	0.00414125	0.0303209	Not
ACBD3	150.858	-0.911715	0.317959	-2.8674	0.00413859	0.0303209	Not
FAM234B	94.4929	0.879154	0.306699	2.8665	0.00415038	0.0303669	Not
NPRL3	730.753	0.563989	0.196811	2.86563	0.00416179	0.0304295	Not
DUOX1	96.1229	-0.794505	0.277412	-2.86399	0.00418335	0.0305663	Not
ZNF664	1695.88	-0.501725	0.175293	-2.86221	0.00420696	0.0306967	Not
JMJD1C	683.458	0.450654	0.15744	2.86239	0.00420463	0.0306967	Not
RNF32	11.9805	-1.98355	0.6931	-2.86185	0.00421173	0.0307105	Down
NT5C	1360.44	0.516351	0.180511	2.86049	0.00422987	0.0308218	Not
BCAR3	1060.31	0.434459	0.15193	2.8596	0.00424176	0.0308873	Not
TULP4	113.184	-0.808474	0.282779	-2.85903	0.00424945	0.0309222	Not
FLNC	158.381	0.741002	0.259227	2.8585	0.00425646	0.0309521	Not
AGO2	476.357	0.547461	0.191608	2.85719	0.00427405	0.0310589	Not
MRNIP	41.4711	1.07824	0.377479	2.85643	0.0042844	0.0310918	Up
MID1IP1	1995.8	-0.431848	0.151176	-2.85659	0.00428218	0.0310918	Not
ODR4	877.445	0.601079	0.210466	2.85594	0.00429098	0.0311184	Not
YTHDF2	1446.64	-0.435751	0.152626	-2.85503	0.00430331	0.0311866	Not
STMN3	77.939	0.91599	0.320945	2.85404	0.00431677	0.0312417	Not
SLC35E1	748.968	0.476011	0.166774	2.85423	0.00431417	0.0312417	Not
SMARCA1	326.044	-0.565293	0.198119	-2.8533	0.00432683	0.0312447	Not
SLC19A2	1409.72	-0.443034	0.155279	-2.85314	0.00432889	0.0312447	Not
NTN4	284.633	-0.681884	0.23899	-2.85319	0.00432834	0.0312447	Not
GCDH	558.334	-0.449145	0.157413	-2.85329	0.0043269	0.0312447	Not
DENND1C	261.412	-0.77913	0.273313	-2.85069	0.00436243	0.0314655	Not
SPINT1	2506.49	0.449279	0.157631	2.85019	0.00436932	0.0314939	Not
CNOT8	81.4642	-0.957326	0.335967	-2.84946	0.00437935	0.0315449	Not
SCX	62.5285	1.09416	0.384108	2.84858	0.00439153	0.0315942	Up
NUDT6	69.7192	-0.88454	0.310595	-2.84789	0.00440099	0.0315942	Not
FLT3LG	185.283	0.671354	0.235734	2.84793	0.00440048	0.0315942	Not
BTBD6	1720.79	0.531868	0.186738	2.84821	0.00439657	0.0315942	Not
BRD2	4182.99	-0.41922	0.147174	-2.84846	0.00439319	0.0315942	Not
MFSD6L	9.00119	-2.29178	0.805015	-2.84687	0.00441509	0.0316741	Down
SHC2	24.4864	-1.48628	0.522803	-2.84291	0.00447041	0.0320279	Down
MYL6	2325.39	0.608306	0.213969	2.84297	0.00446957	0.0320279	Not
PLXNA3	522.68	0.62978	0.221584	2.84217	0.00448074	0.0320804	Not
PISD	1008	0.434261	0.152835	2.84136	0.00449213	0.0320974	Not
MMS19	849.826	0.498514	0.175444	2.84144	0.00449103	0.0320974	Not
ANKH	630.585	0.452057	0.159087	2.84158	0.00448907	0.0320974	Not
THAP6	130.584	-0.663818	0.233658	-2.84098	0.00449756	0.0321147	Not
ETV1	10.0175	-2.29699	0.808596	-2.84071	0.00450131	0.0321199	Down
ESYT3	209.454	0.640277	0.22544	2.84012	0.00450965	0.032158	Not
SLC35F2	3564.36	0.454711	0.160195	2.83849	0.00453272	0.0323009	Not
OLFM2	16.648	1.70398	0.600502	2.8376	0.00454545	0.0323484	Up
ISG20L2	1140.11	-0.446606	0.157378	-2.83778	0.00454282	0.0323484	Not
RFK	150.692	-0.675731	0.238168	-2.8372	0.00455109	0.032367	Not
CRAMP1	605.168	0.65461	0.230858	2.83555	0.00457464	0.0325128	Not
MBOAT2	82.7822	0.829946	0.292851	2.83402	0.00459663	0.0326474	Not
PDIA2	12.9652	2.1126	0.745573	2.83353	0.00460374	0.0326762	Up
STARD3	427.679	0.541585	0.191179	2.83287	0.00461322	0.0327217	Not
THRAP3	933.871	-0.5949	0.210043	-2.83228	0.0046217	0.0327601	Not
XRCC3	354.07	0.585253	0.206684	2.83164	0.004631	0.0328042	Not
DLG3	27.3092	-1.56626	0.553261	-2.83095	0.00464094	0.0328528	Down
SNUPN	1457.66	-0.488154	0.172457	-2.83058	0.0046463	0.032869	Not
GTF2H4	178.543	0.588661	0.208016	2.82988	0.00465652	0.0329195	Not
PPP2R2C	1717.57	0.41966	0.148513	2.82575	0.00471708	0.0333064	Not
MTREX	408.796	-0.572404	0.20257	-2.82572	0.0047175	0.0333064	Not
GBP2	391.257	0.673246	0.238502	2.82281	0.00476049	0.0335877	Not
ZNF608	93.1328	-0.869623	0.308185	-2.82176	0.00477612	0.0336758	Not
SLAIN1	427.604	-0.497069	0.176456	-2.81696	0.00484806	0.0341604	Not
ZMPSTE24	692.024	-0.595713	0.21154	-2.81607	0.0048615	0.0342325	Not
NAA16	430.662	0.566123	0.201224	2.8134	0.00490209	0.034453	Not
MTSS1L	568.674	0.588609	0.20925	2.81295	0.00490894	0.034453	Not
LARGE2	290.505	0.609096	0.216526	2.81304	0.00490759	0.034453	Not
ETV4	74.3198	0.849313	0.301898	2.81324	0.00490446	0.034453	Not
CDS2	1075.27	0.4252	0.151118	2.81369	0.00489765	0.034453	Not
TP53BP1	465.728	0.470028	0.167156	2.81192	0.0049247	0.0344955	Not
RFXAP	319.024	-0.617025	0.219418	-2.8121	0.00492193	0.0344955	Not
FPGS	178.474	-0.643392	0.228786	-2.8122	0.0049204	0.0344955	Not
RF00427	10.2736	2.25864	0.803649	2.81049	0.00494666	0.0345813	Up
ATG4D	148.484	-0.799432	0.284426	-2.81069	0.0049436	0.0345813	Not
ADAMTS5	40.5978	-1.0545	0.375182	-2.81063	0.00494447	0.0345813	Down
P3H2	892.104	-0.667476	0.237636	-2.80882	0.00497234	0.0347381	Not
RADIL	17.0336	1.69899	0.605258	2.80705	0.00499976	0.0349067	Up
IL2RB	274.851	-0.628838	0.224055	-2.80662	0.00500638	0.0349301	Not
TTC5	58.9581	-0.951206	0.33901	-2.80583	0.00501866	0.034993	Not
KBTBD8	59.0814	-0.897743	0.320065	-2.80488	0.00503357	0.035074	Not
NHS	190.843	0.607103	0.216468	2.80459	0.00503812	0.0350828	Not
PDCD10	625.049	-0.523313	0.186657	-2.80362	0.00505331	0.0351656	Not
STX1A	68.8194	0.87798	0.313361	2.80181	0.00508161	0.0353267	Not
CLDN7	8.90489	2.33715	0.834185	2.80172	0.00508307	0.0353267	Up
ICMT	1782.73	-0.61443	0.219325	-2.80146	0.00508721	0.0353324	Not
WDR86	232.129	0.692733	0.247317	2.801	0.0050945	0.03534	Not
WDR62	295.005	0.572049	0.204232	2.80097	0.00509492	0.03534	Not
TAF11	289.175	-0.51531	0.184061	-2.79968	0.00511538	0.0354354	Not
RIT1	1314.91	0.421798	0.150671	2.79947	0.00511864	0.0354354	Not
PIGR	1264.67	-0.576402	0.205886	-2.79962	0.00511633	0.0354354	Not
ADAMTS6	150.963	0.76756	0.27422	2.79907	0.00512499	0.0354564	Not
COPG2	361.989	-0.631498	0.225635	-2.79876	0.00512991	0.0354675	Not
RHOT2	2102.55	0.545166	0.194817	2.79835	0.00513649	0.03549	Not
RHBDF1	536.359	0.701881	0.250849	2.79802	0.00514163	0.0355025	Not
HOXD3	278.972	0.715866	0.256015	2.79619	0.00517085	0.0356812	Not
PCDHGC4	130.9	-0.949993	0.339813	-2.79564	0.00517978	0.0357141	Not
C2orf42	141.374	-0.648581	0.232011	-2.79548	0.00518231	0.0357141	Not
MFSD9	459.74	0.472223	0.168969	2.79473	0.0051943	0.0357736	Not
VARS2	428.468	0.558999	0.200208	2.79209	0.00523695	0.0359977	Not
SLC44A3	84.7881	-0.841988	0.301533	-2.79236	0.00523259	0.0359977	Not
PER1	1192.88	-0.544573	0.19504	-2.79211	0.00523663	0.0359977	Not
MED16	1084.91	0.445133	0.159441	2.79184	0.00524092	0.0360018	Not
IRF7	15.3678	1.81498	0.6503	2.79098	0.00525482	0.0360741	Up
ADAT3	169.393	0.594645	0.213231	2.78873	0.00529149	0.0363025	Not
MRPS9	1002	0.477778	0.171406	2.7874	0.00531329	0.0364286	Not
NNT	1811.06	-0.548241	0.196729	-2.78679	0.00532333	0.036474	Not
PITHD1	1053.16	-0.405973	0.145749	-2.78543	0.00534575	0.0366041	Not
TMEM203	597.722	-0.452203	0.162379	-2.78487	0.00535496	0.0366437	Not
SLC25A39	2359.81	-0.508052	0.182499	-2.78386	0.00537154	0.0367282	Not
GNA11	1293.44	-0.478271	0.171811	-2.7837	0.00537419	0.0367282	Not
SNIP1	308.853	-0.50684	0.18209	-2.78346	0.0053783	0.0367328	Not
TSPAN5	1121.11	0.445603	0.160427	2.7776	0.00547612	0.0373387	Not
MICU3	248.295	0.623683	0.224519	2.77787	0.00547172	0.0373387	Not
LMNB1	1088.91	-0.589041	0.212074	-2.77752	0.00547751	0.0373387	Not
PRPF6	4223.96	0.500929	0.180472	2.77565	0.00550909	0.03753	Not
TAP1	2254.03	0.425136	0.153227	2.77455	0.0055278	0.037586	Not
SLC3A2	3506.5	-0.469996	0.169386	-2.77471	0.00552514	0.037586	Not
IBTK	1009.89	0.471625	0.169983	2.77455	0.00552788	0.037586	Not
CYP1B1	29.6283	1.43226	0.51636	2.77377	0.00554111	0.037652	Up
RPS6KL1	879.878	0.502137	0.181057	2.77337	0.00554796	0.0376676	Not
FSTL1	548.179	-0.507849	0.183126	-2.77322	0.00555046	0.0376676	Not
ZNF428	382.161	0.536287	0.193438	2.7724	0.0055644	0.0377382	Not
SLC27A4	401.802	-0.536847	0.19368	-2.77183	0.00557424	0.037781	Not
TXNIP	161.917	0.665198	0.240071	2.77084	0.00559115	0.0377996	Not
RBMS1	398.63	-0.729301	0.2632	-2.7709	0.00559018	0.0377996	Not
RASA3	583.905	0.511413	0.184553	2.7711	0.00558676	0.0377996	Not
NSD3	246.709	-0.571181	0.206109	-2.77126	0.00558395	0.0377996	Not
DIMT1	60.5017	-1.02911	0.371947	-2.76681	0.00566083	0.0382313	Down
ATP2A2	3642.11	-0.478985	0.173123	-2.76673	0.00566218	0.0382313	Not
ZFYVE1	291.029	0.549955	0.198853	2.76563	0.00568125	0.0382633	Not
WDFY3	914.999	0.514176	0.185906	2.76579	0.00567848	0.0382633	Not
TRMU	384.562	0.597293	0.215959	2.76577	0.00567885	0.0382633	Not
KBTBD4	315.429	-0.48806	0.176458	-2.76587	0.00567715	0.0382633	Not
COTL1	2594.04	0.48295	0.174678	2.7648	0.00569573	0.0383366	Not
SLC9A5	49.9561	1.04225	0.377162	2.76341	0.00572007	0.0384762	Up
SLC7A1	2123.29	0.50416	0.182516	2.76227	0.00574004	0.0385862	Not
KIF11	501.992	-0.585856	0.212333	-2.75914	0.00579537	0.0389336	Not
HOGA1	126.443	-0.720704	0.26123	-2.75888	0.00579992	0.0389397	Not
SBF2	827.714	0.44688	0.162035	2.75792	0.00581704	0.0390301	Not
ITGAE	141.668	0.671592	0.243547	2.75755	0.0058237	0.0390503	Not
PXN	516.33	-0.748005	0.271339	-2.75672	0.00583848	0.0391248	Not
PPP4R3A	1124.46	0.466083	0.169132	2.75574	0.00585597	0.0392174	Not
ZNF217	1326.29	0.414364	0.150461	2.75396	0.00588784	0.0393835	Not
MMP11	1846.55	0.496142	0.180164	2.75383	0.00589019	0.0393835	Not
FAM84A	536.347	-1.32816	0.482311	-2.75374	0.00589185	0.0393835	Down
DCP1A	230.922	-0.574458	0.208632	-2.75344	0.00589717	0.0393944	Not
STAMBP	210.861	-0.577218	0.209732	-2.75217	0.00592023	0.0395238	Not
IBA57	337.303	-0.509372	0.185174	-2.75078	0.00594535	0.0396666	Not
MRPS2	2425.4	0.570248	0.207347	2.75021	0.00595576	0.0397113	Not
SP2	200.764	-0.787744	0.286636	-2.74824	0.00599167	0.0399011	Not
RNF126	2696.14	0.52919	0.192571	2.74803	0.00599544	0.0399011	Not
PSMD5	697.49	-0.52565	0.191278	-2.7481	0.00599419	0.0399011	Not
SNX14	2730.88	0.443699	0.161519	2.74705	0.00601349	0.0399963	Not
ALG3	356.376	-0.610428	0.22232	-2.74571	0.00603799	0.0401342	Not
SDF2L1	1898.1	-0.450034	0.163936	-2.74519	0.00604759	0.040173	Not
GPX1	3078.05	-0.411211	0.149812	-2.74485	0.00605391	0.04019	Not
MIGA1	91.0074	-0.874297	0.318581	-2.74435	0.00606318	0.0402015	Not
CLIP4	1150.11	0.473072	0.17237	2.74452	0.00606004	0.0402015	Not
SLC38A10	4348.83	0.473457	0.172596	2.74315	0.00608525	0.0403228	Not
RPS20	105038	0.539834	0.196863	2.74218	0.00610336	0.0404177	Not
TTC21A	129.751	0.672757	0.245358	2.74194	0.00610767	0.0404212	Not
ETHE1	107.493	-0.716048	0.261196	-2.74142	0.00611737	0.0404603	Not
PPEF1	223.739	0.6024	0.219844	2.74012	0.00614167	0.0405824	Not
EMC10	3254.39	-0.543963	0.198525	-2.74003	0.00614343	0.0405824	Not
ZNF326	1786.25	0.426885	0.155839	2.73927	0.00615762	0.040651	Not
SLC35C2	1190.37	0.423658	0.154694	2.73868	0.00616855	0.0406979	Not
YLPM1	631.847	-0.451047	0.16472	-2.73826	0.00617659	0.0407007	Not
PTPN4	270.281	-0.620819	0.226719	-2.73828	0.00617619	0.0407007	Not
AZIN1	393.348	-0.686054	0.25057	-2.73798	0.00618182	0.04071	Not
YTHDF3	2631.68	-0.414436	0.151416	-2.73706	0.00619905	0.0407983	Not
ECT2	540.417	-0.607375	0.221965	-2.73636	0.00621235	0.0408607	Not
UBAP1	491.063	-0.484971	0.177352	-2.73452	0.00624719	0.0410557	Not
NIM1K	62.3651	0.920928	0.336795	2.73438	0.00624969	0.0410557	Not
TSPYL4	10.6667	-2.82183	1.03236	-2.73337	0.00626904	0.0411574	Down
SPATA2L	132.969	-0.799772	0.292687	-2.73252	0.00628523	0.0412384	Not
ZNF236	202.926	0.629712	0.230598	2.73077	0.00631856	0.0414316	Not
PALM2	139.589	0.604529	0.221403	2.73044	0.00632494	0.041448	Not
LIX1L	438.264	-0.561155	0.205534	-2.73023	0.00632895	0.0414488	Not
NDUFAF1	176.846	-0.657078	0.24074	-2.72941	0.00634474	0.0415155	Not
ANXA6	692.465	-0.616971	0.226055	-2.7293	0.00634691	0.0415155	Not
RPS18	14255.9	0.604366	0.221473	2.72884	0.00635571	0.0415476	Not
CAPN2	2114.59	-0.606363	0.222304	-2.72763	0.00637902	0.0416744	Not
TSC2	1266.5	0.522988	0.191804	2.72668	0.00639746	0.0417694	Not
STARD9	133.53	0.653148	0.239689	2.72498	0.00643048	0.0419593	Not
TMEM72	91.7161	-0.732306	0.268775	-2.72461	0.00643779	0.0419759	Not
CACUL1	656.765	-0.513576	0.188506	-2.72445	0.00644089	0.0419759	Not
MRPL57	2787.96	0.657119	0.24128	2.72347	0.00646001	0.0420748	Not
MREG	477.832	-0.782688	0.287413	-2.72322	0.00646496	0.0420814	Not
RNF121	879.288	0.491999	0.180763	2.72179	0.00649291	0.0422376	Not
SDHAF1	479.708	-0.446741	0.164174	-2.72115	0.00650562	0.0422945	Not
BBS7	414.432	-0.633784	0.233006	-2.72003	0.0065276	0.0424115	Not
NDUFS8	3668.51	0.543819	0.200042	2.71852	0.00655739	0.0425694	Not
MKL1	1061.85	0.525899	0.193459	2.7184	0.00655987	0.0425694	Not
PNPLA6	1177.15	0.506263	0.186279	2.71777	0.00657237	0.0426246	Not
TNFRSF1B	1213.78	0.412186	0.151917	2.71323	0.00666305	0.0431864	Not
CHRM4	37.6347	-1.08745	0.400936	-2.71227	0.00668248	0.0432861	Down
FIP1L1	1432.95	0.428884	0.158199	2.71104	0.00670734	0.0434207	Not
SIRT1	283.437	-0.513599	0.189482	-2.71055	0.00671715	0.0434579	Not
CAPN7	211.884	-0.703842	0.259731	-2.70989	0.00673059	0.0435185	Not
RF00072	65.4779	0.905253	0.334337	2.70761	0.00677697	0.0437654	Not
RBM39	1957.49	0.40075	0.148001	2.70775	0.00677416	0.0437654	Not
HOXB2	1208.49	0.508924	0.188047	2.70636	0.00680246	0.0439034	Not
OGDH	5302.9	0.478754	0.176944	2.70568	0.00681649	0.0439674	Not
PELI2	13.562	-1.83013	0.676855	-2.70387	0.00685366	0.044166	Down
EIF3I	1304.96	-0.431558	0.159613	-2.70378	0.00685556	0.044166	Not
PLEKHG3	1264.5	0.523969	0.193872	2.70265	0.0068789	0.0442312	Not
MC3R	20.5903	-1.44599	0.534947	-2.70306	0.0068705	0.0442312	Down
HMGCS1	797.171	-0.513078	0.189841	-2.70268	0.00687832	0.0442312	Not
CHURC1	358.237	-0.56379	0.208619	-2.70249	0.00688225	0.0442312	Not
RAB19	126.699	-0.681679	0.252331	-2.70152	0.00690226	0.0443331	Not
IFI27L2	669.772	0.60565	0.224227	2.70106	0.00691189	0.0443683	Not
PXMP4	178.463	-0.575044	0.212913	-2.70084	0.00691652	0.0443713	Not
XPNPEP1	1992.84	0.390637	0.144671	2.70018	0.00693014	0.0444261	Not
FAM53C	353.3	-0.50431	0.186803	-2.69969	0.00694031	0.0444261	Not
CSRNP1	774.968	-0.449737	0.166592	-2.69963	0.00694172	0.0444261	Not
ARMC6	398.506	-0.508867	0.188467	-2.70003	0.00693342	0.0444261	Not
NHEJ1	349.558	-0.493782	0.183061	-2.69736	0.00698925	0.0446931	Not
HAP1	667.855	0.453746	0.168226	2.69723	0.0069918	0.0446931	Not
SLC23A1	682.348	0.494203	0.183258	2.69676	0.00700186	0.0447306	Not
ND5	91429.6	1.23552	0.458218	2.69635	0.0070104	0.0447316	Up
DPYD	482.882	-0.598057	0.221793	-2.69646	0.00700802	0.0447316	Not
SLC7A6	62.6392	-1.02098	0.378895	-2.69462	0.00704687	0.0449375	Down
EXPH5	40.8566	-0.99278	0.369097	-2.68975	0.00715052	0.0455712	Not
RND2	292.415	-0.510563	0.189893	-2.68869	0.00717324	0.0456615	Not
PKHD1L1	206.882	0.571502	0.212553	2.68875	0.0071721	0.0456615	Not
CFAP97	117.898	-0.699801	0.260332	-2.68811	0.00718571	0.0457136	Not
LARP4B	1603.69	0.488863	0.181929	2.6871	0.0072075	0.0458249	Not
FOXS1	426.661	0.572584	0.213353	2.68374	0.00728043	0.046261	Not
SMAD6	693.428	-0.635189	0.236705	-2.68347	0.00728631	0.0462675	Not
MAN2C1	592.505	0.570812	0.212728	2.68329	0.00729011	0.0462675	Not
ZSWIM8	2000.18	0.467112	0.174097	2.68305	0.00729548	0.0462741	Not
CCDC148	42.7171	-1.01219	0.377447	-2.68166	0.00732573	0.0464108	Down
ACIN1	2118.15	0.451152	0.168234	2.68169	0.0073251	0.0464108	Not
TXLNA	1867.5	-0.408553	0.152433	-2.68022	0.00735739	0.0465837	Not
SLC12A6	73.9918	-1.02958	0.38428	-2.67925	0.0073788	0.0466639	Down
RNASEL	407.726	-0.48967	0.182759	-2.67932	0.00737711	0.0466639	Not
ESCO2	163.043	-0.600269	0.224067	-2.67897	0.00738486	0.0466746	Not
PCYOX1	523.328	-0.654048	0.244196	-2.67838	0.00739798	0.0467298	Not
VIM	30893.8	0.376661	0.14068	2.67744	0.00741878	0.0468335	Not
SNRNP25	1512.37	0.585182	0.218679	2.67599	0.00745086	0.0470083	Not
PPP2R3B	397.684	0.536254	0.200608	2.67315	0.00751435	0.0473808	Not
GSTZ1	181.243	-0.546748	0.204562	-2.67277	0.00752285	0.0474064	Not
NUAK2	933.953	-0.433609	0.16227	-2.67215	0.00753674	0.0474389	Not
LRRC20	149.94	-0.708937	0.265307	-2.67214	0.0075369	0.0474389	Not
KCNK12	2369.41	-0.455483	0.17047	-2.67192	0.00754181	0.0474419	Not
LAT	257.867	0.609835	0.228317	2.671	0.00756256	0.0475444	Not
MAP3K1	799.799	0.436584	0.163591	2.66875	0.00761343	0.0478332	Not
ANKIB1	1052.85	0.393255	0.147366	2.66857	0.00761746	0.0478332	Not
EIF2AK2	782.249	-0.568198	0.212962	-2.66807	0.00762895	0.0478771	Not
SIAH1	238.021	-0.567852	0.212959	-2.66648	0.00766496	0.0480749	Not
BRMS1L	142.181	-0.642698	0.241236	-2.66419	0.00771744	0.0483756	Not
RELL1	711.444	-0.62068	0.233288	-2.66058	0.00780071	0.0488549	Not
MECP2	542.477	-0.498988	0.187556	-2.66047	0.00780306	0.0488549	Not
PDCL	332.074	-0.575854	0.21654	-2.65935	0.0078292	0.0489898	Not
TMEM167B	726.735	-0.493978	0.185801	-2.65864	0.00784562	0.0490351	Not
TAF4B	201.585	-0.592817	0.22297	-2.65873	0.00784352	0.0490351	Not
ANKS3	470.415	0.487073	0.183274	2.65762	0.00786939	0.0491549	Not
TMEM170B	52.2694	0.874855	0.329293	2.65677	0.00788941	0.0492511	Not
NEDD8	950.58	-0.422366	0.159102	-2.65469	0.00793811	0.0495262	Not
ZBTB38	441.234	-0.520506	0.196229	-2.65254	0.00798884	0.0498136	Not
CSTF1	805.298	-0.431627	0.162754	-2.65202	0.00800123	0.0498326	Not
CSTB	1758.38	0.485622	0.183109	2.65209	0.00799955	0.0498326	Not
CCDC71	181.71	-0.558747	0.210713	-2.6517	0.00800881	0.0498507	Not
RAB3GAP1	204.924	-0.773901	0.291968	-2.65064	0.00803401	0.0499785	Not
DAPK3	1674.69	0.455024	0.171689	2.65027	0.00804267	0.0500032	Not
STX6	783.116	0.422947	0.159745	2.64764	0.00810566	0.0503348	Not
SLC5A6	15578.5	0.400351	0.151221	2.64745	0.00811014	0.0503348	Not
PMM1	695.742	0.490069	0.185091	2.64772	0.00810373	0.0503348	Not
DNAJC25	753.3	0.464044	0.175358	2.64627	0.00813853	0.0504816	Not
USO1	3510.55	0.410428	0.155146	2.64544	0.00815859	0.0505766	Not
HOXD4	136.449	0.752253	0.284437	2.64471	0.00817605	0.0506422	Not
CHPF2	806.129	-0.543603	0.205552	-2.6446	0.00817865	0.0506422	Not
INTS11	1875.37	0.426095	0.161141	2.64424	0.00818757	0.050668	Not
SNX2	1101.62	-0.44552	0.168541	-2.64339	0.00820804	0.0507592	Not
NPRL2	111.688	0.683871	0.258725	2.64323	0.00821182	0.0507592	Not
KIF1BP	413.711	-0.51602	0.195343	-2.64161	0.00825123	0.0509438	Not
EIF3L	2508.32	-0.420438	0.159154	-2.6417	0.00824903	0.0509438	Not
KDM2B	833.027	0.432293	0.163685	2.64101	0.00826597	0.0510053	Not
TMEM87B	550.268	0.471083	0.178402	2.64057	0.00827669	0.051042	Not
COX15	258.438	-0.510518	0.193362	-2.64021	0.00828546	0.0510665	Not
POLD2	271.365	-0.568412	0.215416	-2.63866	0.00832336	0.0512705	Not
KANK2	547.466	0.555698	0.210691	2.63751	0.00835175	0.0514158	Not
WDR74	933.057	0.459622	0.174295	2.63703	0.00836355	0.0514587	Not
TTC9	177.601	0.596588	0.226356	2.63562	0.00839835	0.0516431	Not
PYGO1	36.7932	-1.16654	0.442663	-2.63527	0.00840693	0.0516506	Not
HSD11B1L	385.44	0.502338	0.190628	2.63518	0.00840925	0.0516506	Not
JPH3	35.1686	-1.12941	0.429338	-2.63059	0.00852372	0.0523236	Not
CKAP4	467.505	-0.601359	0.228684	-2.62965	0.00854736	0.0524385	Not
RCL1	634.682	-0.436325	0.165983	-2.62873	0.0085705	0.0525247	Not
MST1	527.966	0.512768	0.19508	2.6285	0.00857616	0.0525247	Not
CTF1	11.3596	2.10238	0.799825	2.62855	0.00857493	0.0525247	Not
SAC3D1	22.3594	-1.27651	0.485711	-2.62813	0.00858568	0.0525442	Not
LRRC42	437.346	0.461683	0.175691	2.62781	0.00859359	0.0525442	Not
IDE	937.732	-0.598725	0.227843	-2.62779	0.00859411	0.0525442	Not
RBM47	1059.66	-0.452218	0.172113	-2.62745	0.00860273	0.0525668	Not
MTMR9	330.611	-0.557374	0.212209	-2.62654	0.00862582	0.0526175	Not
MINPP1	587.7	-0.490377	0.186694	-2.62663	0.00862345	0.0526175	Not
LATS1	554.696	-0.484117	0.184294	-2.62687	0.00861735	0.0526175	Not
TRAK2	346.828	-0.600141	0.228547	-2.6259	0.00864211	0.0526868	Not
CASKIN1	128.059	0.725654	0.276388	2.62549	0.00865234	0.052719	Not
B3GALT6	334.374	-0.622439	0.237099	-2.62523	0.00865898	0.0527294	Not
MIF	22743.5	0.49149	0.18727	2.62451	0.00867748	0.0528119	Not
TBPL1	53.473	-0.899012	0.342572	-2.6243	0.00868277	0.052814	Not
CIART	55.2328	0.910925	0.347175	2.62382	0.00869503	0.0528584	Not
GALE	2100.88	0.492384	0.187696	2.6233	0.00870814	0.052908	Not
MTA2	1832.99	-0.418094	0.159408	-2.6228	0.00872108	0.0529565	Not
SP4	27.2509	-1.22356	0.466897	-2.62063	0.00877669	0.0532639	Not
MYBPC2	33.6347	1.19903	0.457594	2.62029	0.00878539	0.0532864	Not
GDPD5	1034.11	0.412934	0.157617	2.61985	0.00879673	0.0533249	Not
TMEM200A	39.9291	-1.08774	0.415328	-2.61899	0.00881896	0.0534293	Not
IL17RC	333.774	0.55401	0.211605	2.61814	0.00884107	0.0535328	Not
PAPD7	1894.83	0.425553	0.162596	2.61724	0.0088645	0.0536443	Not
POLR2B	1384.88	-0.554416	0.211938	-2.61593	0.00889846	0.0538193	Not
TAPT1	686.934	0.422743	0.161621	2.61564	0.00890607	0.0538348	Not
ESRRA	88.2658	-0.896275	0.342838	-2.61428	0.00894164	0.0540193	Not
TMEM159	59.9346	-0.821907	0.31449	-2.61346	0.0089631	0.0540266	Not
NLE1	1327.49	0.503103	0.192474	2.61387	0.00895232	0.0540266	Not
FBXO45	19.0417	-1.45188	0.55546	-2.61383	0.00895337	0.0540266	Not
EPOP	31.9287	-1.21082	0.46327	-2.61365	0.00895805	0.0540266	Not
VRK3	275.688	-0.492991	0.188694	-2.61265	0.00898426	0.0541236	Not
POLR1A	480.473	-0.660377	0.252897	-2.61125	0.00902131	0.0541939	Not
MGEA5	765.97	0.44992	0.172288	2.61144	0.00901608	0.0541939	Not
GRHPR	550.981	-0.628284	0.240595	-2.61138	0.0090178	0.0541939	Not
GAA	867.161	-0.619986	0.237363	-2.61198	0.00900204	0.0541939	Not
ARFGAP1	2861.55	0.483205	0.185008	2.6118	0.00900663	0.0541939	Not
DUSP4	2054.96	0.420912	0.161288	2.6097	0.00906218	0.0544087	Not
ELP3	385.747	-0.48175	0.184652	-2.60896	0.00908181	0.054496	Not
COL14A1	1186.64	-0.561196	0.215128	-2.60865	0.00908991	0.0544983	Not
CDC23	29.3584	-1.10055	0.421929	-2.60837	0.00909752	0.0544983	Not
AP2A2	1372.64	0.423929	0.16252	2.60847	0.00909467	0.0544983	Not
ORAI1	688.112	-0.474476	0.18192	-2.60816	0.0091031	0.0545012	Not
MRM2	498.091	0.483229	0.185318	2.60757	0.0091187	0.0545334	Not
FAM160B1	564.371	0.427299	0.163861	2.6077	0.00911533	0.0545334	Not
EHBP1L1	1195.11	0.45737	0.175422	2.60726	0.00912702	0.0545526	Not
GIPC1	1394.2	-0.414801	0.15914	-2.60652	0.00914676	0.0546319	Not
CENPU	243.513	-0.57728	0.221488	-2.60638	0.00915053	0.0546319	Not
DVL2	323.189	-0.574038	0.220274	-2.60602	0.00916013	0.0546587	Not
COX19	439.277	0.465075	0.178544	2.60482	0.00919237	0.0548204	Not
RTL6	46.0996	-1.31427	0.504903	-2.603	0.00924106	0.05508	Not
TEX2	209.713	-0.745328	0.286497	-2.60152	0.00928109	0.0552569	Not
GMPS	893.647	-0.469419	0.180435	-2.6016	0.00927908	0.0552569	Not
RF01151	28.1148	1.30066	0.500047	2.60108	0.00929302	0.0552971	Not
ARID2	442.954	0.4869	0.187221	2.60067	0.00930428	0.0553333	Not
ARPC2	5177.04	0.365745	0.140647	2.60045	0.00931014	0.0553373	Not
C1orf174	212.634	-0.584737	0.224888	-2.60012	0.00931909	0.0553597	Not
TMEM143	78.6178	-0.822128	0.316301	-2.59919	0.00934427	0.055373	Not
SIM1	33.5036	-1.14566	0.440795	-2.59908	0.00934728	0.055373	Not
PRELID1	1522.58	-0.51387	0.197676	-2.59955	0.00933465	0.055373	Not
LMF1	769.614	0.457437	0.175953	2.59976	0.0093288	0.055373	Not
CCSAP	97.9122	-0.681598	0.26223	-2.59923	0.0093432	0.055373	Not
SNX10	531.797	0.448315	0.172509	2.59879	0.00935524	0.0553894	Not
LMCD1	16.0191	-1.63839	0.630894	-2.59693	0.00940606	0.0556595	Not
PHF14	284.77	-0.564644	0.217481	-2.59629	0.00942374	0.0557332	Not
SCP2	475.712	-0.522652	0.201442	-2.59455	0.00947137	0.0559839	Not
WDSUB1	78.9436	-0.878691	0.338732	-2.59406	0.00948503	0.0560289	Not
TC2N	281.755	0.55619	0.214423	2.5939	0.00948948	0.0560289	Not
USP1	1120.37	-0.524962	0.202436	-2.59323	0.00950802	0.0561073	Not
PGM3	435.206	-0.56749	0.218853	-2.59302	0.00951371	0.0561099	Not
HHIPL1	614.903	-0.737082	0.284509	-2.59071	0.00957772	0.0564562	Not
MPP5	202.442	-0.632039	0.244098	-2.58928	0.00961766	0.0566578	Not
FHL3	357.536	-0.575831	0.222405	-2.58911	0.00962254	0.0566578	Not
TMSB4X	21880.9	0.470822	0.181867	2.58882	0.00963046	0.0566732	Not
ZNF106	252.67	-0.635988	0.245725	-2.58821	0.00964756	0.056723	Not
LCA5	97.1168	-0.716893	0.276992	-2.58814	0.00964955	0.056723	Not
TNFRSF12A	5965.75	0.404963	0.156515	2.58738	0.00967098	0.0567864	Not
AMOTL2	1687.62	-0.446741	0.172653	-2.5875	0.00966739	0.0567864	Not
KCNK1	2175.27	0.371785	0.143806	2.58532	0.00972878	0.0570944	Not
PDXDC1	314.473	-0.692946	0.268086	-2.58479	0.00974371	0.0571083	Not
NUP43	317.379	-0.511411	0.19786	-2.58471	0.00974602	0.0571083	Not
AEN	1467.82	-0.362874	0.140395	-2.58467	0.00974719	0.0571083	Not
ZNF322	262.675	-0.483392	0.187128	-2.58322	0.00978836	0.0572866	Not
GAS8	206.234	0.563033	0.217957	2.58323	0.00978793	0.0572866	Not
RPL19	32826	0.531884	0.205945	2.58265	0.00980455	0.0573499	Not
CREB5	31.3399	1.10921	0.429582	2.58208	0.00982079	0.0574134	Not
WDR19	236.502	-0.577244	0.223628	-2.58127	0.00984383	0.0574317	Not
POLG2	108.298	0.724922	0.280846	2.58121	0.00984544	0.0574317	Not
PDE2A	518.3	0.463247	0.179459	2.58135	0.00984143	0.0574317	Not
EIF2AK1	274.405	-0.663383	0.257002	-2.58123	0.00984482	0.0574317	Not
ACHE	25.9314	1.42813	0.553417	2.58057	0.0098638	0.0575074	Not
ZBTB45	203.554	-0.665367	0.257921	-2.57973	0.00988766	0.0576151	Not
CD99	8937.97	0.443693	0.172076	2.57847	0.00992376	0.0577939	Not
SPSB3	507.349	0.630875	0.244715	2.578	0.0099374	0.0578321	Not
NAA40	1407.25	-0.408671	0.15853	-2.57787	0.00994117	0.0578321	Not
CEP57L1	17.9758	-1.47079	0.570989	-2.57586	0.00999898	0.0581367	Not
COX7A2L	3964.75	0.461448	0.179164	2.57556	0.0100076	0.0581555	Not
FN3KRP	253.497	-0.566512	0.220221	-2.57247	0.0100976	0.0586465	Not
RBBP7	1601.21	-0.425535	0.165533	-2.5707	0.0101493	0.0589144	Not
HVCN1	53.9223	-0.870963	0.33892	-2.56982	0.0101751	0.0590321	Not
GALNT12	256.549	-0.561851	0.218719	-2.56883	0.0102042	0.0591689	Not
TMEM63C	145.378	0.600064	0.233658	2.56812	0.0102251	0.0592576	Not
EDF1	4225.62	0.508548	0.198063	2.5676	0.0102404	0.0593143	Not
SLIT3	159.902	-0.566101	0.220641	-2.56571	0.0102964	0.0596064	Not
ZNF79	24.2339	-1.32174	0.515261	-2.56518	0.0103122	0.0596653	Not
GRAMD1A	601.298	0.500187	0.195055	2.56434	0.0103374	0.0597786	Not
PCNX4	366.692	-0.48431	0.188925	-2.56351	0.010362	0.0598887	Not
TNRC6A	244.514	0.652479	0.254557	2.5632	0.0103714	0.0599103	Not
VAMP3	188.893	-0.576138	0.224887	-2.5619	0.0104103	0.0601024	Not
PRR22	12.735	1.65153	0.644964	2.56065	0.0104475	0.060285	Not
SDF2	1180.18	-0.373197	0.145768	-2.56022	0.0104606	0.060328	Not
COG3	4684.86	-0.352335	0.137633	-2.55997	0.0104682	0.060339	Not
CELF1	868.078	-0.418993	0.163709	-2.55938	0.010486	0.060409	Not
WASF2	1716.58	0.360862	0.141022	2.55891	0.0105002	0.0604584	Not
PPP4R2	808.86	0.415455	0.162469	2.55712	0.0105541	0.060736	Not
PML	259.432	-0.598329	0.234094	-2.55594	0.0105902	0.0609105	Not
FANCA	539.565	0.582835	0.2281	2.55517	0.0106136	0.0610123	Not
WDR77	3525.19	-0.350328	0.137134	-2.55465	0.0106295	0.0610382	Not
PTPN6	305.714	0.511402	0.200176	2.55477	0.0106259	0.0610382	Not
MYO9B	1601.94	0.413169	0.161768	2.55408	0.0106468	0.0611045	Not
C11orf95	19.858	-1.48775	0.582819	-2.55267	0.0106899	0.0613192	Not
MAP4K4	4516.18	0.367588	0.144058	2.55166	0.010721	0.0614645	Not
RPL22	13132.8	0.53478	0.209634	2.55101	0.0107411	0.0615466	Not
THBD	274.667	-0.610664	0.23952	-2.54953	0.0107868	0.061752	Not
STN1	204.396	-0.556713	0.218397	-2.54909	0.0108006	0.061752	Not
PROB1	116.081	-0.936232	0.367306	-2.54891	0.0108059	0.061752	Not
PEX13	380.058	-0.508823	0.199595	-2.54928	0.0107946	0.061752	Not
ATP6V1A	1369.8	-0.512718	0.201145	-2.549	0.0108032	0.061752	Not
DZIP1	6544.18	-0.454708	0.17842	-2.54852	0.010818	0.0617883	Not
THOC2	466.548	0.461339	0.181148	2.54675	0.0108732	0.0619048	Not
PRKDC	607.339	0.511182	0.200718	2.54676	0.0108727	0.0619048	Not
HSPA2	45.6828	-0.928801	0.364689	-2.54683	0.0108707	0.0619048	Not
FUZ	707.366	0.481187	0.18891	2.54718	0.0108597	0.0619048	Not
DNAJC9	300.244	-0.566958	0.222555	-2.54749	0.0108501	0.0619048	Not
DAAM1	322.571	0.514899	0.202117	2.54753	0.0108488	0.0619048	Not
WRN	394.97	0.518671	0.203701	2.54623	0.0108893	0.0619635	Not
UNG	439.863	-0.657294	0.258354	-2.54416	0.0109539	0.0622564	Not
TNFAIP8	437.295	-0.467101	0.183605	-2.54405	0.0109576	0.0622564	Not
MSMO1	643.082	-0.439986	0.172949	-2.54403	0.0109583	0.0622564	Not
ASNSD1	716.926	-0.406858	0.15999	-2.54303	0.0109897	0.0624016	Not
ZMIZ1	251.605	1.52973	0.601664	2.5425	0.0110064	0.0624633	Not
COMMD9	319.82	-0.489096	0.192418	-2.54184	0.0110269	0.0625464	Not
SPTY2D1	493.643	-0.58026	0.228319	-2.54145	0.0110395	0.0625843	Not
KBTBD11	23.5767	-1.65652	0.651952	-2.54087	0.0110578	0.062655	Not
DPP7	1767.38	0.490532	0.193116	2.5401	0.0110822	0.0627598	Not
INSR	79.2731	0.845512	0.333035	2.53881	0.011123	0.0629579	Not
SLC41A2	51.2046	-0.934703	0.368219	-2.53844	0.0111347	0.0629905	Not
CNOT11	280.115	-0.730713	0.287909	-2.538	0.0111488	0.0630368	Not
FUK	360.365	0.44098	0.173784	2.53751	0.0111643	0.0630765	Not
CUL2	390.778	0.428452	0.168854	2.53741	0.0111676	0.0630765	Not
KLC2	1443.08	0.501836	0.19781	2.53696	0.0111819	0.0631237	Not
HEATR1	416.504	-0.612582	0.241486	-2.53672	0.0111895	0.0631316	Not
CCDC130	361.188	0.507026	0.199888	2.53655	0.0111951	0.0631316	Not
XPO6	1811.61	0.427101	0.168434	2.53572	0.0112217	0.0632381	Not
CACNB3	187.854	0.688502	0.271535	2.53559	0.0112259	0.0632381	Not
DDB1	1401.32	-0.674724	0.26617	-2.53494	0.0112468	0.0632556	Not
BHLHE40	6478.14	0.36105	0.142421	2.53509	0.0112417	0.0632556	Not
ADAM33	24.4315	1.1934	0.470757	2.53506	0.0112428	0.0632556	Not
QDPR	2132.54	-0.427006	0.168501	-2.53415	0.0112721	0.0633646	Not
LRRC8C	112.936	0.671076	0.264909	2.53324	0.0113015	0.0634967	Not
HSD17B7	351.622	-0.475706	0.187831	-2.53262	0.0113213	0.0635742	Not
BCAS4	2658.83	0.368883	0.145726	2.53135	0.0113624	0.0637714	Not
TMEM185A	365.858	0.46206	0.182621	2.53015	0.0114013	0.0638892	Not
MORC3	200.969	0.543431	0.214782	2.53015	0.0114013	0.0638892	Not
BIN1	981.399	0.441933	0.17466	2.53025	0.0113981	0.0638892	Not
UBLCP1	478.071	-0.601321	0.237778	-2.52892	0.0114414	0.0640801	Not
EIF1	6019.46	-0.35806	0.141616	-2.52839	0.0114588	0.0641441	Not
NPAS1	211.08	0.558769	0.221062	2.52766	0.0114825	0.0641825	Not
LEPROT	974.177	-0.450417	0.178198	-2.52762	0.0114837	0.0641825	Not
FANCI	207.514	0.585014	0.231431	2.52781	0.0114776	0.0641825	Not
SLTM	1012.92	0.498179	0.197132	2.52714	0.0114995	0.0642374	Not
OLA1	1278.54	-0.420464	0.166421	-2.52651	0.0115204	0.0642528	Not
FBXO11	388.516	-0.636831	0.252053	-2.52657	0.0115182	0.0642528	Not
CSPP1	735.958	0.386025	0.152772	2.52681	0.0115104	0.0642528	Not
TRPC4AP	733.512	-0.649293	0.257195	-2.52452	0.0115856	0.0645832	Not
SFSWAP	1650.42	0.483705	0.191623	2.52425	0.0115946	0.0645992	Not
RIPK2	937.415	-0.396312	0.157066	-2.52322	0.0116287	0.0647554	Not
DDX19B	191.615	-0.674065	0.267193	-2.52276	0.0116437	0.0647715	Not
CPSF1	10640.4	0.466459	0.1849	2.52276	0.0116437	0.0647715	Not
RNF185	453.028	-0.450788	0.178713	-2.52241	0.0116554	0.0648026	Not
NR2F6	1652.24	-0.411273	0.163118	-2.52132	0.0116915	0.0649699	Not
IFIT2	111.142	-0.838998	0.332939	-2.51998	0.0117362	0.0651502	Not
ARF4	2343.92	-0.423487	0.168047	-2.52006	0.0117336	0.0651502	Not
GABBR1	390.966	0.521972	0.207211	2.51903	0.0117678	0.0652916	Not
RF00156	59.0262	0.799037	0.317248	2.51865	0.0117806	0.0653287	Not
RPA1	1521.07	-0.361668	0.143613	-2.51835	0.0117907	0.0653509	Not
ANO9	113.386	0.651086	0.258957	2.51427	0.011928	0.0660777	Not
WBP1L	869.457	-0.405082	0.161171	-2.51338	0.0119582	0.0661759	Not
SPHK1	208.498	-0.519032	0.206502	-2.51345	0.0119556	0.0661759	Not
RTCB	966.662	-0.388259	0.154502	-2.51298	0.0119717	0.0662167	Not
MAML2	318.373	-0.498188	0.198296	-2.51234	0.0119932	0.066301	Not
USP18	102.642	-0.724427	0.288375	-2.5121	0.0120017	0.0663135	Not
ASXL3	99.5992	0.689337	0.274628	2.51008	0.0120704	0.066659	Not
TRIM32	213.766	-0.590544	0.235372	-2.50899	0.0121078	0.0668164	Not
PPP1R3E	306.85	0.55551	0.221431	2.50873	0.0121166	0.0668164	Not
MTHFSD	267.663	0.578428	0.23057	2.50869	0.012118	0.0668164	Not
CHIC1	313.556	-0.502406	0.20028	-2.50852	0.012124	0.0668164	Not
POLE3	1593.78	-0.371022	0.147973	-2.50736	0.0121637	0.0670006	Not
FBXL3	549.74	-0.475331	0.189685	-2.5059	0.0122142	0.067244	Not
IFT88	1402.95	0.418363	0.166967	2.50566	0.0122223	0.0672542	Not
UBR5	1588.79	0.401508	0.160312	2.50454	0.0122612	0.0673987	Not
PFKL	7737.21	0.440239	0.175772	2.5046	0.0122591	0.0673987	Not
NUP153	691.505	-0.45043	0.179866	-2.50425	0.0122712	0.0674187	Not
APOLD1	60.7451	0.953761	0.380976	2.50347	0.0122984	0.0675334	Not
PTPN1	2208.11	0.370694	0.148095	2.50309	0.0123115	0.0675527	Not
CYB561D1	109.23	-0.692761	0.276772	-2.503	0.0123145	0.0675527	Not
FBXL20	66.7052	0.733656	0.293168	2.50251	0.0123316	0.0675768	Not
CDV3	727.864	-0.526456	0.21036	-2.50264	0.0123271	0.0675768	Not
IFNAR1	197.065	-0.760549	0.304025	-2.5016	0.0123634	0.0677163	Not
SESN2	197.137	0.55207	0.220733	2.50107	0.0123817	0.0677819	Not
RARB	138.822	0.708205	0.283219	2.50055	0.0123999	0.0678121	Not
PLBD2	592.199	-0.619207	0.247627	-2.50056	0.0123996	0.0678121	Not
RNF215	438.781	0.427741	0.171141	2.49935	0.0124421	0.068008	Not
TSR3	62.7557	-0.868423	0.347515	-2.49895	0.0124562	0.0680502	Not
MAPK12	652.483	0.438121	0.175348	2.49858	0.0124693	0.0680868	Not
RAB3D	54.7769	-1.07285	0.429488	-2.49797	0.0124906	0.0681683	Not
PRKCH	340.272	-0.632271	0.253138	-2.49774	0.0124988	0.0681784	Not
TRIM13	663.075	0.496253	0.198847	2.49565	0.0125727	0.0684402	Not
STPG1	73.8398	-0.766228	0.30701	-2.49577	0.0125683	0.0684402	Not
QTRT1	602.712	0.491594	0.196977	2.49569	0.0125713	0.0684402	Not
PLXNA2	593.152	0.452254	0.181179	2.49617	0.0125543	0.0684402	Not
DIAPH2	127.455	-0.81955	0.328419	-2.49544	0.0125802	0.0684402	Not
ADGRL3	131.137	-0.675644	0.270768	-2.49529	0.0125853	0.0684402	Not
RAD54L	1208.28	0.496378	0.198977	2.49465	0.0126082	0.0685219	Not
OASL	155.423	-0.823698	0.330247	-2.49419	0.0126245	0.0685219	Not
IFT74	180.914	-0.582907	0.23371	-2.49415	0.012626	0.0685219	Not
H1F0	1602.11	-0.619088	0.248188	-2.49444	0.0126157	0.0685219	Not
SIRT7	859.596	0.493847	0.198115	2.49273	0.0126764	0.0687605	Not
CASKIN2	280.901	-0.607566	0.243781	-2.49226	0.0126933	0.0688173	Not
RABL6	3971.22	0.468249	0.187917	2.49179	0.01271	0.068838	Not
44623	112.751	-0.672418	0.269847	-2.49185	0.0127081	0.068838	Not
SAR1A	1741.24	-0.437667	0.175674	-2.49136	0.0127256	0.0688872	Not
TTLL10	75.4227	0.986071	0.395873	2.49088	0.0127428	0.0689454	Not
AKIRIN2	1131.42	-0.372948	0.149752	-2.49043	0.0127587	0.0689967	Not
BICD1	80.5762	-0.720341	0.289325	-2.48973	0.012784	0.0690852	Not
ALDH6A1	190.055	-0.557807	0.224053	-2.48962	0.012788	0.0690852	Not
OSGEP	238.353	0.606352	0.243672	2.48839	0.0128323	0.0692542	Not
FBXO30	293.355	-0.556891	0.223794	-2.48841	0.0128316	0.0692542	Not
ATP5F1A	10735.1	-0.363834	0.146223	-2.48821	0.0128388	0.0692545	Not
SYVN1	504.037	0.549932	0.22106	2.48771	0.012857	0.0693172	Not
MAST4	156.776	-0.578311	0.232485	-2.48752	0.0128637	0.0693187	Not
GPRIN3	36.3414	-0.986889	0.396795	-2.48715	0.0128772	0.0693563	Not
NFATC3	62.3727	-0.817472	0.32883	-2.486	0.0129188	0.0695452	Not
SDC1	1341.6	0.356904	0.143599	2.48543	0.0129397	0.0696225	Not
AHCY	2877.86	-0.373162	0.150171	-2.48492	0.012958	0.069686	Not
PRAM1	56.7266	0.880357	0.354395	2.48412	0.0129873	0.0698086	Not
RF00281	204.913	0.685471	0.276117	2.48254	0.0130449	0.0700826	Not
SEC61B	4052.31	0.472393	0.190319	2.48211	0.0130608	0.0700978	Not
C14orf28	104.167	0.68723	0.276856	2.48226	0.0130552	0.0700978	Not
RF00601	21.5212	1.25485	0.505738	2.48122	0.0130933	0.0702369	Not
RAB3IP	472.635	-0.429248	0.173014	-2.48101	0.0131011	0.0702434	Not
SOX18	7.69784	2.11566	0.853397	2.4791	0.0131714	0.0705844	Not
STARD5	27.6149	1.08079	0.436249	2.47746	0.0132321	0.0708543	Not
FAM210B	65.2266	-0.871276	0.351692	-2.47738	0.013235	0.0708543	Not
PPP3CB	478.639	-0.475227	0.191898	-2.47645	0.0132695	0.0710036	Not
NUDT12	65.8848	-0.820094	0.331487	-2.47398	0.0133616	0.0714603	Not
SETBP1	93.1492	-0.73393	0.296721	-2.47347	0.0133809	0.0715276	Not
NSUN3	166.809	-0.557752	0.225546	-2.4729	0.0134021	0.0716051	Not
[truncated: 8,677 more rows]
