# Supplementary material for: Chromatin Accessibility and Transcriptional Landscape during Inhibition of Salmonella enterica by Lactobacillus reuteri in IPEC-J2 Cells
Source: Cells. 2023 Mar 22;12(6):968. doi: 10.3390/cells12060968 (PMC10046971; doi:10.3390/cells12060968)
Supplement: Supplementary file 1 [file cells-12-00968-s001.zip › Table S3.xlsx]

## Sheet: Sheet 1
Table S3. KEGG enrichment analysis of differential expression genes between the S. enterica BNCC186354 and control groups
ID	Description	GeneRatio	BgRatio	pvalue	p.adjust	qvalue	geneID	Count
ssc04066	HIF-1 signaling pathway	13/216	109/8838	2.28367e-06	0.000591471	0.000487984	ALDOC/EGFR/EGLN1/EGLN3/HK2/MAP2K1/MKNK2/PFKFB3/PIK3R1/SERPINE1/VEGFA/EGLN2/IL6	13
ssc04014	Ras signaling pathway	18/216	234/8838	1.58804e-05	0.00205651	0.00169669	CSF1R/EFNA1/EGFR/ETS1/ETS2/GNB3/MAP2K1/MAPK10/PDGFA/PDGFRB/PGF/PIK3R1/RASA2/RASSF5/RGL1/VEGFA/VEGFC/SHC2	18
ssc04015	Rap1 signaling pathway	16/216	214/8838	6.71293e-05	0.00579549	0.00478149	ADCY8/CSF1R/EFNA1/EGFR/GNAO1/MAP2K1/PDGFA/PDGFRB/PGF/PIK3R1/RAP1GAP/RASSF5/VEGFA/VEGFC/P2RY1/PFN2	16
ssc04910	Insulin signaling pathway	11/216	136/8838	0.000482859	0.0253951	0.0209518	FLOT1/GYS1/HK2/MAP2K1/MAPK10/MKNK2/PIK3R1/PPP1R3B/SH2B2/PPP1R3F/SHC2	11
ssc04360	Axon guidance	13/216	182/8838	0.000506216	0.0253951	0.0209518	ABLIM1/EFNA1/EFNB1/NTNG2/PIK3R1/PLXNA1/SEMA3C/SEMA4B/SEMA4C/SEMA7A/SSH1/SEMA6A/WNT5A	13
ssc01521	EGFR tyrosine kinase inhibitor resistance	8/216	78/8838	0.000602937	0.0253951	0.0209518	EGFR/MAP2K1/PDGFA/PDGFRB/PIK3R1/VEGFA/IL6/SHC2	8
ssc04010	MAPK signaling pathway	17/216	289/8838	0.000704507	0.0253951	0.0209518	CACNA2D2/CSF1R/DUSP10/EFNA1/EGFR/IL1A/MAP2K1/MAP3K6/MAPK10/MKNK2/PDGFA/PDGFRB/PGF/RASA2/RPS6KA5/VEGFA/VEGFC	17
ssc04933	AGE-RAGE signaling pathway in diabetic complications	9/216	101/8838	0.000784403	0.0253951	0.0209518	F3/IL1A/MAPK10/PIK3R1/PLCD3/SERPINE1/VEGFA/VEGFC/IL6	9
ssc04072	Phospholipase D signaling pathway	11/216	149/8838	0.00103744	0.0280468	0.0231396	ADCY8/AGPAT4/EGFR/F2/GRM2/MAP2K1/PDGFA/PDGFRB/PIK3R1/PTGFR/SHC2	11
ssc04926	Relaxin signaling pathway	10/216	130/8838	0.00127794	0.0280468	0.0231396	ADCY8/EGFR/GNAO1/GNB3/MAP2K1/MAPK10/PIK3R1/VEGFA/VEGFC/SHC2	10
ssc05211	Renal cell carcinoma	7/216	68/8838	0.00129323	0.0280468	0.0231396	EGLN1/EGLN3/ETS1/MAP2K1/PIK3R1/VEGFA/EGLN2	7
ssc00500	Starch and sucrose metabolism	5/216	34/8838	0.00129947	0.0280468	0.0231396	GYG2/GYS1/HK2/TREH/GYG1	5
ssc04657	IL-17 signaling pathway	8/216	89/8838	0.00144428	0.0283924	0.0234248	IL17B/IL17D/MAPK10/MAPK15/PTGS2/TRAF3IP2/CCL20/IL6	8
ssc05214	Glioma	7/216	70/8838	0.00153473	0.0283924	0.0234248	CAMK1G/EGFR/MAP2K1/PDGFA/PDGFRB/PIK3R1/SHC2	7
ssc05206	MicroRNAs in cancer	15/216	267/8838	0.00226969	0.03919	0.0323331	CD44/DDIT4/EFNA1/EGFR/MAP2K1/PDGFA/PDGFRB/PIK3R1/PLAU/PTGS2/RPS6KA5/SLC45A3/TIMP3/VEGFA/ZEB2	15
ssc04510	Focal adhesion	12/216	200/8838	0.00362639	0.0587022	0.0484314	EGFR/ITGB4/LAMA1/MAP2K1/MAPK10/PDGFA/PDGFRB/PGF/PIK3R1/VEGFA/VEGFC/SHC2	12
ssc04218	Cellular senescence	10/216	154/8838	0.0044369	0.0661441	0.0545712	ETS1/IL1A/MAP2K1/PIK3R1/RASSF5/SERPINE1/TRAF3IP2/IL6/LIN52/RAD9A	10
ssc05205	Proteoglycans in cancer	12/216	206/8838	0.00459689	0.0661441	0.0545712	CD44/EGFR/MAP2K1/NUDT16L1/PIK3R1/PLAU/PLAUR/TIMP3/VEGFA/WNT7B/FZD1/WNT5A	12
ssc04668	TNF signaling pathway	8/216	110/8838	0.00542073	0.070761	0.0583803	MAP2K1/MAPK10/PIK3R1/PTGS2/RPS6KA5/VEGFC/CCL20/IL6	8
ssc05202	Transcriptional misregulation in cancer	11/216	185/8838	0.00563648	0.070761	0.0583803	AFF1/CSF1R/PDGFA/PLAU/SLC45A3/SPI1/ETV1/HHEX/IL6/NR4A3/PBX1	11
ssc05230	Central carbon metabolism in cancer	6/216	67/8838	0.00573738	0.070761	0.0583803	EGFR/HK2/MAP2K1/PDGFRB/PIK3R1/SLC16A3	6
ssc04020	Calcium signaling pathway	13/216	244/8838	0.00681019	0.0801745	0.0661468	ADCY8/CAMK1G/EGFR/ITPKA/PDE1B/PDGFA/PDGFRB/PLCD3/TACR2/VEGFA/VEGFC/OXTR/PTGFR	13
ssc01522	Endocrine resistance	7/216	93/8838	0.0075743	0.0852932	0.0703699	ADCY8/DLL1/EGFR/MAP2K1/MAPK10/PIK3R1/SHC2	7
ssc04151	PI3K-Akt signaling pathway	16/216	347/8838	0.0109265	0.117915	0.0972841	CSF1R/DDIT4/EFNA1/EGFR/GNB3/GYS1/ITGB4/LAMA1/MAP2K1/PDGFA/PDGFRB/PGF/PIK3R1/VEGFA/VEGFC/IL6	16
ssc04370	VEGF signaling pathway	5/216	57/8838	0.0124383	0.12517	0.10327	MAP2K1/PIK3R1/PTGS2/VEGFA/SHC2	5
ssc04610	Complement and coagulation cascades	6/216	79/8838	0.0125654	0.12517	0.10327	F12/F2/F3/PLAU/PLAUR/SERPINE1	6
ssc05219	Bladder cancer	4/216	39/8838	0.0146187	0.140231	0.115696	EGFR/MAP2K1/RPS6KA5/VEGFA	4
ssc04810	Regulation of actin cytoskeleton	11/216	217/8838	0.0173819	0.160783	0.132652	BAIAP2/EGFR/F2/ITGB4/MAP2K1/PDGFA/PDGFRB/PIK3R1/SSH1/CHRM4/PFN2	11
ssc05225	Hepatocellular carcinoma	9/216	163/8838	0.0184153	0.164467	0.135691	EGFR/MAP2K1/PIK3R1/WNT7B/FZD1/SHC2/SMARCC1/TXNRD1/WNT5A	9
ssc04310	Wnt signaling pathway	9/216	164/8838	0.0190855	0.164771	0.135942	BAMBI/DKK4/MAPK10/PPARD/WNT7B/FZD1/PRICKLE2/SOX17/WNT5A	9
ssc04725	Cholinergic synapse	7/216	113/8838	0.0205739	0.171892	0.141817	ADCY8/CHRNB2/GNAO1/GNB3/MAP2K1/PIK3R1/CHRM4	7
ssc05221	Acute myeloid leukemia	5/216	66/8838	0.0222811	0.175743	0.144995	CSF1R/MAP2K1/PIK3R1/PPARD/SPI1	5
ssc05410	Hypertrophic cardiomyopathy	6/216	90/8838	0.0226076	0.175743	0.144995	CACNA2D2/ITGB4/LAMA1/MYBPC3/TPM2/IL6	6
ssc04071	Sphingolipid signaling pathway	7/216	118/8838	0.0253891	0.175743	0.144995	DEGS2/MAP2K1/MAPK10/PIK3R1/SGPP2/CERS2/SMPD2	7
ssc05224	Breast cancer	8/216	145/8838	0.025659	0.175743	0.144995	DLL1/EGFR/MAP2K1/PIK3R1/WNT7B/FZD1/SHC2/WNT5A	8
ssc05218	Melanoma	5/216	69/8838	0.0264359	0.175743	0.144995	EGFR/MAP2K1/PDGFA/PDGFRB/PIK3R1	5
ssc04973	Carbohydrate digestion and absorption	4/216	47/8838	0.0272777	0.175743	0.144995	HK2/PIK3R1/SLC2A5/ATP1B1	4
ssc04921	Oxytocin signaling pathway	8/216	148/8838	0.0285461	0.175743	0.144995	ADCY8/CACNA2D2/CAMK1G/EGFR/GNAO1/MAP2K1/PTGS2/OXTR	8
ssc04070	Phosphatidylinositol signaling system	6/216	95/8838	0.0285787	0.175743	0.144995	ITPK1/ITPKA/PIK3R1/PIP4P2/PLCD3/PI4K2A	6
ssc05414	Dilated cardiomyopathy	6/216	95/8838	0.0285787	0.175743	0.144995	ADCY8/CACNA2D2/ITGB4/LAMA1/MYBPC3/TPM2	6
ssc04917	Prolactin signaling pathway	5/216	71/8838	0.0294632	0.175743	0.144995	MAP2K1/MAPK10/PIK3R1/SOCS7/SHC2	5
ssc05215	Prostate cancer	6/216	96/8838	0.0298863	0.175743	0.144995	EGFR/MAP2K1/PDGFA/PDGFRB/PIK3R1/PLAU	6
ssc05231	Choline metabolism in cancer	6/216	96/8838	0.0298863	0.175743	0.144995	EGFR/MAP2K1/MAPK10/PDGFA/PDGFRB/PIK3R1	6
ssc05165	Human papillomavirus infection	14/216	328/8838	0.0301507	0.175743	0.144995	EGFR/HES2/HES6/ITGB4/LAMA1/MAP2K1/PDGFRB/PIK3R1/PTGS2/VEGFA/WNT7B/DLG3/FZD1/WNT5A	14
ssc04934	Cushing syndrome	8/216	150/8838	0.0305914	0.175743	0.144995	ADCY8/EGFR/MAP2K1/WNT7B/ASH2L/FZD1/PBX1/WNT5A	8
ssc00600	Sphingolipid metabolism	4/216	49/8838	0.0312131	0.175743	0.144995	DEGS2/SGPP2/CERS2/SMPD2	4
ssc04150	mTOR signaling pathway	8/216	153/8838	0.0338449	0.181829	0.150016	DDIT4/LPIN1/LPIN2/MAP2K1/PIK3R1/WNT7B/FZD1/WNT5A	8
ssc04916	Melanogenesis	6/216	99/8838	0.0340428	0.181829	0.150016	ADCY8/GNAO1/MAP2K1/WNT7B/FZD1/WNT5A	6
ssc05212	Pancreatic cancer	5/216	74/8838	0.0344001	0.181829	0.150016	EGFR/MAP2K1/MAPK10/PIK3R1/VEGFA	5
ssc04068	FoxO signaling pathway	7/216	130/8838	0.039961	0.206998	0.170781	BNIP3/CCNG2/EGFR/MAP2K1/MAPK10/PIK3R1/IL6	7
ssc04620	Toll-like receptor signaling pathway	6/216	104/8838	0.0417684	0.207462	0.171164	IRF5/IRF7/MAP2K1/MAPK10/PIK3R1/IL6	6
ssc04978	Mineral absorption	4/216	54/8838	0.0424439	0.207462	0.171164	ATP1B1/SLC31A1/SLC40A1/SLC46A1	4
ssc00051	Fructose and mannose metabolism	3/216	32/8838	0.0424537	0.207462	0.171164	ALDOC/HK2/PFKFB3	3
ssc04625	C-type lectin receptor signaling pathway	6/216	105/8838	0.0434357	0.208331	0.17188	IL17D/MAPK10/PIK3R1/PTGS2/EGR2/IL6	6
ssc04915	Estrogen signaling pathway	7/216	133/8838	0.0443113	0.208666	0.172157	ADCY8/EGFR/GNAO1/KRT18/MAP2K1/PIK3R1/SHC2	7
ssc05166	Human T-cell leukemia virus 1 infection	10/216	225/8838	0.0492014	0.227557	0.187742	ADCY8/ETS1/ETS2/MAP2K1/MAPK10/PIK3R1/SPI1/EGR2/IL6/ZFP36	10
ssc05167	Kaposi sarcoma-associated herpesvirus infection	9/216	196/8838	0.0509791	0.231642	0.191113	GNB3/IRF7/MAP2K1/MAPK10/PIK3R1/PTGS2/VEGFA/IL6/ZFP36	9
ssc04012	ErbB signaling pathway	5/216	84/8838	0.0543932	0.242894	0.200396	EGFR/MAP2K1/MAPK10/PIK3R1/SHC2	5
ssc04540	Gap junction	5/216	85/8838	0.0566965	0.248888	0.205342	ADCY8/EGFR/MAP2K1/PDGFA/PDGFRB	5
ssc04970	Salivary secretion	5/216	90/8838	0.0690434	0.298037	0.245891	ADCY8/BEST2/KCNN4/ATP1B1/BST1	5
ssc05226	Gastric cancer	7/216	149/8838	0.0725797	0.306916	0.253216	EGFR/MAP2K1/PIK3R1/WNT7B/FZD1/SHC2/WNT5A	7
ssc04722	Neurotrophin signaling pathway	6/216	120/8838	0.0734702	0.306916	0.253216	MAP2K1/MAPK10/PIK3R1/RPS6KA5/SH2B2/SHC2	6
ssc04380	Osteoclast differentiation	6/216	123/8838	0.080616	0.327415	0.270129	CSF1R/IL1A/MAP2K1/MAPK10/PIK3R1/SPI1	6
ssc05321	Inflammatory bowel disease	4/216	67/8838	0.0809057	0.327415	0.270129	IL1A/RORA/GATA3/IL6	4
ssc05223	Non-small cell lung cancer	4/216	70/8838	0.0916058	0.365014	0.301149	EGFR/MAP2K1/PIK3R1/RASSF5	4
ssc04080	Neuroactive ligand-receptor interaction	13/216	354/8838	0.0933233	0.366223	0.302147	ADRA2B/CHRNB2/F2/F2RL1/GRM2/P2RY2/P2RY6/TACR2/CHRM4/MC3R/OXTR/P2RY1/PTGFR	13
ssc00562	Inositol phosphate metabolism	4/216	71/8838	0.0953158	0.36846	0.303992	ITPK1/ITPKA/PLCD3/PI4K2A	4
ssc04742	Taste transduction	4/216	72/8838	0.0990958	0.377439	0.3114	ADCY8/GNB3/PDE1B/P2RY1	4
ssc04630	JAK-STAT signaling pathway	7/216	163/8838	0.104441	0.389816	0.321612	EGFR/IL17D/PDGFA/PDGFRB/PIK3R1/SOCS7/IL6	7
ssc05163	Human cytomegalovirus infection	9/216	228/8838	0.106442	0.389816	0.321612	ADCY8/EGFR/GNAO1/GNB3/MAP2K1/PIK3R1/PTGS2/VEGFA/IL6	9
ssc04930	Type II diabetes mellitus	3/216	47/8838	0.106861	0.389816	0.321612	HK2/MAPK10/PIK3R1	3
ssc05207	Chemical carcinogenesis - receptor activation	8/216	202/8838	0.121795	0.437329	0.360812	ADCY8/CHRNB2/CYP1A1/DLL1/EGFR/MAP2K1/PIK3R1/VEGFA	8
ssc05142	Chagas disease	5/216	108/8838	0.124545	0.437329	0.360812	GNAO1/MAPK10/PIK3R1/SERPINE1/IL6	5
ssc05418	Fluid shear stress and atherosclerosis	6/216	139/8838	0.124951	0.437329	0.360812	IL1A/MAPK10/PDGFA/PIK3R1/VEGFA/PECAM1	6
ssc04750	Inflammatory mediator regulation of TRP channels	5/216	109/8838	0.128104	0.442385	0.364983	ADCY8/F2RL1/MAPK10/P2RY2/PIK3R1	5
ssc04931	Insulin resistance	5/216	110/8838	0.131709	0.44885	0.370317	GYS1/MAPK10/PIK3R1/PPP1R3B/IL6	5
ssc04140	Autophagy - animal	6/216	142/8838	0.134376	0.451993	0.37291	BNIP3/DDIT4/MAP2K1/MAPK10/PIK3R1/SMCR8	6
ssc04670	Leukocyte transendothelial migration	5/216	114/8838	0.146579	0.476122	0.392817	CLDN7/PIK3R1/RASSF5/CLDN8/PECAM1	5
ssc04514	Cell adhesion molecules	6/216	146/8838	0.147451	0.476122	0.392817	CLDN7/NECTIN1/NTNG2/SDC3/CLDN8/PECAM1	6
ssc04392	Hippo signaling pathway - multiple species	2/216	28/8838	0.148802	0.476122	0.392817	DCHS1/AJUBA	2
ssc00240	Pyrimidine metabolism	3/216	55/8838	0.150741	0.476122	0.392817	CTPS1/NME4/UPP1	3
ssc04923	Regulation of lipolysis in adipocytes	3/216	55/8838	0.150741	0.476122	0.392817	ADCY8/PIK3R1/PTGS2	3
ssc04061	Viral protein interaction with cytokine and cytokine receptor	4/216	85/8838	0.154084	0.476386	0.393035	ACKR3/CSF1R/CCL20/IL6	4
ssc04913	Ovarian steroidogenesis	3/216	56/8838	0.156585	0.476386	0.393035	ADCY8/CYP1A1/PTGS2	3
ssc04723	Retrograde endocannabinoid signaling	6/216	149/8838	0.157623	0.476386	0.393035	ADCY8/GNAO1/GNB3/MAPK10/ND5/PTGS2	6
ssc04935	Growth hormone synthesis, secretion and action	5/216	117/8838	0.158182	0.476386	0.393035	ADCY8/MAP2K1/MAPK10/PIK3R1/SHC2	5
ssc04260	Cardiac muscle contraction	4/216	87/8838	0.163406	0.486462	0.401349	CACNA2D2/COX1/TPM2/ATP1B1	4
ssc05213	Endometrial cancer	3/216	58/8838	0.168479	0.495864	0.409105	EGFR/MAP2K1/PIK3R1	3
ssc04640	Hematopoietic cell lineage	4/216	89/8838	0.172928	0.497648	0.410577	CD44/CSF1R/IL1A/IL6	4
ssc05210	Colorectal cancer	4/216	89/8838	0.172928	0.497648	0.410577	EGFR/MAP2K1/MAPK10/PIK3R1	4
ssc04912	GnRH signaling pathway	4/216	90/8838	0.17776	0.498632	0.411389	ADCY8/EGFR/MAP2K1/MAPK10	4
ssc04390	Hippo signaling pathway	6/216	155/8838	0.178851	0.498632	0.411389	SERPINE1/WNT7B/AJUBA/DLG3/FZD1/WNT5A	6
ssc00561	Glycerolipid metabolism	3/216	60/8838	0.180625	0.498632	0.411389	AGPAT4/LPIN1/LPIN2	3
ssc01523	Antifolate resistance	2/216	32/8838	0.183627	0.498632	0.411389	IL6/SLC46A1	2
ssc05160	Hepatitis C	6/216	157/8838	0.186175	0.498632	0.411389	CLDN7/EGFR/IRF7/MAP2K1/PIK3R1/CLDN8	6
ssc04914	Progesterone-mediated oocyte maturation	4/216	92/8838	0.187558	0.498632	0.411389	ADCY8/MAP2K1/MAPK10/PIK3R1	4
ssc05032	Morphine addiction	4/216	92/8838	0.187558	0.498632	0.411389	ADCY8/GNAO1/GNB3/PDE1B	4
ssc05208	Chemical carcinogenesis - reactive oxygen species	8/216	227/8838	0.191766	0.498632	0.411389	COX1/CYP1A1/EGFR/MAP2K1/MAPK10/ND5/PIK3R1/VEGFA	8
ssc03410	Base excision repair	2/216	33/8838	0.192514	0.498632	0.411389	FEN1/POLE2	2
ssc05323	Rheumatoid arthritis	4/216	93/8838	0.192522	0.498632	0.411389	IL1A/VEGFA/CCL20/IL6	4
ssc04350	TGF-beta signaling pathway	4/216	94/8838	0.197527	0.501071	0.413401	BAMBI/FST/SMURF1/SMURF2	4
ssc00310	Lysine degradation	3/216	63/8838	0.199268	0.501071	0.413401	KMT2C/PLOD1/PHYKPL	3
ssc05217	Basal cell carcinoma	3/216	63/8838	0.199268	0.501071	0.413401	WNT7B/FZD1/WNT5A	3
ssc04929	GnRH secretion	3/216	64/8838	0.205582	0.511979	0.422401	KCNN4/MAP2K1/PIK3R1	3
ssc03030	DNA replication	2/216	35/8838	0.210444	0.519095	0.428272	FEN1/POLE2	2
ssc04664	Fc epsilon RI signaling pathway	3/216	66/8838	0.218345	0.53154	0.438539	MAP2K1/MAPK10/PIK3R1	3
ssc04713	Circadian entrainment	4/216	99/8838	0.223118	0.53154	0.438539	ADCY8/GNAO1/GNB3/RPS6KA5	4
ssc05146	Amoebiasis	4/216	99/8838	0.223118	0.53154	0.438539	LAMA1/PIK3R1/ARG2/IL6	4
ssc05161	Hepatitis B	6/216	167/8838	0.224443	0.53154	0.438539	IRF7/MAP2K1/MAPK10/PIK3R1/EGR2/IL6	6
ssc04960	Aldosterone-regulated sodium reabsorption	2/216	37/8838	0.228532	0.53154	0.438539	PIK3R1/ATP1B1	2
ssc05143	African trypanosomiasis	2/216	37/8838	0.228532	0.53154	0.438539	F2RL1/IL6	2
ssc05010	Alzheimer disease	12/216	384/8838	0.229855	0.53154	0.438539	COX1/DKK4/IL1A/MAP2K1/MAPK10/ND5/PIK3R1/PTGS2/WNT7B/FZD1/IL6/WNT5A	12
ssc01250	Biosynthesis of nucleotide sugars	2/216	38/8838	0.237618	0.544628	0.449337	HK2/NANP	2
ssc05332	Graft-versus-host disease	2/216	39/8838	0.246722	0.559855	0.4619	IL1A/IL6	2
ssc04137	Mitophagy - animal	3/216	71/8838	0.2509	0.559855	0.4619	BNIP3/MAPK10/TFEB	3
ssc04520	Adherens junction	3/216	71/8838	0.2509	0.559855	0.4619	BAIAP2/EGFR/NECTIN1	3
ssc04928	Parathyroid hormone synthesis, secretion and action	4/216	105/8838	0.254878	0.559855	0.4619	ADCY8/EGFR/MAP2K1/GATA3	4
ssc04936	Alcoholic liver disease	5/216	140/8838	0.25757	0.559855	0.4619	LPIN1/LPIN2/MAPK10/SCD/IL6	5
ssc04115	p53 signaling pathway	3/216	73/8838	0.264124	0.559855	0.4619	ADGRB1/CCNG2/SERPINE1	3
ssc04971	Gastric acid secretion	3/216	74/8838	0.270769	0.559855	0.4619	ADCY8/ATP1B1/KCNJ16	3
ssc05133	Pertussis	3/216	74/8838	0.270769	0.559855	0.4619	IL1A/MAPK10/IL6	3
ssc04550	Signaling pathways regulating pluripotency of stem cells	5/216	143/8838	0.271566	0.559855	0.4619	MAP2K1/PIK3R1/WNT7B/FZD1/WNT5A	5
ssc05135	Yersinia infection	5/216	143/8838	0.271566	0.559855	0.4619	BAIAP2/MAP2K1/MAPK10/PIK3R1/IL6	5
ssc04216	Ferroptosis	2/216	42/8838	0.274084	0.559855	0.4619	GCLC/SLC40A1	2
ssc03450	Non-homologous end-joining	1/216	13/8838	0.27522	0.559855	0.4619	FEN1	1
ssc04120	Ubiquitin mediated proteolysis	5/216	144/8838	0.276269	0.559855	0.4619	AIRE/HERC3/SMURF1/SMURF2/UBE2O	5
ssc05220	Chronic myeloid leukemia	3/216	75/8838	0.277432	0.559855	0.4619	MAP2K1/PIK3R1/SHC2	3
ssc05417	Lipid and atherosclerosis	7/216	217/8838	0.280649	0.559855	0.4619	ABCG1/CYP1A1/ERO1A/IRF7/MAPK10/PIK3R1/IL6	7
ssc04261	Adrenergic signaling in cardiomyocytes	5/216	145/8838	0.280988	0.559855	0.4619	ADCY8/CACNA2D2/RPS6KA5/TPM2/ATP1B1	5
ssc05412	Arrhythmogenic right ventricular cardiomyopathy	3/216	76/8838	0.284112	0.559855	0.4619	CACNA2D2/ITGB4/LAMA1	3
ssc05162	Measles	5/216	146/8838	0.285723	0.559855	0.4619	IL1A/IRF7/MAPK10/PIK3R1/IL6	5
ssc04062	Chemokine signaling pathway	6/216	182/8838	0.286008	0.559855	0.4619	ADCY8/GNB3/MAP2K1/PIK3R1/CCL20/SHC2	6
ssc04659	Th17 cell differentiation	4/216	111/8838	0.287493	0.559855	0.4619	MAPK10/RORA/GATA3/IL6	4
ssc04024	cAMP signaling pathway	7/216	221/8838	0.296094	0.568472	0.469009	ADCY8/MAP2K1/MAPK10/PIK3R1/SOX9/ATP1B1/OXTR	7
ssc03320	PPAR signaling pathway	3/216	78/8838	0.29751	0.568472	0.469009	ANGPTL4/PPARD/SCD	3
ssc04724	Glutamatergic synapse	4/216	113/8838	0.298502	0.568472	0.469009	ADCY8/GNAO1/GNB3/GRM2	4
ssc04726	Serotonergic synapse	4/216	118/8838	0.326226	0.614666	0.507121	GNAO1/GNB3/MAP2K1/PTGS2	4
ssc04919	Thyroid hormone signaling pathway	4/216	120/8838	0.337369	0.614666	0.507121	MAP2K1/PIK3R1/PLCD3/ATP1B1	4
ssc04152	AMPK signaling pathway	4/216	121/8838	0.342947	0.614666	0.507121	GYS1/PFKFB3/PIK3R1/SCD	4
ssc04611	Platelet activation	4/216	121/8838	0.342947	0.614666	0.507121	ADCY8/F2/PIK3R1/P2RY1	4
ssc04932	Non-alcoholic fatty liver disease	5/216	158/8838	0.343485	0.614666	0.507121	COX1/IL1A/MAPK10/PIK3R1/IL6	5
ssc00450	Selenocompound metabolism	1/216	17/8838	0.343627	0.614666	0.507121	TXNRD1	1
ssc04060	Cytokine-cytokine receptor interaction	8/216	271/8838	0.343688	0.614666	0.507121	ACKR3/CSF1R/IL17B/IL17D/IL1A/TNFRSF6B/CCL20/IL6	8
ssc04911	Insulin secretion	3/216	85/8838	0.344577	0.614666	0.507121	ADCY8/KCNN4/ATP1B1	3
ssc04976	Bile secretion	3/216	85/8838	0.344577	0.614666	0.507121	ADCY8/SLC4A5/ATP1B1	3
ssc00520	Amino sugar and nucleotide sugar metabolism	2/216	50/8838	0.346491	0.614666	0.507121	HK2/NANP	2
ssc00330	Arginine and proline metabolism	2/216	51/8838	0.355404	0.626189	0.516628	P4HA1/ARG2	2
ssc05164	Influenza A	5/216	163/8838	0.36785	0.642524	0.530105	IL1A/IRF7/MAP2K1/PIK3R1/IL6	5
ssc04512	ECM-receptor interaction	3/216	89/8838	0.371396	0.642524	0.530105	CD44/ITGB4/LAMA1	3
ssc04340	Hedgehog signaling pathway	2/216	53/8838	0.373098	0.642524	0.530105	SMURF1/SMURF2	2
ssc05022	Pathways of neurodegeneration - multiple diseases	13/216	474/8838	0.374599	0.642524	0.530105	COX1/DKK4/DNALI1/IL1A/MAP2K1/MAPK10/ND5/PTGS2/WNT7B/FZD1/IL6/SMCR8/WNT5A	13
ssc04530	Tight junction	5/216	165/8838	0.377608	0.643425	0.530848	CGN/CLDN7/MAPK10/CLDN8/DLG3	5
ssc04727	GABAergic synapse	3/216	91/8838	0.384735	0.644439	0.531685	ADCY8/GNAO1/GNB3	3
ssc05144	Malaria	2/216	55/8838	0.390594	0.644439	0.531685	IL6/PECAM1	2
ssc00220	Arginine biosynthesis	1/216	20/8838	0.390679	0.644439	0.531685	ARG2	1
ssc00532	Glycosaminoglycan biosynthesis - chondroitin sulfate / dermatan sulfate	1/216	20/8838	0.390679	0.644439	0.531685	CHSY1	1
ssc04925	Aldosterone synthesis and secretion	3/216	92/8838	0.391382	0.644439	0.531685	ADCY8/CAMK1G/ATP1B1	3
ssc04728	Dopaminergic synapse	4/216	130/8838	0.393132	0.644439	0.531685	CALY/GNAO1/GNB3/MAPK10	4
ssc04658	Th1 and Th2 cell differentiation	3/216	93/8838	0.39801	0.648331	0.534897	DLL1/MAPK10/GATA3	3
ssc05222	Small cell lung cancer	3/216	94/8838	0.40462	0.653346	0.539034	LAMA1/PIK3R1/PTGS2	3
ssc00480	Glutathione metabolism	2/216	57/8838	0.40787	0.653346	0.539034	CHAC1/GCLC	2
ssc05235	PD-L1 expression and PD-1 checkpoint pathway in cancer	3/216	95/8838	0.411208	0.653346	0.539034	EGFR/MAP2K1/PIK3R1	3
ssc00980	Metabolism of xenobiotics by cytochrome P450	2/216	58/8838	0.41642	0.653346	0.539034	CYP1A1/AKR7A2	2
ssc05204	Chemical carcinogenesis - DNA adducts	2/216	58/8838	0.41642	0.653346	0.539034	CYP1A1/PTGS2	2
ssc00770	Pantothenate and CoA biosynthesis	1/216	22/8838	0.420166	0.653346	0.539034	PANK1	1
ssc04964	Proximal tubule bicarbonate reclamation	1/216	22/8838	0.420166	0.653346	0.539034	ATP1B1	1
ssc00564	Glycerophospholipid metabolism	3/216	97/8838	0.424317	0.653346	0.539034	AGPAT4/LPIN1/LPIN2	3
ssc04730	Long-term depression	2/216	59/8838	0.424908	0.653346	0.539034	GNAO1/MAP2K1	2
ssc04210	Apoptosis	4/216	136/8838	0.426315	0.653346	0.539034	MAP2K1/MAPK10/PIK3R1/ENDOG	4
ssc03060	Protein export	1/216	23/8838	0.434373	0.657456	0.542425	SRP14	1
ssc04371	Apelin signaling pathway	4/216	138/8838	0.437282	0.657456	0.542425	ADCY8/GNB3/MAP2K1/SERPINE1	4
ssc04972	Pancreatic secretion	3/216	99/8838	0.437326	0.657456	0.542425	ADCY8/ATP1B1/BST1	3
ssc04213	Longevity regulating pathway - multiple species	2/216	61/8838	0.441689	0.657456	0.542425	ADCY8/PIK3R1	2
ssc05134	Legionellosis	2/216	61/8838	0.441689	0.657456	0.542425	BNIP3/IL6	2
ssc00010	Glycolysis / Gluconeogenesis	2/216	62/8838	0.449978	0.662184	0.546325	ALDOC/HK2	2
ssc04927	Cortisol synthesis and secretion	2/216	62/8838	0.449978	0.662184	0.546325	ADCY8/PBX1	2
ssc04977	Vitamin digestion and absorption	1/216	25/8838	0.461754	0.672192	0.554582	SLC46A1	1
ssc01240	Biosynthesis of cofactors	4/216	143/8838	0.464427	0.672192	0.554582	CTPS1/NME4/GCLC/PANK1	4
ssc04623	Cytosolic DNA-sensing pathway	2/216	64/8838	0.466347	0.672192	0.554582	IRF7/IL6	2
ssc04974	Protein digestion and absorption	3/216	104/8838	0.469343	0.672192	0.554582	COL27A1/KCNN4/ATP1B1	3
ssc04720	Long-term potentiation	2/216	65/8838	0.474424	0.672192	0.554582	ADCY8/MAP2K1	2
ssc00563	Glycosylphosphatidylinositol (GPI)-anchor biosynthesis	1/216	26/8838	0.474946	0.672192	0.554582	PIGY	1
ssc04950	Maturity onset diabetes of the young	1/216	26/8838	0.474946	0.672192	0.554582	HHEX	1
ssc05017	Spinocerebellar ataxia	4/216	146/8838	0.480496	0.675397	0.557226	KCNC3/MAPK10/PIK3R1/RORA	4
ssc00983	Drug metabolism - other enzymes	2/216	66/8838	0.482426	0.675397	0.557226	NME4/UPP1	2
ssc05145	Toxoplasmosis	3/216	107/8838	0.488162	0.679753	0.56082	GNAO1/LAMA1/MAPK10	3
ssc04660	T cell receptor signaling pathway	3/216	108/8838	0.494364	0.684708	0.564908	MAP2K1/MAPK10/PIK3R1	3
ssc04650	Natural killer cell mediated cytotoxicity	3/216	110/8838	0.506656	0.697999	0.575874	MAP2K1/PIK3R1/SHC2	3
ssc00030	Pentose phosphate pathway	1/216	29/8838	0.512622	0.698785	0.576523	ALDOC	1
ssc01040	Biosynthesis of unsaturated fatty acids	1/216	29/8838	0.512622	0.698785	0.576523	SCD	1
ssc01230	Biosynthesis of amino acids	2/216	72/8838	0.528828	0.712295	0.587669	ALDOC/ARG2	2
ssc05140	Leishmaniasis	2/216	72/8838	0.528828	0.712295	0.587669	IL1A/PTGS2	2
ssc00052	Galactose metabolism	1/216	31/8838	0.536232	0.712295	0.587669	HK2	1
ssc04710	Circadian rhythm	1/216	31/8838	0.536232	0.712295	0.587669	RORA	1
ssc04918	Thyroid hormone synthesis	2/216	73/8838	0.536284	0.712295	0.587669	ADCY8/ATP1B1	2
ssc01524	Platinum drug resistance	2/216	74/8838	0.543659	0.71476	0.589703	PIK3R1/SLC31A1	2
ssc04622	RIG-I-like receptor signaling pathway	2/216	74/8838	0.543659	0.71476	0.589703	IRF7/MAPK10	2
ssc00590	Arachidonic acid metabolism	2/216	76/8838	0.558165	0.725118	0.598248	PTGES/PTGS2	2
ssc04721	Synaptic vesicle cycle	2/216	76/8838	0.558165	0.725118	0.598248	SLC6A7/SLC6A9	2
ssc04662	B cell receptor signaling pathway	2/216	77/8838	0.565295	0.725118	0.598248	MAP2K1/PIK3R1	2
ssc05100	Bacterial invasion of epithelial cells	2/216	77/8838	0.565295	0.725118	0.598248	PIK3R1/SHC2	2
ssc05415	Diabetic cardiomyopathy	5/216	205/8838	0.565536	0.725118	0.598248	COX1/GYS1/MAPK10/ND5/PIK3R1	5
ssc04215	Apoptosis - multiple species	1/216	35/8838	0.58009	0.731636	0.603625	MAPK10	1
ssc05169	Epstein-Barr virus infection	5/216	209/8838	0.582848	0.731636	0.603625	CD44/IRF7/MAPK10/PIK3R1/IL6	5
ssc04022	cGMP-PKG signaling pathway	4/216	167/8838	0.586798	0.731636	0.603625	ADCY8/ADRA2B/MAP2K1/ATP1B1	4
ssc05132	Salmonella infection	6/216	253/8838	0.588227	0.731636	0.603625	AHNAK/MAP2K1/MAPK10/ARL8B/IL6/PFN2	6
ssc00760	Nicotinate and nicotinamide metabolism	1/216	36/8838	0.590393	0.731636	0.603625	BST1	1
ssc05216	Thyroid cancer	1/216	36/8838	0.590393	0.731636	0.603625	MAP2K1	1
ssc05340	Primary immunodeficiency	1/216	36/8838	0.590393	0.731636	0.603625	AIRE	1
ssc03040	Spliceosome	3/216	125/8838	0.593523	0.732011	0.603935	SRSF10/DDX23/NCBP2	3
ssc05034	Alcoholism	4/216	171/8838	0.605587	0.743351	0.613291	GNAO1/GNB3/MAP2K1/SHC2	4
ssc00230	Purine metabolism	3/216	128/8838	0.609673	0.744837	0.614517	ADCY8/NME4/PDE1B	3
ssc04621	NOD-like receptor signaling pathway	4/216	174/8838	0.619336	0.750153	0.618903	IRF7/MAPK10/TRIP6/IL6	4
ssc00250	Alanine, aspartate and glutamate metabolism	1/216	39/8838	0.619818	0.750153	0.618903	RIMKLA	1
ssc05170	Human immunodeficiency virus 1 infection	5/216	219/8838	0.624463	0.75226	0.620641	GNAO1/GNB3/MAP2K1/MAPK10/PIK3R1	5
ssc05033	Nicotine addiction	1/216	40/8838	0.62915	0.754398	0.622405	CHRNB2	1
ssc04211	Longevity regulating pathway	2/216	89/8838	0.644377	0.769095	0.634531	ADCY8/PIK3R1	2
ssc03420	Nucleotide excision repair	1/216	43/8838	0.655803	0.779142	0.642819	POLE2	1
ssc05020	Prion disease	6/216	273/8838	0.66201	0.782925	0.645941	COX1/IL1A/MAPK10/ND5/PIK3R1/IL6	6
ssc04666	Fc gamma R-mediated phagocytosis	2/216	93/8838	0.668098	0.786533	0.648918	MAP2K1/PIK3R1	2
ssc04714	Thermogenesis	5/216	232/8838	0.674715	0.790729	0.65238	ADCY8/COX1/KDM3A/ND5/SMARCC1	5
ssc00380	Tryptophan metabolism	1/216	47/8838	0.688396	0.801233	0.661046	CYP1A1	1
ssc05203	Viral carcinogenesis	4/216	192/8838	0.695352	0.801233	0.661046	IRF7/PIK3R1/RASA2/EGR2	4
ssc04940	Type I diabetes mellitus	1/216	48/8838	0.696052	0.801233	0.661046	IL1A	1
ssc05030	Cocaine addiction	1/216	48/8838	0.696052	0.801233	0.661046	GRM2	1
ssc03460	Fanconi anemia pathway	1/216	49/8838	0.703521	0.802696	0.662253	POLI	1
ssc04979	Cholesterol metabolism	1/216	49/8838	0.703521	0.802696	0.662253	ANGPTL4	1
ssc04672	Intestinal immune network for IgA production	1/216	50/8838	0.710807	0.803926	0.663268	IL6	1
ssc04961	Endocrine and other factor-regulated calcium reabsorption	1/216	50/8838	0.710807	0.803926	0.663268	ATP1B1	1
ssc02010	ABC transporters	1/216	51/8838	0.717915	0.808435	0.666988	ABCG1	1
ssc00270	Cysteine and methionine metabolism	1/216	52/8838	0.72485	0.81271	0.670515	GCLC	1
ssc05171	Coronavirus disease - COVID-19	5/216	250/8838	0.736646	0.822376	0.67849	EGFR/F2/MAPK10/PIK3R1/IL6	5
ssc04064	NF-kappa B signaling pathway	2/216	107/8838	0.741192	0.8239	0.679747	PLAU/PTGS2	2
ssc01212	Fatty acid metabolism	1/216	57/8838	0.757056	0.837938	0.691329	SCD	1
ssc05168	Herpes simplex virus 1 infection	7/216	352/8838	0.763391	0.838203	0.691547	IRF7/NECTIN1/PIK3R1/ZNF382/ZNF630/IL6/ZNF10	7
ssc01200	Carbon metabolism	2/216	112/8838	0.763768	0.838203	0.691547	ALDOC/HK2	2
ssc04330	Notch signaling pathway	1/216	59/8838	0.768862	0.840233	0.693222	DLL1	1
ssc04141	Protein processing in endoplasmic reticulum	3/216	167/8838	0.779973	0.848795	0.700286	ERO1A/MAPK10/WFS1	3
ssc00140	Steroid hormone biosynthesis	1/216	62/8838	0.785508	0.851241	0.702304	CYP1A1	1
ssc04114	Oocyte meiosis	2/216	120/8838	0.796348	0.859392	0.709029	ADCY8/MAP2K1	2
ssc05416	Viral myocarditis	1/216	66/8838	0.805862	0.86605	0.714522	LAMA1	1
ssc00830	Retinol metabolism	1/216	67/8838	0.810642	0.867588	0.715791	CYP1A1	1
ssc04924	Renin secretion	1/216	69/8838	0.819854	0.873836	0.720946	PDE1B	1
ssc05152	Tuberculosis	3/216	184/8838	0.832469	0.880434	0.726389	IL1A/MAPK10/IL6	3
ssc04920	Adipocytokine signaling pathway	1/216	72/8838	0.832843	0.880434	0.726389	MAPK10	1
ssc04144	Endocytosis	4/216	241/8838	0.845781	0.89047	0.734669	ACAP1/EGFR/SMURF1/SMURF2	4
ssc00190	Oxidative phosphorylation	2/216	137/8838	0.852707	0.89047	0.734669	COX1/ND5	2
ssc04270	Vascular smooth muscle contraction	2/216	137/8838	0.852707	0.89047	0.734669	ADCY8/MAP2K1	2
ssc03008	Ribosome biogenesis in eukaryotes	1/216	78/8838	0.856089	0.89047	0.734669	MDN1	1
ssc05016	Huntington disease	5/216	308/8838	0.877479	0.909068	0.750013	COX1/DNALI1/MAPK10/ND5/TGM2	5
ssc03015	mRNA surveillance pathway	1/216	91/8838	0.895998	0.920887	0.759765	NCBP2	1
ssc05150	Staphylococcus aureus infection	1/216	91/8838	0.895998	0.920887	0.759765	KRT18	1
ssc04217	Necroptosis	2/216	157/8838	0.900669	0.922029	0.760706	IL1A/MAPK10	2
ssc04922	Glucagon signaling pathway	1/216	101/8838	0.919017	0.937108	0.773148	GYS1	1
ssc03013	Nucleocytoplasmic transport	1/216	107/8838	0.930315	0.944723	0.77943	NCBP2	1
ssc04613	Neutrophil extracellular trap formation	2/216	177/8838	0.933781	0.944723	0.77943	MAP2K1/PIK3R1	2
ssc05014	Amyotrophic lateral sclerosis	5/216	364/8838	0.947101	0.954472	0.787473	COX1/DNALI1/ND5/PFN2/SMCR8	5
ssc04142	Lysosome	1/216	130/8838	0.960862	0.962282	0.793917	ARSG	1
ssc05012	Parkinson disease	3/216	268/8838	0.962282	0.962282	0.793917	COX1/MAPK10/ND5	3
