# Supplementary material for: Chromatin Accessibility and Transcriptional Landscape during Inhibition of Salmonella enterica by Lactobacillus reuteri in IPEC-J2 Cells
Source: Cells. 2023 Mar 22;12(6):968. doi: 10.3390/cells12060968 (PMC10046971; doi:10.3390/cells12060968)
Supplement: Supplementary file 1 [file cells-12-00968-s001.zip › Table S4.xlsx]

## Sheet: Sheet 1
Table S4. Differential expression genes between the S. enterica BNCC186354 with and without L. reuteri ATCC 53608 groups
Name	baseMean	log2FoldChange	lfcSE	stat	pvalue	padj	change
ND4	53320.9	-1.67946	0.182311	-9.21204	3.19996e-20	3.48764e-16	Down
ND5	85436.6	-1.57419	0.181345	-8.6806	3.93676e-18	2.14534e-14	Down
RF00099	93.0101	-2.4976	0.297704	-8.38954	4.88066e-17	1.77315e-13	Down
CYTB	42784	-1.57795	0.18977	-8.31507	9.16991e-17	2.49857e-13	Down
ATP6	72600.5	-1.56965	0.191215	-8.20882	2.23367e-16	4.86895e-13	Down
ND6	19233.7	-1.53541	0.191364	-8.02352	1.02753e-15	1.86651e-12	Down
CAP1	1081.15	1.67832	0.214088	7.83936	4.5285e-15	7.05087e-12	Up
COX2	65061.4	-1.60689	0.20663	-7.77666	7.44652e-15	1.0145e-11	Down
COX3	80265.8	-1.55306	0.200584	-7.74267	9.73529e-15	1.17894e-11	Down
H1F0	2410.2	1.49916	0.199062	7.53112	5.03084e-14	5.48312e-11	Up
ND4L	3682.08	-1.67584	0.22527	-7.43926	1.01249e-13	9.87782e-11	Down
ND1	38486.1	-1.42736	0.192112	-7.42981	1.08757e-13	9.87782e-11	Down
SDCBP	1020.8	1.54292	0.21235	7.26592	3.70512e-13	3.10631e-10	Up
LRRC45	4534.22	-1.47455	0.206747	-7.13213	9.88296e-13	7.69388e-10	Down
DIRAS3	300.821	-1.62124	0.228122	-7.10688	1.18697e-12	8.62454e-10	Down
COX1	264826	-1.45477	0.20865	-6.97229	3.11817e-12	2.12406e-09	Down
ND2	22882.4	-1.46312	0.211017	-6.93368	4.10044e-12	2.62886e-09	Down
RSAD2	1395.44	1.49784	0.216471	6.91938	4.53638e-12	2.74678e-09	Up
SNX17	176.361	1.80211	0.261442	6.89296	5.46421e-12	3.13444e-09	Up
SRSF11	2100.05	-1.24723	0.181514	-6.87126	6.36392e-12	3.46802e-09	Down
CLEC4F	291.132	-1.64656	0.240035	-6.85968	6.90128e-12	3.58177e-09	Down
ND3	10047.6	-1.46678	0.214597	-6.83505	8.19738e-12	4.06106e-09	Down
KLF6	700.019	1.87006	0.274609	6.80993	9.76477e-12	4.62723e-09	Up
APH1A	456.528	1.69161	0.250432	6.75477	1.43061e-11	6.49678e-09	Up
CCDC151	284.156	-1.38179	0.205444	-6.72585	1.74568e-11	7.61048e-09	Down
RF00089	115.606	-1.77939	0.270766	-6.57169	4.97488e-11	2.08543e-08	Down
ATP1B1	2476.07	1.37611	0.212117	6.4875	8.72708e-11	3.52283e-08	Up
HSF4	1279.53	-1.40657	0.21831	-6.443	1.17134e-10	4.55945e-08	Down
BST1	568.265	1.42106	0.22099	6.43043	1.27244e-10	4.78218e-08	Up
RF00581	145.741	-1.6919	0.264478	-6.39714	1.58314e-10	5.75153e-08	Down
TPM2	145.488	-1.6039	0.254747	-6.29605	3.05317e-10	9.78719e-08	Down
RF00068	173.902	-1.63447	0.259485	-6.2989	2.99763e-10	9.78719e-08	Down
ERMARD	936.157	-1.14397	0.18158	-6.30006	2.97527e-10	9.78719e-08	Down
CCNL2	3429.09	-1.19548	0.189772	-6.29955	2.98508e-10	9.78719e-08	Down
SLC31A1	345.677	1.40545	0.223639	6.28447	3.2898e-10	1.02444e-07	Up
DDX60	452.771	1.23883	0.197995	6.25684	3.92853e-10	1.18936e-07	Up
SLC3A1	3022.95	1.18134	0.190059	6.21564	5.11149e-10	1.46606e-07	Up
PPP1R27	122.923	-1.87691	0.301868	-6.21765	5.04652e-10	1.46606e-07	Down
HIST1H1D	846.333	1.51361	0.244722	6.18501	6.20978e-10	1.7354e-07	Up
NPHP4	1079.42	-1.35599	0.22079	-6.14154	8.17268e-10	2.22685e-07	Down
CEP135	834.62	-1.25298	0.204202	-6.13599	8.46322e-10	2.24977e-07	Down
TRPC4AP	960.864	1.24818	0.204188	6.11288	9.78484e-10	2.48744e-07	Up
TRIM5	733.018	1.03346	0.169075	6.11241	9.81372e-10	2.48744e-07	Up
PTBP2	749.472	-1.1695	0.192075	-6.08879	1.13771e-09	2.81815e-07	Down
44627	378.786	1.74892	0.288042	6.07177	1.2651e-09	3.06408e-07	Up
ILF2	845.537	1.21358	0.200327	6.058	1.37822e-09	3.26548e-07	Up
SERPINE1	4661.39	1.46591	0.242206	6.05235	1.42752e-09	3.31032e-07	Up
PAXBP1	1120.53	-1.10213	0.18273	-6.03148	1.62462e-09	3.6889e-07	Down
SEC14L1	520.754	1.28953	0.214235	6.01923	1.75251e-09	3.88732e-07	Up
ADCK5	1828.64	-1.43477	0.238475	-6.0164	1.78334e-09	3.88732e-07	Down
ATG13	244.89	1.3888	0.231343	6.0032	1.93471e-09	4.1346e-07	Up
LUC7L	3029.03	-1.20889	0.201545	-5.99814	1.99596e-09	4.18346e-07	Down
ZNF672	330.034	-1.3775	0.231096	-5.96073	2.51115e-09	4.91822e-07	Down
VGLL4	408.189	1.52347	0.255628	5.9597	2.52702e-09	4.91822e-07	Up
TNFRSF21	1132.8	1.35124	0.226538	5.96476	2.45e-09	4.91822e-07	Up
GNB3	67.6559	-2.14349	0.359472	-5.9629	2.47796e-09	4.91822e-07	Down
PFN2	292.482	1.55149	0.260901	5.94667	2.7365e-09	5.23248e-07	Up
LRRC75A	331.927	-1.35615	0.228444	-5.93647	2.91232e-09	5.45905e-07	Down
EPSTI1	504.946	1.23897	0.208803	5.93366	2.96248e-09	5.45905e-07	Up
CFAP74	727.285	-1.1568	0.195033	-5.93131	3.00526e-09	5.45905e-07	Down
WDR48	93.0109	2.00164	0.338098	5.92028	3.21388e-09	5.57479e-07	Up
PSAT1	1013.17	1.37248	0.231716	5.92309	3.15946e-09	5.57479e-07	Up
COPG2	466.787	1.20025	0.20275	5.91985	3.22242e-09	5.57479e-07	Up
TBX15	1686.88	1.06679	0.180447	5.91194	3.38109e-09	5.5834e-07	Up
HSD11B1L	326.353	-1.15523	0.195371	-5.91304	3.35852e-09	5.5834e-07	Down
DLST	253.365	1.65515	0.279792	5.91564	3.30592e-09	5.5834e-07	Up
FAM84A	522.284	1.28107	0.216813	5.90862	3.44978e-09	5.61182e-07	Up
ARL8B	211.486	1.55813	0.263971	5.90264	3.57722e-09	5.73354e-07	Up
DUSP7	1696.64	1.19509	0.203097	5.88431	3.99724e-09	6.31389e-07	Up
ZBTB39	45.8947	2.48708	0.422964	5.88011	4.09993e-09	6.31673e-07	Up
MAPK15	2800.46	-1.44046	0.244996	-5.87951	4.11495e-09	6.31673e-07	Down
HOXB6	1328.38	-1.31479	0.224336	-5.86082	4.60586e-09	6.97213e-07	Down
FAM102B	1341.96	1.26414	0.216653	5.83483	5.38443e-09	8.03903e-07	Up
SLC37A2	19322.2	-1.06535	0.183404	-5.80875	6.29418e-09	9.27031e-07	Down
MAPK10	97.9483	-1.62628	0.280829	-5.79101	6.99662e-09	1.01128e-06	Down
DDB1	1759.7	1.18306	0.204339	5.78969	7.05175e-09	1.01128e-06	Up
PBX1	160.401	1.458	0.251939	5.78713	7.15997e-09	1.01346e-06	Up
FZD6	1553.69	1.27654	0.220739	5.78304	7.33618e-09	1.02509e-06	Up
NIPA2	170.33	1.53676	0.266013	5.77701	7.60403e-09	1.04907e-06	Up
PALLD	2690.41	1.27532	0.221245	5.76429	8.20012e-09	1.11716e-06	Up
ELK4	140.881	1.65483	0.287543	5.75509	8.65945e-09	1.16518e-06	Up
VPS45	227.565	1.21527	0.211442	5.74754	9.05504e-09	1.18905e-06	Up
CCDC114	1048.38	-1.10447	0.192127	-5.74864	8.99651e-09	1.18905e-06	Down
NAT9	384.66	-1.21036	0.211051	-5.73493	9.75548e-09	1.26577e-06	Down
CYP1A1	4234.28	0.856958	0.149734	5.7232	1.04534e-08	1.34037e-06	Not
RASIP1	248.378	-1.40324	0.245768	-5.70963	1.13223e-08	1.41841e-06	Down
ORAI2	1394.31	1.34193	0.234964	5.71123	1.12162e-08	1.41841e-06	Up
ATXN7L2	1388.74	-1.44842	0.254024	-5.70191	1.18475e-08	1.46734e-06	Down
SLC39A1	1753.16	1.11613	0.1959	5.69746	1.21606e-08	1.48919e-06	Up
PI4K2A	199.354	1.60915	0.282662	5.69282	1.24959e-08	1.51325e-06	Up
AKIRIN1	122.087	1.49843	0.264217	5.67123	1.41772e-08	1.69799e-06	Up
COASY	757.629	-1.12077	0.198587	-5.64374	1.66397e-08	1.97126e-06	Down
GYG1	175.334	1.34371	0.239283	5.61555	1.95941e-08	2.2963e-06	Up
SGSM1	2850.16	-1.01026	0.180043	-5.61122	2.0091e-08	2.32949e-06	Down
SCX	52.5825	-2.05904	0.367608	-5.60118	2.12892e-08	2.44243e-06	Down
TCP1	721.953	1.08381	0.193719	5.59474	2.20946e-08	2.50843e-06	Up
PCED1B	2776.59	-1.10711	0.198223	-5.58516	2.33478e-08	2.59661e-06	Down
CDKN1A	227.999	1.17736	0.210756	5.58637	2.31866e-08	2.59661e-06	Up
MRPL57	2438.68	-1.20335	0.215691	-5.57906	2.41826e-08	2.66228e-06	Down
KLF4	1888.14	0.825073	0.147987	5.57532	2.47069e-08	2.66871e-06	Not
HEXB	141.887	1.50827	0.270534	5.57516	2.47307e-08	2.66871e-06	Up
UBE2L6	371.957	1.07835	0.193728	5.56632	2.6018e-08	2.77861e-06	Up
TRMT61B	159.655	1.3744	0.246985	5.56471	2.6259e-08	2.77861e-06	Up
RAF1	575.371	1.13985	0.205445	5.54822	2.88601e-08	2.96741e-06	Up
OSBP	167.814	1.61414	0.2909	5.5488	2.87639e-08	2.96741e-06	Up
DDX23	361.798	1.29285	0.232909	5.55088	2.84229e-08	2.96741e-06	Up
PDXDC1	408.582	1.26924	0.229611	5.52778	3.24317e-08	3.24287e-06	Up
KIAA1522	243.588	1.76443	0.31904	5.53042	3.19469e-08	3.24287e-06	Up
EZR	5000.03	1.13166	0.204682	5.52886	3.22319e-08	3.24287e-06	Up
COG4	272.121	1.16214	0.210298	5.52617	3.27297e-08	3.24292e-06	Up
WDR97	229.779	-1.36416	0.248249	-5.49511	3.90458e-08	3.78238e-06	Down
RELL1	878.559	1.10033	0.200246	5.49489	3.90955e-08	3.78238e-06	Up
ASPH	966.669	1.32066	0.240367	5.49435	3.92154e-08	3.78238e-06	Up
TAF1C	709.903	-1.25881	0.229556	-5.48366	4.16605e-08	3.98296e-06	Down
UGGT2	660.512	-1.0555	0.192752	-5.47595	4.35168e-08	4.12426e-06	Down
BCL2L13	419.707	1.22006	0.22326	5.46473	4.63619e-08	4.35602e-06	Up
TSTD2	278.072	1.48215	0.271439	5.46032	4.7527e-08	4.42732e-06	Up
RHPN2	359.693	1.20896	0.2216	5.45559	4.88103e-08	4.50834e-06	Up
RF00281	178.25	-1.26447	0.231863	-5.45354	4.93771e-08	4.52236e-06	Down
AGPAT2	167.991	1.31053	0.240588	5.44718	5.11757e-08	4.64804e-06	Up
ABHD17C	172.916	1.24904	0.229775	5.43591	5.45177e-08	4.91065e-06	Up
TMEM52	1030.18	-1.18021	0.217213	-5.43343	5.52797e-08	4.93847e-06	Down
DDX11	618.705	-1.23181	0.227543	-5.41351	6.17998e-08	5.47606e-06	Down
STAT3	1023.63	1.08922	0.201383	5.40872	6.3477e-08	5.57932e-06	Up
CLK2	1355.58	-0.9455	0.175048	-5.40138	6.61302e-08	5.76602e-06	Not
FEM1A	339.4	1.53234	0.283814	5.39909	6.69783e-08	5.77293e-06	Up
DENND1A	195.045	1.47224	0.272722	5.39832	6.72688e-08	5.77293e-06	Up
KLHL21	501.671	1.21438	0.226104	5.37091	7.8341e-08	6.67062e-06	Up
IFNAR1	254.155	1.31361	0.246234	5.33483	9.5635e-08	8.08005e-06	Up
LIPG	1806.72	1.01394	0.190137	5.33267	9.67811e-08	8.11397e-06	Up
ZNF740	310.063	1.22109	0.229059	5.33091	9.77229e-08	8.1304e-06	Up
RHBDD1	276.595	1.17795	0.221127	5.32703	9.98342e-08	8.24313e-06	Up
SNX22	50.5311	-1.94815	0.366233	-5.31944	1.04088e-07	8.46611e-06	Down
DIAPH2	184.071	1.58787	0.298475	5.31993	1.03807e-07	8.46611e-06	Up
PSMD11	660.284	1.23583	0.232424	5.31713	1.05418e-07	8.51072e-06	Up
TXNIP	310.49	1.09394	0.206071	5.30855	1.10503e-07	8.66458e-06	Up
TTLL10	62.0741	-2.04853	0.385775	-5.31016	1.0953e-07	8.66458e-06	Down
DLG3	38.4145	2.19501	0.41341	5.30951	1.09922e-07	8.66458e-06	Up
AKR7A2	147.957	1.47114	0.277091	5.30925	1.10078e-07	8.66458e-06	Up
NDUFV1	338.348	0.995966	0.187825	5.30263	1.14144e-07	8.76867e-06	Not
FERMT1	214.845	1.42442	0.268632	5.30247	1.14245e-07	8.76867e-06	Up
ELMOD1	706.74	1.19898	0.226032	5.30447	1.13e-07	8.76867e-06	Up
MDFIC	384.418	1.06375	0.200919	5.29443	1.19388e-07	9.0994e-06	Up
TMEM8B	203.216	-1.09247	0.206785	-5.28311	1.27009e-07	9.54666e-06	Down
MX2	823.458	0.912356	0.172668	5.28387	1.26486e-07	9.54666e-06	Not
FAM193B	369.582	-1.20911	0.229036	-5.27913	1.29802e-07	9.68978e-06	Down
TOP2A	1344.8	1.02729	0.194854	5.2721	1.34874e-07	9.99992e-06	Up
HSP90AB1	7870.5	0.934772	0.177352	5.27071	1.35894e-07	1.00075e-05	Not
FHL2	1041.54	1.16202	0.221691	5.24163	1.59167e-07	1.16427e-05	Up
KDELC1	291.112	1.25052	0.23876	5.23756	1.62713e-07	1.18227e-05	Up
NFIL3	3485.84	0.792561	0.15152	5.23073	1.6884e-07	1.21867e-05	Not
PPFIA3	785.815	-0.994124	0.190186	-5.22712	1.72169e-07	1.23452e-05	Not
FN1	27887.6	1.1753	0.225177	5.21947	1.79436e-07	1.27822e-05	Up
ULK3	520.739	-0.976831	0.187283	-5.2158	1.83028e-07	1.29534e-05	Not
CDAN1	466.899	-1.06241	0.203819	-5.2125	1.86317e-07	1.31011e-05	Down
RF02266	396.373	-1.36089	0.261649	-5.20121	1.98e-07	1.37452e-05	Down
ATF1	179.711	1.1053	0.212486	5.20178	1.97392e-07	1.37452e-05	Up
ASH2L	286.064	1.28786	0.247706	5.19913	2.00225e-07	1.38117e-05	Up
SREK1	1285.93	-1.09893	0.211514	-5.19555	2.04113e-07	1.39913e-05	Down
SAMD11	82.3516	-1.50665	0.290376	-5.1886	2.11883e-07	1.437e-05	Down
CPT1B	110.682	-1.59929	0.308252	-5.18826	2.12273e-07	1.437e-05	Down
TRIB3	641.146	0.90177	0.173957	5.18388	2.17319e-07	1.46207e-05	Not
PCYOX1	623.487	1.05447	0.203831	5.17324	2.30071e-07	1.53837e-05	Up
STOML3	151.152	-1.28586	0.248806	-5.1681	2.36487e-07	1.57163e-05	Down
ZNF521	58.0112	1.81424	0.351261	5.16493	2.40534e-07	1.58884e-05	Up
PLA2G4A	125.68	1.30277	0.252643	5.15658	2.51501e-07	1.65127e-05	Up
KHDC4	371.068	-0.969843	0.188213	-5.15291	2.56477e-07	1.67386e-05	Not
CDIPT	921.48	0.917868	0.1782	5.15077	2.59416e-07	1.68296e-05	Not
RF02105	70.1763	-1.5512	0.301969	-5.13695	2.79229e-07	1.80078e-05	Down
UBXN11	440.434	-1.13653	0.221636	-5.12791	2.92983e-07	1.86738e-05	Down
IRF2BPL	1019.73	1.12127	0.218643	5.12833	2.92327e-07	1.86738e-05	Up
GART	425.157	1.15412	0.225263	5.12344	3.00013e-07	1.90107e-05	Up
ITSN1	164.867	1.41512	0.276351	5.12074	3.04331e-07	1.91729e-05	Up
CAMK1G	50.3908	-1.7884	0.350091	-5.1084	3.24901e-07	2.03511e-05	Down
HOXD3	243.78	-1.28704	0.252141	-5.10447	3.31717e-07	2.06593e-05	Down
GTF3C6	223.722	1.12648	0.220739	5.10324	3.3388e-07	2.06759e-05	Up
SH3BGRL2	498.729	1.16436	0.228209	5.10217	3.35783e-07	2.06763e-05	Up
SMARCC1	195.006	1.41271	0.277373	5.09319	3.52096e-07	2.1559e-05	Up
TONSL	3283.61	-1.09026	0.214265	-5.08836	3.61182e-07	2.19918e-05	Down
GRPEL2	202.778	1.10479	0.217198	5.08654	3.6465e-07	2.20086e-05	Up
CEBPZ	591.062	1.20774	0.23747	5.08585	3.65975e-07	2.20086e-05	Up
CAMK2D	421.276	1.22056	0.240029	5.08506	3.67516e-07	2.20086e-05	Up
ZNF281	122.448	1.42827	0.281401	5.07558	3.86309e-07	2.30076e-05	Up
GSR	892.432	1.02194	0.201475	5.07228	3.93083e-07	2.32838e-05	Up
TRIM25	280.583	1.24814	0.246153	5.07059	3.96579e-07	2.33638e-05	Up
LRRC8B	53.6501	2.16249	0.42666	5.0684	4.01167e-07	2.35071e-05	Up
CATSPERG	368.444	-1.09501	0.216204	-5.06472	4.08991e-07	2.38374e-05	Down
SAV1	149.83	1.37412	0.271737	5.0568	4.26351e-07	2.4717e-05	Up
PRSS22	381.291	-1.11934	0.221875	-5.0449	4.53769e-07	2.61673e-05	Down
TTC19	1373.59	-0.912121	0.180947	-5.04083	4.63529e-07	2.65895e-05	Not
KRTCAP2	469.508	-1.29376	0.257033	-5.03343	4.81772e-07	2.74586e-05	Down
ACTR3B	372.482	-1.11666	0.221883	-5.03266	4.83719e-07	2.74586e-05	Down
PGM3	508.07	0.9309	0.185392	5.02125	5.13365e-07	2.89905e-05	Not
SYNM	107.775	1.81523	0.361615	5.0198	5.17256e-07	2.90139e-05	Up
KIFC2	2555.65	-1.2572	0.250482	-5.01911	5.19103e-07	2.90139e-05	Down
CCNL1	2475.16	-0.965046	0.192417	-5.01539	5.29266e-07	2.94309e-05	Not
RAB26	611.4	-0.908277	0.181794	-4.9962	5.84712e-07	3.22967e-05	Not
ASH1L	685.535	1.15914	0.232034	4.99554	5.86728e-07	3.22967e-05	Up
LAMC2	2529.29	0.958097	0.191861	4.9937	5.9234e-07	3.2394e-05	Not
GNA12	234.837	1.59738	0.319923	4.99301	5.94441e-07	3.2394e-05	Up
SURF4	423.836	1.34269	0.269243	4.98692	6.13499e-07	3.31016e-05	Up
FTL	132.733	1.75853	0.352601	4.98731	6.12266e-07	3.31016e-05	Up
KCTD12	186.525	1.59203	0.319376	4.98482	6.20188e-07	3.32977e-05	Up
NTN1	218.491	1.4917	0.29957	4.97945	6.37655e-07	3.40677e-05	Up
ZNF106	297.706	1.01299	0.203533	4.97704	6.45624e-07	3.43251e-05	Up
TSC22D1	5065.18	0.739127	0.148635	4.97276	6.60056e-07	3.49221e-05	Not
TMOD3	526.924	1.20367	0.24223	4.9691	6.72631e-07	3.52368e-05	Up
RF01684	51.9002	-1.70806	0.343835	-4.96768	6.77581e-07	3.52368e-05	Down
PDHB	719.99	0.9363	0.188444	4.96859	6.74416e-07	3.52368e-05	Not
FZD5	108.518	1.82394	0.367191	4.96729	6.78935e-07	3.52368e-05	Up
KANSL2	194.272	1.08377	0.21828	4.96501	6.86966e-07	3.54846e-05	Up
VAMP3	236.929	1.09371	0.220487	4.9604	7.03469e-07	3.57113e-05	Up
PLEKHG6	51.9827	1.72436	0.347644	4.96013	7.04462e-07	3.57113e-05	Up
CAPN2	2494.77	0.989225	0.199407	4.96083	7.01908e-07	3.57113e-05	Not
CALCOCO1	530.261	1.06619	0.214868	4.96208	6.97406e-07	3.57113e-05	Up
POLR2I	672.316	-1.04771	0.211467	-4.95448	7.25255e-07	3.65952e-05	Down
AFG3L2	940.939	0.874453	0.176694	4.94898	7.4605e-07	3.7471e-05	Not
C1orf198	213.21	1.25262	0.253914	4.93327	8.0866e-07	4.04293e-05	Up
LOXL2	3996.43	1.14455	0.232311	4.92677	8.35984e-07	4.14154e-05	Up
ASMTL	149.224	-1.32103	0.268091	-4.92754	8.32731e-07	4.14154e-05	Down
RF00277	255.345	-1.16085	0.235683	-4.92547	8.41574e-07	4.15037e-05	Down
KIF12	1819.67	-0.999835	0.20314	-4.92191	8.57049e-07	4.20765e-05	Not
DPYD	573.392	0.996593	0.202939	4.91081	9.07006e-07	4.43294e-05	Not
ATF7IP2	349.469	-0.944659	0.192413	-4.90955	9.12874e-07	4.4417e-05	Not
MCF2L	235.997	-1.0288	0.209644	-4.90735	9.23149e-07	4.47174e-05	Down
CARMIL2	117.883	-1.38593	0.283254	-4.8929	9.93621e-07	4.7918e-05	Down
ASXL1	1298.83	-0.931822	0.19063	-4.88812	1.01805e-06	4.88801e-05	Not
ZNF394	267.775	-1.01591	0.207977	-4.8847	1.03588e-06	4.92072e-05	Down
SLC44A3	100.95	1.22291	0.250424	4.88336	1.04293e-06	4.92072e-05	Up
EPHX1	650.68	1.00413	0.20562	4.88341	1.04269e-06	4.92072e-05	Up
CTTNBP2	402.475	-0.982572	0.201203	-4.88348	1.04228e-06	4.92072e-05	Not
LRRC59	932.02	1.13325	0.232201	4.88049	1.05825e-06	4.97147e-05	Up
PSMD1	1500.81	0.880614	0.18053	4.87795	1.07197e-06	4.99289e-05	Not
KLHL17	249.092	-1.21218	0.248479	-4.87839	1.06955e-06	4.99289e-05	Down
CIAO1	110.341	1.44665	0.296743	4.87509	1.08761e-06	5.04421e-05	Up
RAB3D	71.7875	1.62111	0.333182	4.86553	1.14148e-06	5.27163e-05	Up
TARS2	709.363	-0.993861	0.204687	-4.85553	1.20067e-06	5.52155e-05	Not
TNIP2	3324.77	-1.14728	0.236525	-4.85055	1.23117e-06	5.62219e-05	Down
ssc-mir-221	72.8091	-1.43015	0.294859	-4.85028	1.23287e-06	5.62219e-05	Down
SYCP2	792.102	-1.0152	0.209729	-4.84054	1.29485e-06	5.83166e-05	Down
MRPL27	1375.89	-0.999701	0.206523	-4.84062	1.29435e-06	5.83166e-05	Not
CCDC137	1288.84	-1.00528	0.207662	-4.84093	1.29235e-06	5.83166e-05	Down
ADAMTS6	136.631	-1.17168	0.24214	-4.83888	1.30573e-06	5.85645e-05	Down
RAB3GAP1	249.61	1.21022	0.250573	4.82982	1.36659e-06	6.05467e-05	Up
LSM7	1444.41	-1.09492	0.226699	-4.82982	1.36654e-06	6.05467e-05	Down
CEP131	499.676	-1.12898	0.233739	-4.83008	1.3648e-06	6.05467e-05	Down
FAM50A	2030.01	-0.907924	0.188284	-4.82209	1.4206e-06	6.26846e-05	Not
RF00334	76.1801	-1.60667	0.333291	-4.82062	1.43112e-06	6.28943e-05	Down
MICAL2	167.153	1.6632	0.345156	4.8187	1.445e-06	6.32493e-05	Up
TMEM184C	364.104	1.14506	0.237778	4.81569	1.46694e-06	6.39486e-05	Up
SNRNP25	1332.15	-1.08111	0.224535	-4.8149	1.47271e-06	6.39486e-05	Down
CUEDC1	922.855	1.08536	0.22572	4.80844	1.5211e-06	6.57878e-05	Up
VPS13B	598.586	1.26538	0.263365	4.80466	1.55019e-06	6.67412e-05	Up
SEC23IP	283.541	1.26146	0.262626	4.80328	1.56089e-06	6.67412e-05	Up
CMPK2	531.398	1.01651	0.211631	4.8032	1.56152e-06	6.67412e-05	Up
PPP6R2	743.847	-0.947636	0.197396	-4.8007	1.58114e-06	6.73159e-05	Not
PTRH1	164.132	1.11932	0.233319	4.79739	1.60748e-06	6.81711e-05	Up
C5orf51	468.987	1.18825	0.247777	4.79565	1.62147e-06	6.84976e-05	Up
NFKBIZ	2023.27	-0.865827	0.180694	-4.79168	1.65394e-06	6.95997e-05	Not
RBMS1	490.048	1.18845	0.24824	4.7875	1.68875e-06	7.07913e-05	Up
TMX1	400.77	1.11746	0.233473	4.78624	1.69933e-06	7.09617e-05	Up
FBXO11	474.881	1.09361	0.228885	4.77799	1.77057e-06	7.36544e-05	Up
SLC4A3	239.875	-1.17129	0.245695	-4.76722	1.86782e-06	7.7049e-05	Down
DGCR8	1926.82	-0.787911	0.165298	-4.76662	1.87338e-06	7.7049e-05	Not
DECR2	1713.38	-1.03745	0.217613	-4.76743	1.86591e-06	7.7049e-05	Down
MTMR11	1606.83	-0.90078	0.189098	-4.76356	1.90208e-06	7.79351e-05	Not
MYH7B	411.97	-1.12442	0.236296	-4.75852	1.9502e-06	7.96074e-05	Down
LRP11	234.514	1.12365	0.236232	4.75654	1.96942e-06	8.00922e-05	Up
ADGRL3	160.35	1.12857	0.23764	4.74907	2.0435e-06	8.27961e-05	Up
OTUD1	122.385	1.29394	0.272773	4.74364	2.09913e-06	8.47348e-05	Up
TRMT13	283.673	-1.03624	0.218642	-4.73944	2.14315e-06	8.61926e-05	Down
ZNF133	200.844	-1.10147	0.232674	-4.73396	2.20176e-06	8.80694e-05	Down
CDH24	296.985	-0.964396	0.203735	-4.73358	2.20598e-06	8.80694e-05	Not
CABLES2	845.124	-0.928459	0.196355	-4.72846	2.26224e-06	8.98627e-05	Not
BABAM2	456.657	0.895522	0.189408	4.728	2.26739e-06	8.98627e-05	Not
GABARAP	2706.26	0.792241	0.167821	4.72076	2.34966e-06	9.27861e-05	Not
TEX2	264.264	1.25372	0.266258	4.70865	2.49361e-06	9.81149e-05	Up
TMEM43	121.499	1.50582	0.319879	4.70749	2.5079e-06	9.83222e-05	Up
MYBPC2	28.7214	-2.07834	0.442436	-4.69749	2.63379e-06	0.000102888	Down
TEDC2	415.436	-0.983488	0.209479	-4.69492	2.66709e-06	0.000103817	Not
PCDHGC4	162.269	1.40267	0.298918	4.69251	2.69876e-06	0.000104676	Up
MARS	272.496	1.09268	0.233123	4.68715	2.77038e-06	0.000107072	Up
AZIN1	465.545	1.06977	0.228446	4.68282	2.82951e-06	0.000108971	Up
NR2C2	121.35	1.36831	0.292328	4.68074	2.85847e-06	0.000109699	Up
TSPYL1	115.834	1.6308	0.348619	4.67788	2.89856e-06	0.000110087	Up
SP1	177.614	1.24144	0.265426	4.67714	2.90899e-06	0.000110087	Up
RAD54L	1092.83	-0.861001	0.18405	-4.67808	2.8958e-06	0.000110087	Not
MTHFD1L	573.112	0.943954	0.201803	4.67761	2.90232e-06	0.000110087	Not
SYVN1	450.496	-0.97517	0.208673	-4.67319	2.96557e-06	0.00011184	Not
NCBP2	257.175	1.22644	0.262564	4.671	2.9974e-06	0.000112651	Up
BMP2	802.672	1.04126	0.223277	4.66355	3.10803e-06	0.000116407	Up
RPUSD1	973.755	-1.07315	0.23063	-4.65314	3.26922e-06	0.000121937	Down
PPTC7	333.927	1.27583	0.274219	4.65258	3.27807e-06	0.000121937	Up
DOCK7	465.059	1.0802	0.232296	4.65009	3.31798e-06	0.000122585	Up
CRB2	436.446	1.25788	0.270476	4.65061	3.30962e-06	0.000122585	Up
CFAP69	2550.58	-0.992615	0.213514	-4.64895	3.33621e-06	0.000122843	Not
KCTD9	120.622	1.39354	0.299825	4.64786	3.35398e-06	0.000123081	Up
ZFYVE26	63.8269	1.49974	0.322823	4.64571	3.3891e-06	0.000123952	Up
SMYD2	850.292	-0.804656	0.173514	-4.63742	3.52779e-06	0.000128593	Not
ERGIC3	984.305	0.851664	0.183749	4.63493	3.57053e-06	0.000129717	Not
RAPGEF1	605.041	1.0816	0.233434	4.63343	3.59657e-06	0.000130229	Up
WNT10B	132.462	-1.11701	0.241585	-4.62367	3.77014e-06	0.000135613	Down
POLR1A	585.57	1.10728	0.239471	4.62387	3.76642e-06	0.000135613	Up
FOSB	626.199	1.16946	0.25331	4.61671	3.89879e-06	0.000139779	Up
TBC1D8	569.381	0.990346	0.214712	4.61243	3.97983e-06	0.000141111	Not
PDHX	374.134	0.933508	0.20241	4.61196	3.98891e-06	0.000141111	Not
LIMD2	208.693	-1.20852	0.261922	-4.61405	3.94902e-06	0.000141111	Down
FMNL2	263.522	1.1895	0.257932	4.61168	3.99419e-06	0.000141111	Up
DZIP1	7604.56	0.81853	0.177521	4.61089	4.00953e-06	0.000141111	Not
ACTR1B	406.604	0.91192	0.197784	4.61068	4.01363e-06	0.000141111	Not
PRMT6	91.9995	1.37689	0.29876	4.60869	4.05208e-06	0.000142005	Up
MAPKAPK5	971.471	-0.806616	0.175088	-4.60693	4.08663e-06	0.000142757	Not
SNAPC4	1320.93	-1.1131	0.241853	-4.60237	4.17711e-06	0.000144988	Down
PPP1R3D	124.498	1.64593	0.357591	4.60282	4.16802e-06	0.000144988	Up
KIF16B	579.501	0.905529	0.196978	4.59712	4.28379e-06	0.000147742	Not
CCDC89	61.9583	-1.60136	0.348296	-4.5977	4.27172e-06	0.000147742	Down
ARID3A	237.274	0.956741	0.208147	4.59647	4.29712e-06	0.000147742	Not
PDE1B	89.9291	-1.40824	0.307272	-4.58304	4.58264e-06	0.000157063	Down
S100A4	24408.8	-0.868999	0.189677	-4.58147	4.61726e-06	0.000157261	Not
PNN	1898.52	-0.79025	0.172479	-4.58172	4.6116e-06	0.000157261	Not
HACD3	305.884	1.35709	0.296535	4.57648	4.72873e-06	0.000160556	Up
HIP1R	431.891	-1.11969	0.244805	-4.57381	4.78939e-06	0.00016211	Down
RPL22	11865.2	-0.909628	0.199659	-4.5559	5.21609e-06	0.000176007	Not
JAGN1	149.572	1.18199	0.259536	4.55424	5.25743e-06	0.000176854	Up
SMCR8	334.177	1.10434	0.24282	4.54798	5.41623e-06	0.000181635	Up
IGSF11	245.196	1.14859	0.252711	4.54509	5.49119e-06	0.00018298	Up
ANK2	385.192	1.13811	0.250437	4.5445	5.50669e-06	0.00018298	Up
ABCC10	418.606	-1.11005	0.24424	-4.54493	5.49532e-06	0.00018298	Down
PITRM1	2105.54	-0.903562	0.199294	-4.53381	5.79284e-06	0.000191903	Not
STK19	319.415	-0.906888	0.200082	-4.53259	5.82643e-06	0.000192431	Not
TGFBR2	3325.02	0.879533	0.194296	4.52677	5.98914e-06	0.000197207	Not
ZNF276	791.191	-1.00431	0.222026	-4.52341	6.08523e-06	0.000199168	Down
THOC1	1017.53	-0.886019	0.195862	-4.5237	6.0768e-06	0.000199168	Not
TRMU	348.521	-0.972554	0.215218	-4.51892	6.21556e-06	0.000201617	Not
RPL37	20196	-0.946511	0.209404	-4.52003	6.18305e-06	0.000201617	Not
DNAJC25	681.416	-0.82234	0.181963	-4.51927	6.20525e-06	0.000201617	Not
CLCN7	1421.31	-1.00059	0.221458	-4.51822	6.2361e-06	0.000201683	Down
CHKA	141.799	-1.11302	0.246818	-4.50947	6.49897e-06	0.000209563	Down
TRIP6	79.6118	-1.39431	0.309328	-4.50754	6.55839e-06	0.000210606	Down
TMEM159	73.5838	1.26734	0.281183	4.50716	6.56997e-06	0.000210606	Up
LRIG3	1675.25	-0.715169	0.158741	-4.50526	6.62914e-06	0.00021188	Not
RF00016	56.0315	-1.43898	0.319755	-4.50026	6.78692e-06	0.000216288	Down
NUDT16L1	57.3832	-1.45971	0.324543	-4.49773	6.86822e-06	0.000218175	Down
EGLN2	139.263	1.11891	0.248802	4.49718	6.88614e-06	0.000218175	Up
ALS2CL	1858.88	-0.834488	0.185726	-4.49312	7.01884e-06	0.000221734	Not
ILKAP	1319.28	-0.919811	0.204833	-4.49055	7.1039e-06	0.000223773	Not
DIP2A	441.855	-0.924512	0.206141	-4.48485	7.29646e-06	0.000229176	Not
KCP	3525.12	-1.06545	0.237689	-4.48256	7.37536e-06	0.000230989	Down
GPT2	692.269	1.07646	0.240237	4.48082	7.43562e-06	0.000231545	Up
AIMP2	246.749	-1.09319	0.243963	-4.48096	7.43067e-06	0.000231545	Down
KIAA1211	53.427	1.61832	0.36126	4.47967	7.47595e-06	0.000232138	Up
OSGEP	217.004	-0.961132	0.214625	-4.4782	7.52757e-06	0.000233077	Not
REC8	148.739	-1.10458	0.246864	-4.47442	7.66184e-06	0.000236562	Down
TSPYL4	15.6632	3.43086	0.767317	4.47124	7.77677e-06	0.000239432	Up
MARVELD2	462.47	0.94076	0.210448	4.47026	7.81229e-06	0.000239848	Not
H2AFJ	702.949	-0.986167	0.220759	-4.46716	7.92657e-06	0.000242673	Not
FNBP4	1003.14	-0.862191	0.193049	-4.46618	7.96296e-06	0.000243105	Not
PQBP1	1976.88	-0.901824	0.202054	-4.46329	8.07102e-06	0.000245031	Not
MUTYH	637.966	-0.971295	0.217615	-4.46337	8.06798e-06	0.000245031	Not
FAU	462.945	-1.19804	0.268637	-4.45971	8.20719e-06	0.000248473	Down
AKAP8	1032.6	-0.772666	0.173418	-4.45551	8.36955e-06	0.000252686	Not
MST1	476.779	-0.887992	0.199384	-4.45367	8.44163e-06	0.000254158	Not
PAN2	717.55	-0.789662	0.177623	-4.44572	8.75985e-06	0.000263013	Not
ANXA6	747.99	0.803577	0.180987	4.43996	8.99738e-06	0.000269402	Not
NKTR	522.264	-0.936213	0.210998	-4.43707	9.11906e-06	0.000272298	Not
PLEKHG2	992.942	-0.944758	0.213007	-4.43533	9.1933e-06	0.000273765	Not
LENG8	2778.25	-0.903863	0.203988	-4.43096	9.38146e-06	0.000278606	Not
TCEA3	243.701	0.97062	0.219141	4.4292	9.45823e-06	0.000280123	Not
NDUFS8	3352.74	-0.873362	0.197265	-4.42736	9.53952e-06	0.000281765	Not
SOWAHB	58.9899	1.4732	0.33296	4.42455	9.66439e-06	0.000284682	Up
SMAD1	321.798	0.956157	0.216185	4.42287	9.7399e-06	0.000286132	Not
ZNRF2	455.692	0.790542	0.178856	4.41999	9.87046e-06	0.000289189	Not
C1orf74	87.4905	-1.38399	0.313194	-4.41894	9.91855e-06	0.000289818	Down
CARD9	684.149	-0.991059	0.224417	-4.41615	1.00473e-05	0.000292796	Not
ZMYM2	3195.79	-0.730735	0.165526	-4.41462	1.01185e-05	0.000293303	Not
TLX3	414.965	-0.965585	0.218711	-4.41489	1.01062e-05	0.000293303	Not
HOXB2	1092.68	-0.877739	0.198932	-4.41227	1.02293e-05	0.000295728	Not
G6PC3	104.231	1.13277	0.256881	4.40971	1.03508e-05	0.000298447	Up
HEATR1	488.766	0.984134	0.223235	4.40852	1.04082e-05	0.00029931	Not
NME7	262.729	0.984662	0.223661	4.40247	1.07027e-05	0.000306165	Not
FBXL16	95.5596	-1.21741	0.276521	-4.4026	1.06959e-05	0.000306165	Down
TGFBI	189.905	1.12377	0.255501	4.39828	1.09111e-05	0.00031131	Up
TUBB4A	724.171	-0.860347	0.19573	-4.39559	1.10474e-05	0.000314374	Not
SLC12A6	89.9715	1.44044	0.327975	4.39193	1.12347e-05	0.000318873	Up
MSS51	93.862	-1.19919	0.273247	-4.38867	1.14048e-05	0.00032286	Down
FAM135A	494.002	-0.868283	0.198094	-4.38318	1.16957e-05	0.000330238	Not
ITGA6	1457.29	1.12706	0.257399	4.37865	1.19417e-05	0.000336311	Up
TMEM265	361.149	-0.900732	0.205781	-4.37713	1.20251e-05	0.000337789	Not
RFK	176.305	1.03617	0.237021	4.37165	1.23314e-05	0.0003455	Up
DENND6B	1267.37	-0.876466	0.200654	-4.36805	1.25362e-05	0.00035034	Not
RBM5	582.387	-0.787661	0.180513	-4.36345	1.28028e-05	0.000356873	Not
SNRPD3	4403.42	-0.803009	0.18409	-4.36206	1.28846e-05	0.000358237	Not
DDHD2	1061.1	-0.770353	0.176882	-4.35519	1.32953e-05	0.000368716	Not
SUV39H1	577.574	-0.848476	0.19486	-4.35429	1.33501e-05	0.000369297	Not
FMNL3	34.9875	1.72722	0.396745	4.35347	1.34002e-05	0.000369743	Up
GNB4	107.952	1.47639	0.339444	4.34943	1.36493e-05	0.000375665	Up
CTDSP2	126.234	1.43665	0.330725	4.34394	1.39953e-05	0.000384218	Up
SFT2D2	889.313	0.921782	0.212229	4.34333	1.40341e-05	0.000384316	Not
ADAM9	984.512	1.09581	0.252329	4.34276	1.40702e-05	0.000384338	Up
AJUBA	912.112	0.875665	0.201701	4.34141	1.41573e-05	0.000385752	Not
ANKRD24	133.049	-1.20071	0.276651	-4.34018	1.42368e-05	0.00038695	Down
ZNF263	418.578	-0.848766	0.195641	-4.33838	1.43537e-05	0.000389157	Not
SOBP	103.331	1.11446	0.256953	4.33722	1.44297e-05	0.000389863	Up
HUNK	292.469	1.3119	0.302497	4.33689	1.44513e-05	0.000389863	Up
TRA2A	1315.96	-0.806705	0.186096	-4.33489	1.4583e-05	0.000392445	Not
BCL2L1	4311.82	0.797224	0.184101	4.33036	1.48862e-05	0.000399619	Not
ACBD3	159.577	1.03977	0.240178	4.32916	1.49677e-05	0.000400817	Up
TCF20	266.922	1.01347	0.234595	4.3201	1.55957e-05	0.000416611	Up
GOLGB1	1527.23	-0.827236	0.191611	-4.31726	1.57977e-05	0.000420976	Not
DOCK1	993.82	0.964423	0.223417	4.31669	1.58385e-05	0.000421034	Not
VPS51	822.109	1.0093	0.233875	4.31557	1.59193e-05	0.000422151	Up
CRELD2	699.988	-0.804307	0.186469	-4.31336	1.60791e-05	0.000425354	Not
TOM1L1	180.156	0.957101	0.222149	4.30837	1.64461e-05	0.000434011	Not
BRAT1	588.554	-1.00537	0.233438	-4.30679	1.65642e-05	0.000436071	Down
TADA3	200.06	0.916937	0.213502	4.29474	1.74901e-05	0.000459336	Not
YARS2	67.2218	1.43974	0.335361	4.2931	1.76196e-05	0.000461625	Up
ESYT1	1521.82	0.918083	0.214068	4.28876	1.79676e-05	0.000469615	Not
RF00150	96.3828	-1.20255	0.280449	-4.28793	1.80349e-05	0.000470246	Down
CTGF	2545.74	0.765892	0.178686	4.28624	1.81726e-05	0.000472705	Not
PYGB	684.339	1.03953	0.24262	4.28461	1.83063e-05	0.00047505	Up
ELF1	885.593	0.885393	0.206687	4.28373	1.83784e-05	0.000475786	Not
RPS27L	1915.11	-0.891852	0.20827	-4.28218	1.85068e-05	0.000477975	Not
CRYBG1	907.641	0.786167	0.183627	4.28131	1.85793e-05	0.000478713	Not
VPS37B	390.644	1.01088	0.236164	4.2804	1.86561e-05	0.000479559	Up
KLHDC7A	59.3962	1.74601	0.40796	4.27984	1.87024e-05	0.000479617	Up
IFI44	942.352	0.680661	0.159224	4.27486	1.91258e-05	0.000489323	Not
FSCN2	279.277	-1.13719	0.266095	-4.27362	1.92323e-05	0.000490898	Down
THAP3	619.297	-0.987612	0.231196	-4.27175	1.93941e-05	0.000493871	Not
DNALI1	82.2377	-1.48506	0.347802	-4.26983	1.95622e-05	0.000495833	Down
CENPB	2361.12	0.816303	0.191168	4.27008	1.95406e-05	0.000495833	Not
ICMT	2003.58	0.890514	0.208747	4.266	1.99011e-05	0.000503254	Not
TSC22D3	686.378	0.69338	0.162691	4.26195	2.02653e-05	0.000511277	Not
LSM14B	248.122	0.928479	0.217912	4.26081	2.03692e-05	0.00051271	Not
IFIT2	130.878	1.19999	0.281812	4.25812	2.06158e-05	0.000517722	Up
PSMD10	665.162	-0.790684	0.185725	-4.25727	2.06934e-05	0.000518478	Not
RPS18	13125.7	-0.911554	0.214422	-4.25122	2.1261e-05	0.000529949	Not
F11R	963.693	0.969998	0.228172	4.25117	2.12657e-05	0.000529949	Not
DENND2C	96.2222	1.16281	0.273548	4.25084	2.12971e-05	0.000529949	Up
BBX	138.844	1.24123	0.292148	4.24863	2.15078e-05	0.000533971	Up
MAP3K12	216.446	-0.896704	0.211098	-4.24781	2.15875e-05	0.000534731	Not
THRAP3	1022.73	0.814342	0.191848	4.24472	2.18866e-05	0.000540912	Not
PPP1R3C	676.476	0.82278	0.193941	4.24242	2.21119e-05	0.000545243	Not
WDR19	268.947	0.882323	0.208137	4.23915	2.24367e-05	0.000552003	Not
SRP72	1277.28	0.854187	0.201699	4.23496	2.28597e-05	0.000561143	Not
DPP9	1545.05	-0.773885	0.182813	-4.23321	2.30376e-05	0.00056424	Not
SPATA5	91.0873	1.09413	0.25871	4.22916	2.34561e-05	0.000573203	Up
LIN7B	155.102	-0.958698	0.226978	-4.22374	2.40283e-05	0.000585871	Not
DENND5B	77.565	1.32297	0.313273	4.22305	2.41014e-05	0.000586342	Up
FHOD1	502.972	-0.963405	0.228196	-4.22183	2.42328e-05	0.000588225	Not
ZBTB17	588.201	-0.898221	0.21314	-4.21423	2.50628e-05	0.000607021	Not
PTX4	174.032	-0.952146	0.226127	-4.21068	2.54608e-05	0.000613931	Not
EOGT	57.3207	1.62261	0.385337	4.21088	2.54381e-05	0.000613931	Up
NISCH	957.989	-0.815746	0.193825	-4.20867	2.56879e-05	0.000618041	Not
H3F3A	8172.53	-0.766891	0.182261	-4.20765	2.58044e-05	0.000619476	Not
NAPRT	3454.28	-0.936416	0.222636	-4.20604	2.59883e-05	0.000622519	Not
COX10	171.49	1.22172	0.290668	4.20313	2.63253e-05	0.00062921	Up
OLR1	37.4396	1.97103	0.469386	4.19917	2.67891e-05	0.000638894	Up
SYT8	35.9302	-1.59206	0.379298	-4.19739	2.70004e-05	0.000642527	Down
PHKG2	857.069	-0.899929	0.214475	-4.19595	2.71728e-05	0.00064522	Not
EIF2AK1	309.837	0.945784	0.225446	4.19517	2.72667e-05	0.000646042	Not
ZNF354A	323.796	-1.00821	0.240594	-4.19049	2.7835e-05	0.000654705	Down
PTPRJ	932.311	0.941644	0.224748	4.18977	2.79236e-05	0.000654705	Not
MGRN1	419.659	1.08636	0.259219	4.19088	2.77871e-05	0.000654705	Up
MED9	203.219	1.03731	0.247587	4.1897	2.79326e-05	0.000654705	Up
DAB2IP	355.189	1.02547	0.244711	4.19051	2.78329e-05	0.000654705	Up
NUBP2	679.774	-0.942279	0.225018	-4.18757	2.81961e-05	0.000659463	Not
DDX19B	220.653	0.99904	0.238965	4.1807	2.90609e-05	0.000678232	Not
LHFPL2	169.25	1.16789	0.279452	4.17923	2.92499e-05	0.000681186	Up
TMA7	1794.74	-0.918995	0.219922	-4.17873	2.93135e-05	0.000681211	Not
BBS7	447.906	0.820903	0.196513	4.17736	2.94915e-05	0.00068389	Not
PLCD3	1945.96	-0.757241	0.18144	-4.17351	2.99938e-05	0.000694061	Not
ILVBL	280.439	0.946956	0.226978	4.17202	3.01917e-05	0.00069716	Not
NAA10	2723.61	-0.902862	0.216569	-4.16893	3.06027e-05	0.000705155	Not
COX4I1	6830.88	-0.923147	0.221706	-4.16384	3.12936e-05	0.000719555	Not
MREG	522.542	0.989183	0.237634	4.16264	3.14587e-05	0.000721828	Not
MYO5B	734.548	0.689277	0.165681	4.16028	3.17861e-05	0.000727808	Not
ARHGEF16	3241.23	-0.859348	0.206666	-4.15814	3.20844e-05	0.000733099	Not
SLC35E4	319.984	0.826058	0.198758	4.15611	3.23717e-05	0.000738115	Not
PRELID1	1706.22	0.789871	0.190151	4.15391	3.26847e-05	0.000742575	Not
NRBP2	1766.64	-0.813187	0.195771	-4.15377	3.27035e-05	0.000742575	Not
TAF7	550.891	0.811833	0.195525	4.15206	3.29494e-05	0.00074351	Not
PACS1	503.017	0.940533	0.226506	4.15235	3.29084e-05	0.00074351	Not
C4A	29.1137	-1.75958	0.423719	-4.15269	3.28583e-05	0.00074351	Down
RHBDL3	34.9873	1.84921	0.445599	4.14995	3.32548e-05	0.000748852	Up
LAPTM4B	2559.5	0.720009	0.17366	4.14608	3.38222e-05	0.000760058	Not
MRPL55	1270.46	-0.722092	0.174299	-4.14284	3.43033e-05	0.000769282	Not
RECQL4	1397.06	-0.839606	0.202743	-4.14124	3.45431e-05	0.00077307	Not
PIGY	295.552	0.952252	0.229973	4.14072	3.46225e-05	0.000773259	Not
FEN1	425.496	0.953145	0.230224	4.14008	3.47179e-05	0.000773804	Not
RF00156	50.8288	-1.49478	0.361098	-4.13953	3.48018e-05	0.000774091	Down
ZBTB49	301.209	-0.8717	0.210777	-4.13565	3.53952e-05	0.000785687	Not
GTPBP3	538.466	-0.791196	0.191493	-4.13173	3.60044e-05	0.000797586	Not
PRPF39	830.039	-0.806144	0.195177	-4.13031	3.62271e-05	0.000800892	Not
IL27RA	390.534	1.03235	0.250094	4.12786	3.66159e-05	0.000805454	Up
GLIS3	84.8363	1.28982	0.312433	4.12832	3.65417e-05	0.000805454	Up
ANKRD52	568.285	0.98395	0.238382	4.12761	3.66552e-05	0.000805454	Not
ZCCHC8	908.79	-0.771989	0.187285	-4.122	3.7559e-05	0.000821999	Not
NANP	229.47	0.898479	0.217963	4.12217	3.75315e-05	0.000821999	Not
DENND4B	1296.55	-0.834963	0.202684	-4.11952	3.79661e-05	0.000829244	Not
PKD2	1244.26	1.09992	0.267062	4.1186	3.81178e-05	0.000830891	Up
USPL1	560.127	-0.854805	0.207604	-4.11748	3.83034e-05	0.000833271	Not
TUBB	62.5868	1.28682	0.312927	4.1122	3.91911e-05	0.000850409	Up
BCAS3	75.1921	1.22165	0.297104	4.11187	3.92473e-05	0.000850409	Up
SPNS2	303.375	0.984592	0.239485	4.11129	3.93459e-05	0.000850855	Not
C6orf106	1107.87	0.76336	0.185701	4.1107	3.9446e-05	0.00085133	Not
IER2	1462.18	0.878956	0.213876	4.10966	3.96246e-05	0.000853496	Not
CDC42BPB	1853.66	-0.79169	0.192685	-4.10872	3.9786e-05	0.00085528	Not
PLBD2	713.232	1.04455	0.254332	4.10702	4.00792e-05	0.000859888	Up
TEN1	188.903	-1.11551	0.271674	-4.10606	4.0247e-05	0.000861791	Down
RF00571	103.931	-1.42404	0.346922	-4.10479	4.04688e-05	0.000863915	Down
AXL	831.698	0.838332	0.204243	4.10458	4.05047e-05	0.000863915	Not
ATP5ME	2827.26	-0.913859	0.222672	-4.10406	4.05966e-05	0.000864184	Not
DPP7	1607.86	-0.831021	0.20257	-4.10239	4.08905e-05	0.000868744	Not
APP	2356.85	0.803866	0.196063	4.10003	4.13089e-05	0.000875925	Not
RPL3	10931.5	-0.844317	0.206219	-4.09427	4.235e-05	0.000896257	Not
TIMP1	2721.53	-0.854226	0.208683	-4.09341	4.25072e-05	0.000897842	Not
GIPC2	64.7163	1.28335	0.313628	4.09195	4.27754e-05	0.000901758	Up
RPS20	97689.5	-0.798076	0.19523	-4.08788	4.35337e-05	0.000914207	Not
KREMEN1	81.1134	2.76895	0.677351	4.08791	4.35282e-05	0.000914207	Up
GOLGA4	1536.65	-0.791081	0.193564	-4.08692	4.37147e-05	0.000916152	Not
CEP295	1009.52	-0.730059	0.178652	-4.08649	4.37944e-05	0.000916152	Not
GSK3A	552.02	0.938805	0.229864	4.08418	4.42333e-05	0.00092356	Not
NET1	364.997	0.993989	0.243519	4.08178	4.46927e-05	0.000929915	Not
EXOC1	1529.69	-0.697419	0.170865	-4.0817	4.47083e-05	0.000929915	Not
CTU2	1996.87	-0.890678	0.218423	-4.07776	4.5471e-05	0.000943978	Not
ANKRD10	1185.5	-0.689308	0.16907	-4.07705	4.56103e-05	0.000945069	Not
IDE	1050.98	0.870233	0.21347	4.0766	4.56985e-05	0.0009451	Not
USP14	253.592	0.996836	0.244742	4.07301	4.64102e-05	0.000958002	Not
XPO4	1229.27	-0.710128	0.174423	-4.07129	4.6754e-05	0.00096289	Not
MCM6	2140.44	0.734648	0.180462	4.07094	4.68237e-05	0.00096289	Not
DUSP11	742.738	-0.747627	0.183792	-4.0678	4.74597e-05	0.00097413	Not
USF1	1654.72	-0.712692	0.175258	-4.06653	4.77185e-05	0.000977601	Not
ARSB	221.285	0.997457	0.245347	4.06549	4.79319e-05	0.000980132	Not
TMEM181	135.494	1.29836	0.319613	4.06229	4.85929e-05	0.000991787	Up
MTRF1L	315.832	-0.794491	0.195753	-4.05864	4.93589e-05	0.00100554	Not
DBP	116.031	-1.03746	0.255786	-4.05599	4.9922e-05	0.00101511	Down
PHYKPL	218.748	1.09347	0.269709	4.05427	5.02919e-05	0.00101883	Up
CRELD1	111.033	1.1695	0.288457	4.05432	5.02799e-05	0.00101883	Up
FSTL1	608.487	0.763998	0.188465	4.05379	5.03941e-05	0.00101901	Not
HHIPL1	711.056	1.06537	0.262863	4.05296	5.05737e-05	0.00102075	Up
MTHFD2	308.899	0.781661	0.192981	4.05047	5.11156e-05	0.00102978	Not
ITSN2	239.007	1.02988	0.254517	4.04639	5.20125e-05	0.00104591	Up
MKKS	726.844	-0.758364	0.187525	-4.04407	5.25315e-05	0.0010544	Not
SH2D4A	663.436	0.705338	0.174466	4.04284	5.28082e-05	0.00105801	Not
ETFDH	795.4	0.745388	0.184459	4.04093	5.32398e-05	0.0010647	Not
CREB3	376.385	0.717614	0.177648	4.03952	5.35615e-05	0.00106917	Not
CARM1	283.091	1.19306	0.295612	4.0359	5.43931e-05	0.00108379	Up
ARL2BP	130.93	1.21098	0.300374	4.03156	5.54069e-05	0.00110197	Up
XRCC3	323.269	-0.927872	0.230239	-4.03004	5.5768e-05	0.00110713	Not
WSB1	9702.31	-0.683928	0.169774	-4.02847	5.61417e-05	0.00111253	Not
NOSIP	617.506	-0.802343	0.19922	-4.02742	5.63932e-05	0.00111548	Not
GLB1	2024.6	0.717473	0.178229	4.02556	5.68398e-05	0.00112228	Not
C4orf48	790.967	-0.90769	0.22552	-4.02488	5.70042e-05	0.00112349	Not
MTREX	455.964	0.835329	0.207585	4.02404	5.72083e-05	0.00112547	Not
PPME1	496.846	0.689763	0.171561	4.02052	5.80689e-05	0.00113505	Not
MTERF4	460.388	-0.723423	0.17994	-4.02035	5.81118e-05	0.00113505	Not
JAK1	2073.92	0.754389	0.187638	4.02045	5.80865e-05	0.00113505	Not
BRD8	390.553	-0.800302	0.199052	-4.02056	5.80599e-05	0.00113505	Not
IL9R	19.4558	-2.60009	0.646857	-4.01957	5.83055e-05	0.0011368	Down
VWA8	480.42	0.819772	0.204106	4.01641	5.90908e-05	0.00115006	Not
ASAP2	1140.32	0.742912	0.185012	4.01548	5.93257e-05	0.00115257	Not
ZC3H7A	1076.15	-0.7355	0.18319	-4.01495	5.94589e-05	0.0011531	Not
SLCO4A1	1169.86	-0.779752	0.194253	-4.0141	5.9673e-05	0.0011552	Not
SCRN2	1854.43	-0.861809	0.214728	-4.0135	5.98257e-05	0.0011561	Not
ITPKB	39.6905	1.62902	0.406433	4.00809	6.12124e-05	0.0011808	Up
PTPN13	4022.4	0.736579	0.183835	4.00674	6.15636e-05	0.00118339	Not
ARNTL2	149.279	1.25195	0.312429	4.00715	6.14567e-05	0.00118339	Up
UQCRC2	990.564	0.697655	0.174304	4.00252	6.2671e-05	0.00120256	Not
SMIM4	190.767	-0.813551	0.203359	-4.00057	6.31897e-05	0.00120948	Not
RANBP1	4437.47	-0.766059	0.191499	-4.00033	6.3254e-05	0.00120948	Not
SLC15A2	79.2302	-1.20154	0.301059	-3.99104	6.57846e-05	0.00125347	Down
RSL1D1	3344.3	-0.798653	0.200104	-3.99119	6.57433e-05	0.00125347	Not
TMEM250	163.033	1.08396	0.27182	3.98779	6.66925e-05	0.00126855	Up
PANK4	235.305	-0.961692	0.24127	-3.98596	6.72087e-05	0.00127615	Not
SRRT	2970.27	-0.728109	0.182693	-3.98541	6.73632e-05	0.00127686	Not
GIT2	732.811	-0.697414	0.175037	-3.98439	6.76549e-05	0.00128016	Not
PRPF40B	339.15	-0.892682	0.224085	-3.98368	6.7855e-05	0.00128172	Not
RNF213	2133.33	0.866138	0.21746	3.98298	6.80571e-05	0.00128331	Not
IFI27L2	598.481	-1.04446	0.262386	-3.98063	6.87338e-05	0.00129383	Down
ZNF646	83.6638	1.38688	0.348474	3.97987	6.89515e-05	0.00129569	Up
DENND1C	278.683	0.928521	0.233371	3.97873	6.92853e-05	0.00129973	Not
WDR61	377.59	0.739961	0.186009	3.9781	6.94684e-05	0.00130092	Not
OCIAD2	268.365	0.801349	0.201502	3.97687	6.9827e-05	0.00130539	Not
RPL19	30573.8	-0.78357	0.197097	-3.97556	7.02133e-05	0.00130813	Not
FBXW9	275.884	-1.10848	0.2788	-3.97591	7.01102e-05	0.00130813	Down
S100A6	77845.2	-0.774802	0.195026	-3.97282	7.10254e-05	0.001321	Not
SSBP2	169.059	1.00241	0.252403	3.97145	7.14353e-05	0.00132186	Up
PCBP2	2391.86	0.653898	0.164638	3.97174	7.13507e-05	0.00132186	Not
NDUFS5	2821.74	-0.829385	0.20883	-3.97158	7.13964e-05	0.00132186	Not
PRAM1	51.3156	-1.31629	0.331646	-3.96895	7.219e-05	0.00133356	Down
EBPL	452.018	-0.756056	0.190972	-3.95898	7.52696e-05	0.00138809	Not
ZNF335	1115.24	-0.72175	0.182333	-3.95841	7.54495e-05	0.00138906	Not
OLA1	1435.41	0.708816	0.179084	3.95801	7.55772e-05	0.00138907	Not
TOR1B	337.499	0.763655	0.193008	3.95659	7.60267e-05	0.00139263	Not
FAM160B2	756.414	-0.75569	0.190991	-3.95668	7.59986e-05	0.00139263	Not
GGT5	33.3984	-1.69832	0.429402	-3.95509	7.65052e-05	0.00139904	Down
TIGD5	147.762	1.23499	0.312494	3.95205	7.74834e-05	0.00141219	Up
CDV3	796.433	0.747785	0.18921	3.95214	7.74559e-05	0.00141219	Not
HOXB3	934.114	-0.903975	0.228857	-3.94995	7.81677e-05	0.00142229	Not
COPZ1	2671.91	0.605279	0.153263	3.94928	7.83858e-05	0.00142388	Not
COMMD6	793.436	0.767021	0.194245	3.94874	7.85641e-05	0.00142474	Not
ATXN1L	251.872	0.914166	0.231605	3.94709	7.9106e-05	0.00143219	Not
ARL4C	5922.18	0.655651	0.166171	3.94564	7.95864e-05	0.00143849	Not
NXF1	1192.35	-0.708817	0.179767	-3.94298	8.04768e-05	0.00145218	Not
SUCO	133.932	1.16631	0.295835	3.94244	8.06571e-05	0.00145303	Up
URB1	766.882	-0.886354	0.224859	-3.94182	8.08653e-05	0.00145437	Not
GPR39	202.304	0.967146	0.245386	3.94132	8.10332e-05	0.00145499	Not
STXBP5L	45.5311	1.69282	0.429852	3.93815	8.2111e-05	0.00147094	Up
SELENOS	828.223	0.670794	0.170342	3.93792	8.21912e-05	0.00147094	Not
FAM96B	572.803	-0.859557	0.218346	-3.93667	8.26195e-05	0.00147618	Not
PSMA4	659.323	0.850951	0.21638	3.93266	8.40093e-05	0.00149856	Not
BCL9L	2164.49	1.04397	0.265489	3.93224	8.41576e-05	0.00149875	Up
DDX56	1443.94	-0.794286	0.202025	-3.93163	8.43733e-05	0.00150014	Not
CCDC61	614.444	-0.876712	0.223188	-3.92813	8.56091e-05	0.00151963	Not
ZBED5	617.558	-0.770949	0.196423	-3.92494	8.67497e-05	0.00153737	Not
SLC1A4	284.296	0.742473	0.189231	3.92364	8.72202e-05	0.0015407	Not
RGS19	1962.01	-0.88173	0.224719	-3.9237	8.71983e-05	0.0015407	Not
HDAC10	758.032	-0.836501	0.213235	-3.92291	8.74847e-05	0.00154287	Not
TMED8	63.4354	1.46894	0.374644	3.92091	8.8217e-05	0.00155077	Up
HOOK1	22.2072	1.94425	0.495829	3.92121	8.81057e-05	0.00155077	Up
MPI	198.608	0.932527	0.237874	3.92026	8.84519e-05	0.00155239	Not
CLK1	708.25	-0.781959	0.199606	-3.91752	8.94643e-05	0.00156764	Not
FAM69B	1958.27	-0.75415	0.192557	-3.9165	8.98437e-05	0.00157176	Not
ARSD	1214.92	-0.894544	0.228483	-3.91514	9.0352e-05	0.00157812	Not
RHOT2	1930.08	-0.857759	0.219248	-3.91228	9.14269e-05	0.00159179	Not
ACAA1	719.397	-0.791376	0.202263	-3.91261	9.13056e-05	0.00159179	Not
P3H2	960.152	0.843799	0.215796	3.91018	9.22284e-05	0.00160319	Not
NSD2	5458.58	-0.752311	0.192541	-3.90729	9.33388e-05	0.0016199	Not
SUGP1	484.3	-0.693546	0.17762	-3.90467	9.43555e-05	0.00163495	Not
UNG	474.956	0.841248	0.21556	3.90262	9.5158e-05	0.00164623	Not
STRADB	699.779	0.748199	0.191826	3.90041	9.60313e-05	0.00165871	Not
FAM212A	69.4789	-1.24159	0.318493	-3.89832	9.68604e-05	0.00167038	Down
ANAPC15	1329.11	-0.744383	0.191072	-3.89582	9.78657e-05	0.00168505	Not
SLC7A6OS	145.016	1.06714	0.274006	3.8946	9.83621e-05	0.00168827	Up
RUFY2	38.2866	1.67581	0.430257	3.8949	9.82385e-05	0.00168827	Up
SGMS2	244.683	0.845085	0.21709	3.89279	9.90985e-05	0.00169556	Not
ARG2	86.0052	1.17512	0.30187	3.89282	9.90866e-05	0.00169556	Up
FAT1	4450.86	0.904418	0.232525	3.88954	0.000100433	0.00171571	Not
SRPK2	89.8043	1.07068	0.275345	3.88852	0.000100857	0.00172024	Up
HSPA12B	145.002	-1.11205	0.286028	-3.88789	0.000101118	0.00172201	Down
ZNF513	854.493	-0.836587	0.215324	-3.88524	0.000102228	0.00173376	Not
SF3B1	7162.4	-0.70683	0.181951	-3.88473	0.000102444	0.00173376	Not
RAD54L2	86.8674	1.43744	0.369949	3.88551	0.000102114	0.00173376	Up
LUZP1	1000.55	0.846602	0.217921	3.88491	0.000102367	0.00173376	Not
IL1RL1	22.5285	2.14089	0.551506	3.8819	0.000103644	0.00174884	Up
CBL	108.591	1.18562	0.305424	3.88187	0.000103656	0.00174884	Up
TAB3	38.5938	1.62124	0.417872	3.87976	0.000104559	0.00176135	Up
SMARCD3	83.1459	1.18616	0.305859	3.87812	0.000105265	0.00176777	Up
FOXP4	186.843	1.11831	0.288361	3.87816	0.000105249	0.00176777	Up
WWTR1	97.9008	1.0483	0.270345	3.87764	0.000105475	0.00176797	Up
GEMIN4	756.559	0.660481	0.170343	3.87735	0.000105602	0.00176797	Not
SLTM	940.816	-0.75536	0.194835	-3.87692	0.000105789	0.00176839	Not
TOP3B	857.167	-0.778528	0.200866	-3.87585	0.000106252	0.00177255	Not
SH2D7	65.6651	-1.18216	0.305027	-3.8756	0.000106363	0.00177255	Down
ZNF784	299.811	-0.763666	0.197222	-3.87211	0.000107897	0.00179372	Not
SMARCE1	2720.64	-0.701776	0.181246	-3.87196	0.000107962	0.00179372	Not
ING5	551.559	-0.721792	0.186548	-3.86921	0.000109189	0.00180859	Not
BDP1	170.017	0.959676	0.248027	3.86925	0.000109172	0.00180859	Not
EDF1	3873.35	-0.821302	0.21235	-3.86768	0.000109875	0.0018172	Not
FITM2	244.721	0.731804	0.189315	3.86553	0.000110848	0.0018305	Not
CHMP6	2766.59	-0.852984	0.220685	-3.86516	0.000111016	0.0018305	Not
D2HGDH	1452.98	-0.817467	0.211582	-3.8636	0.000111729	0.00183948	Not
DYNLL1	342.466	-0.827103	0.214156	-3.86215	0.000112392	0.00184759	Not
PNKP	1586.18	-0.897045	0.232294	-3.86168	0.00011261	0.00184839	Not
UQCR10	1352.64	-0.684404	0.177286	-3.86044	0.000113183	0.00185501	Not
TRAP1	1149.8	0.690139	0.178829	3.85921	0.000113752	0.00186154	Not
COX6A2	517.553	-0.669111	0.17377	-3.85055	0.000117854	0.00192288	Not
ATP6V1D	497.721	0.819632	0.212858	3.8506	0.000117829	0.00192288	Not
PSMG3	524.484	-0.836219	0.217232	-3.84943	0.000118394	0.00192881	Not
DDX21	988.916	1.86868	0.485921	3.84566	0.000120229	0.00195579	Up
ID2	2313.85	0.59705	0.155307	3.84432	0.000120885	0.00196353	Not
GAA	961.177	0.863923	0.224794	3.84317	0.000121455	0.00196985	Not
THBS1	14035.8	0.790739	0.205791	3.84243	0.000121821	0.00197284	Not
TEF	44.1184	1.40966	0.366917	3.8419	0.000122085	0.00197419	Up
TRAPPC4	215.349	0.787125	0.204954	3.8405	0.000122785	0.00198257	Not
PDZD2	118.885	1.28137	0.333912	3.83745	0.000124318	0.00200434	Up
AP3B1	657.019	0.655578	0.170866	3.8368	0.000124646	0.00200667	Not
NNT	1952.67	0.734479	0.191485	3.83571	0.000125204	0.00201268	Not
PLS1	340.589	0.899944	0.234665	3.83501	0.00012556	0.00201544	Not
SELENOH	382.392	-0.792793	0.206913	-3.83153	0.000127349	0.00204114	Not
RNF121	839.148	-0.647876	0.169186	-3.82938	0.000128467	0.00205604	Not
WDR62	276.072	-0.811642	0.212118	-3.82637	0.000130048	0.00207829	Not
STAT6	325.037	0.975162	0.254977	3.82452	0.00013103	0.00209091	Not
FA2H	187.349	0.965022	0.252398	3.82342	0.000131615	0.00209718	Not
MYO1C	2750.61	0.789491	0.206704	3.81943	0.00013376	0.00212514	Not
AMFR	1924.06	0.744976	0.195047	3.81947	0.00013374	0.00212514	Not
YIPF2	53.0876	1.38206	0.362061	3.8172	0.000134974	0.00213993	Up
KPNA2	2059.72	0.637013	0.166888	3.817	0.000135083	0.00213993	Not
MXD3	328.575	-0.873365	0.228876	-3.81589	0.000135694	0.00214337	Not
GNAQ	107.616	1.2316	0.322739	3.81608	0.000135588	0.00214337	Up
STAT1	3693.21	0.675402	0.177019	3.81542	0.000135953	0.00214409	Not
SLC1A1	707.761	0.900087	0.235928	3.81509	0.000136133	0.00214409	Not
RPAP1	419.538	-0.669943	0.175675	-3.81354	0.000136992	0.00215451	Not
MRPL21	578.88	-0.717948	0.188328	-3.81221	0.000137727	0.00216295	Not
JPT1	231.729	-0.989957	0.259841	-3.80985	0.00013905	0.0021784	Not
GPR153	71.0063	1.39941	0.367325	3.80974	0.000139111	0.0021784	Up
RBM33	369.051	0.918288	0.241091	3.80888	0.000139595	0.00218286	Not
SLC17A9	1973.76	-0.736582	0.19342	-3.80821	0.000139979	0.00218572	Not
CCDC18	212.489	-0.842893	0.221395	-3.80719	0.000140553	0.00218841	Not
CAV1	689.181	0.781447	0.205245	3.80739	0.000140442	0.00218841	Not
TFPT	549.234	-0.837071	0.220094	-3.80324	0.000142816	0.00222047	Not
GTF3C5	1097.16	-0.828127	0.217889	-3.80068	0.0001443	0.00224035	Not
PNPLA8	841.64	0.704794	0.185571	3.79798	0.000145878	0.00226162	Not
LIFR	96.4764	1.16514	0.307302	3.79152	0.000149729	0.00231803	Up
BTBD3	1116.37	0.691674	0.182594	3.78805	0.000151834	0.00234729	Not
HOXA5	302.63	-0.710777	0.187673	-3.78731	0.000152287	0.00235096	Not
GYG2	1563.15	-0.661416	0.174838	-3.78301	0.000154941	0.00238855	Not
ERN2	46.0109	-1.47456	0.389832	-3.78255	0.00015523	0.00238962	Down
MAP3K3	459.255	0.803756	0.212525	3.78193	0.000155617	0.00239047	Not
DGCR2	880.916	1.74955	0.462629	3.78176	0.000155724	0.00239047	Up
LRRC70	65.1791	-1.29106	0.341519	-3.78035	0.000156611	0.00240071	Down
RSPH1	138.579	-0.993463	0.262869	-3.77931	0.000157262	0.00240392	Not
FBXL2	54.5504	-1.21165	0.320592	-3.77942	0.000157191	0.00240392	Down
ANKMY2	307.496	0.731537	0.193598	3.77864	0.000157687	0.00240704	Not
AFDN	977.901	0.85121	0.225358	3.77715	0.000158634	0.00241812	Not
PJA1	434.942	0.746939	0.197863	3.77503	0.000159991	0.00243539	Not
VPS72	2302.04	-0.848942	0.224945	-3.774	0.000160652	0.00244205	Not
RSRP1	185.403	-0.837179	0.22195	-3.77192	0.000161995	0.00245903	Not
CKS2	1752.62	-0.751778	0.199381	-3.77055	0.000162887	0.00246913	Not
TIRAP	188.627	-0.8623	0.228735	-3.76986	0.000163338	0.00247213	Not
NSD3	271.158	0.801589	0.212648	3.76956	0.000163538	0.00247213	Not
CFAP97	127.887	0.892354	0.236781	3.76869	0.000164105	0.00247725	Not
RPAIN	156.221	-0.915748	0.243052	-3.76771	0.000164753	0.0024836	Not
SLC46A1	115.786	1.18518	0.314729	3.76572	0.000166067	0.00249996	Up
PER1	776.341	-0.724776	0.192508	-3.76492	0.000166605	0.00250459	Not
SCP2	527.715	0.776258	0.206211	3.76439	0.000166955	0.00250639	Not
U2AF1L5	2652.36	-0.72516	0.192714	-3.76287	0.000167972	0.00251474	Not
DKKL1	231.266	-0.918191	0.24401	-3.76293	0.000167936	0.00251474	Not
CEP104	829.841	-0.661559	0.175936	-3.76022	0.000169767	0.00253813	Not
PLEKHA2	764.088	0.825093	0.219499	3.75898	0.000170605	0.00254648	Not
ESRRA	98.8526	1.14592	0.30487	3.75871	0.000170793	0.00254648	Up
PLAT	8686.79	0.610539	0.162544	3.75614	0.000172553	0.0025692	Not
VPS9D1	124.585	-0.894255	0.238155	-3.75493	0.000173387	0.002575	Not
MTSS1L	525.558	-0.879662	0.234293	-3.75454	0.000173663	0.002575	Not
CERS2	57.3628	1.49099	0.397151	3.75421	0.000173888	0.002575	Up
CENPT	504.805	-0.708512	0.188711	-3.75449	0.000173694	0.002575	Not
FUZ	629.087	-0.914436	0.243688	-3.7525	0.000175083	0.00258919	Not
SLC20A2	686.588	0.803219	0.214315	3.74785	0.000178355	0.00263401	Not
GOLIM4	569.633	0.80313	0.214421	3.74557	0.000179987	0.0026545	Not
TRPM5	168.394	-1.07572	0.287318	-3.74402	0.000181096	0.00266725	Down
TMEM249	48.8264	-1.68268	0.44949	-3.74353	0.000181453	0.00266759	Down
PXN	552.656	0.907691	0.242505	3.74298	0.000181851	0.00266759	Not
HOXD4	131.169	-0.89113	0.238081	-3.74298	0.000181853	0.00266759	Not
TRAF3IP2	455.366	-0.742262	0.198421	-3.74085	0.000183398	0.00268126	Not
SRSF4	1689.98	-0.639024	0.170825	-3.7408	0.000183434	0.00268126	Not
LGALS1	13467.6	-0.688547	0.18407	-3.74068	0.000183524	0.00268126	Not
OTUD7B	1192.51	0.702058	0.187728	3.73977	0.000184192	0.00268743	Not
SRXN1	1367.67	0.597676	0.159889	3.73807	0.000185436	0.00269888	Not
MICALL2	957.817	-0.817529	0.218725	-3.7377	0.00018571	0.00269888	Not
ABCC3	900.737	1.02475	0.274167	3.73769	0.00018572	0.00269888	Up
ZNF687	322.346	0.924193	0.247444	3.73495	0.000187749	0.00272473	Not
TMEM144	80.2203	1.1348	0.303982	3.73312	0.000189119	0.00273894	Up
NDUFA6	539.791	-0.731885	0.196077	-3.73264	0.000189482	0.00273894	Not
CSF3	27.8982	-1.86277	0.499006	-3.73296	0.000189239	0.00273894	Down
SELENOO	743.038	-0.844974	0.226431	-3.7317	0.000190191	0.00274556	Not
CASK	345.662	0.874832	0.234503	3.73057	0.000191046	0.00275425	Not
ADGRE5	85.9826	1.39795	0.374808	3.72977	0.000191657	0.0027594	Up
RABEP1	262.943	0.76221	0.204385	3.72929	0.000192017	0.00276094	Not
HSPB6	21.9742	-2.13616	0.572895	-3.7287	0.000192468	0.00276378	Down
LRCH4	719.093	-0.813798	0.218296	-3.72796	0.000193033	0.00276824	Not
CRYAB	430.085	-0.932513	0.250186	-3.72728	0.000193561	0.00277216	Not
HEATR6	434.808	-0.683704	0.18345	-3.72692	0.000193834	0.00277243	Not
TES	1043.35	0.693737	0.186185	3.72606	0.000194493	0.00277822	Not
TOP1MT	102.849	-1.00184	0.269269	-3.7206	0.000198749	0.0028353	Down
GAB1	82.666	1.0938	0.294223	3.71759	0.00020113	0.00286551	Up
PPP3R1	775.058	0.657149	0.176825	3.71638	0.000202101	0.00287558	Not
FUT10	101.187	1.03695	0.279051	3.71598	0.000202414	0.00287628	Up
DCP1A	249.895	0.768616	0.207019	3.71278	0.000204992	0.00290912	Not
ELMO3	1368.46	-0.770049	0.20748	-3.71144	0.000206081	0.00292078	Not
LARGE2	275.475	-0.798964	0.215343	-3.7102	0.000207099	0.00293139	Not
TRIM35	136.503	1.243	0.335676	3.70296	0.000213095	0.00301235	Up
LAT	236.33	-0.943013	0.254751	-3.70171	0.000214154	0.0030234	Not
MMP23B	39.1652	-1.43571	0.387903	-3.70121	0.00021457	0.00302536	Down
MX1	2438.78	0.69658	0.188348	3.69836	0.000216995	0.00305559	Not
GTF2F1	2032.65	-0.734278	0.198625	-3.69682	0.000218321	0.0030703	Not
KLHL9	135.995	1.10018	0.297665	3.69602	0.000219004	0.00307594	Up
RFXAP	341.015	0.780137	0.211119	3.69525	0.000219674	0.00307767	Not
HDHD2	229.215	0.832928	0.225407	3.69522	0.000219693	0.00307767	Not
EIF2AK2	845.484	0.759278	0.205519	3.69444	0.000220368	0.00308317	Not
RF00072	61.0824	-1.20434	0.326308	-3.69079	0.000223559	0.0031198	Down
OAZ3	64.5526	-1.29121	0.34983	-3.69098	0.000223393	0.0031198	Down
ZNF697	210.267	0.966137	0.261828	3.68997	0.00022428	0.00312586	Not
WNT5A	377.26	0.694145	0.188168	3.68897	0.000225163	0.00313416	Not
SDF2L1	1266.48	-0.77798	0.211049	-3.68626	0.000227577	0.00316373	Not
ABCA1	269.201	1.15422	0.313181	3.68546	0.000228292	0.00316962	Up
RRAGB	602.221	0.762845	0.207041	3.68451	0.000229141	0.00317737	Not
ALDH4A1	781.974	0.840191	0.228066	3.68399	0.000229614	0.00317987	Not
IGFALS	35.2882	-1.68638	0.45783	-3.68341	0.000230134	0.00318303	Down
SH3GL1	58.3036	1.24042	0.336872	3.68217	0.000231255	0.00319449	Up
NLN	230.445	1.01226	0.275134	3.67914	0.000234019	0.00322858	Up
ZMYND19	1536.97	-0.739703	0.201078	-3.67868	0.000234448	0.00323041	Not
ARHGAP23	534.673	0.866837	0.235755	3.67686	0.00023612	0.00324933	Not
CKAP4	505.302	0.789267	0.214693	3.67626	0.000236678	0.00325291	Not
LRP1	3253.23	0.956052	0.26015	3.675	0.000237845	0.00326483	Not
AP2M1	3178.63	0.697927	0.189964	3.67399	0.000238791	0.00327369	Not
S100A2	19603.7	-0.682924	0.185958	-3.67246	0.000240224	0.00328321	Not
IGSF5	314.206	-0.722124	0.196642	-3.67229	0.000240389	0.00328321	Not
CUX2	262.323	-0.863565	0.235131	-3.6727	0.000239999	0.00328321	Not
POLR2B	1446.63	0.666772	0.181665	3.67034	0.000242226	0.00330002	Not
PIGG	631.601	0.758624	0.206686	3.67041	0.000242161	0.00330002	Not
PARP6	42.7937	-1.26672	0.345324	-3.6682	0.000244264	0.00331949	Down
CYBA	2606.48	-0.807954	0.220249	-3.66837	0.000244107	0.00331949	Not
TRIM56	367.983	0.720462	0.196437	3.66766	0.000244782	0.00332238	Not
COPA	4573.27	0.553022	0.150838	3.66632	0.000246066	0.00333566	Not
THRA	97.2296	1.01624	0.277215	3.66589	0.000246478	0.0033371	Up
RBM23	1084.63	-0.635906	0.173604	-3.66296	0.00024932	0.00337139	Not
CHTF18	848.082	-0.809536	0.221034	-3.66249	0.000249775	0.00337335	Not
SLC22A15	151.969	1.07239	0.293062	3.65925	0.000252955	0.00341207	Up
ATP5F1E	1205.18	-0.750094	0.205113	-3.65698	0.000255202	0.00343813	Not
PNCK	550.314	-0.784559	0.214581	-3.65624	0.000255946	0.00344389	Not
UBXN4	1364.59	0.652925	0.178644	3.6549	0.000257284	0.00344913	Not
FKBP9	2918.57	0.649775	0.177762	3.65531	0.000256868	0.00344913	Not
FKBP11	1878.92	-0.620924	0.169884	-3.65498	0.000257198	0.00344913	Not
TOR1A	1719.38	-0.61769	0.169317	-3.64813	0.00026416	0.00353576	Not
RIIAD1	137.177	-0.863692	0.236764	-3.6479	0.000264395	0.00353576	Not
WWOX	51.4789	1.25169	0.34367	3.64213	0.000270392	0.00361153	Up
EHD3	2292.42	0.610272	0.167655	3.64005	0.00027258	0.00363629	Not
RF00427	9.31558	-3.37625	0.927906	-3.63857	0.00027416	0.00365264	Down
RF00045	224.817	-0.757446	0.208189	-3.63827	0.000274476	0.00365264	Not
S100A5	1918.31	-0.709591	0.19522	-3.63483	0.000278162	0.00369718	Not
NPRL2	105.016	-0.908671	0.250062	-3.63378	0.000279298	0.00370776	Not
TMSB10	108963	-0.697383	0.191963	-3.6329	0.000280254	0.00370792	Not
SMURF1	2781.08	-0.732239	0.201537	-3.63327	0.000279854	0.00370792	Not
NDUFS2	3433.81	0.588342	0.161951	3.63283	0.000280331	0.00370792	Not
TRAPPC2L	2728.89	-0.614339	0.169355	-3.62753	0.000286145	0.00378024	Not
OXLD1	393.441	-0.909178	0.250804	-3.62505	0.000288907	0.0038121	Not
MTBP	121.928	0.880121	0.243	3.6219	0.000292451	0.0038542	Not
DDIT3	365.577	-0.761777	0.210353	-3.62142	0.000292991	0.00385665	Not
TAOK3	187.242	0.810095	0.224056	3.6156	0.000299655	0.00393961	Not
CALCOCO2	326.148	0.746222	0.206554	3.61272	0.000303003	0.00397883	Not
TMEM94	559.621	1.02022	0.2826	3.6101	0.000306078	0.00401437	Up
PMF1	109.515	-1.13403	0.314194	-3.60934	0.000306977	0.00402133	Down
SDCCAG3	894.114	-0.594728	0.164799	-3.6088	0.000307618	0.00402488	Not
NDUFB2	1113.03	-0.733494	0.203404	-3.6061	0.000310829	0.00406202	Not
TMBIM1	846.843	0.714298	0.198124	3.6053	0.000311789	0.00406968	Not
PML	294.005	0.891158	0.247201	3.60499	0.000312164	0.0040697	Not
RHOF	287.101	-0.720953	0.200017	-3.60446	0.000312808	0.00407212	Not
KIF13B	192.084	1.10058	0.30536	3.60422	0.000313097	0.00407212	Up
PRKCG	315.976	-0.844704	0.234483	-3.60242	0.000315271	0.00409064	Not
DHX8	348.44	0.809949	0.224824	3.60259	0.000315063	0.00409064	Not
WDR90	620.189	-0.802509	0.223	-3.59869	0.000319829	0.00414413	Not
TNKS2	686.215	0.765785	0.212811	3.59842	0.000320154	0.00414413	Not
TMEM115	415.535	0.746905	0.207785	3.59461	0.00032488	0.00419706	Not
SURF6	1216.83	-0.756871	0.210582	-3.59419	0.000325398	0.00419706	Not
LRRC41	647.289	0.679001	0.188903	3.59445	0.000325075	0.00419706	Not
NDUFA8	1620.35	-0.639678	0.177998	-3.59373	0.000325975	0.00419953	Not
SLC35A3	603.855	0.742551	0.206668	3.59297	0.000326926	0.00420185	Not
ALKBH2	297.08	-0.733659	0.204189	-3.59304	0.000326837	0.00420185	Not
CHUK	104.918	1.19046	0.331579	3.59029	0.000330308	0.00424031	Up
LIMA1	1120.52	0.652401	0.181808	3.58841	0.000332707	0.00426608	Not
PSMD2	3759.43	0.561336	0.156454	3.58787	0.000333394	0.00426645	Not
PPP2R3A	176.563	0.796844	0.2221	3.58777	0.000333518	0.00426645	Not
UTP23	590.918	-0.732575	0.204323	-3.58538	0.000336589	0.00430069	Not
EXOSC4	1521.21	-0.675954	0.188563	-3.58476	0.000337388	0.00430081	Not
DHRS7B	432.166	-0.682475	0.190372	-3.58496	0.000337136	0.00430081	Not
CCDC191	177.165	-0.854038	0.238338	-3.58331	0.000339264	0.00431967	Not
PPP1R9B	2603.73	0.768706	0.214575	3.58246	0.000340371	0.00432871	Not
MYO1E	1087.23	0.618446	0.172685	3.58135	0.00034182	0.00434207	Not
SLC4A1AP	228.565	0.872265	0.24365	3.58	0.000343595	0.00435954	Not
CTSV	2820.32	0.616253	0.172171	3.5793	0.000344519	0.00436618	Not
ACOT11	1197.97	-0.639251	0.178655	-3.57812	0.000346068	0.00438072	Not
WDR83	532.54	-0.769257	0.215024	-3.57754	0.000346838	0.00438389	Not
KCNAB3	47.9569	-1.15599	0.323145	-3.57733	0.000347123	0.00438389	Down
VCL	392.085	1.8537	0.518257	3.5768	0.00034782	0.0043876	Up
EFNB3	27.4978	-1.5497	0.433396	-3.5757	0.00034929	0.00440106	Down
GEMIN8	670.668	-0.813617	0.227568	-3.57527	0.000349871	0.00440329	Not
ANO10	188.041	0.795449	0.222518	3.57476	0.000350549	0.00440673	Not
ODF2L	240.869	-0.812201	0.227376	-3.57206	0.000354183	0.00444728	Not
CCDC81	140.26	-0.936828	0.26233	-3.57119	0.000355365	0.00445699	Not
SRSF10	6484.8	-0.675635	0.189252	-3.57004	0.000356928	0.00447144	Not
NRIP1	256.595	1.01095	0.283248	3.56915	0.00035814	0.00448148	Up
NCAPD3	1065.68	-0.609087	0.170695	-3.56829	0.000359322	0.00449111	Not
ZSWIM7	150.99	-0.849403	0.238094	-3.56751	0.000360393	0.00449933	Not
PTDSS2	765.658	-0.786956	0.220651	-3.56652	0.000361747	0.00450592	Not
IL17RC	306.395	-0.870928	0.244182	-3.56671	0.000361491	0.00450592	Not
PARP16	322.347	0.689664	0.193423	3.56558	0.000363059	0.0045171	Not
CCNQ	782.685	-0.773411	0.216939	-3.5651	0.000363713	0.00452008	Not
HCFC1R1	940.002	-0.644974	0.181162	-3.5602	0.000370574	0.0046001	Not
ERAP1	130.097	0.914416	0.25691	3.55928	0.000371871	0.00461095	Not
CSTB	1670.11	-0.658709	0.185181	-3.55711	0.00037496	0.00464396	Not
S100A10	13692.2	-0.650677	0.183041	-3.55481	0.00037825	0.00467432	Not
CDK14	332.774	0.736979	0.20732	3.5548	0.000378269	0.00467432	Not
WDR86	218.589	-0.921837	0.259764	-3.54875	0.000387062	0.00476922	Not
NME4	62.9979	-1.07396	0.302634	-3.54872	0.000387108	0.00476922	Down
CREB3L3	51.9404	-1.4181	0.39962	-3.54862	0.000387261	0.00476922	Down
LMBRD2	135.201	1.05441	0.297177	3.54808	0.000388057	0.00477363	Up
SENP6	1602.99	-0.617939	0.174228	-3.54673	0.000390049	0.00478732	Not
CHAC1	1690.92	0.814185	0.229545	3.54695	0.000389714	0.00478732	Not
PIP4K2B	217.194	1.08339	0.305559	3.54559	0.00039173	0.00478968	Up
MAPT	36.7679	1.61859	0.456532	3.54541	0.000391999	0.00478968	Up
HIPK2	307.471	0.854605	0.24104	3.54548	0.000391891	0.00478968	Not
FES	841.12	-0.71114	0.20058	-3.54542	0.000391993	0.00478968	Not
VARS2	405.066	-0.756955	0.21367	-3.54264	0.000396146	0.00483493	Not
CUEDC2	2775.54	-0.648371	0.183088	-3.5413	0.000398156	0.00485403	Not
ARFGAP1	2656.8	-0.742712	0.209778	-3.54046	0.00039943	0.00486412	Not
TYMS	368.481	0.73871	0.208731	3.53905	0.000401563	0.00486764	Not
STARD3	404.521	-0.737941	0.208491	-3.53945	0.000400968	0.00486764	Not
SGPL1	557.318	0.699897	0.197794	3.53851	0.000402399	0.00486764	Not
RPS6KL1	826.318	-0.720279	0.203553	-3.53854	0.000402344	0.00486764	Not
PHC1	103.84	1.13773	0.321433	3.53954	0.00040083	0.00486764	Up
CMTR1	220.068	0.983407	0.277866	3.53914	0.000401438	0.00486764	Not
CHCHD1	485.456	-0.798021	0.225637	-3.53675	0.000405081	0.00488631	Not
BRF1	1353.14	-0.678888	0.19196	-3.53662	0.000405287	0.00488631	Not
ACP5	1038.66	-0.555187	0.156977	-3.53675	0.000405084	0.00488631	Not
TNFRSF8	83.4475	1.20406	0.340693	3.53415	0.000409091	0.00492128	Up
RPL23	23311.2	-0.721045	0.20402	-3.53419	0.000409025	0.00492128	Not
RRP1	1217.3	-0.820647	0.232234	-3.53371	0.000409765	0.00492241	Not
GMEB2	1626.65	-0.850451	0.240702	-3.53321	0.000410539	0.00492241	Not
CCDC130	338.633	-0.732642	0.207355	-3.53327	0.000410456	0.00492241	Not
RPUSD2	256.406	0.710129	0.201031	3.53244	0.00041175	0.0049315	Not
WRAP73	550.955	-0.704117	0.199378	-3.53157	0.000413094	0.00494217	Not
ATXN1	236.84	0.713771	0.202138	3.53111	0.000413818	0.0049454	Not
PRRX1	162.422	0.894293	0.253301	3.53055	0.000414689	0.00495038	Not
BAX	1418.67	-0.688086	0.194941	-3.52972	0.000416008	0.00496069	Not
CC2D1A	1596.79	-0.723696	0.205126	-3.52806	0.000418615	0.00498632	Not
ssc-mir-29c	20.425	-1.72032	0.487748	-3.52706	0.000420203	0.00499432	Down
PCDHA11	16.2845	2.22869	0.631861	3.52718	0.000420004	0.00499432	Up
SORBS1	299.074	0.720066	0.204204	3.5262	0.000421561	0.00499955	Not
MIB2	2083.6	-0.876102	0.248438	-3.52645	0.000421174	0.00499955	Not
AREG	1163.72	0.602033	0.170771	3.52538	0.000422881	0.00500976	Not
PPP1R3G	205.962	0.964168	0.273623	3.52371	0.000425556	0.00503279	Not
GPD1	495.604	-0.788984	0.223915	-3.52359	0.000425749	0.00503279	Not
HERC5	1066.66	0.605738	0.172049	3.52072	0.000430375	0.00508197	Not
MYOF	6311.81	0.592829	0.168414	3.52008	0.000431424	0.00508334	Not
MIER2	488.085	-0.832372	0.236454	-3.52022	0.000431183	0.00508334	Not
SIRT7	790.868	-0.791313	0.224846	-3.51936	0.000432592	0.00508611	Not
MRPS2	2288.25	-0.776526	0.220639	-3.51944	0.000432454	0.00508611	Not
CHRAC1	2267.41	-0.662699	0.188367	-3.51812	0.000434616	0.00509891	Not
CCM2	1420.91	-0.755863	0.214845	-3.51817	0.000434533	0.00509891	Not
ZCRB1	256.287	-0.888098	0.252503	-3.51718	0.000436165	0.00511157	Not
NT5DC2	21.9559	1.70138	0.483779	3.51686	0.000436687	0.00511219	Up
MRPL52	488.874	-0.645752	0.183879	-3.51183	0.000445036	0.00520434	Not
DEF6	39.4401	-1.49707	0.426857	-3.50718	0.000452878	0.00529037	Down
C19orf53	1770.78	-0.62363	0.177845	-3.50659	0.000453888	0.00529649	Not
HNRNPUL1	3446.9	0.702164	0.200329	3.50505	0.00045652	0.00532151	Not
PIGR	1324.96	0.694749	0.198234	3.50469	0.000457137	0.00532301	Not
FAXDC2	1842.09	-0.602161	0.171915	-3.50266	0.00046063	0.00535796	Not
MORN2	877.816	-0.748859	0.213852	-3.50176	0.00046219	0.00537037	Not
ENC1	269.141	0.732893	0.209357	3.50069	0.000464054	0.00538629	Not
SPRY2	2455.16	0.624027	0.178305	3.49978	0.000465646	0.00539901	Not
FGFR1OP	441.701	-0.660865	0.18889	-3.49867	0.000467585	0.00541482	Not
AP5S1	24.1031	1.69125	0.483431	3.49843	0.000468002	0.00541482	Up
DHDDS	368.119	0.737402	0.210827	3.49766	0.000469363	0.0054248	Not
SPATA24	272.411	-0.738888	0.211439	-3.49457	0.000474832	0.0054822	Not
ALG13	466.284	-0.736546	0.210862	-3.49302	0.000477585	0.00550814	Not
IGSF3	242.666	1.01628	0.291197	3.49002	0.000482991	0.00556461	Up
PEX16	434.752	-0.705277	0.202123	-3.48935	0.000484205	0.0055727	Not
EPAS1	459.623	0.800966	0.229649	3.48778	0.000487049	0.00559952	Not
MEST	1978.37	0.597997	0.171494	3.48699	0.00048849	0.00561018	Not
ZNF205	1141.83	-0.727144	0.208562	-3.48646	0.000489457	0.00561536	Not
DUT	2323.77	-0.670625	0.192368	-3.48617	0.000489994	0.00561561	Not
SPIDR	2310.41	-0.624908	0.179269	-3.48586	0.000490555	0.00561614	Not
MMP11	1757.31	-0.662763	0.190171	-3.4851	0.000491961	0.00562578	Not
COX5A	1066.86	0.591019	0.169611	3.48456	0.000492946	0.00562578	Not
ARHGAP32	382.515	0.630119	0.180829	3.48461	0.000492858	0.00562578	Not
UBE2V2	1594.81	-0.646167	0.185484	-3.48368	0.000494563	0.00563833	Not
CDCA4	426.583	-0.789536	0.226853	-3.48039	0.000500681	0.00570211	Not
SLC38A1	77.0243	1.24054	0.356481	3.47996	0.00050148	0.00570526	Up
ALG12	611.949	-0.755309	0.217073	-3.47952	0.000502321	0.00570886	Not
PDCD7	102.257	1.03519	0.297576	3.47875	0.000503768	0.00571934	Up
UROD	532.705	-0.657667	0.189157	-3.47683	0.000507375	0.00575429	Not
RITA1	198.02	-0.760251	0.218681	-3.47653	0.000507954	0.00575488	Not
BNIP3	17069.1	-0.525061	0.151102	-3.47489	0.000511069	0.00578416	Not
ITPR2	260.091	0.866262	0.249339	3.47424	0.000512302	0.00579209	Not
ARID3C	18.8412	-2.13295	0.614029	-3.47369	0.00051335	0.00579792	Down
CALU	2759.38	0.673887	0.194084	3.47215	0.000516316	0.00582539	Not
SRPK3	36.4702	-1.28215	0.36936	-3.47127	0.000517995	0.00583226	Down
KIZ	675.24	-0.608907	0.175403	-3.47147	0.000517622	0.00583226	Not
SEC61B	3837.9	-0.654186	0.188587	-3.46888	0.000522641	0.0058785	Not
ITPRIPL2	43.394	1.33131	0.383892	3.46792	0.000524503	0.00589336	Up
SLC44A5	77.4682	1.20376	0.347372	3.46533	0.000529579	0.00594427	Up
HELLS	349.097	-0.712377	0.20561	-3.46471	0.000530811	0.00595196	Not
RPLP2	17939.5	-0.654286	0.188877	-3.46407	0.00053206	0.00595708	Not
FAM151B	32.5274	-1.4084	0.406592	-3.46392	0.000532361	0.00595708	Down
SLC7A6	65.9857	1.13687	0.328411	3.46174	0.000536696	0.00599329	Up
S100A14	24.4124	-1.61836	0.467473	-3.46194	0.000536297	0.00599329	Down
EREG	5295.7	0.637828	0.184351	3.45986	0.00054046	0.00602914	Not
ZNF526	61.3031	1.18605	0.342954	3.45833	0.000543526	0.00605357	Up
MTFR1L	410.89	-0.631327	0.182563	-3.45813	0.000543943	0.00605357	Not
DPH7	851.279	-0.746177	0.215786	-3.45794	0.000544316	0.00605357	Not
RABL6	3628	-0.788745	0.228186	-3.45659	0.000547063	0.00607792	Not
IDH3A	302.919	0.671926	0.194458	3.45538	0.000549514	0.00609661	Not
CDC45	1224.49	-0.645175	0.186725	-3.45521	0.000549864	0.00609661	Not
SLC2A5	255.105	-0.716817	0.207616	-3.4526	0.000555211	0.00614964	Not
RPL35	29916.2	-0.643482	0.186449	-3.45124	0.000558014	0.00616189	Not
ESS2	240.845	-0.743833	0.215505	-3.45158	0.000557317	0.00616189	Not
CHST14	139.531	0.891555	0.258324	3.45131	0.000557881	0.00616189	Not
ZFYVE1	282.799	-0.641607	0.185988	-3.44973	0.000561156	0.00619032	Not
SPSB3	479.301	-0.83819	0.243026	-3.44897	0.000562739	0.0062015	Not
ACIN1	2026.77	-0.594392	0.172439	-3.44697	0.000566908	0.00624114	Not
AKAP7	151.342	0.774264	0.224657	3.44643	0.000568045	0.00624735	Not
WDR37	2007.19	-0.620478	0.180085	-3.44548	0.000570054	0.00626313	Not
DEGS2	41.4979	1.24388	0.361085	3.44484	0.000571393	0.00627151	Up
G3BP2	2351.68	0.741941	0.215431	3.44399	0.000573193	0.00628494	Not
SFSWAP	1585.32	-0.615037	0.178679	-3.44213	0.000577156	0.00631843	Not
RPP21	215.072	-0.967585	0.28111	-3.44201	0.000577407	0.00631843	Not
ATP6V1A	1467.8	0.686541	0.199478	3.4417	0.000578081	0.00631946	Not
AIG1	756.002	-0.656701	0.190825	-3.44138	0.000578749	0.00632042	Not
MACF1	929.154	0.771282	0.224138	3.4411	0.000579363	0.0063208	Not
RHOQ	396.099	0.68525	0.199346	3.43749	0.000587124	0.00639906	Not
MINDY1	72.0591	1.07182	0.311867	3.43678	0.000588677	0.00640958	Up
PCYOX1L	1540.15	-0.746543	0.217246	-3.43639	0.000589514	0.00641228	Not
ZNF341	148.802	-0.811673	0.236292	-3.43504	0.000592466	0.00643561	Not
NARFL	575.913	-0.710869	0.206957	-3.43487	0.000592839	0.00643561	Not
ZFP36L1	4386.43	0.566185	0.164917	3.43315	0.000596613	0.00646307	Not
TNFAIP3	4902.88	0.527191	0.153582	3.43264	0.00059774	0.00646307	Not
RARB	124.788	-1.12929	0.328965	-3.43284	0.000597289	0.00646307	Down
ASB8	50.5797	1.13077	0.329413	3.43269	0.000597627	0.00646307	Up
DSEL	187.392	0.884456	0.257736	3.43163	0.000599965	0.00648069	Not
ACAT2	453.077	0.614373	0.179054	3.43122	0.000600876	0.00648411	Not
TMEM64	265.383	0.926269	0.269994	3.4307	0.000602023	0.00648468	Not
RPL27	11626.9	-0.625408	0.1823	-3.43066	0.000602119	0.00648468	Not
RABIF	618.663	0.658826	0.192105	3.4295	0.000604685	0.00650589	Not
TMED10	2308.03	0.705733	0.205816	3.42894	0.000605935	0.0065129	Not
CTNNB1	4628.96	0.577227	0.168374	3.42825	0.000607496	0.00652325	Not
NOTCH2	971.562	0.636376	0.185785	3.42533	0.000614051	0.00658715	Not
TUBGCP2	2324.46	-0.636803	0.185934	-3.4249	0.000615031	0.00659117	Not
EWSR1	7027.59	-0.593467	0.173301	-3.42448	0.000615971	0.00659476	Not
OPRL1	160.121	-0.883795	0.258115	-3.42403	0.000616994	0.00659924	Not
ZNF630	40.5219	-1.62233	0.473859	-3.42365	0.00061785	0.00660191	Down
CH25H	33.593	-1.36826	0.399761	-3.42271	0.00062001	0.0066185	Down
S100A11	12600.6	-0.654895	0.191593	-3.41815	0.000630477	0.00672364	Not
NBEAL2	366.983	-0.702654	0.205597	-3.41764	0.000631676	0.00672985	Not
DRC3	788.068	-0.648322	0.189868	-3.4146	0.000638768	0.00679876	Not
WDR18	1125.87	-0.707254	0.207156	-3.41412	0.000639879	0.00680394	Not
TXNL4A	669.298	-0.633208	0.185501	-3.41351	0.000641322	0.00681264	Not
SUPT20H	1300.7	-0.591901	0.173436	-3.41279	0.000643026	0.00682409	Not
GNAO1	23.5248	-1.62259	0.475859	-3.40981	0.000650089	0.00689234	Down
PODXL2	850.854	-0.722474	0.212102	-3.40626	0.000658587	0.00696888	Not
HDAC6	2171.05	-0.637399	0.187122	-3.40632	0.000658448	0.00696888	Not
RBM19	1305.25	0.588289	0.17275	3.40543	0.000660591	0.00697653	Not
DNASE1	358.508	-0.759475	0.223011	-3.40555	0.000660308	0.00697653	Not
GNL2	971.166	-0.619538	0.18197	-3.40462	0.000662571	0.00698391	Not
DMAP1	1052.81	-0.741075	0.217662	-3.4047	0.00066236	0.00698391	Not
LMF1	722.428	-0.673801	0.198044	-3.40227	0.000668279	0.00703727	Not
NMNAT3	293.754	-0.707278	0.207977	-3.40075	0.000672021	0.00706985	Not
ZDHHC21	346.634	0.807637	0.237571	3.39957	0.000674927	0.00708045	Not
ITPR1	226.482	0.860826	0.253218	3.39955	0.000674978	0.00708045	Not
CLBA1	316.178	-0.790944	0.232649	-3.39974	0.00067451	0.00708045	Not
NSUN4	101.759	0.991639	0.291783	3.39855	0.000677443	0.00709948	Not
HNRNPH3	2844.5	-0.600722	0.17683	-3.39718	0.000680839	0.00712821	Not
ZNF182	100.699	-1.10235	0.324641	-3.39559	0.000684798	0.0071428	Down
SLC4A11	51.3791	-1.32158	0.389231	-3.39535	0.000685412	0.0071428	Down
SH3YL1	96.4909	0.890213	0.262189	3.39531	0.00068551	0.0071428	Not
NDUFA11	1076.66	-0.623145	0.183496	-3.39595	0.000683899	0.0071428	Not
MIGA1	93.2251	0.937089	0.275942	3.39597	0.000683861	0.0071428	Not
FBXO17	49.1643	1.18125	0.347935	3.39502	0.00068623	0.00714348	Up
WSB2	1401.06	0.545977	0.160847	3.39439	0.000687822	0.00715321	Not
DTNBP1	132.256	-0.812467	0.239415	-3.39355	0.000689929	0.00716829	Not
NAGK	1067.11	-0.619795	0.182695	-3.39251	0.000692564	0.00718881	Not
CLDN8	38.5817	1.4288	0.421351	3.391	0.000696382	0.00722157	Up
MRM2	471.149	-0.672958	0.198524	-3.38981	0.000699412	0.00723922	Not
EIF3L	2649.94	0.563755	0.166304	3.38991	0.000699148	0.00723922	Not
EGR3	52.7508	1.24028	0.365932	3.38937	0.000700539	0.007244	Up
PEF1	242.152	0.977412	0.288725	3.38528	0.000711067	0.00734123	Not
ETV3	559.397	0.735468	0.21726	3.38519	0.000711289	0.00734123	Not
ZBTB4	191.847	0.981746	0.29027	3.38219	0.000719111	0.00741494	Not
FOXO3	1003.57	0.548395	0.162257	3.3798	0.000725397	0.00747269	Not
ALDH6A1	201.036	0.699116	0.206944	3.37829	0.000729373	0.00750655	Not
USE1	316.154	-0.744598	0.220506	-3.37676	0.000733446	0.00752006	Not
MRPS14	798.785	-0.628783	0.186207	-3.3768	0.000733337	0.00752006	Not
GPALPP1	669.579	0.677806	0.200695	3.37729	0.000732044	0.00752006	Not
EXD3	141.657	-0.939234	0.27814	-3.37684	0.000733247	0.00752006	Not
OGFOD3	729.641	-0.641154	0.189945	-3.37547	0.000736895	0.00754514	Not
IL11RA	611.424	-0.727034	0.215397	-3.37533	0.000737276	0.00754514	Not
HOXB5	147.302	-0.759761	0.225213	-3.37352	0.000742127	0.00758766	Not
ZMPSTE24	722.774	0.706827	0.209674	3.37107	0.000748761	0.00761412	Not
ZC3H12C	177.623	0.757532	0.224751	3.37054	0.000750223	0.00761412	Not
ZBED4	216.67	0.967017	0.286866	3.37097	0.000749034	0.00761412	Not
SETBP1	103.723	0.98283	0.291634	3.37008	0.000751461	0.00761412	Not
PRKAR2A	257.924	1.79115	0.531472	3.37018	0.000751198	0.00761412	Up
HNRNPD	5135.22	-0.543475	0.16121	-3.37123	0.000748321	0.00761412	Not
DCBLD2	431.25	0.785477	0.23308	3.36999	0.000751701	0.00761412	Not
CPQ	992.323	0.578875	0.171688	3.37168	0.000747119	0.00761412	Not
ATF6	1973.83	0.69587	0.206382	3.37175	0.000746913	0.00761412	Not
ADM	3534.49	-0.512771	0.152071	-3.37192	0.000746458	0.00761412	Not
PSMC5	3225.56	-0.62587	0.185778	-3.36891	0.000754663	0.00763702	Not
WDFY1	439.84	0.742584	0.220511	3.36757	0.000758348	0.00765299	Not
EDRF1	390.969	-0.69054	0.205053	-3.36762	0.000758198	0.00765299	Not
CHURC1	379.413	0.70968	0.210726	3.36779	0.000757746	0.00765299	Not
CFAP99	86.6463	-0.89272	0.265258	-3.36548	0.000764101	0.00770392	Not
SMG1	225.03	1.03978	0.308999	3.36499	0.000765476	0.00771065	Up
PIGO	339.904	0.723294	0.215004	3.3641	0.000767931	0.0077211	Not
CASKIN1	121.627	-0.919097	0.273195	-3.36425	0.000767521	0.0077211	Not
SLC22A18	3615.3	-0.710066	0.211126	-3.36324	0.000770341	0.0077382	Not
TSSC4	1454.7	-0.798036	0.237377	-3.3619	0.00077409	0.00776155	Not
CDK10	1169.13	-0.70739	0.2104	-3.36211	0.000773486	0.00776155	Not
RAD23A	529.189	0.697878	0.207743	3.35933	0.000781304	0.00782668	Not
ZNF280B	262.328	0.745927	0.222162	3.35758	0.000786284	0.00786934	Not
MYH9	5600.89	0.691717	0.206054	3.35697	0.000788016	0.00787221	Not
ANTXR1	513.772	0.686314	0.20443	3.3572	0.000787359	0.00787221	Not
WDSUB1	80.597	0.927121	0.276249	3.3561	0.000790494	0.00788316	Not
HIC2	67.3443	0.99761	0.297277	3.35583	0.000791281	0.00788316	Not
HELZ	499.327	-0.640558	0.190867	-3.35604	0.00079068	0.00788316	Not
PPP1R15B	1287.8	0.597249	0.178065	3.35411	0.000796221	0.00792512	Not
IRF7	14.5075	-2.25401	0.672113	-3.35362	0.000797625	0.00793185	Down
SNRNP200	2309.25	0.569234	0.169763	3.3531	0.000799109	0.00793937	Not
JTB	273.423	0.642006	0.191512	3.3523	0.000801426	0.00795514	Not
ZCCHC17	211.965	0.846953	0.252864	3.34944	0.000809763	0.00802328	Not
EIF1AD	433.034	0.61715	0.184245	3.34962	0.000809239	0.00802328	Not
HEATR5A	164.478	0.81815	0.244406	3.34751	0.000815424	0.00807204	Not
FBXL18	110.831	1.01804	0.304154	3.34712	0.000816567	0.00807601	Up
MSANTD2	235.463	-0.686594	0.20545	-3.34191	0.000832047	0.00822166	Not
ZBTB1	165.792	0.753558	0.225623	3.3399	0.000838092	0.00827388	Not
LIX1L	457.769	0.67268	0.201449	3.33921	0.00084018	0.00828699	Not
UGP2	758.13	0.625493	0.187376	3.33817	0.000843308	0.00831032	Not
ZNF608	96.6267	0.956556	0.28671	3.33632	0.000848963	0.00833503	Not
TRAPPC5	2659.41	-0.662396	0.198541	-3.33632	0.000848943	0.00833503	Not
TAF1D	2589.75	-0.638913	0.191511	-3.33617	0.000849409	0.00833503	Not
MSRB1	1022.95	-0.603882	0.181015	-3.3361	0.000849639	0.00833503	Not
MICAL1	950.401	-0.615476	0.184489	-3.33611	0.000849606	0.00833503	Not
EZH1	39.2796	1.39687	0.418832	3.33516	0.000852498	0.0083519	Up
ADRA2B	68.2707	-0.989773	0.296781	-3.33503	0.000852892	0.0083519	Not
NDOR1	835.374	-0.759701	0.227825	-3.33459	0.000854257	0.00835776	Not
C5orf42	656.034	-0.609152	0.182695	-3.33426	0.000855261	0.00836008	Not
SGF29	601.772	-0.773276	0.232117	-3.33141	0.000864074	0.00843111	Not
PIGP	203.598	-0.878661	0.263747	-3.33146	0.000863921	0.00843111	Not
STK16	61.327	1.06931	0.321079	3.33035	0.000867375	0.00845574	Up
XPA	549.829	-0.596811	0.179332	-3.32796	0.00087484	0.00850711	Not
SRF	1006.09	0.599076	0.179989	3.3284	0.000873456	0.00850711	Not
NEDD8-MDP1	109.646	-0.898177	0.269892	-3.32792	0.000874985	0.00850711	Not
RF01151	26.2513	-1.67566	0.503865	-3.32562	0.000882218	0.00856978	Down
MTA1	2162.54	-0.763927	0.23005	-3.3207	0.000897907	0.00870078	Not
LNX2	153.402	0.85724	0.258155	3.32064	0.000898099	0.00870078	Not
IFT88	1345.3	-0.55174	0.16614	-3.32093	0.000897185	0.00870078	Not
S100A12	247.963	-0.772885	0.232909	-3.3184	0.000905332	0.0087553	Not
MRPL12	3825.86	-0.622609	0.187622	-3.31842	0.000905274	0.0087553	Not
AUP1	4985.84	-0.596841	0.17989	-3.31782	0.000907239	0.00876595	Not
AS3MT	110.109	-0.884597	0.266671	-3.31719	0.000909277	0.00877787	Not
ZBTB18	254.411	-0.705891	0.213038	-3.31345	0.000921528	0.0088804	Not
CD109	3151.67	0.714305	0.21557	3.31356	0.000921151	0.0088804	Not
CCDC94	350.066	-0.721193	0.217832	-3.31077	0.000930395	0.00895792	Not
TTF1	270.837	-0.697406	0.210693	-3.31005	0.000932784	0.00897301	Not
SIAH2	307.965	0.648798	0.196142	3.30779	0.000940355	0.00903786	Not
PPAN	945.555	-0.619536	0.187344	-3.30694	0.000943212	0.00905732	Not
SF3B5	2065.82	-0.622794	0.188431	-3.30516	0.000949237	0.00910716	Not
MTSS1	560.134	-0.553833	0.167582	-3.30485	0.000950282	0.00910917	Not
MRPS26	3983.7	-0.662014	0.20043	-3.30296	0.000956704	0.00916267	Not
LEPROT	1025.87	0.58552	0.177336	3.30175	0.000960827	0.00919408	Not
DZANK1	353.692	-0.626772	0.18987	-3.30106	0.000963209	0.00920633	Not
ADAMTS17	47.3162	1.13315	0.343288	3.30089	0.000963797	0.00920633	Up
MECOM	292.892	0.620429	0.187977	3.30056	0.000964923	0.00920902	Not
HBP1	207.709	0.798418	0.242066	3.29836	0.00097253	0.00927349	Not
PIK3AP1	1273.22	0.620655	0.18825	3.29697	0.000977343	0.00931124	Not
NOD1	1792.69	0.617671	0.187466	3.29484	0.000984775	0.00937385	Not
EEF2	30086	0.534846	0.162343	3.29455	0.000985806	0.00937548	Not
UPK1B	55.2614	1.04619	0.317613	3.29392	0.000987997	0.00937995	Up
PPP3CB	510.957	0.642852	0.195151	3.29412	0.000987292	0.00937995	Not
TRIP13	1303.95	-0.558623	0.169742	-3.29101	0.000998273	0.00946926	Not
PPM1H	1414.16	0.568085	0.172676	3.28989	0.00100228	0.00949902	Not
SLC25A5	3503.27	0.546888	0.166255	3.28946	0.00100381	0.00950523	Not
METAP2	327.413	0.627388	0.190747	3.2891	0.00100507	0.00950889	Not
ZNF169	147.742	-0.747047	0.227248	-3.28736	0.00101131	0.00955963	Not
TUBGCP6	750.879	-0.775623	0.236005	-3.28648	0.0010145	0.00956894	Not
STPG1	80.5163	0.964587	0.293534	3.28611	0.0010158	0.00956894	Not
SNX3	1150.92	0.674054	0.20511	3.28631	0.0010151	0.00956894	Not
RRP1B	1935.09	-0.597419	0.181799	-3.28614	0.00101569	0.00956894	Not
ZNF316	249.475	0.955402	0.290816	3.28525	0.00101894	0.00958188	Not
CRBN	94.4712	0.95737	0.291395	3.28547	0.00101812	0.00958188	Not
GRB14	154.318	-0.836921	0.254784	-3.28482	0.00102048	0.0095881	Not
MTCH1	1243.01	0.535157	0.163111	3.28094	0.00103461	0.00971252	Not
TSPYL2	161.339	-0.69772	0.212719	-3.28001	0.00103802	0.00973227	Not
SELENOP	9464.36	0.647467	0.197406	3.27988	0.0010385	0.00973227	Not
ALDH1L2	85.2236	1.01907	0.310743	3.27946	0.00104006	0.00973854	Up
SLF2	106.841	0.98352	0.299963	3.2788	0.00104249	0.00974748	Not
CDR2L	1275.84	0.590359	0.180058	3.27872	0.00104281	0.00974748	Not
ACOX3	667.167	0.655153	0.199842	3.27835	0.00104416	0.00975177	Not
TLCD1	48.698	-1.25803	0.383814	-3.27769	0.00104659	0.00976605	Down
SGSM3	679.318	-0.67943	0.207307	-3.27742	0.00104762	0.00976732	Not
STEAP2	475.827	0.760647	0.232124	3.27689	0.00104956	0.00977704	Not
USP20	176.97	-0.761677	0.232518	-3.27577	0.00105375	0.00978261	Not
FBXL17	104.677	0.899385	0.274519	3.27622	0.00105205	0.00978261	Not
DYNLT1	1737.85	-0.548294	0.167378	-3.27578	0.00105371	0.00978261	Not
CCDC14	123.517	-0.836461	0.255317	-3.27617	0.00105225	0.00978261	Not
MRI1	803.086	-0.672469	0.205342	-3.27487	0.00105711	0.00980252	Not
CHCHD10	336.881	-0.713741	0.217955	-3.27471	0.00105769	0.00980252	Not
SH3BP4	902.658	0.567759	0.17339	3.27446	0.00105866	0.00980317	Not
SAT1	6058.22	-0.615432	0.188137	-3.27119	0.00107095	0.00990026	Not
CEP170B	838.284	0.830141	0.253773	3.27119	0.00107096	0.00990026	Not
MLF1	292.459	0.796021	0.243449	3.26976	0.00107637	0.00994182	Not
HSCB	260.965	-0.754528	0.230791	-3.26931	0.00107809	0.00994929	Not
KCTD6	102.252	-0.869139	0.265927	-3.26834	0.0010818	0.00997511	Not
GPR161	48.6652	1.22998	0.376674	3.26537	0.00109322	0.0100719	Up
PSMB10	1307.95	-0.60172	0.184404	-3.26306	0.00110216	0.0101457	Not
CELF1	906.696	0.534961	0.163979	3.26238	0.0011048	0.0101613	Not
ZNF668	149.141	0.725234	0.222393	3.26104	0.00111003	0.0101978	Not
RING1	1613.39	-0.607745	0.186374	-3.26089	0.00111064	0.0101978	Not
ENY2	2381.65	-0.645437	0.198004	-3.25972	0.00111521	0.0102312	Not
KDSR	405.72	0.687409	0.211059	3.25696	0.00112613	0.0103178	Not
CNOT8	84.5518	1.04428	0.32064	3.25685	0.00112654	0.0103178	Up
INPP4A	263.947	0.761437	0.233872	3.25578	0.00113082	0.0103483	Not
SENP8	17.5995	2.0834	0.640052	3.25505	0.00113372	0.0103574	Up
ETS1	5517.16	0.605006	0.185862	3.25514	0.00113338	0.0103574	Not
MIDN	1260.02	0.593088	0.182265	3.25399	0.00113795	0.0103874	Not
ODC1	4789.69	0.485334	0.149278	3.25122	0.00114911	0.0104805	Not
SPI1	316.588	-0.703379	0.216362	-3.25094	0.00115025	0.0104821	Not
RPS6KB2	631.269	-0.709628	0.218352	-3.24992	0.00115437	0.0105021	Not
ECE1	542.347	1.72273	0.53008	3.24995	0.00115426	0.0105021	Up
RF00409	14.1748	-1.93429	0.595499	-3.24817	0.00116148	0.010558	Down
ZC4H2	39.622	1.28913	0.396965	3.24747	0.00116438	0.0105754	Up
PGBD1	44.456	-1.21473	0.37416	-3.24656	0.0011681	0.0106004	Down
SPATA5L1	96.5557	0.869486	0.267851	3.24616	0.00116973	0.0106064	Not
ZNF512B	3726.58	-0.646794	0.199267	-3.24587	0.00117092	0.0106084	Not
ACTR8	586.016	-0.606041	0.186831	-3.24379	0.00117951	0.0106773	Not
DNAJC15	965.323	-0.638331	0.19686	-3.24257	0.00118458	0.0107143	Not
ZBTB48	543.698	-0.679001	0.209421	-3.24229	0.00118575	0.010716	Not
IL17B	51.2162	-1.06931	0.329837	-3.24194	0.00118718	0.0107165	Down
EFNA4	268.423	-0.67875	0.209374	-3.2418	0.00118778	0.0107165	Not
TRIM13	628.263	-0.677624	0.209187	-3.23933	0.00119811	0.0108008	Not
TSC22D2	357.039	0.602044	0.185929	3.23804	0.00120354	0.0108139	Not
RFC5	160.964	0.876536	0.270739	3.23757	0.00120551	0.0108139	Not
EEF1D	9700.48	-0.608209	0.187837	-3.23795	0.0012039	0.0108139	Not
BLVRB	2166.69	-0.654218	0.202064	-3.23767	0.00120508	0.0108139	Not
ANXA5	3095.7	0.510439	0.157643	3.23795	0.00120392	0.0108139	Not
ANGEL2	579.721	-0.626832	0.193555	-3.23852	0.0012015	0.0108139	Not
NCOA6	499.96	0.709356	0.219124	3.23723	0.00120694	0.0108178	Not
PLEKHG3	1215.56	-0.65515	0.202527	-3.23488	0.00121696	0.0108986	Not
AKAP1	597.212	0.70869	0.219151	3.23379	0.00122158	0.010931	Not
TUB	151.232	0.792483	0.245267	3.2311	0.00123316	0.0110256	Not
TAF6L	357.578	-0.782764	0.2423	-3.23055	0.00123551	0.0110376	Not
RPS3A	31644.1	-0.657154	0.203491	-3.22941	0.00124048	0.0110728	Not
TET3	71.2443	1.14351	0.354187	3.22855	0.00124418	0.0110968	Up
RTCA	807.636	0.574165	0.177934	3.22685	0.00125162	0.0111541	Not
TDG	342.437	0.69314	0.214822	3.22658	0.00125278	0.0111553	Not
TBCA	1604.17	-0.574055	0.177935	-3.2262	0.00125445	0.0111611	Not
ESYT3	205.541	-0.699995	0.217068	-3.22477	0.00126072	0.0111985	Not
COX5B	6615.36	-0.601319	0.186468	-3.22477	0.00126072	0.0111985	Not
ARHGAP42	508.514	0.628228	0.194853	3.22412	0.00126362	0.0112151	Not
SUGCT	89.7143	0.854412	0.265082	3.22319	0.00126769	0.0112421	Not
PDCD10	649.534	0.624973	0.193938	3.22254	0.00127061	0.0112588	Not
ZFYVE9	346.77	0.734336	0.228003	3.22073	0.00127865	0.0113208	Not
SFR1	134.894	-0.858234	0.266508	-3.22029	0.00128059	0.0113289	Not
ADCY8	73.878	-0.972895	0.302184	-3.21955	0.00128394	0.0113493	Not
SAP18	5569.2	-0.593779	0.184449	-3.2192	0.00128549	0.0113538	Not
CHEK2	312.873	-0.60509	0.188338	-3.21279	0.00131453	0.0116008	Not
B4GALNT3	119.225	1.02059	0.317696	3.21248	0.00131593	0.0116038	Up
FBXW5	1185.64	-0.717957	0.22352	-3.21204	0.00131795	0.0116123	Not
ZNF609	465.235	0.643649	0.200443	3.21113	0.00132213	0.0116201	Not
RBM14	561.965	-0.584754	0.182129	-3.21067	0.00132426	0.0116201	Not
MRPS34	2525.55	-0.590888	0.183989	-3.21154	0.00132027	0.0116201	Not
LEF1	1206.65	-0.545886	0.170034	-3.21046	0.00132524	0.0116201	Not
KRR1	74.7368	0.932647	0.290436	3.21119	0.00132186	0.0116201	Not
FLT3LG	168.624	-1.04969	0.326932	-3.21072	0.00132405	0.0116201	Down
KLF13	27.5501	1.5154	0.47206	3.21018	0.0013265	0.0116218	Up
HDGFL2	1499.47	-0.651832	0.203228	-3.2074	0.0013394	0.0117094	Not
GBP2	388.786	-0.683749	0.213183	-3.20733	0.00133972	0.0117094	Not
ATRNL1	111.052	1.00595	0.313617	3.20759	0.00133853	0.0117094	Up
RAB36	197.127	0.71657	0.223596	3.20476	0.00135176	0.0118052	Not
OSBPL7	648.153	-0.684604	0.213704	-3.20352	0.0013576	0.0118407	Not
CLCF1	356.748	-0.722026	0.225391	-3.20343	0.001358	0.0118407	Not
CARS2	1888.71	-0.634106	0.197965	-3.20312	0.00135948	0.0118441	Not
MYC	7605.61	0.561321	0.175281	3.2024	0.00136288	0.0118453	Not
DYNC1LI1	459.973	0.634409	0.1981	3.20246	0.00136258	0.0118453	Not
CDKN2AIPNL	772.358	-0.539116	0.168344	-3.20246	0.00136257	0.0118453	Not
TMSB4X	20954.3	-0.612039	0.191271	-3.19985	0.001375	0.0119264	Not
RPL36AL	3401.83	-0.604029	0.18876	-3.19998	0.00137437	0.0119264	Not
RAP2B	2122.76	0.503673	0.15741	3.19975	0.00137549	0.0119264	Not
COL1A2	84.207	0.997232	0.311702	3.19931	0.00137755	0.0119348	Not
RBBP7	1664.17	0.529388	0.165482	3.19907	0.00137871	0.0119353	Not
TMEM11	1479.93	-0.652751	0.204077	-3.19855	0.00138119	0.0119451	Not
NOL3	626.53	-0.65574	0.205023	-3.19837	0.00138208	0.0119451	Not
GADD45G	145.647	-0.921498	0.288135	-3.19815	0.00138313	0.0119451	Not
NUPR1	1383.85	-0.676033	0.211452	-3.19711	0.00138813	0.0119788	Not
PLEKHG1	103.039	0.99275	0.31065	3.19572	0.00139481	0.0120269	Not
EIF3J	821.963	0.719207	0.225084	3.19528	0.00139694	0.0120358	Not
LRBA	389.418	0.66046	0.206749	3.1945	0.00140072	0.0120493	Not
HCFC1	1552.18	0.790811	0.247543	3.19464	0.00140007	0.0120493	Not
NT5DC3	14.4745	1.9086	0.597539	3.19411	0.00140264	0.0120563	Up
FBXO32	2283.88	0.497175	0.155683	3.1935	0.00140557	0.012072	Not
ZNF853	363.493	0.669374	0.209635	3.19305	0.0014078	0.0120816	Not
DIP2B	95.5853	1.05105	0.329568	3.18917	0.00142681	0.0122351	Up
STAMBP	220.431	0.69386	0.21771	3.18708	0.00143718	0.0122932	Not
RUNDC1	423.513	0.744008	0.233442	3.18712	0.00143698	0.0122932	Not
REX1BD	2726.67	-0.596127	0.187067	-3.1867	0.00143905	0.0122932	Not
NAPB	146.158	-0.744331	0.233594	-3.18643	0.00144038	0.0122932	Not
DHX16	444.694	-0.626058	0.19648	-3.18636	0.00144074	0.0122932	Not
CCDC9	826.727	-0.716234	0.224792	-3.18621	0.00144148	0.0122932	Not
ABO	961.395	-0.684213	0.214734	-3.18633	0.00144089	0.0122932	Not
TYSND1	645.172	0.59119	0.18557	3.1858	0.00144353	0.012301	Not
DDX28	124.262	0.821302	0.257834	3.18539	0.0014456	0.012309	Not
EIF3A	5388.51	0.506486	0.159075	3.18394	0.00145284	0.0123611	Not
TPRKB	412.878	-0.742357	0.233248	-3.18269	0.00145913	0.0123952	Not
MSL3	419.36	0.627253	0.197073	3.18285	0.00145836	0.0123952	Not
KIF2A	580.927	0.647674	0.203733	3.17904	0.00147766	0.0125383	Not
CEP250	576.115	-0.630717	0.198406	-3.17892	0.00147827	0.0125383	Not
CEND1	263.806	-0.747257	0.235232	-3.17668	0.00148973	0.0126256	Not
C9orf78	586.97	0.541545	0.170498	3.17626	0.00149186	0.0126338	Not
WDR55	406.91	-0.655923	0.206552	-3.17558	0.00149537	0.0126537	Not
OS9	1100	0.650409	0.204874	3.17467	0.00150005	0.0126835	Not
AP2A1	1128.6	0.762925	0.240417	3.17334	0.00150694	0.0127319	Not
PSAP	13932.4	0.555849	0.175204	3.17258	0.00151091	0.0127555	Not
MARK2	882.091	0.589389	0.185818	3.17185	0.0015147	0.0127678	Not
CHM	343.354	0.791598	0.249565	3.17192	0.00151437	0.0127678	Not
RAB43	665.528	0.65415	0.206298	3.1709	0.00151967	0.0127997	Not
BACH2	37.6235	1.15382	0.363965	3.17014	0.00152365	0.0128234	Up
PLAU	2681.37	0.476429	0.150417	3.16737	0.00153822	0.012936	Not
TNKS	233.026	0.708807	0.223817	3.1669	0.00154072	0.0129471	Not
DRAP1	2619.4	-0.819021	0.258651	-3.16651	0.0015428	0.0129545	Not
STX8	942.189	-0.702481	0.221994	-3.16441	0.00155396	0.0130181	Not
PLPP6	61.8331	1.04306	0.329603	3.1646	0.00155295	0.0130181	Up
LFNG	733.87	-0.630097	0.199119	-3.16442	0.00155391	0.0130181	Not
CCHCR1	511.073	-0.649068	0.205162	-3.16369	0.00155783	0.0130306	Not
ARHGAP22	455.333	-0.599799	0.189587	-3.1637	0.00155775	0.0130306	Not
CREB5	64.9389	1.03458	0.327116	3.16273	0.00156298	0.0130571	Up
COL3A1	70.8565	0.922819	0.291787	3.16265	0.0015634	0.0130571	Not
MMGT1	485.855	0.614194	0.194453	3.15858	0.00158542	0.0132266	Not
FOXD2	106.141	0.897995	0.284315	3.15845	0.00158612	0.0132266	Not
STAC3	21.3889	-1.6143	0.511166	-3.15807	0.00158818	0.0132336	Down
FBXL14	213.432	0.703942	0.223001	3.15668	0.00159575	0.0132764	Not
APBB1	551.533	0.708775	0.224518	3.15688	0.00159468	0.0132764	Not
FAM173A	1882.54	-0.62149	0.196911	-3.15619	0.00159846	0.0132888	Not
CA9	284.369	-0.764636	0.242366	-3.15489	0.00160561	0.0133177	Not
ARNT	608.759	0.569045	0.180363	3.155	0.00160496	0.0133177	Not
ARAF	601.685	0.636124	0.201626	3.15496	0.00160519	0.0133177	Not
NPAS2	1443.95	-0.580522	0.184072	-3.15377	0.00161176	0.0133586	Not
CCDC125	181.366	-0.677178	0.214803	-3.15256	0.00161848	0.0134041	Not
ATP2A2	3746.78	0.556636	0.176611	3.15177	0.00162284	0.0134301	Not
METTL13	359.671	0.615024	0.195217	3.15046	0.00163012	0.01348	Not
STK10	646.738	0.550281	0.174718	3.14954	0.00163529	0.0134976	Not
PRMT7	1189.55	0.50467	0.160222	3.14982	0.0016337	0.0134976	Not
PPM1D	110.81	0.753292	0.239185	3.14942	0.00163596	0.0134976	Not
ARHGEF7	1847.64	-0.555001	0.176249	-3.14896	0.00163855	0.0135087	Not
UBE4A	348.773	0.69176	0.219839	3.14666	0.00165144	0.0136048	Not
MLH1	134.875	0.716585	0.22799	3.14305	0.00167197	0.0137635	Not
OTUD3	165.776	-0.678269	0.215878	-3.1419	0.00167854	0.0137967	Not
FAM110B	271.778	0.688594	0.219159	3.14198	0.00167811	0.0137967	Not
TULP4	121.282	0.968071	0.308138	3.14168	0.00167982	0.0137968	Not
NPDC1	1426.02	-0.669966	0.21328	-3.14126	0.00168225	0.0138063	Not
HPS3	113.546	0.784687	0.249846	3.14068	0.00168556	0.0138231	Not
PTPN14	300.815	0.78397	0.249745	3.13908	0.00169477	0.0138608	Not
PLXNA3	516.237	-0.664183	0.211559	-3.13948	0.0016925	0.0138608	Not
PLAC8L1	9.92749	-2.35194	0.749263	-3.139	0.00169524	0.0138608	Down
MMS19	834.907	-0.549116	0.174916	-3.1393	0.00169349	0.0138608	Not
PTPN21	136.856	0.939987	0.299489	3.13864	0.00169736	0.0138643	Not
EXOSC2	898.918	-0.549927	0.17522	-3.13849	0.00169821	0.0138643	Not
HSPE1	5625.31	-0.548272	0.174714	-3.13811	0.00170042	0.0138681	Not
HOXC9	52.2085	-1.03961	0.331299	-3.13797	0.00170122	0.0138681	Down
SCO1	380.029	0.611617	0.194954	3.13724	0.00170546	0.0138922	Not
VPS18	894.758	0.555994	0.177254	3.13671	0.00170858	0.0139072	Not
NDUFS6	1627.96	-0.648326	0.206755	-3.13572	0.00171433	0.0139363	Not
GMPS	937.128	0.594067	0.189456	3.13566	0.00171471	0.0139363	Not
CMTM6	52.6326	1.11641	0.356101	3.13509	0.00171804	0.013953	Up
VMP1	2087.89	-0.568877	0.181512	-3.1341	0.00172383	0.0139843	Not
TRIM26	191.622	0.810836	0.258723	3.13399	0.00172446	0.0139843	Not
C7orf43	429.911	-0.590609	0.18854	-3.13254	0.00173304	0.0140434	Not
TMEM97	390.197	0.662859	0.211671	3.13156	0.00173881	0.0140797	Not
ITGB1	3112.59	0.631696	0.201815	3.13007	0.00174767	0.0141335	Not
DGUOK	433.539	-0.637251	0.203594	-3.13	0.00174804	0.0141335	Not
TRIM46	91.8617	0.859829	0.274833	3.12855	0.00175668	0.0141928	Not
MEGF8	921.997	-0.754739	0.241491	-3.12534	0.00177601	0.0143383	Not
MSL2	110.311	0.887176	0.283962	3.12428	0.00178243	0.0143795	Not
PPEF1	221.069	-0.629863	0.201636	-3.12377	0.00178552	0.0143928	Not
EGFL8	75.5105	-1.21085	0.387651	-3.12357	0.00178672	0.0143928	Down
UBE2C	1360.54	-0.555962	0.178044	-3.12262	0.00179252	0.0144288	Not
SLC5A3	272.086	0.772743	0.24769	3.1198	0.00180977	0.0145569	Not
PIWIL4	93.5427	-0.797515	0.255704	-3.11891	0.00181523	0.0145901	Not
SEC24C	602.341	0.768852	0.246548	3.11846	0.00181799	0.0145907	Not
FAM69A	406.047	0.581338	0.186409	3.11862	0.00181702	0.0145907	Not
TRPM7	1692.47	-0.559732	0.179508	-3.11814	0.00181996	0.0145959	Not
PCGF2	997.005	-0.673696	0.216187	-3.11626	0.0018316	0.0146784	Not
DAPP1	55.8323	1.12935	0.362495	3.1155	0.00183636	0.0147057	Up
POP7	1119.94	-0.67974	0.21827	-3.11421	0.00184437	0.014759	Not
ZFAND1	193.626	0.72032	0.231359	3.11343	0.00184929	0.0147876	Not
VDR	98.2186	0.861548	0.27685	3.11197	0.00185841	0.0148496	Not
DARS2	124.401	0.787951	0.253328	3.11039	0.00186838	0.0149183	Not
NCAPD2	886.584	-0.578321	0.185957	-3.10997	0.00187107	0.0149288	Not
GPX3	16.2382	1.76174	0.566539	3.10965	0.0018731	0.0149341	Up
NSL1	149.169	-0.75262	0.242189	-3.10757	0.0018863	0.0150284	Not
COL4A3BP	31.3642	1.26585	0.407391	3.10721	0.00188865	0.0150361	Up
C1orf53	85.9539	-0.977249	0.314557	-3.10675	0.00189159	0.0150485	Not
MED10	900.883	-0.564951	0.181965	-3.10472	0.0019046	0.0151409	Not
UBQLN2	450.034	0.559947	0.180397	3.10398	0.00190938	0.0151679	Not
PRKCH	351.881	0.719516	0.231864	3.10318	0.0019145	0.0151865	Not
MRPL51	629.14	-0.570454	0.183823	-3.10328	0.00191387	0.0151865	Not
ATAD1	553.018	0.627243	0.202267	3.10106	0.0019283	0.0152848	Not
ZZEF1	402.797	0.839587	0.270825	3.10011	0.00193448	0.0153226	Not
TRMT44	577.805	-0.717257	0.231475	-3.09863	0.00194416	0.0153769	Not
NOL9	1729.95	-0.581219	0.187561	-3.09883	0.00194285	0.0153769	Not
PAPD7	1843.78	-0.508203	0.164082	-3.09725	0.00195322	0.0154374	Not
DPF1	401.014	-0.627308	0.202703	-3.09471	0.00197004	0.0155591	Not
UBXN7	84.3319	0.928989	0.300585	3.09061	0.00199747	0.0157642	Not
METTL18	224.341	-0.703712	0.227774	-3.08951	0.00200484	0.015811	Not
MPZL3	50.1277	1.24849	0.40414	3.08925	0.0020066	0.0158134	Up
DTYMK	810.067	-0.684731	0.221917	-3.08553	0.00203188	0.0160011	Not
C19orf81	103.542	-0.925459	0.299966	-3.08521	0.00203409	0.0160069	Not
CDPF1	207.056	-0.704915	0.228521	-3.08469	0.00203764	0.0160233	Not
STRN	400.14	0.67922	0.220225	3.0842	0.00204098	0.016038	Not
RAB3GAP2	746.169	0.620792	0.201317	3.08366	0.00204474	0.0160445	Not
LRRFIP2	119.172	0.79258	0.257026	3.08365	0.00204476	0.0160445	Not
PARVA	1141.43	0.548876	0.178019	3.08325	0.00204755	0.0160548	Not
SLC41A2	55.2	1.11028	0.360143	3.08288	0.0020501	0.0160607	Up
AMOTL2	1747.47	0.540194	0.175233	3.08271	0.00205124	0.0160607	Not
SGTB	13.4601	2.03812	0.661343	3.08178	0.00205765	0.0160914	Up
OIP5	541.279	-0.689026	0.223585	-3.08172	0.00205811	0.0160914	Not
ATXN7L3B	740.585	0.663183	0.215295	3.08034	0.00206765	0.0161543	Not
MRPL17	4007.54	-0.51067	0.165844	-3.07921	0.00207547	0.0162039	Not
PGM1	766.891	0.533723	0.173381	3.07833	0.00208167	0.0162406	Not
FAM162A	1775.38	-0.584779	0.19003	-3.0773	0.00208883	0.0162848	Not
ATXN7L3	67.5341	1.04236	0.338753	3.07703	0.00209072	0.0162879	Up
DGKZ	1612.07	-0.571382	0.185731	-3.07639	0.00209524	0.0163115	Not
ENPP2	158.28	0.67314	0.218875	3.07546	0.00210179	0.0163508	Not
ZC3H12A	1724.68	-0.570498	0.185549	-3.07465	0.00210751	0.0163836	Not
MEMO1	1481.64	-0.517814	0.168475	-3.07354	0.00211535	0.0164328	Not
AMIGO3	433.257	-0.527607	0.171685	-3.07311	0.00211843	0.016445	Not
EGR2	213.999	0.603317	0.196384	3.07212	0.00212543	0.0164876	Not
PXK	61.1445	1.01609	0.33089	3.07077	0.00213508	0.0165389	Up
HMGN3	3649	-0.610975	0.198962	-3.07081	0.00213477	0.0165389	Not
LPAR5	65.7383	1.00141	0.326361	3.0684	0.00215206	0.0166484	Up
LARS	1232.49	0.518017	0.168824	3.06837	0.00215227	0.0166484	Not
AP5Z1	748.981	-0.679516	0.221552	-3.06707	0.00216168	0.0167093	Not
UBE2J2	1296.45	-0.572406	0.186654	-3.06666	0.00216462	0.0167202	Not
ZFPL1	620.558	-0.664435	0.216698	-3.06618	0.00216814	0.0167355	Not
GALE	2015.97	-0.628723	0.205099	-3.06546	0.00217337	0.016764	Not
SMIM37	658.539	-0.572394	0.186776	-3.0646	0.00217962	0.0168003	Not
TIMP3	6002.13	0.537295	0.175363	3.0639	0.00218475	0.016828	Not
PSMB4	7453.7	-0.528058	0.172441	-3.06226	0.00219672	0.0169083	Not
ZNF692	171.679	-0.704852	0.230213	-3.06174	0.00220056	0.0169182	Not
TRNAU1AP	798.538	-0.556223	0.181674	-3.06166	0.00220113	0.0169182	Not
ABRAXAS1	99.1558	-0.752275	0.245832	-3.06012	0.00221248	0.0169935	Not
RNF43	212.675	-0.635129	0.207653	-3.0586	0.0022237	0.0170677	Not
BCAP31	10147.7	-0.585209	0.191439	-3.0569	0.00223639	0.017153	Not
C17orf75	266.592	0.667066	0.21824	3.05657	0.00223884	0.0171597	Not
PRR14	566.744	-0.630226	0.206337	-3.05435	0.0022555	0.0172753	Not
RASSF7	891.038	-0.637143	0.208618	-3.05412	0.00225724	0.0172764	Not
GALNS	2586.58	-0.613969	0.201073	-3.05346	0.00226217	0.017302	Not
PLEKHA3	59.8903	0.952661	0.31214	3.05203	0.00227303	0.0173729	Not
SHARPIN	1996.17	-0.724428	0.23747	-3.05061	0.00228376	0.0174426	Not
TMEM54	66.9444	1.12685	0.369444	3.05012	0.00228753	0.0174471	Up
DDX47	921.984	0.553052	0.181312	3.05027	0.00228635	0.0174471	Not
RAI1	890.916	0.746538	0.244854	3.04891	0.00229672	0.0175049	Not
PIGV	367.118	0.703171	0.230662	3.04849	0.00229997	0.0175174	Not
TPGS1	448.251	-0.682363	0.223937	-3.04712	0.00231045	0.0175795	Not
NF1	468.87	0.715487	0.234817	3.047	0.00231135	0.0175795	Not
MLKL	44.673	1.21831	0.399906	3.0465	0.00231522	0.0175844	Up
ETFRF1	61.6135	-0.940681	0.308754	-3.0467	0.0023137	0.0175844	Not
HES6	1549.79	-0.599504	0.196841	-3.04563	0.00232196	0.0176219	Not
ANO6	163.741	1.76747	0.580365	3.04544	0.0023234	0.0176219	Up
QDPR	2229.18	0.544138	0.17871	3.04482	0.00232822	0.0176462	Not
SH2B3	144.71	0.721847	0.237107	3.0444	0.00233146	0.0176585	Not
SLC4A5	57.6665	-0.99609	0.327248	-3.04384	0.00233582	0.017669	Not
KIF2C	1036.64	-0.494872	0.162584	-3.0438	0.00233609	0.017669	Not
MAP3K14	915.895	-0.650775	0.213846	-3.04319	0.00234086	0.0176928	Not
EXOSC10	830.65	-0.566845	0.186324	-3.04226	0.0023481	0.0177352	Not
TRIM14	139.661	0.730163	0.240074	3.04141	0.00235474	0.0177722	Not
GPKOW	704.795	-0.593667	0.195207	-3.04121	0.00235626	0.0177722	Not
P3H3	2437.1	-0.588648	0.193645	-3.03982	0.00236717	0.0178422	Not
SLC25A15	892.056	0.556588	0.183204	3.03809	0.00238085	0.0179329	Not
DDX52	451.28	-0.631294	0.207896	-3.03659	0.00239269	0.0180097	Not
EPHA4	229.296	0.746403	0.245858	3.03591	0.00239811	0.018038	Not
GIGYF2	847.532	0.601267	0.198166	3.03416	0.00241207	0.0181304	Not
CEP128	42.1907	1.16111	0.382719	3.03385	0.00241457	0.0181367	Up
KLC2	1375.05	-0.664952	0.219241	-3.03297	0.00242156	0.0181767	Not
IRS2	265.768	1.60474	0.529159	3.03261	0.00242447	0.018186	Up
CTPS1	5144.57	-0.478145	0.157761	-3.03081	0.00243896	0.0182821	Not
ZER1	203.359	0.763413	0.251906	3.03055	0.00244113	0.0182851	Not
HIPK1	1026.74	0.61062	0.201501	3.03035	0.0024427	0.0182851	Not
CFAP45	898.525	-0.523391	0.172836	-3.02826	0.00245969	0.0183996	Not
ssc-mir-6782	59.8159	-0.9493	0.313566	-3.02743	0.00246639	0.018437	Not
PCYT2	2141.51	-0.725588	0.239727	-3.02672	0.0024722	0.0184678	Not
YEATS2	90.3023	0.841708	0.278181	3.02576	0.00248009	0.0184817	Not
KAT6A	355.279	0.670211	0.221472	3.02616	0.0024768	0.0184817	Not
FMN1	78.5648	0.81949	0.270816	3.026	0.0024781	0.0184817	Not
BCL2L11	35.8602	1.29767	0.428886	3.02567	0.00248085	0.0184817	Up
NHEJ1	356.662	0.551685	0.182446	3.02382	0.00249605	0.0185803	Not
EAPP	215.968	0.676569	0.223763	3.0236	0.0024979	0.0185803	Not
CCDC146	54.2288	-0.982172	0.324853	-3.02344	0.00249919	0.0185803	Not
GMPPA	499.402	-0.590937	0.195562	-3.02173	0.00251333	0.0186727	Not
PYGO1	36.6031	1.16751	0.386417	3.02138	0.00251627	0.0186734	Up
ITGAE	137.787	-0.76201	0.252212	-3.02131	0.00251686	0.0186734	Not
DSG2	2783.23	0.599273	0.198376	3.02089	0.00252034	0.0186866	Not
MED4	1672.17	-0.594789	0.196947	-3.02005	0.00252734	0.0187256	Not
HUS1	927.169	-0.500112	0.165686	-3.01844	0.00254079	0.0188126	Not
PAICS	414.846	0.679364	0.225103	3.01801	0.00254437	0.0188262	Not
EPS8L2	14519.9	-0.744182	0.246644	-3.01723	0.00255095	0.0188621	Not
KCTD17	374.664	-0.612231	0.202937	-3.01685	0.0025542	0.0188734	Not
AURKAIP1	2380.16	-0.554909	0.183972	-3.01627	0.00255908	0.0188966	Not
TNFAIP1	625.564	0.601602	0.199496	3.0156	0.00256471	0.0189253	Not
GMCL1	300.297	0.578233	0.191774	3.01518	0.00256825	0.0189387	Not
MFNG	122.613	-0.818094	0.271362	-3.01477	0.00257171	0.0189513	Not
MTHFSD	261.452	-0.650598	0.215982	-3.01228	0.00259292	0.0190948	Not
SMARCA1	330.843	0.610394	0.20266	3.01192	0.00259604	0.0191049	Not
RCAN1	3742.78	0.484377	0.160836	3.01162	0.00259856	0.0191104	Not
GSTA1	6537.02	-0.525592	0.174541	-3.01128	0.00260145	0.0191188	Not
PTPN23	948.56	-0.658435	0.218789	-3.00946	0.00261716	0.0192213	Not
RSRC1	558.262	-0.538716	0.179039	-3.00892	0.00262174	0.019242	Not
GRHPR	543.457	0.602008	0.200191	3.00717	0.00263693	0.0193404	Not
ZNF428	366.52	-0.678416	0.225664	-3.00631	0.00264441	0.0193692	Not
FAM118B	424.132	0.540893	0.179919	3.00631	0.0026444	0.0193692	Not
PRRG1	1046.49	0.476866	0.158643	3.00591	0.00264785	0.0193814	Not
SLC25A29	101.538	-0.786615	0.261763	-3.00506	0.00265527	0.0194226	Not
GATB	775.656	-0.500468	0.166574	-3.00448	0.00266033	0.0194466	Not
SAPCD1	10.7163	-2.17189	0.723054	-3.00378	0.00266652	0.0194528	Down
ITGA2	741.106	0.741528	0.246839	3.0041	0.00266369	0.0194528	Not
GBE1	410.396	0.612804	0.204005	3.00387	0.00266565	0.0194528	Not
PRDM15	153.456	-0.770694	0.256663	-3.00274	0.00267558	0.0194898	Not
MIF	21711.4	-0.64632	0.215254	-3.00259	0.00267697	0.0194898	Not
HOXB4	181.523	-0.715994	0.238456	-3.00263	0.00267659	0.0194898	Not
CHRNB1	319.395	-0.608113	0.202545	-3.00235	0.00267902	0.0194917	Not
KLHL8	230.926	-0.653564	0.217828	-3.00037	0.0026965	0.0195928	Not
CEP78	216.64	0.664882	0.221588	3.00053	0.00269509	0.0195928	Not
GTPBP4	1963.18	-0.489216	0.163073	-2.99998	0.0027	0.0196051	Not
URI1	971.942	-0.555258	0.185107	-2.99966	0.0027028	0.0196124	Not
NPFF	17.3586	-1.60444	0.535086	-2.99847	0.00271341	0.0196632	Down
BCAS2	1331.26	-0.57145	0.190575	-2.99855	0.00271267	0.0196632	Not
SLC36A1	182.931	0.71939	0.239999	2.99747	0.00272234	0.0197148	Not
GPRC5B	7729.73	0.551883	0.184182	2.99641	0.00273179	0.0197701	Not
AFAP1	901.983	-0.499477	0.166714	-2.99601	0.00273535	0.0197827	Not
RPS28	11343.2	-0.643541	0.214909	-2.99448	0.00274912	0.0198308	Not
MXRA7	433.901	0.707308	0.236205	2.99446	0.00274927	0.0198308	Not
DVL1	4855.5	-0.628392	0.209844	-2.99457	0.00274833	0.0198308	Not
ANKHD1	488.588	0.586691	0.195887	2.99505	0.002744	0.0198308	Not
ITPKA	90.17	-0.830307	0.277345	-2.99377	0.00275553	0.0198628	Not
ZNF408	318.349	-0.669456	0.223653	-2.99328	0.00275992	0.0198813	Not
DMXL1	216.898	0.738184	0.246932	2.98942	0.00279507	0.0201212	Not
SMC3	1931.34	0.544941	0.18237	2.98811	0.00280708	0.0201766	Not
GSTP1	19170.2	-0.630872	0.211151	-2.98777	0.00281017	0.0201766	Not
FAM199X	196.122	0.701124	0.234659	2.98783	0.00280961	0.0201766	Not
DMPK	110.793	-0.853795	0.285755	-2.98785	0.00280947	0.0201766	Not
OAZ2	1515.65	-0.498364	0.166834	-2.98718	0.00281567	0.0202028	Not
INAVA	620.822	0.740847	0.248065	2.9865	0.00282186	0.0202339	Not
LARP4B	1559.62	-0.575977	0.192877	-2.98624	0.00282429	0.0202379	Not
PARD6G	32.2081	1.27786	0.428049	2.98531	0.00283289	0.0202863	Up
DDX10	545.96	0.572003	0.19171	2.98368	0.00284801	0.0203811	Not
FIBIN	91.5694	0.944242	0.316531	2.98309	0.0028535	0.020407	Not
MAFF	1020.57	0.52136	0.17479	2.98278	0.00285645	0.0204147	Not
USP40	529.326	-0.550806	0.184695	-2.98224	0.00286144	0.020437	Not
TBC1D5	239.754	0.607301	0.203657	2.98198	0.0028639	0.0204411	Not
DPAGT1	256.41	0.823664	0.276291	2.98115	0.00287169	0.0204834	Not
CYB5R3	1264.4	0.69019	0.23158	2.98035	0.00287921	0.0205236	Not
ATG14	45.1718	1.19216	0.400084	2.97977	0.00288468	0.0205491	Up
SORT1	2069.19	0.542254	0.182015	2.97916	0.00289036	0.0205761	Not
DPY30	1766.94	-0.586766	0.19701	-2.97835	0.00289806	0.0206175	Not
PPP2CA	1920.17	-0.520815	0.17496	-2.97677	0.00291307	0.0207107	Not
MICU3	237.315	-0.776204	0.260963	-2.97439	0.00293574	0.0208333	Not
LKAAEAR1	38.8632	-1.21332	0.407925	-2.97436	0.00293605	0.0208333	Down
DDOST	2501.31	0.577063	0.193993	2.97466	0.00293315	0.0208333	Not
PAQR4	199.028	-0.629868	0.211828	-2.97349	0.00294438	0.0208788	Not
ZNF786	149.148	-0.703433	0.236639	-2.9726	0.00295287	0.0209254	Not
SELENOM	2505.23	-0.666832	0.224352	-2.97225	0.00295622	0.0209356	Not
NPAS1	201.318	-0.726645	0.244634	-2.97034	0.00297472	0.0210529	Not
UQCRQ	393.425	-0.688979	0.232013	-2.96958	0.00298209	0.021064	Not
NFATC2IP	327.399	0.628512	0.21163	2.96986	0.00297932	0.021064	Not
CCDC92	377.34	-0.590566	0.198871	-2.9696	0.0029819	0.021064	Not
CCDC107	198.222	-0.78516	0.264573	-2.96765	0.00300087	0.0211829	Not
ZNF184	64.4409	-0.866472	0.292062	-2.96674	0.00300973	0.0212023	Not
SLC44A2	250.031	0.604394	0.203735	2.96657	0.00301139	0.0212023	Not
POLE2	34.3555	1.14229	0.38499	2.96707	0.00300648	0.0212023	Up
NUP210L	164.181	-0.681804	0.229826	-2.96661	0.00301105	0.0212023	Not
AP1S2	387.661	0.563629	0.190087	2.96511	0.00302575	0.0212896	Not
NT5C	1314.82	-0.627721	0.211817	-2.96351	0.00304153	0.0213806	Not
DIXDC1	14.8342	1.74455	0.5887	2.9634	0.0030426	0.0213806	Up
MARVELD1	234.301	1.79857	0.607027	2.96292	0.00304731	0.0213932	Up
ANKRD13B	337.935	-0.690647	0.233104	-2.96282	0.00304832	0.0213932	Not
EPB41	984.917	0.539308	0.182137	2.96099	0.00306648	0.0215068	Not
NAIF1	15.2516	1.85598	0.626885	2.96064	0.00307004	0.0215179	Up
ADPRHL2	340.367	0.676751	0.228634	2.95997	0.00307668	0.0215506	Not
VCPIP1	362.299	0.700474	0.236687	2.95949	0.00308144	0.0215701	Not
NLE1	1302.85	-0.558181	0.188654	-2.95876	0.0030888	0.0216077	Not
PCOLCE	405.6	-0.734896	0.248407	-2.95843	0.00309209	0.0216169	Not
SAFB2	1092.87	-0.525759	0.177729	-2.95821	0.00309429	0.0216184	Not
EXOC6B	86.8536	1.98924	0.672617	2.95747	0.00310174	0.0216512	Up
CD99	8615.16	-0.560678	0.189601	-2.95715	0.00310495	0.0216512	Not
CD3EAP	1243.9	-0.55297	0.186984	-2.95731	0.00310332	0.0216512	Not
ZC3H18	1743.63	-0.546356	0.184783	-2.95674	0.00310906	0.0216628	Not
DIRC2	209.718	0.703108	0.23781	2.95659	0.00311059	0.0216628	Not
RF00026	8.7069	2.50482	0.847495	2.95556	0.00312101	0.0217197	Up
PTK6	58.6826	-0.946257	0.32018	-2.95539	0.00312274	0.0217197	Not
BRCC3	821.951	-0.595112	0.201416	-2.95465	0.00313028	0.0217583	Not
VPS26C	324.227	0.658392	0.2229	2.95375	0.00313937	0.0217797	Not
SOCS7	605.551	0.720235	0.243824	2.95391	0.00313771	0.0217797	Not
RBP1	724.955	-0.619307	0.209654	-2.95395	0.00313731	0.0217797	Not
NDUFC1	433.197	-0.795518	0.269345	-2.95353	0.00314159	0.0217813	Not
CBR3	407.614	-0.602691	0.204148	-2.95222	0.003155	0.0218604	Not
TNFRSF4	25.5934	-1.46531	0.496407	-2.95183	0.00315893	0.0218737	Down
CEP95	515.533	-0.58216	0.197279	-2.95095	0.00316803	0.0219228	Not
NDUFAF7	58.7895	1.05034	0.356089	2.94964	0.00318141	0.0220014	Up
KLF9	267.219	0.618173	0.209639	2.94875	0.00319064	0.0220512	Not
MARK3	1161.23	-0.464651	0.157626	-2.9478	0.00320043	0.0221049	Not
MPPE1	206.445	-0.596772	0.20248	-2.94731	0.00320555	0.0221262	Not
MSH2	725.727	0.535023	0.181561	2.9468	0.0032108	0.0221484	Not
PLGRKT	210.433	0.696392	0.23649	2.9447	0.00323263	0.0222849	Not
ERGIC1	1681.17	0.59108	0.200806	2.94353	0.0032449	0.0223553	Not
SKP2	407.425	-0.564896	0.191958	-2.94281	0.0032525	0.0223794	Not
SCML2	84.387	-0.840619	0.285648	-2.94285	0.0032521	0.0223794	Not
SMARCA2	1334.44	0.552795	0.187873	2.94239	0.00325687	0.0223879	Not
SLC12A9	995.115	-0.57003	0.193736	-2.9423	0.00325784	0.0223879	Not
EMC6	920.248	-0.530555	0.180352	-2.94177	0.00326341	0.022412	Not
CLDN4	12836.5	0.683685	0.232443	2.9413	0.00326833	0.0224317	Not
SCAMP3	1913.15	0.59604	0.202701	2.94049	0.00327693	0.0224624	Not
DHCR24	1290.12	0.542537	0.184495	2.94066	0.00327519	0.0224624	Not
PABPC1L	13.6323	-1.80637	0.614498	-2.93959	0.00328652	0.022514	Down
GATD1	325.748	0.681726	0.231959	2.93899	0.0032928	0.0225428	Not
LURAP1	71.7392	-0.889082	0.302545	-2.93868	0.00329613	0.0225515	Not
ZMIZ1	509.694	0.796863	0.271257	2.93767	0.00330689	0.0226109	Not
THADA	320.515	0.583029	0.198504	2.93712	0.0033128	0.0226229	Not
RBM10	2394.11	-0.509888	0.173592	-2.93728	0.00331107	0.0226229	Not
TCOF1	1298.68	-0.657915	0.224038	-2.93663	0.00331804	0.0226445	Not
WDR4	591.06	-0.608852	0.207365	-2.93614	0.00332323	0.0226657	Not
LPCAT4	506.266	-0.612143	0.208529	-2.93554	0.00332971	0.0226958	Not
FIBP	238.961	0.609385	0.207634	2.9349	0.00333655	0.0227281	Not
SIPA1L3	431.705	0.813245	0.277279	2.93295	0.00335758	0.0228571	Not
TULP3	444.547	0.617311	0.210534	2.93212	0.00336658	0.0229041	Not
HK3	41.1991	-1.1086	0.378127	-2.93182	0.00336981	0.0229118	Down
TMEM177	176.221	0.641896	0.21902	2.93076	0.00338136	0.0229759	Not
RF00438	77.7762	-0.894242	0.305344	-2.92864	0.00340452	0.0231189	Not
SSSCA1	585.764	-0.571276	0.195126	-2.92772	0.00341456	0.0231582	Not
PELO	572.64	0.526526	0.17984	2.92774	0.00341437	0.0231582	Not
ITGAV	1232.85	0.583117	0.199245	2.92663	0.00342655	0.0232251	Not
NIF3L1	251.825	-0.574985	0.196697	-2.9232	0.00346456	0.0234613	Not
FNDC3A	1799.14	-0.539781	0.184661	-2.9231	0.0034657	0.0234613	Not
MFSD8	41.9129	1.10441	0.378061	2.92126	0.00348618	0.0235853	Up
TRMT11	306.997	-0.619234	0.212081	-2.91979	0.00350263	0.0236818	Not
UNC5B	511.84	1.76462	0.604705	2.91816	0.00352108	0.0237402	Up
SAR1B	721.478	-0.499027	0.170992	-2.91842	0.00351815	0.0237402	Not
PDE7A	83.5617	-0.792365	0.271515	-2.91831	0.0035194	0.0237402	Not
LIMK2	884.979	0.680292	0.233108	2.91835	0.00351889	0.0237402	Not
CD58	130.653	0.919868	0.315233	2.91806	0.00352215	0.0237402	Not
MKL1	1039.59	-0.590274	0.202319	-2.91754	0.00352809	0.0237655	Not
SPTBN1	4050.11	0.517291	0.177362	2.91658	0.00353895	0.023824	Not
MRPL13	722.749	-0.589849	0.202314	-2.91552	0.00355096	0.0238901	Not
PNISR	885.792	-0.570522	0.195747	-2.91459	0.0035615	0.0239462	Not
SLC38A10	4201.73	-0.583624	0.200291	-2.91388	0.00356972	0.0239866	Not
WDR60	162.171	-0.622377	0.213624	-2.91343	0.00357483	0.0240062	Not
ANAPC10	90.759	-0.855423	0.293664	-2.91293	0.00358051	0.0240295	Not
OSBPL9	575.69	0.537304	0.184592	2.91076	0.00360552	0.0241731	Not
MRPL41	794.177	-0.695427	0.238922	-2.91069	0.00360633	0.0241731	Not
SURF2	892.961	-0.549359	0.188788	-2.90992	0.00361516	0.0242121	Not
SCAMP2	515.394	0.580109	0.199364	2.9098	0.00361659	0.0242121	Not
UQCC2	506.69	-0.566202	0.194639	-2.90899	0.00362602	0.0242477	Not
TINF2	83.7631	-0.813373	0.27961	-2.90896	0.00362637	0.0242477	Not
OXA1L	711.567	0.537797	0.184925	2.9082	0.0036352	0.0242919	Not
NFKBID	251.579	-0.649303	0.223328	-2.90739	0.00364455	0.0243395	Not
CD247	96.91	-0.757312	0.260601	-2.90603	0.00366051	0.024431	Not
PLEKHM3	28.727	1.1928	0.410498	2.90573	0.00366393	0.0244389	Up
PEPD	727.91	0.60591	0.208601	2.90463	0.00367682	0.0245099	Not
SPRED2	559.954	0.509668	0.175501	2.90407	0.00368344	0.024524	Not
ARID4B	1007.54	-0.529223	0.182228	-2.90419	0.00368208	0.024524	Not
XRRA1	34.9797	-1.11231	0.383209	-2.90263	0.00370048	0.0246126	Down
GRID2	93.2482	0.839309	0.289179	2.90238	0.00370336	0.0246126	Not
ATP2A1	11.632	-1.92821	0.664358	-2.90237	0.00370351	0.0246126	Down
NT5C3B	995.146	-0.52376	0.180482	-2.902	0.00370783	0.0246262	Not
PTGS2	1129.3	0.518827	0.178802	2.90168	0.0037117	0.0246369	Not
FAM103A1	420.907	-0.581447	0.200404	-2.90137	0.00371535	0.0246461	Not
PTAR1	32.0676	1.4525	0.501171	2.89822	0.00375289	0.02488	Up
CDC123	918.841	-0.483849	0.166974	-2.89776	0.00375843	0.0249016	Not
TIMELESS	170.952	0.660164	0.228095	2.89425	0.00380071	0.025075	Not
SLC38A5	895.444	-0.598463	0.206738	-2.8948	0.00379405	0.025075	Not
KMT5C	553.969	-0.664806	0.229691	-2.89434	0.00379953	0.025075	Not
EEF1A1	41425.6	0.46089	0.159239	2.89433	0.00379968	0.025075	Not
CCDC8	182.548	0.659886	0.227937	2.89504	0.00379105	0.025075	Not
BCL7C	583.193	-0.585265	0.202183	-2.89473	0.00379491	0.025075	Not
ACTB	70064.2	-0.542136	0.187286	-2.89469	0.00379528	0.025075	Not
SCAMP5	301.129	0.61936	0.21406	2.89339	0.00381112	0.0251285	Not
DPP4	1045.44	0.529002	0.182944	2.89161	0.00383272	0.0252443	Not
CENPO	404.217	-0.499112	0.17261	-2.89156	0.00383331	0.0252443	Not
ZFP90	122.575	-0.70643	0.244357	-2.89098	0.00384049	0.0252762	Not
TRIM45	267.795	-0.588274	0.203521	-2.89048	0.00384652	0.0252854	Not
CNOT11	264.669	0.603706	0.208855	2.89055	0.00384574	0.0252854	Not
MORC3	194.695	-0.641102	0.221895	-2.88922	0.00386204	0.0253707	Not
FUNDC2	1364.86	-0.548037	0.189695	-2.88904	0.00386414	0.0253707	Not
MAPK1	3100.49	0.457449	0.158389	2.88813	0.00387535	0.0254289	Not
PDCD4	206.553	0.670885	0.232387	2.88694	0.00389014	0.0254997	Not
CALML4	189.716	-0.661023	0.228975	-2.88688	0.00389082	0.0254997	Not
YWHAQ	6807.57	0.443506	0.15373	2.88496	0.00391458	0.0256197	Not
SNX27	962.431	0.570527	0.197742	2.8852	0.00391164	0.0256197	Not
SNAPC1	324.889	-0.566073	0.196245	-2.88452	0.00392012	0.0256197	Not
SHROOM3	1648.84	0.544736	0.188851	2.88447	0.00392072	0.0256197	Not
SERINC1	2129.52	0.558202	0.193521	2.88446	0.00392088	0.0256197	Not
SS18L1	322	-0.585019	0.202851	-2.88398	0.00392688	0.0256435	Not
KLHL25	7.15117	2.57799	0.894112	2.88329	0.00393541	0.0256839	Up
ALKBH4	516.224	-0.77382	0.268469	-2.88234	0.00394729	0.025746	Not
CFAP52	82.3809	-0.851989	0.295818	-2.88011	0.00397532	0.0259133	Not
COX7A2	2289.16	-0.515215	0.178902	-2.87987	0.00397836	0.0259176	Not
TXNDC11	1759.29	-0.49098	0.170554	-2.87874	0.00399269	0.0259954	Not
DNAJA2	1380.82	-0.484744	0.168421	-2.87816	0.00399998	0.0260273	Not
NUDT2	196.513	-0.690592	0.23999	-2.87759	0.00400729	0.0260594	Not
TTI1	193.603	0.621216	0.215916	2.87712	0.00401328	0.0260739	Not
EIF2B4	1224.68	-0.531512	0.184743	-2.87703	0.00401432	0.0260739	Not
DCUN1D2	829.199	-0.496313	0.172548	-2.87637	0.00402278	0.0260978	Not
ARMC7	138.203	-0.680636	0.236626	-2.87642	0.00402214	0.0260978	Not
GRIN2A	158.827	0.764168	0.26575	2.87551	0.0040337	0.0261531	Not
SARM1	86.5426	0.978581	0.340378	2.87498	0.00404052	0.0261817	Not
RPL6	55350	-0.500153	0.174199	-2.87116	0.00408968	0.0264688	Not
COMMD2	504.667	-0.519884	0.181064	-2.87127	0.00408822	0.0264688	Not
ATF7IP	188.631	0.608487	0.211963	2.87072	0.00409542	0.0264902	Not
LRRK2	72.9211	0.910023	0.317102	2.86981	0.00410719	0.0265505	Not
WDR31	57.6587	0.923143	0.321752	2.86911	0.00411624	0.0265618	Not
USH1G	20.1505	1.52252	0.530656	2.86912	0.00411612	0.0265618	Up
COX7A2L	3903.1	-0.503817	0.175588	-2.86931	0.00411372	0.0265618	Not
IRX3	1057.95	-0.571611	0.199252	-2.86878	0.00412055	0.0265739	Not
KNDC1	128.005	-0.705176	0.245911	-2.8676	0.00413595	0.0266417	Not
DCAF15	652.355	-0.530381	0.184948	-2.86773	0.00413432	0.0266417	Not
CADM1	795.566	0.468296	0.163356	2.86673	0.00414741	0.0266997	Not
KLF7	191.079	0.634616	0.221394	2.86646	0.00415091	0.0267064	Not
SLC9A3R1	1654.58	0.567079	0.197906	2.86539	0.00416493	0.0267761	Not
POFUT2	2331.09	-0.577038	0.201391	-2.86526	0.00416665	0.0267761	Not
MAPK12	626.606	-0.569869	0.198914	-2.86491	0.00417131	0.0267903	Not
ADAM28	79.0907	0.782918	0.273314	2.86454	0.00417619	0.0268059	Not
NFATC3	64.5308	0.904764	0.315882	2.86425	0.00418004	0.0268148	Not
DNLZ	540.795	-0.672616	0.234884	-2.86361	0.00418838	0.0268513	Not
AGAP3	2224.61	-0.665839	0.232531	-2.86344	0.00419067	0.0268513	Not
GRK2	2587.65	-0.571749	0.19969	-2.86319	0.00419402	0.026857	Not
MAP3K6	520.482	-0.597635	0.208797	-2.86228	0.00420607	0.0269183	Not
PRPF6	4126.89	-0.57205	0.199905	-2.86161	0.00421498	0.0269596	Not
RPS6KA1	488.153	0.506584	0.177131	2.85994	0.00423723	0.027086	Not
TNFSF10	381.014	0.599374	0.209644	2.85901	0.00424961	0.0271492	Not
LMF2	2290.92	-0.666515	0.233147	-2.85877	0.00425286	0.027154	Not
RNF126	2598.39	-0.651495	0.227989	-2.85757	0.00426895	0.0272408	Not
OVGP1	17.2359	-1.62172	0.567614	-2.85709	0.00427545	0.0272663	Down
LAMTOR2	2144.7	-0.527089	0.184547	-2.85613	0.00428841	0.027333	Not
NOL4L	131.886	-0.707838	0.247869	-2.85569	0.00429431	0.0273546	Not
BPGM	1724.39	0.500787	0.175441	2.85446	0.00431106	0.0274452	Not
ATP5MC3	2041.55	0.473568	0.165942	2.85381	0.00431985	0.0274851	Not
MFHAS1	91.9957	0.891415	0.312658	2.85108	0.00435707	0.0277058	Not
FOXRED1	610.749	-0.526396	0.1847	-2.85001	0.00437184	0.0277835	Not
ZFYVE28	128.996	0.876605	0.307694	2.84895	0.00438642	0.0278599	Not
SCARB2	603.604	0.566571	0.198939	2.84796	0.00440009	0.0279305	Not
MAN2A1	279.417	0.609999	0.214244	2.84722	0.0044103	0.0279789	Not
PIK3C2A	216.849	0.775354	0.272483	2.84552	0.00443396	0.0281127	Not
HASPIN	70.4013	0.812142	0.28553	2.84433	0.00445045	0.0282009	Not
HOXC6	9.26742	-2.12867	0.748594	-2.84356	0.00446121	0.0282526	Down
SLC25A2	32.8388	-1.16754	0.410649	-2.84315	0.00446701	0.0282729	Down
PAF1	1490.32	-0.455076	0.160087	-2.84268	0.00447367	0.0282986	Not
TMEM74B	174.399	-0.666597	0.234576	-2.84171	0.0044873	0.0283684	Not
PUS1	1692	-0.561212	0.197506	-2.8415	0.0044902	0.0283703	Not
ZNRF1	1352.87	-0.557299	0.19618	-2.84075	0.00450077	0.0284206	Not
ADAM17	228.137	0.768248	0.27047	2.84041	0.0045055	0.028434	Not
P2RX6	24.3578	-1.31281	0.462683	-2.83738	0.00454858	0.0286892	Down
TBC1D10C	12.1153	-1.83498	0.646767	-2.83716	0.00455174	0.0286925	Down
CFAP36	977.748	-0.573239	0.20209	-2.83656	0.00456026	0.028713	Not
B4GALT5	1717.16	0.523988	0.184723	2.83661	0.00455954	0.028713	Not
TRIQK	129.708	0.97969	0.34552	2.83541	0.00457676	0.0288003	Not
CDC42BPA	521.063	0.566255	0.199729	2.83512	0.0045808	0.0288091	Not
ACHE	26.6494	-1.25475	0.442617	-2.83484	0.00458482	0.0288177	Down
NWD2	11.0203	-1.88589	0.665416	-2.83416	0.00459469	0.0288631	Down
RFNG	2288.32	-0.688336	0.242905	-2.83377	0.00460028	0.0288816	Not
OSER1	722.105	-0.505026	0.178235	-2.83348	0.00460447	0.0288912	Not
RPL26L1	848.746	-0.560213	0.197737	-2.83312	0.00460959	0.0289068	Not
INTS7	494.738	0.571797	0.201847	2.83282	0.00461398	0.0289177	Not
PICK1	635.066	-0.572508	0.202124	-2.83246	0.00461913	0.0289333	Not
CYCS	3002.55	-0.506994	0.179064	-2.83136	0.00463506	0.0290164	Not
C1orf123	1051.87	-0.519913	0.183667	-2.83074	0.00464408	0.0290561	Not
GCC1	220.709	0.618467	0.218634	2.82878	0.00467255	0.0292175	Not
SP2	202.441	0.812999	0.287493	2.82789	0.00468556	0.0292821	Not
SDHAF3	112.691	-0.789328	0.27919	-2.82721	0.0046956	0.029328	Not
AFMID	401.915	-0.523856	0.185383	-2.82581	0.00471619	0.0294397	Not
TLR1	33.98	-1.06606	0.377464	-2.82426	0.00473902	0.0295315	Down
STX11	593.738	0.46956	0.166258	2.82429	0.00473854	0.0295315	Not
PLXNB3	981.326	-0.625816	0.221559	-2.8246	0.004734	0.0295315	Not
MC3R	21.0869	1.50527	0.533154	2.82333	0.00475275	0.0296002	Up
DGKQ	256.121	0.800604	0.283597	2.82303	0.00475717	0.0296108	Not
CBX2	633.71	-0.578746	0.20507	-2.82219	0.00476976	0.0296654	Not
ATF3	5562.51	0.464419	0.164567	2.82208	0.00477139	0.0296654	Not
RELA	1992.43	0.44589	0.158095	2.82039	0.00479657	0.0298049	Not
GON7	589.385	-0.548963	0.194714	-2.81933	0.00481234	0.0298859	Not
MAP2K3	3535.86	-0.563596	0.199975	-2.81834	0.00482729	0.0299616	Not
HRAS	804.48	-0.706939	0.250908	-2.81752	0.00483955	0.0300036	Not
BAZ1A	375.612	0.580191	0.205911	2.81767	0.00483728	0.0300036	Not
GLCCI1	61.8008	0.922028	0.327403	2.81619	0.00485972	0.0301115	Not
MYNN	289.379	0.674048	0.239398	2.8156	0.00486865	0.0301496	Not
PKP2	996.965	0.551398	0.195872	2.81509	0.00487636	0.0301631	Not
MANF	3154.83	-0.464165	0.164883	-2.81512	0.00487588	0.0301631	Not
IFIT1	2201.69	0.527415	0.187389	2.81455	0.00488454	0.0301966	Not
ZBP1	182.221	0.60865	0.216304	2.81386	0.00489498	0.0302097	Not
C12orf29	214.006	-0.662234	0.235331	-2.81405	0.00489218	0.0302097	Not
ABHD2	63.351	0.959929	0.341135	2.81393	0.00489396	0.0302097	Not
HMMR	161.169	0.703621	0.250146	2.81284	0.00491064	0.0302893	Not
LIPA	1218.79	0.542344	0.192899	2.81154	0.00493047	0.0303849	Not
BRPF3	265.733	0.646551	0.22997	2.81146	0.00493173	0.0303849	Not
SLX4IP	16.7919	1.74954	0.622455	2.8107	0.00494334	0.0304049	Up
MTCL1	1258.18	0.490845	0.174619	2.81095	0.0049395	0.0304049	Not
METRNL	4003.91	-0.581128	0.206752	-2.81075	0.00494264	0.0304049	Not
CDC37L1	209.126	-0.664286	0.236378	-2.81027	0.00495005	0.030429	Not
RF01891	43.7367	0.990219	0.352419	2.80978	0.00495753	0.0304578	Not
PCCB	633.305	0.470799	0.167675	2.8078	0.00498809	0.0306283	Not
FBXL19	346.679	0.716233	0.255121	2.80743	0.00499392	0.0306468	Not
C16orf91	472.585	-0.488485	0.174053	-2.80652	0.00500791	0.0307154	Not
SYNPO	367.383	1.47782	0.526716	2.80571	0.00502052	0.0307581	Up
SQSTM1	2712.96	0.47541	0.169439	2.80579	0.0050193	0.0307581	Not
WASHC5	876.606	0.522703	0.186338	2.80514	0.00502948	0.0307956	Not
RPL18	19916.1	-0.511702	0.182437	-2.80482	0.0050345	0.0308091	Not
RF02106	41.8568	-1.02384	0.365127	-2.80406	0.00504629	0.0308639	Down
RECQL	125.739	0.723777	0.258197	2.8032	0.00505981	0.0309119	Not
POLG2	105.214	-0.814169	0.290435	-2.80327	0.00505867	0.0309119	Not
TADA1	622.225	-0.545766	0.194798	-2.80171	0.00508327	0.0310379	Not
STARD9	132.139	-0.682813	0.243735	-2.80145	0.00508729	0.031045	Not
PEX7	107.474	0.73833	0.263622	2.80071	0.005099	0.031099	Not
MAST2	1240.15	-0.643779	0.229985	-2.79922	0.00512267	0.0312259	Not
ANGPTL2	596.191	0.552517	0.19741	2.79883	0.00512878	0.0312457	Not
STARD10	2777.2	-0.584411	0.208891	-2.79769	0.00514703	0.0313108	Not
PAPSS1	2929.45	0.418018	0.149419	2.79762	0.00514808	0.0313108	Not
ERICH5	175.026	0.586287	0.209565	2.79764	0.00514772	0.0313108	Not
SSR4	7943.05	-0.538661	0.192573	-2.79718	0.00515505	0.0313227	Not
PPP1R14B	96.5156	-0.769947	0.275263	-2.79714	0.00515579	0.0313227	Not
LYN	921.736	0.493903	0.176639	2.79612	0.00517203	0.0313689	Not
IGFBP3	19445.2	0.449214	0.160647	2.79628	0.00516943	0.0313689	Not
COMMD4	521.872	-0.559923	0.20025	-2.79612	0.00517196	0.0313689	Not
BAIAP2L2	656.26	-0.73093	0.261475	-2.79541	0.00518345	0.0314207	Not
STK25	2663.35	-0.582919	0.208621	-2.79415	0.0052036	0.0315253	Not
SHC2	22.8148	1.34152	0.480229	2.7935	0.00521416	0.0315677	Up
RF00322	34.2211	-1.08519	0.388489	-2.79336	0.00521639	0.0315677	Down
ZNF580	505.22	-0.575933	0.206219	-2.79282	0.00522513	0.031603	Not
ACP1	3026.27	-0.499624	0.178921	-2.79243	0.0052313	0.0316228	Not
NDUFAF5	150.684	-0.699368	0.250648	-2.79023	0.005267	0.0318033	Not
CCDC80	75.7933	0.791922	0.283816	2.79026	0.00526656	0.0318033	Not
LYPLAL1	269.578	-0.651384	0.233486	-2.78982	0.00527371	0.0318129	Not
KLF11	335.377	-0.529579	0.189828	-2.78978	0.00527441	0.0318129	Not
TRIM32	215.839	0.620778	0.222566	2.78918	0.00528413	0.0318503	Not
KLHL35	17.2758	-1.46401	0.524915	-2.78904	0.00528646	0.0318503	Down
LRPAP1	17498.4	-0.534167	0.191544	-2.78874	0.0052914	0.0318624	Not
ANXA9	44.1664	-0.923118	0.331087	-2.78815	0.00530106	0.0319029	Not
TLNRD1	1114.91	0.579471	0.207904	2.78721	0.00531647	0.0319267	Not
CEP152	180.982	-0.617038	0.221366	-2.78741	0.00531311	0.0319267	Not
CCDC138	164.451	-0.644881	0.231373	-2.78719	0.00531672	0.0319267	Not
C3	2613.45	0.451894	0.162104	2.78768	0.00530876	0.0319267	Not
C1orf56	15.3649	-1.65454	0.593698	-2.78684	0.00532242	0.0319433	Down
IFI35	845.594	-0.516835	0.185509	-2.78604	0.00533557	0.0320046	Not
FAM221B	23.825	-1.25999	0.452488	-2.78457	0.00535983	0.0321325	Down
ssc-mir-339-1	16.0941	-1.55738	0.559558	-2.78323	0.005382	0.0321982	Down
PPP1R13L	14.4627	-1.84509	0.662889	-2.78341	0.00537905	0.0321982	Down
NIPAL2	41.9187	1.15992	0.416757	2.7832	0.00538262	0.0321982	Up
GALT	407.68	-0.617071	0.221675	-2.78368	0.0053746	0.0321982	Not
FAM20B	800.897	0.495856	0.178257	2.78169	0.00540759	0.0323299	Not
SLC12A4	1864.35	-0.512424	0.184295	-2.78045	0.00542832	0.0324198	Not
NPTN	506.513	0.529307	0.190368	2.78044	0.00542858	0.0324198	Not
C17orf62	1054.51	-0.637441	0.229502	-2.77749	0.00547802	0.0326971	Not
NCBP3	122.741	0.643696	0.231843	2.77643	0.00549593	0.0327861	Not
MRPS7	12.2459	-1.81624	0.654259	-2.77602	0.00550284	0.0328093	Down
B9D1	1380.31	-0.680818	0.245284	-2.77563	0.00550957	0.0328315	Not
TXNRD3	146.07	-0.607176	0.218824	-2.77473	0.00552476	0.0328502	Not
PTPRF	992.938	1.30555	0.470458	2.77505	0.00551934	0.0328502	Up
NPRL3	719.155	-0.611573	0.220388	-2.77499	0.00552037	0.0328502	Not
ATG16L1	1282.25	-0.457648	0.164928	-2.77484	0.00552283	0.0328502	Not
PPP4R3B	1069.54	0.570716	0.205809	2.77303	0.0055537	0.0330042	Not
TBC1D2	426.739	0.498397	0.179792	2.77208	0.00556992	0.0330698	Not
QTRT1	574.046	-0.657335	0.23714	-2.77192	0.00557262	0.0330698	Not
CDKAL1	69.1362	0.931421	0.336028	2.77185	0.00557384	0.0330698	Not
CLDND1	380.784	0.60161	0.217094	2.77119	0.00558513	0.0331188	Not
CLSTN2	28.7493	1.32753	0.479212	2.77023	0.00560159	0.0331984	Up
PPP2R3B	387.393	-0.621903	0.224531	-2.76978	0.00560935	0.0332237	Not
NDUFS3	409.797	-0.559654	0.202068	-2.76963	0.00561197	0.0332237	Not
PLPP1	143.914	0.628644	0.227025	2.76906	0.00562188	0.0332643	Not
TOM1	1146.96	-0.586425	0.211815	-2.76857	0.0056303	0.033296	Not
ORAOV1	547.493	-0.497755	0.179802	-2.76835	0.00563415	0.0333007	Not
TRAK1	166.475	0.659194	0.238145	2.76803	0.00563964	0.033309	Not
SYNGAP1	92.1967	1.01378	0.366263	2.76791	0.00564166	0.033309	Up
EPOP	32.2385	1.23533	0.446866	2.76444	0.00570212	0.0336478	Up
CNOT6	55.6765	0.895442	0.323953	2.76411	0.00570776	0.0336628	Not
STXBP3	2834.8	-0.467169	0.169158	-2.76174	0.00574944	0.0338883	Not
RANBP3	1914.49	-0.46928	0.169932	-2.76158	0.00575221	0.0338883	Not
FECH	539.461	0.502169	0.181856	2.76135	0.00575631	0.0338941	Not
ZNF239	137.722	-0.621329	0.225025	-2.76115	0.00575982	0.0338965	Not
CFL1	21948.8	-0.505587	0.183125	-2.76089	0.00576447	0.0339055	Not
INTS2	132.328	0.730853	0.264883	2.75915	0.0057952	0.0340679	Not
TRMT1	948.847	-0.60508	0.219435	-2.75745	0.00582542	0.0341718	Not
SP6	33.3451	1.14014	0.413456	2.75759	0.00582298	0.0341718	Up
NUMB	258.554	0.542977	0.196892	2.75774	0.00582021	0.0341718	Not
AARSD1	1956	-0.520368	0.188713	-2.75746	0.00582527	0.0341718	Not
NCOA2	696.939	0.505072	0.183193	2.75704	0.00583264	0.0341958	Not
GRAMD2B	92.6397	0.704699	0.255688	2.75608	0.00584978	0.0342778	Not
RAB9A	3311.14	-0.46598	0.169085	-2.7559	0.00585309	0.0342788	Not
GALNT12	257.187	0.573183	0.208002	2.75566	0.00585746	0.0342859	Not
RPS13	10805.3	-0.510621	0.185358	-2.75479	0.00587302	0.0343586	Not
PABPC1	26601.9	0.410634	0.149088	2.7543	0.00588176	0.0343728	Not
CASP6	274.631	-0.563015	0.204411	-2.75432	0.00588135	0.0343728	Not
ZC3H3	1244.56	-0.682925	0.247967	-2.75409	0.00588554	0.0343765	Not
PAOX	1145.88	-0.573797	0.208376	-2.75366	0.00589322	0.0344029	Not
SLC25A28	461.587	-0.53447	0.194168	-2.75261	0.00591218	0.0344951	Not
HMGCR	390.299	0.574359	0.208816	2.75055	0.00594959	0.0346948	Not
LMO7	3419.84	0.535268	0.194742	2.7486	0.00598503	0.0348828	Not
INTS11	1835.75	-0.488627	0.177795	-2.74827	0.00599114	0.0348997	Not
FAM207A	720.307	-0.615092	0.223908	-2.74708	0.00601284	0.0350074	Not
PRPF19	1554.85	0.427673	0.155741	2.74606	0.00603166	0.0350735	Not
PPP2R2B	248.82	0.605004	0.220316	2.74607	0.0060314	0.0350735	Not
NOP14	385.17	0.526463	0.191724	2.74594	0.00603384	0.0350735	Not
ZNF18	303.656	-0.581532	0.2118	-2.74567	0.00603882	0.0350784	Not
SEMA3B	280.552	-0.618313	0.225206	-2.74554	0.00604111	0.0350784	Not
CTDSPL	115.319	0.742831	0.270663	2.74449	0.00606051	0.0351722	Not
HAUS5	381.152	-0.521785	0.190262	-2.74246	0.00609815	0.0353719	Not
SPA17	149.137	-0.658975	0.240308	-2.74221	0.00610266	0.0353792	Not
MOB2	899.922	-0.564482	0.205955	-2.74081	0.00612879	0.0355118	Not
EFNB1	877.32	0.507542	0.185214	2.74031	0.00613821	0.0355475	Not
BAG5	271.287	0.605641	0.221147	2.73864	0.00616944	0.0357094	Not
PIP5K1B	120.628	0.776036	0.283438	2.73794	0.00618246	0.0357657	Not
LGALS3BP	2252.76	0.689575	0.251902	2.73748	0.00619127	0.0357977	Not
ODR4	873.124	-0.605142	0.221094	-2.73704	0.00619945	0.035826	Not
FUOM	1745.77	-0.551878	0.201669	-2.73655	0.00620873	0.0358606	Not
RPS19BP1	496.28	-0.553932	0.202458	-2.73604	0.00621839	0.0358974	Not
MAP2K7	715.954	-0.473078	0.172945	-2.73543	0.00622996	0.0359451	Not
RNF44	301.642	0.625693	0.228773	2.73499	0.00623819	0.0359736	Not
RF00133	22.848	-1.35364	0.495075	-2.73422	0.00625284	0.0360199	Down
HSD17B14	517.779	-0.592319	0.216624	-2.73431	0.00625105	0.0360199	Not
GPNMB	1269.69	0.508735	0.186134	2.73316	0.00627292	0.0361165	Not
TTC9	259.556	0.522628	0.191241	2.73282	0.00627943	0.0361184	Not
SIRT2	1233.26	-0.547472	0.200334	-2.7328	0.00627987	0.0361184	Not
SH3PXD2A	129.736	0.779452	0.285287	2.73217	0.00629182	0.0361503	Not
ALDH5A1	366.715	0.501999	0.183737	2.73216	0.00629205	0.0361503	Not
RF00071	33.6482	-1.04732	0.383356	-2.73197	0.00629572	0.0361523	Down
PHTF1	374.759	-0.54517	0.199622	-2.73101	0.00631401	0.0362192	Not
GFM1	540.742	0.491912	0.180118	2.73105	0.00631323	0.0362192	Not
SRSF2	4130.6	-0.423523	0.155171	-2.7294	0.00634497	0.0363394	Not
PPP1R10	525.012	0.556135	0.203735	2.72969	0.00633934	0.0363394	Not
PMS2	298.484	-0.517479	0.189592	-2.72943	0.00634439	0.0363394	Not
RPS11	23790	-0.519697	0.19043	-2.72906	0.00635142	0.0363572	Not
CAVIN2	934.065	0.492182	0.180369	2.72875	0.00635745	0.0363726	Not
MED13	457.886	0.547713	0.200798	2.72768	0.00637813	0.0364718	Not
DOCK5	252.259	0.554359	0.203263	2.72729	0.00638564	0.0364956	Not
KBTBD11	21.9042	1.51831	0.5568	2.72686	0.00639408	0.0365247	Up
UEVLD	300.996	0.549644	0.201597	2.72644	0.00640207	0.0365511	Not
ABI2	273.564	0.542404	0.198979	2.72593	0.00641201	0.0365887	Not
VTCN1	7.13196	2.60768	0.956879	2.72519	0.00642648	0.0366521	Up
SLC9A5	50.3361	-0.996234	0.365734	-2.72393	0.00645102	0.0367728	Not
MFAP3L	246.315	0.559549	0.205439	2.72368	0.0064559	0.0367814	Not
NEK11	55.2884	0.906033	0.332771	2.72269	0.00647529	0.0368341	Not
HHAT	40.1084	1.11539	0.40962	2.72299	0.00646934	0.0368341	Up
DUS4L	160.854	-0.811315	0.297964	-2.72286	0.00647191	0.0368341	Not
AMHR2	12.1317	-1.69115	0.621184	-2.72247	0.00647961	0.0368395	Down
FKTN	223.237	0.615725	0.226252	2.72141	0.00650032	0.0369312	Not
FABP3	1034.93	0.453984	0.166826	2.7213	0.00650253	0.0369312	Not
GSE1	1276.69	0.674341	0.247936	2.71982	0.0065317	0.0370776	Not
TRIP4	269.665	0.552662	0.203262	2.71897	0.00654865	0.0371371	Not
KCND2	12.4511	1.96239	0.721793	2.71878	0.0065524	0.0371371	Up
CCDC186	59.6243	0.91716	0.337328	2.7189	0.00654993	0.0371371	Not
PFDN2	9.48316	-2.00304	0.737298	-2.71674	0.00659289	0.0373471	Down
PCDHGA3	29.4801	1.39361	0.51313	2.71591	0.00660949	0.0374217	Up
UBLCP1	495.501	0.695543	0.256117	2.71572	0.00661318	0.0374232	Not
CHMP5	446.596	0.532516	0.196166	2.71462	0.00663526	0.0375092	Not
ANKRD1	525.893	0.493151	0.181661	2.71467	0.0066342	0.0375092	Not
TTI2	143.907	0.646682	0.238279	2.71397	0.00664826	0.0375632	Not
ACBD4	198.59	-0.601522	0.221733	-2.71283	0.00667117	0.0376731	Not
NATD1	47.4334	1.08204	0.398931	2.71234	0.00668103	0.0376897	Up
NARF	2623.25	-0.564556	0.208136	-2.71244	0.00667905	0.0376897	Not
DYNLRB1	2479.43	-0.479805	0.176937	-2.71174	0.00669318	0.0377387	Not
TWNK	455.044	0.495819	0.182927	2.71048	0.00671864	0.0378627	Not
RALBP1	1045.87	0.4369	0.161204	2.71023	0.00672374	0.0378697	Not
FAM161B	53.5551	0.853053	0.314771	2.71007	0.00672684	0.0378697	Not
ERO1B	179.023	-0.586826	0.216562	-2.70974	0.0067335	0.0378877	Not
TRADD	628.526	-0.441261	0.162885	-2.70903	0.00674803	0.0379498	Not
TAPT1	678.412	-0.453566	0.167489	-2.70803	0.00676833	0.0380248	Not
KLF10	1918.6	0.436582	0.161211	2.70813	0.00676636	0.0380248	Not
TRAF3IP1	1073.32	-0.446654	0.164976	-2.70738	0.00678167	0.0380743	Not
GSPT2	223.608	-0.565419	0.208866	-2.70709	0.00678762	0.0380743	Not
C6orf132	404.447	0.666775	0.246306	2.70709	0.00678752	0.0380743	Not
CCDC127	611.108	-0.455826	0.168402	-2.70678	0.00679393	0.03809	Not
CSF1R	34.0488	-1.14313	0.422354	-2.70656	0.00679845	0.0380958	Down
IFT22	697.171	-0.510032	0.188487	-2.70592	0.00681146	0.0381491	Not
PHRF1	3041.09	-0.639187	0.236284	-2.70517	0.00682698	0.0382142	Not
COL7A1	25.8968	-1.16155	0.429408	-2.70502	0.0068301	0.0382142	Down
TTC3	1571.04	0.443748	0.164058	2.70483	0.00683395	0.0382161	Not
HES4	285.682	0.517782	0.19155	2.70312	0.00686921	0.0383936	Not
MCAM	230.122	-0.645779	0.238918	-2.70293	0.00687316	0.038396	Not
SMPD4	2019.86	-0.460601	0.170429	-2.7026	0.00687996	0.0384143	Not
AQP11	82.3256	0.847242	0.313649	2.70124	0.00690818	0.0385521	Not
FAM71E1	61.687	-0.866313	0.320816	-2.70034	0.00692684	0.0386364	Not
DNASE1L1	1070.53	-0.555031	0.205599	-2.69958	0.00694271	0.0387052	Not
PRR5L	348.041	0.52442	0.194279	2.69932	0.00694811	0.0387154	Not
ZMYM1	255.237	-0.672254	0.249091	-2.69883	0.00695831	0.0387474	Not
MTR	78.81	0.860451	0.318838	2.69871	0.00696096	0.0387474	Not
PTGDR2	13.9585	1.90117	0.704686	2.69789	0.00697809	0.038823	Up
EIF3F	5960.21	-0.579705	0.214974	-2.69663	0.00700446	0.0389498	Not
CCDC160	49.0884	-0.999028	0.370561	-2.69599	0.007018	0.0390052	Not
PSMB3	1711.48	-0.489862	0.181732	-2.69552	0.00702779	0.0390397	Not
ATG4B	897.224	-0.560087	0.207817	-2.69509	0.00703689	0.0390703	Not
TTC21A	130.191	-0.644116	0.239021	-2.69481	0.00704297	0.0390842	Not
ELMO2	469.97	-0.517902	0.192203	-2.69455	0.00704833	0.039094	Not
DNAAF4	12.5515	1.67803	0.62282	2.69424	0.00705495	0.0391108	Up
FLRT3	550.556	0.511178	0.189744	2.69404	0.00705927	0.0391149	Not
CTSS	227.214	-0.741618	0.275325	-2.69361	0.00706829	0.039145	Not
MRPL44	555.573	-0.525797	0.195239	-2.69309	0.00707931	0.0391861	Not
EXOC3	1127.21	-0.490582	0.182203	-2.6925	0.00709181	0.0392154	Not
CHCHD4	698.83	-0.511227	0.18987	-2.69251	0.00709163	0.0392154	Not
CAMSAP3	704.47	-0.546365	0.20294	-2.69225	0.00709717	0.0392252	Not
RNF227	52.2897	-0.932527	0.346461	-2.69158	0.0071114	0.039264	Not
HOXD8	2792.7	0.413568	0.153644	2.69172	0.00710841	0.039264	Not
SH3GL2	416.831	0.504123	0.187341	2.69094	0.00712512	0.0393198	Not
RRP9	751.06	-0.538915	0.200307	-2.69045	0.00713565	0.039358	Not
AXIN1	1759.91	-0.569846	0.211859	-2.68974	0.00715082	0.0394218	Not
DDIT4	6777.4	0.457995	0.17032	2.68902	0.00716616	0.0394863	Not
IRF2BP1	868.75	0.560588	0.208578	2.68767	0.00719523	0.0396265	Not
ECHDC1	526.147	-0.526336	0.195864	-2.68725	0.00720432	0.0396565	Not
EMP3	959.462	-0.572346	0.213028	-2.68672	0.00721566	0.0396989	Not
ZNF710	79.3903	0.737207	0.274427	2.68635	0.00722373	0.0397232	Not
RAB37	65.8087	0.780515	0.290593	2.68594	0.00723271	0.0397325	Not
LIPE	107.597	-0.725294	0.270033	-2.68595	0.00723243	0.0397325	Not
COX15	259.006	0.525229	0.195598	2.68525	0.00724757	0.0397941	Not
DDX58	1026.4	0.467828	0.174285	2.68427	0.00726893	0.0398913	Not
XPC	570.521	-0.48086	0.17917	-2.68382	0.00727857	0.0399241	Not
PDK3	839.083	0.439768	0.163963	2.68212	0.00731581	0.0401082	Not
PARP12	688.054	0.452079	0.168605	2.68129	0.00733392	0.0401872	Not
LZTS3	1207.07	0.521358	0.194472	2.68089	0.00734256	0.0402042	Not
GRM2	47.4746	-0.879862	0.328208	-2.68081	0.0073444	0.0402042	Not
EMG1	672.821	0.589946	0.220133	2.67995	0.00736332	0.0402876	Not
CPSF1	10247.9	-0.587573	0.219264	-2.67975	0.00736765	0.040291	Not
QSER1	314.057	0.613717	0.22904	2.67952	0.00737272	0.0402985	Not
KRT18	2098.26	-0.509201	0.190052	-2.67928	0.00737814	0.040308	Not
OSGIN1	515.091	-0.676624	0.252562	-2.67905	0.00738324	0.0403156	Not
MMP19	437.161	0.573349	0.214103	2.67791	0.00740825	0.040419	Not
KDM3B	24.6842	1.32472	0.494703	2.6778	0.00741071	0.040419	Up
[truncated: 8,901 more rows]
