# Supplementary material for: Chromatin Accessibility and Transcriptional Landscape during Inhibition of Salmonella enterica by Lactobacillus reuteri in IPEC-J2 Cells
Source: Cells. 2023 Mar 22;12(6):968. doi: 10.3390/cells12060968 (PMC10046971; doi:10.3390/cells12060968)
Supplement: Supplementary file 1 [file cells-12-00968-s001.zip › Table S5.xlsx]

## Sheet: Sheet 1
Table S5. KEGG enrichment analysis of differential expression genes between the S. enterica BNCC186354 with and without L. reuteri ATCC 53608 groups
ID	Description	GeneRatio	BgRatio	pvalue	p.adjust	qvalue	geneID	Count
ssc05010	Alzheimer disease	28/224	384/8838	3.95548e-07	0.000109962	9.16006e-05	APH1A/ATG13/ATG14/CHUK/FZD5/FZD6/GNAQ/IRS2/MAPT/PSMD11/RAF1/SLC39A1/TUBB/ATP2A1/ATP6/COX1/COX2/COX3/CYTB/MAPK10/ND1/ND2/ND3/ND4/ND4L/ND5/ND6/WNT10B	28
ssc05016	Huntington disease	24/224	308/8838	8.76762e-07	0.00012187	0.00010152	ATG13/ATG14/CREB5/GNAQ/GPX3/PSMD11/SP1/TUBB/ATP6/COX1/COX2/COX3/CREB3L3/CYTB/DNALI1/MAPK10/ND1/ND2/ND3/ND4/ND4L/ND5/ND6/POLR2I	24
ssc04714	Thermogenesis	20/224	232/8838	1.59752e-06	0.000148037	0.000123317	COX10/CREB5/KDM3B/NDUFAF7/SMARCC1/SMARCD3/ATP6/COX1/COX2/COX3/CPT1B/CREB3L3/CYTB/ND1/ND2/ND3/ND4/ND4L/ND5/ND6	20
ssc05415	Diabetic cardiomyopathy	18/224	205/8838	4.18209e-06	0.000290655	0.000242121	CAMK2D/GSR/SP1/ATP2A1/ATP6/COX1/COX2/COX3/CPT1B/CYTB/MAPK10/ND1/ND2/ND3/ND4/ND4L/ND5/ND6	18
ssc05022	Pathways of neurodegeneration - multiple diseases	29/224	474/8838	8.43689e-06	0.000417594	0.000347863	ATG13/ATG14/CAMK2D/FZD5/FZD6/GNAQ/GPX3/MAPT/PSMD11/RAF1/SMCR8/TUBB/UBE2L6/ATP2A1/ATP6/COX1/COX2/COX3/CYTB/DNALI1/MAPK10/ND1/ND2/ND3/ND4/ND4L/ND5/ND6/WNT10B	29
ssc00190	Oxidative phosphorylation	14/224	137/8838	9.01283e-06	0.000417594	0.000347863	COX10/ATP6/ATP6V1E2/COX1/COX2/COX3/CYTB/ND1/ND2/ND3/ND4/ND4L/ND5/ND6	14
ssc05012	Parkinson disease	19/224	268/8838	4.79299e-05	0.0019035	0.00158565	CAMK2D/MAPT/PSMD11/SLC39A1/TUBB/UBE2L6/ATP6/COX1/COX2/COX3/CYTB/MAPK10/ND1/ND2/ND3/ND4/ND4L/ND5/ND6	19
ssc04910	Insulin signaling pathway	12/224	136/8838	0.00016642	0.00578311	0.00481743	CBL/G6PC3/IRS2/PPP1R3D/PRKAR2A/PTPRF/PYGB/RAF1/RAPGEF1/SHC2/HK3/MAPK10	12
ssc05208	Chemical carcinogenesis - reactive oxygen species	16/224	227/8838	0.000205147	0.00633676	0.00527863	CHUK/EPHX1/RAF1/ATP6/COX1/COX2/COX3/CYTB/MAPK10/ND1/ND2/ND3/ND4/ND4L/ND5/ND6	16
ssc04723	Retrograde endocannabinoid signaling	12/224	149/8838	0.000389838	0.0108375	0.00902782	GNAQ/GNB4/GNAO1/GNB3/MAPK10/ND1/ND2/ND3/ND4/ND4L/ND5/ND6	12
ssc04931	Insulin resistance	10/224	110/8838	0.000458442	0.0115861	0.00965141	CREB5/G6PC3/IRS2/PPP1R3D/PTPRF/PYGB/STAT3/CPT1B/CREB3L3/MAPK10	10
ssc05020	Prion disease	17/224	273/8838	0.000559186	0.0129545	0.0107913	CREB5/PSMD11/TUBB/ATP6/COX1/COX2/COX3/CREB3L3/CYTB/MAPK10/ND1/ND2/ND3/ND4/ND4L/ND5/ND6	17
ssc05014	Amyotrophic lateral sclerosis	20/224	364/8838	0.000913956	0.0195446	0.016281	ATG13/ATG14/GPX3/PFN2/PSMD11/SMCR8/TUBB/ATP6/COX1/COX2/COX3/CYTB/DNALI1/ND1/ND2/ND3/ND4/ND4L/ND5/ND6	20
ssc04934	Cushing syndrome	11/224	150/8838	0.0014703	0.0291175	0.0242554	ASH2L/CAMK2D/CDKN1A/CREB5/FZD5/FZD6/GNAQ/PBX1/SP1/CREB3L3/WNT10B	11
ssc04260	Cardiac muscle contraction	8/224	87/8838	0.00157109	0.0291175	0.0242554	ASPH/ATP1B1/ATP2A1/COX1/COX2/COX3/CYTB/TPM2	8
ssc05205	Proteoglycans in cancer	13/224	206/8838	0.00220579	0.0383257	0.031926	ANK2/CAMK2D/CBL/CDKN1A/EZR/FN1/FZD5/FZD6/GAB1/RAF1/STAT3/NUDT16L1/WNT10B	13
ssc04935	Growth hormone synthesis, secretion and action	9/224	117/8838	0.00283472	0.0463561	0.0386154	CREB5/GNAQ/IRS2/RAF1/SHC2/STAT3/CREB3L3/IGFALS/MAPK10	9
ssc05161	Hepatitis B	11/224	167/8838	0.00342461	0.0520003	0.0433172	CDKN1A/CHUK/CREB5/DDB1/EGR3/IFNAR1/RAF1/STAT3/CREB3L3/IRF7/MAPK10	11
ssc04916	Melanogenesis	8/224	99/8838	0.00355398	0.0520003	0.0433172	CAMK2D/FZD5/FZD6/GNAQ/RAF1/CREB3L3/GNAO1/WNT10B	8
ssc04012	ErbB signaling pathway	7/224	84/8838	0.00530178	0.0736947	0.061389	CAMK2D/CBL/CDKN1A/GAB1/RAF1/SHC2/MAPK10	7
ssc04390	Hippo signaling pathway	10/224	155/8838	0.00597881	0.0791481	0.0659317	BMP2/CRB2/DLG3/FZD5/FZD6/PARD6G/SAV1/SERPINE1/WWTR1/WNT10B	10
ssc04657	IL-17 signaling pathway	7/224	89/8838	0.00725441	0.0916694	0.0763622	CHUK/FOSB/TAB3/CSF3/IL17B/MAPK10/MAPK15	7
ssc04725	Cholinergic synapse	8/224	113/8838	0.0078653	0.0950675	0.0791929	CAMK2D/CREB5/GNAQ/GNB4/ACHE/CREB3L3/GNAO1/GNB3	8
ssc01523	Antifolate resistance	4/224	32/8838	0.00827779	0.0958844	0.0798734	ABCC3/CHUK/GART/SLC46A1	4
ssc04925	Aldosterone synthesis and secretion	7/224	92/8838	0.00865628	0.0962578	0.0801845	ATF1/ATP1B1/CAMK2D/CREB5/GNAQ/CAMK1G/CREB3L3	7
ssc04810	Regulation of actin cytoskeleton	12/224	217/8838	0.00911761	0.0974882	0.0812094	DIAPH2/EZR/FN1/GNA12/ITGA6/LPAR5/PFN2/PIP4K2B/RAF1/VCL/ACTR3B/F2	12
ssc04920	Adipocytokine signaling pathway	6/224	72/8838	0.00963021	0.0985158	0.0820654	CHUK/G6PC3/IRS2/STAT3/CPT1B/MAPK10	6
ssc00500	Starch and sucrose metabolism	4/224	34/8838	0.010264	0.0985158	0.0820654	G6PC3/GYG1/PYGB/HK3	4
ssc04918	Thyroid hormone synthesis	6/224	73/8838	0.0102768	0.0985158	0.0820654	ATP1B1/CREB5/GNAQ/GPX3/GSR/CREB3L3	6
ssc05231	Choline metabolism in cancer	7/224	96/8838	0.0108229	0.100292	0.0835454	PLA2G4A/RAF1/SLC44A3/SLC44A5/SP1/CHKA/MAPK10	7
ssc05163	Human cytomegalovirus infection	12/224	228/8838	0.0131564	0.114442	0.0953322	CDKN1A/CHUK/CREB5/GNA12/GNAQ/GNB4/RAF1/SP1/STAT3/CREB3L3/GNAO1/GNB3	12
ssc05100	Bacterial invasion of epithelial cells	6/224	77/8838	0.0131732	0.114442	0.0953322	CBL/FN1/GAB1/SHC2/VCL/ACTR3B	6
ssc04922	Glucagon signaling pathway	7/224	101/8838	0.0140549	0.118402	0.0986306	CAMK2D/CREB5/G6PC3/GNAQ/PYGB/CPT1B/CREB3L3	7
ssc04730	Long-term depression	5/224	59/8838	0.0165065	0.12703	0.105818	GNA12/GNAQ/PLA2G4A/RAF1/GNAO1	5
ssc04928	Parathyroid hormone synthesis, secretion and action	7/224	105/8838	0.0170975	0.12703	0.105818	CDKN1A/CREB5/GNA12/GNAQ/RAF1/SP1/CREB3L3	7
ssc04068	FoxO signaling pathway	8/224	130/8838	0.0173638	0.12703	0.105818	BCL2L11/CDKN1A/CHUK/G6PC3/IRS2/RAF1/STAT3/MAPK10	8
ssc04728	Dopaminergic synapse	8/224	130/8838	0.0173638	0.12703	0.105818	CAMK2D/CREB5/GNAQ/GNB4/CREB3L3/GNAO1/GNB3/MAPK10	8
ssc04926	Relaxin signaling pathway	8/224	130/8838	0.0173638	0.12703	0.105818	CREB5/GNB4/RAF1/SHC2/CREB3L3/GNAO1/GNB3/MAPK10	8
ssc05160	Hepatitis C	9/224	157/8838	0.0182787	0.130295	0.108538	CDKN1A/CHUK/CLDN8/IFNAR1/RAF1/RSAD2/STAT3/CLDN19/IRF7	9
ssc04927	Cortisol synthesis and secretion	5/224	62/8838	0.0200812	0.139564	0.116259	CREB5/GNAQ/PBX1/SP1/CREB3L3	5
ssc05217	Basal cell carcinoma	5/224	63/8838	0.0213768	0.142448	0.118662	BMP2/CDKN1A/FZD5/FZD6/WNT10B	5
ssc04668	TNF signaling pathway	7/224	110/8838	0.021521	0.142448	0.118662	CHUK/CREB5/DAB2IP/MLKL/TAB3/CREB3L3/MAPK10	7
ssc05225	Hepatocellular carcinoma	9/224	163/8838	0.0227187	0.146879	0.122353	CDKN1A/FZD5/FZD6/GAB1/RAF1/SHC2/SMARCC1/SMARCD3/WNT10B	9
ssc05167	Kaposi sarcoma-associated herpesvirus infection	10/224	196/8838	0.027334	0.172701	0.143863	ATG14/CDKN1A/CHUK/GNB4/IFNAR1/RAF1/STAT3/GNB3/IRF7/MAPK10	10
ssc05211	Renal cell carcinoma	5/224	68/8838	0.0286682	0.176299	0.14686	CDKN1A/EGLN2/GAB1/RAF1/RAPGEF1	5
ssc04726	Serotonergic synapse	7/224	118/8838	0.030156	0.176299	0.14686	GNAQ/GNB4/KCND2/PLA2G4A/RAF1/GNAO1/GNB3	7
ssc04151	PI3K-Akt signaling pathway	15/224	347/8838	0.0304319	0.176299	0.14686	BCL2L11/CDKN1A/CHUK/CREB5/FN1/G6PC3/GNB4/IFNAR1/ITGA6/LPAR5/RAF1/CREB3L3/CSF1R/CSF3/GNB3	15
ssc01522	Endocrine resistance	6/224	93/8838	0.0304402	0.176299	0.14686	CARM1/CDKN1A/RAF1/SHC2/SP1/MAPK10	6
ssc05214	Glioma	5/224	70/8838	0.0319756	0.181413	0.15112	CAMK2D/CDKN1A/RAF1/SHC2/CAMK1G	5
ssc04072	Phospholipase D signaling pathway	8/224	149/8838	0.0355554	0.193812	0.161449	AGPAT2/GAB1/GNA12/LPAR5/PLA2G4A/RAF1/SHC2/F2	8
ssc05226	Gastric cancer	8/224	149/8838	0.0355554	0.193812	0.161449	CDKN1A/FZD5/FZD6/GAB1/RAF1/SHC2/RARB/WNT10B	8
ssc05165	Human papillomavirus infection	14/224	328/8838	0.0392159	0.206047	0.171641	CDKN1A/CHUK/CREB5/DLG3/FN1/FZD5/FZD6/IFNAR1/ITGA6/PARD6G/RAF1/ATP6V1E2/CREB3L3/WNT10B	14
ssc05212	Pancreatic cancer	5/224	74/8838	0.0392823	0.206047	0.171641	CDKN1A/CHUK/RAF1/STAT3/MAPK10	5
ssc05220	Chronic myeloid leukemia	5/224	75/8838	0.0412552	0.212388	0.176923	CBL/CDKN1A/CHUK/RAF1/SHC2	5
ssc04060	Cytokine-cytokine receptor interaction	12/224	271/8838	0.0428199	0.216435	0.180294	BMP2/IFNAR1/IL1RL1/IL27RA/TNFRSF21/TNFRSF8/AMHR2/CSF1R/CSF3/IL17B/IL9R/TNFRSF4	12
ssc04217	Necroptosis	8/224	157/8838	0.0460893	0.227812	0.189771	CAMK2D/FTL/IFNAR1/MLKL/PLA2G4A/PYGB/STAT3/MAPK10	8
ssc04978	Mineral absorption	4/224	54/8838	0.0474336	0.227812	0.189771	ATP1B1/FTL/SLC31A1/SLC46A1	4
ssc01521	EGFR tyrosine kinase inhibitor resistance	5/224	78/8838	0.0475291	0.227812	0.189771	BCL2L11/GAB1/RAF1/SHC2/STAT3	5
ssc00240	Pyrimidine metabolism	4/224	55/8838	0.0501785	0.236434	0.196954	CMPK2/RRM2B/ASMTL/NME4	4
ssc04915	Estrogen signaling pathway	7/224	133/8838	0.0520628	0.241224	0.200944	CREB5/GNAQ/RAF1/SHC2/SP1/CREB3L3/GNAO1	7
ssc00480	Glutathione metabolism	4/224	57/8838	0.0559246	0.25487	0.212311	GPX3/GSR/RRM2B/GGT5	4
ssc04066	HIF-1 signaling pathway	6/224	109/8838	0.0583045	0.258102	0.215004	CAMK2D/CDKN1A/EGLN2/SERPINE1/STAT3/HK3	6
ssc04530	Tight junction	8/224	165/8838	0.0584908	0.258102	0.215004	CLDN8/DLG3/EZR/PARD6G/SYNPO/ACTR3B/CLDN19/MAPK10	8
ssc04022	cGMP-PKG signaling pathway	8/224	167/8838	0.0618917	0.268842	0.22395	ATP1B1/CREB5/GNA12/GNAQ/IRS2/RAF1/ATP2A1/CREB3L3	8
ssc04911	Insulin secretion	5/224	85/8838	0.0642546	0.274812	0.228923	ATP1B1/CAMK2D/CREB5/GNAQ/CREB3L3	5
ssc04724	Glutamatergic synapse	6/224	113/8838	0.0670663	0.282491	0.23532	GNAQ/GNB4/PLA2G4A/SLC38A1/GNAO1/GNB3	6
ssc05034	Alcoholism	8/224	171/8838	0.0690593	0.286545	0.238697	CREB5/FOSB/GNB4/RAF1/SHC2/CREB3L3/GNAO1/GNB3	8
ssc04014	Ras signaling pathway	10/224	234/8838	0.0739081	0.291026	0.24243	CHUK/GAB1/GNB4/PLA2G4A/RAF1/SHC2/SYNGAP1/CSF1R/GNB3/MAPK10	10
ssc00670	One carbon pool by folate	2/224	18/8838	0.0749996	0.291026	0.24243	ALDH1L2/GART	2
ssc00310	Lysine degradation	4/224	63/8838	0.0751817	0.291026	0.24243	ASH1L/DLST/EZH1/PHYKPL	4
ssc04261	Adrenergic signaling in cardiomyocytes	7/224	145/8838	0.0753736	0.291026	0.24243	ATP1B1/CAMK2D/CREB5/GNAQ/ATP2A1/CREB3L3/TPM2	7
ssc05224	Breast cancer	7/224	145/8838	0.0753736	0.291026	0.24243	CDKN1A/FZD5/FZD6/RAF1/SHC2/SP1/WNT10B	7
ssc05017	Spinocerebellar ataxia	7/224	146/8838	0.0775545	0.292963	0.244043	ATG13/ATG14/GNAQ/PSMD11/SP1/ATP2A1/MAPK10	7
ssc04912	GnRH signaling pathway	5/224	90/8838	0.0779829	0.292963	0.244043	CAMK2D/GNAQ/PLA2G4A/RAF1/MAPK10	5
ssc04071	Sphingolipid signaling pathway	6/224	118/8838	0.0790416	0.292981	0.244058	CERS2/DEGS2/GNA12/GNAQ/RAF1/MAPK10	6
ssc04921	Oxytocin signaling pathway	7/224	148/8838	0.0820263	0.300044	0.249942	CAMK2D/CDKN1A/GNAQ/PLA2G4A/RAF1/CAMK1G/GNAO1	7
ssc04722	Neurotrophin signaling pathway	6/224	120/8838	0.0841482	0.303808	0.253077	CAMK2D/GAB1/RAF1/RAPGEF1/SHC2/MAPK10	6
ssc05221	Acute myeloid leukemia	4/224	66/8838	0.085912	0.306199	0.255069	CHUK/RAF1/STAT3/CSF1R	4
ssc05031	Amphetamine addiction	4/224	67/8838	0.0896461	0.309402	0.257737	CAMK2D/CREB5/FOSB/CREB3L3	4
ssc05222	Small cell lung cancer	5/224	94/8838	0.0900134	0.309402	0.257737	CDKN1A/CHUK/FN1/ITGA6/RARB	5
ssc00220	Arginine biosynthesis	2/224	20/8838	0.0901494	0.309402	0.257737	ARG2/GPT2	2
ssc04380	Osteoclast differentiation	6/224	123/8838	0.0921434	0.312388	0.260225	CHUK/FHL2/FOSB/IFNAR1/CSF1R/MAPK10	6
ssc05215	Prostate cancer	5/224	96/8838	0.0963698	0.322781	0.268882	CDKN1A/CHUK/CREB5/RAF1/CREB3L3	5
ssc05223	Non-small cell lung cancer	4/224	70/8838	0.101306	0.335274	0.27929	CDKN1A/RAF1/STAT3/RARB	4
ssc04917	Prolactin signaling pathway	4/224	71/8838	0.105341	0.336646	0.280432	RAF1/SHC2/STAT3/MAPK10	4
ssc04713	Circadian entrainment	5/224	99/8838	0.10632	0.336646	0.280432	CAMK2D/GNAQ/GNB4/GNAO1/GNB3	5
ssc04972	Pancreatic secretion	5/224	99/8838	0.10632	0.336646	0.280432	ATP1B1/BST1/GNAQ/RAB3D/ATP2A1	5
ssc04932	Non-alcoholic fatty liver disease	7/224	158/8838	0.106564	0.336646	0.280432	BCL2L11/IRS2/COX1/COX2/COX3/CYTB/MAPK10	7
ssc05132	Salmonella infection	10/224	253/8838	0.109323	0.34148	0.284459	ACBD3/ARL8B/CHUK/MLKL/PFN2/RAF1/TAB3/TUBB/ACTR3B/MAPK10	10
ssc04930	Type II diabetes mellitus	3/224	47/8838	0.115868	0.352359	0.293522	IRS2/HK3/MAPK10	3
ssc04973	Carbohydrate digestion and absorption	3/224	47/8838	0.115868	0.352359	0.293522	ATP1B1/G6PC3/HK3	3
ssc04622	RIG-I-like receptor signaling pathway	4/224	74/8838	0.117876	0.352359	0.293522	CHUK/TRIM25/IRF7/MAPK10	4
ssc04971	Gastric acid secretion	4/224	74/8838	0.117876	0.352359	0.293522	ATP1B1/CAMK2D/EZR/GNAQ	4
ssc04630	JAK-STAT signaling pathway	7/224	163/8838	0.120165	0.355276	0.295952	CDKN1A/IFNAR1/IL27RA/RAF1/STAT3/CSF3/IL9R	7
ssc05030	Cocaine addiction	3/224	48/8838	0.121407	0.355276	0.295952	CREB5/FOSB/CREB3L3	3
ssc04620	Toll-like receptor signaling pathway	5/224	104/8838	0.123973	0.359004	0.299057	CHUK/IFNAR1/IRF7/MAPK10/TLR1	5
ssc05145	Toxoplasmosis	5/224	107/8838	0.135177	0.387414	0.322723	CHUK/ITGA6/STAT3/GNAO1/MAPK10	5
ssc02010	ABC transporters	3/224	51/8838	0.138586	0.390349	0.325168	ABCA1/ABCC3/ABCC10	3
ssc05142	Chagas disease	5/224	108/8838	0.139009	0.390349	0.325168	CHUK/GNAQ/SERPINE1/GNAO1/MAPK10	5
ssc04340	Hedgehog signaling pathway	3/224	53/8838	0.15047	0.417114	0.347464	GPR161/HHAT/MGRN1	3
ssc04140	Autophagy - animal	6/224	142/8838	0.151652	0.417114	0.347464	ATG13/ATG14/IRS2/RAF1/SMCR8/MAPK10	6
ssc04621	NOD-like receptor signaling pathway	7/224	174/8838	0.153042	0.417114	0.347464	CHUK/IFNAR1/TAB3/TXNIP/IRF7/MAPK10/TRIP6	7
ssc01240	Biosynthesis of cofactors	6/224	143/8838	0.155178	0.418831	0.348894	CMPK2/COX10/PSAT1/RFK/COASY/NME4	6
ssc04392	Hippo signaling pathway - multiple species	2/224	28/8838	0.157658	0.421432	0.35106	SAV1/WWTR1	2
ssc05169	Epstein-Barr virus infection	8/224	209/8838	0.161209	0.426821	0.355549	BCL2L11/CDKN1A/CHUK/IFNAR1/PSMD11/STAT3/IRF7/MAPK10	8
ssc04514	Cell adhesion molecules	6/224	146/8838	0.165974	0.433742	0.361314	CLDN8/IGSF11/ITGA6/PTPRF/VTCN1/CLDN19	6
ssc04020	Calcium signaling pathway	9/224	244/8838	0.166944	0.433742	0.361314	ASPH/CAMK2D/GNAQ/ITPKB/ORAI2/ATP2A1/CAMK1G/P2RX6/PDE1B	9
ssc04370	VEGF signaling pathway	3/224	57/8838	0.175148	0.449786	0.37468	PLA2G4A/RAF1/SHC2	3
ssc04015	Rap1 signaling pathway	8/224	214/8838	0.176355	0.449786	0.37468	GNAQ/LPAR5/PARD6G/PFN2/RAF1/RAPGEF1/CSF1R/GNAO1	8
ssc04062	Chemokine signaling pathway	7/224	182/8838	0.179314	0.453174	0.377502	CHUK/GNAQ/GNB4/RAF1/SHC2/STAT3/GNB3	7
ssc00980	Metabolism of xenobiotics by cytochrome P450	3/224	58/8838	0.181488	0.454343	0.378475	AKR7A2/EPHX1/HSD11B1L	3
ssc00052	Galactose metabolism	2/224	31/8838	0.184907	0.454343	0.378475	G6PC3/HK3	2
ssc04211	Longevity regulating pathway	4/224	89/8838	0.188982	0.454343	0.378475	ATG13/CREB5/IRS2/CREB3L3	4
ssc04640	Hematopoietic cell lineage	4/224	89/8838	0.188982	0.454343	0.378475	ITGA6/CSF1R/CSF3/IL9R	4
ssc05210	Colorectal cancer	4/224	89/8838	0.188982	0.454343	0.378475	BCL2L11/CDKN1A/RAF1/MAPK10	4
ssc05170	Human immunodeficiency virus 1 infection	8/224	219/8838	0.192111	0.454343	0.378475	CHUK/DDB1/GNAQ/GNB4/RAF1/GNAO1/GNB3/MAPK10	8
ssc04150	mTOR signaling pathway	6/224	153/8838	0.192342	0.454343	0.378475	CHUK/FZD5/FZD6/RAF1/ATP6V1E2/WNT10B	6
ssc04152	AMPK signaling pathway	5/224	121/8838	0.19285	0.454343	0.378475	CREB5/G6PC3/IRS2/CPT1B/CREB3L3	5
ssc04727	GABAergic synapse	4/224	91/8838	0.199351	0.465711	0.387946	GNB4/SLC38A1/GNAO1/GNB3	4
ssc03020	RNA polymerase	2/224	33/8838	0.203423	0.470072	0.391578	POLR1A/POLR2I	2
ssc05032	Morphine addiction	4/224	92/8838	0.2046	0.470072	0.391578	GNB4/GNAO1/GNB3/PDE1B	4
ssc05203	Viral carcinogenesis	7/224	192/8838	0.214612	0.489033	0.407374	CDKN1A/CREB5/DDB1/EGR3/STAT3/CREB3L3/IRF7	7
ssc04215	Apoptosis - multiple species	2/224	35/8838	0.222135	0.502062	0.418227	BCL2L11/MAPK10	2
ssc04720	Long-term potentiation	3/224	65/8838	0.227391	0.509796	0.42467	CAMK2D/GNAQ/RAF1	3
ssc00564	Glycerophospholipid metabolism	4/224	97/8838	0.231416	0.512501	0.426923	AGPAT2/PLA2G4A/ACHE/CHKA	4
ssc05164	Influenza A	6/224	163/8838	0.232526	0.512501	0.426923	CHUK/IFNAR1/RAF1/RSAD2/TRIM25/IRF7	6
ssc04664	Fc epsilon RI signaling pathway	3/224	66/8838	0.234128	0.512501	0.426923	PLA2G4A/RAF1/MAPK10	3
ssc05146	Amoebiasis	4/224	99/8838	0.242381	0.52642	0.438517	ARG2/FN1/GNAQ/VCL	4
ssc04510	Focal adhesion	7/224	200/8838	0.244536	0.526984	0.438987	FN1/ITGA6/RAF1/RAPGEF1/SHC2/VCL/MAPK10	7
ssc04933	AGE-RAGE signaling pathway in diabetic complications	4/224	101/8838	0.253461	0.542017	0.451509	FN1/SERPINE1/STAT3/MAPK10	4
ssc05219	Bladder cancer	2/224	39/8838	0.259889	0.544012	0.453172	CDKN1A/RAF1	2
ssc04210	Apoptosis	5/224	136/8838	0.26237	0.544012	0.453172	BCL2L11/CHUK/DAB2IP/RAF1/MAPK10	5
ssc04144	Endocytosis	8/224	241/8838	0.267608	0.544012	0.453172	CBL/PARD6G/PSD3/RUFY2/SH3GL1/VPS37B/VPS45/ACTR3B	8
ssc00562	Inositol phosphate metabolism	3/224	71/8838	0.268287	0.544012	0.453172	ITPKB/PI4K2A/PIP4K2B	3
ssc04137	Mitophagy - animal	3/224	71/8838	0.268287	0.544012	0.453172	BCL2L13/SP1/MAPK10	3
ssc00513	Various types of N-glycan biosynthesis	2/224	40/8838	0.269354	0.544012	0.453172	B4GALNT3/HEXB	2
ssc04974	Protein digestion and absorption	4/224	104/8838	0.270272	0.544012	0.453172	ATP1B1/COL12A1/SLC3A1/COL7A1	4
ssc04371	Apelin signaling pathway	5/224	138/8838	0.272071	0.544012	0.453172	GNAQ/GNB4/RAF1/SERPINE1/GNB3	5
ssc01230	Biosynthesis of amino acids	3/224	72/8838	0.275193	0.544012	0.453172	ARG2/GPT2/PSAT1	3
ssc04742	Taste transduction	3/224	72/8838	0.275193	0.544012	0.453172	GNB3/PDE1B/TRPM5	3
ssc04625	C-type lectin receptor signaling pathway	4/224	105/8838	0.27592	0.544012	0.453172	CHUK/EGR3/RAF1/MAPK10	4
ssc04936	Alcoholic liver disease	5/224	140/8838	0.281849	0.545281	0.454229	CHUK/TAB3/C4A/CPT1B/MAPK10	5
ssc04115	p53 signaling pathway	3/224	73/8838	0.282117	0.545281	0.454229	CDKN1A/RRM2B/SERPINE1	3
ssc01524	Platinum drug resistance	3/224	74/8838	0.289057	0.545281	0.454229	CDKN1A/SLC31A1/TOP2A	3
ssc04550	Signaling pathways regulating pluripotency of stem cells	5/224	143/8838	0.296641	0.545281	0.454229	FZD5/FZD6/RAF1/STAT3/WNT10B	5
ssc05135	Yersinia infection	5/224	143/8838	0.296641	0.545281	0.454229	CHUK/FN1/GNAQ/ACTR3B/MAPK10	5
ssc03420	Nucleotide excision repair	2/224	43/8838	0.297713	0.545281	0.454229	DDB1/POLE2	2
ssc04962	Vasopressin-regulated water reabsorption	2/224	43/8838	0.297713	0.545281	0.454229	CREB5/CREB3L3	2
ssc04750	Inflammatory mediator regulation of TRP channels	4/224	109/8838	0.298694	0.545281	0.454229	CAMK2D/GNAQ/PLA2G4A/MAPK10	4
ssc05171	Coronavirus disease - COVID-19	8/224	250/8838	0.300764	0.545281	0.454229	CHUK/IFNAR1/STAT3/C4A/CSF3/F2/FAU/MAPK10	8
ssc04120	Ubiquitin mediated proteolysis	5/224	144/8838	0.301601	0.545281	0.454229	CBL/DDB1/KLHL9/MGRN1/UBE2L6	5
ssc00430	Taurine and hypotaurine metabolism	1/224	14/8838	0.302096	0.545281	0.454229	GGT5	1
ssc00590	Arachidonic acid metabolism	3/224	76/8838	0.302973	0.545281	0.454229	GPX3/PLA2G4A/GGT5	3
ssc04975	Fat digestion and absorption	2/224	44/8838	0.307135	0.545281	0.454229	ABCA1/AGPAT2	2
ssc04662	B cell receptor signaling pathway	3/224	77/8838	0.309944	0.545281	0.454229	CHUK/DAPP1/RAF1	3
ssc04659	Th17 cell differentiation	4/224	111/8838	0.310168	0.545281	0.454229	CHUK/IL27RA/STAT3/MAPK10	4
ssc04010	MAPK signaling pathway	9/224	289/8838	0.311312	0.545281	0.454229	CHUK/DUSP7/ELK4/GNA12/MAPT/PLA2G4A/RAF1/CSF1R/MAPK10	9
ssc05162	Measles	5/224	146/8838	0.311561	0.545281	0.454229	CHUK/IFNAR1/STAT3/IRF7/MAPK10	5
ssc05417	Lipid and atherosclerosis	7/224	217/8838	0.311869	0.545281	0.454229	ABCA1/CAMK2D/CHUK/OLR1/STAT3/IRF7/MAPK10	7
ssc04360	Axon guidance	6/224	182/8838	0.314817	0.545506	0.454416	CAMK2D/NTN1/PARD6G/RAF1/UNC5B/EFNB3	6
ssc01200	Carbon metabolism	4/224	112/8838	0.315922	0.545506	0.454416	DLST/GPT2/PSAT1/HK3	4
ssc00604	Glycosphingolipid biosynthesis - ganglio series	1/224	15/8838	0.319812	0.546476	0.455225	HEXB	1
ssc03018	RNA degradation	3/224	79/8838	0.323899	0.546476	0.455225	CNOT8/LSM7/PABPC1L	3
ssc04610	Complement and coagulation cascades	3/224	79/8838	0.323899	0.546476	0.455225	SERPINE1/C4A/F2	3
ssc04670	Leukocyte transendothelial migration	4/224	114/8838	0.327457	0.546476	0.455225	CLDN8/EZR/VCL/CLDN19	4
ssc04024	cAMP signaling pathway	7/224	221/8838	0.328243	0.546476	0.455225	ATP1B1/CAMK2D/CREB5/RAF1/ATP2A1/CREB3L3/MAPK10	7
ssc05202	Transcriptional misregulation in cancer	6/224	185/8838	0.328279	0.546476	0.455225	ATF1/CDKN1A/ELK4/PBX1/SP1/CSF1R	6
ssc00603	Glycosphingolipid biosynthesis - globo and isoglobo series	1/224	16/8838	0.337081	0.557789	0.464648	HEXB	1
ssc00600	Sphingolipid metabolism	2/224	49/8838	0.353788	0.575134	0.479097	CERS2/DEGS2	2
ssc04979	Cholesterol metabolism	2/224	49/8838	0.353788	0.575134	0.479097	ABCA1/LIPG	2
ssc04919	Thyroid hormone signaling pathway	4/224	120/8838	0.362175	0.575134	0.479097	ATP1B1/RAF1/THRA/ATP2A1	4
ssc00520	Amino sugar and nucleotide sugar metabolism	2/224	50/8838	0.362997	0.575134	0.479097	HEXB/HK3	2
ssc04961	Endocrine and other factor-regulated calcium reabsorption	2/224	50/8838	0.362997	0.575134	0.479097	ATP1B1/GNAQ	2
ssc04540	Gap junction	3/224	85/8838	0.365709	0.575134	0.479097	GNAQ/RAF1/TUBB	3
ssc04976	Bile secretion	3/224	85/8838	0.365709	0.575134	0.479097	ABCC3/ATP1B1/EPHX1	3
ssc00120	Primary bile acid biosynthesis	1/224	18/8838	0.37032	0.575134	0.479097	CH25H	1
ssc00511	Other glycan degradation	1/224	18/8838	0.37032	0.575134	0.479097	HEXB	1
ssc00531	Glycosaminoglycan degradation	1/224	18/8838	0.37032	0.575134	0.479097	HEXB	1
ssc01210	2-Oxocarboxylic acid metabolism	1/224	18/8838	0.37032	0.575134	0.479097	GPT2	1
ssc04970	Salivary secretion	3/224	90/8838	0.400236	0.614576	0.511953	ATP1B1/BST1/GNAQ	3
ssc05410	Hypertrophic cardiomyopathy	3/224	90/8838	0.400236	0.614576	0.511953	ITGA6/ATP2A1/TPM2	3
ssc04310	Wnt signaling pathway	5/224	164/8838	0.402348	0.614576	0.511953	CAMK2D/FZD5/FZD6/MAPK10/WNT10B	5
ssc03015	mRNA surveillance pathway	3/224	91/8838	0.407084	0.616462	0.513524	NCBP2/SMG1/PABPC1L	3
ssc00230	Purine metabolism	4/224	128/8838	0.408345	0.616462	0.513524	GART/RRM2B/NME4/PDE1B	4
ssc04666	Fc gamma R-mediated phagocytosis	3/224	93/8838	0.42071	0.616462	0.513524	PLA2G4A/RAF1/ACTR3B	3
ssc01212	Fatty acid metabolism	2/224	57/8838	0.425899	0.616462	0.513524	HACD3/CPT1B	2
ssc04350	TGF-beta signaling pathway	3/224	94/8838	0.427485	0.616462	0.513524	BMP2/SP1/AMHR2	3
ssc00770	Pantothenate and CoA biosynthesis	1/224	22/8838	0.431902	0.616462	0.513524	COASY	1
ssc00900	Terpenoid backbone biosynthesis	1/224	22/8838	0.431902	0.616462	0.513524	PCYOX1	1
ssc04614	Renin-angiotensin system	1/224	22/8838	0.431902	0.616462	0.513524	NLN	1
ssc04964	Proximal tubule bicarbonate reclamation	1/224	22/8838	0.431902	0.616462	0.513524	ATP1B1	1
ssc04070	Phosphatidylinositol signaling system	3/224	95/8838	0.434232	0.616462	0.513524	ITPKB/PI4K2A/PIP4K2B	3
ssc05235	PD-L1 expression and PD-1 checkpoint pathway in cancer	3/224	95/8838	0.434232	0.616462	0.513524	CHUK/RAF1/STAT3	3
ssc05414	Dilated cardiomyopathy	3/224	95/8838	0.434232	0.616462	0.513524	ITGA6/ATP2A1/TPM2	3
ssc05204	Chemical carcinogenesis - DNA adducts	2/224	58/8838	0.434628	0.616462	0.513524	EPHX1/HSD11B1L	2
ssc05213	Endometrial cancer	2/224	58/8838	0.434628	0.616462	0.513524	CDKN1A/RAF1	2
ssc00592	alpha-Linolenic acid metabolism	1/224	23/8838	0.446336	0.629855	0.52468	PLA2G4A	1
ssc00561	Glycerolipid metabolism	2/224	60/8838	0.451869	0.634443	0.528502	AGPAT2/LIPG	2
ssc04270	Vascular smooth muscle contraction	4/224	137/8838	0.45945	0.641845	0.534668	GNA12/GNAQ/PLA2G4A/RAF1	4
ssc00010	Glycolysis / Gluconeogenesis	2/224	62/8838	0.46881	0.651646	0.542833	G6PC3/HK3	2
ssc04966	Collecting duct acid secretion	1/224	25/8838	0.474119	0.6525	0.543544	ATP6V1E2	1
ssc04977	Vitamin digestion and absorption	1/224	25/8838	0.474119	0.6525	0.543544	SLC46A1	1
ssc04623	Cytosolic DNA-sensing pathway	2/224	64/8838	0.485436	0.661077	0.550689	CHUK/IRF7	2
ssc04929	GnRH secretion	2/224	64/8838	0.485436	0.661077	0.550689	GNAQ/RAF1	2
ssc00062	Fatty acid elongation	1/224	26/8838	0.487485	0.661077	0.550689	HACD3	1
ssc04145	Phagosome	4/224	144/8838	0.49815	0.67226	0.560005	OLR1/TUBB/VAMP3/ATP6V1E2	4
ssc00983	Drug metabolism - other enzymes	2/224	66/8838	0.501738	0.673831	0.561314	RRM2B/NME4	2
ssc05166	Human T-cell leukemia virus 1 infection	6/224	225/8838	0.508457	0.678059	0.564835	CDKN1A/CHUK/CREB5/ELK4/CREB3L3/MAPK10	6
ssc05230	Central carbon metabolism in cancer	2/224	67/8838	0.509764	0.678059	0.564835	RAF1/HK3	2
ssc04064	NF-kappa B signaling pathway	3/224	107/8838	0.51256	0.678532	0.565229	CHUK/TAB3/TRIM25	3
ssc04660	T cell receptor signaling pathway	3/224	108/8838	0.518834	0.679598	0.566117	CHUK/RAF1/MAPK10	3
ssc04924	Renin secretion	2/224	69/8838	0.52556	0.679598	0.566117	GNAQ/PDE1B	2
ssc05218	Melanoma	2/224	69/8838	0.52556	0.679598	0.566117	CDKN1A/RAF1	2
ssc00020	Citrate cycle (TCA cycle)	1/224	29/8838	0.525588	0.679598	0.566117	DLST	1
ssc01040	Biosynthesis of unsaturated fatty acids	1/224	29/8838	0.525588	0.679598	0.566117	HACD3	1
ssc04650	Natural killer cell mediated cytotoxicity	3/224	110/8838	0.53125	0.683739	0.569567	IFNAR1/RAF1/SHC2	3
ssc04520	Adherens junction	2/224	71/8838	0.541012	0.693094	0.577359	PTPRF/VCL	2
ssc00051	Fructose and mannose metabolism	1/224	32/8838	0.560871	0.711973	0.593086	HK3	1
ssc04136	Autophagy - other	1/224	32/8838	0.560871	0.711973	0.593086	ATG13	1
ssc05133	Pertussis	2/224	74/8838	0.563532	0.712099	0.593191	C4A/MAPK10	2
ssc03410	Base excision repair	1/224	33/8838	0.572041	0.716339	0.596723	POLE2	1
ssc04130	SNARE interactions in vesicular transport	1/224	33/8838	0.572041	0.716339	0.596723	VAMP3	1
ssc05412	Arrhythmogenic right ventricular cardiomyopathy	2/224	76/8838	0.578102	0.720683	0.600341	ITGA6/ATP2A1	2
ssc05207	Chemical carcinogenesis - receptor activation	5/224	202/8838	0.584913	0.725918	0.604703	CREB5/EPHX1/RAF1/STAT3/CREB3L3	5
ssc03320	PPAR signaling pathway	2/224	78/8838	0.592314	0.72991	0.608028	OLR1/CPT1B	2
ssc03030	DNA replication	1/224	35/8838	0.59354	0.72991	0.608028	POLE2	1
ssc04611	Platelet activation	3/224	121/8838	0.596192	0.72991	0.608028	GNAQ/PLA2G4A/F2	3
ssc00760	Nicotinate and nicotinamide metabolism	1/224	36/8838	0.603882	0.72991	0.608028	BST1	1
ssc00860	Porphyrin metabolism	1/224	36/8838	0.603882	0.72991	0.608028	COX10	1
ssc05216	Thyroid cancer	1/224	36/8838	0.603882	0.72991	0.608028	CDKN1A	1
ssc00591	Linoleic acid metabolism	1/224	37/8838	0.613963	0.73254	0.610219	PLA2G4A	1
ssc04960	Aldosterone-regulated sodium reabsorption	1/224	37/8838	0.613963	0.73254	0.610219	ATP1B1	1
ssc05143	African trypanosomiasis	1/224	37/8838	0.613963	0.73254	0.610219	GNAQ	1
ssc03040	Spliceosome	3/224	125/8838	0.618315	0.73458	0.611918	DDX23/NCBP2/LSM7	3
ssc01250	Biosynthesis of nucleotide sugars	1/224	38/8838	0.623788	0.737928	0.614708	HK3	1
ssc00250	Alanine, aspartate and glutamate metabolism	1/224	39/8838	0.633365	0.746082	0.6215	GPT2	1
ssc00260	Glycine, serine and threonine metabolism	1/224	42/8838	0.660662	0.771697	0.642838	PSAT1	1
ssc04216	Ferroptosis	1/224	42/8838	0.660662	0.771697	0.642838	FTL	1
ssc04512	ECM-receptor interaction	2/224	89/8838	0.6641	0.772468	0.64348	FN1/ITGA6	2
ssc00071	Fatty acid degradation	1/224	43/8838	0.669303	0.775276	0.645819	CPT1B	1
ssc05206	MicroRNAs in cancer	6/224	267/8838	0.675339	0.779022	0.648939	BCL2L11/CDKN1A/EZR/IRS2/RAF1/STAT3	6
ssc04914	Progesterone-mediated oocyte maturation	2/224	92/8838	0.681832	0.783262	0.652471	RAF1/MAPK10	2
ssc04658	Th1 and Th2 cell differentiation	2/224	93/8838	0.687571	0.786604	0.655255	CHUK/MAPK10	2
ssc05152	Tuberculosis	4/224	184/8838	0.690715	0.78662	0.655269	CAMK2D/RAF1/MAPK10/TLR1	4
ssc03050	Proteasome	1/224	46/8838	0.693936	0.78662	0.655269	PSMD11	1
ssc00380	Tryptophan metabolism	1/224	47/8838	0.701733	0.78662	0.655269	DLST	1
ssc00514	Other types of O-glycan biosynthesis	1/224	47/8838	0.701733	0.78662	0.655269	EOGT	1
ssc00565	Ether lipid metabolism	1/224	47/8838	0.701733	0.78662	0.655269	PLA2G4A	1
ssc03460	Fanconi anemia pathway	1/224	49/8838	0.716741	0.800216	0.666595	WDR48	1
ssc00330	Arginine and proline metabolism	1/224	51/8838	0.730996	0.812867	0.677133	ARG2	1
ssc00270	Cysteine and methionine metabolism	1/224	52/8838	0.737853	0.817224	0.680762	PSAT1	1
ssc04218	Cellular senescence	3/224	154/8838	0.753659	0.828964	0.690542	CDKN1A/RAF1/SERPINE1	3
ssc04923	Regulation of lipolysis in adipocytes	1/224	55/8838	0.757399	0.828964	0.690542	IRS2	1
ssc05144	Malaria	1/224	55/8838	0.757399	0.828964	0.690542	CSF3	1
ssc04913	Ovarian steroidogenesis	1/224	56/8838	0.763586	0.832459	0.693453	PLA2G4A	1
ssc04330	Notch signaling pathway	1/224	59/8838	0.781221	0.848357	0.706697	APH1A	1
ssc04213	Longevity regulating pathway - multiple species	1/224	61/8838	0.792244	0.852761	0.710365	IRS2	1
ssc05134	Legionellosis	1/224	61/8838	0.792244	0.852761	0.710365	BCL2L13	1
ssc05168	Herpes simplex virus 1 infection	7/224	352/8838	0.794988	0.852761	0.710365	CHUK/IFNAR1/IRF7/ZNF133/ZNF182/ZNF354A/ZNF630	7
ssc00140	Steroid hormone biosynthesis	1/224	62/8838	0.797546	0.852761	0.710365	HSD11B1L	1
ssc04114	Oocyte meiosis	2/224	120/8838	0.812747	0.865684	0.72113	CAMK2D/REC8	2
ssc00970	Aminoacyl-tRNA biosynthesis	1/224	67/8838	0.822103	0.868991	0.723885	YARS2	1
ssc05321	Inflammatory bowel disease	1/224	67/8838	0.822103	0.868991	0.723885	STAT3	1
ssc04142	Lysosome	2/224	130/8838	0.846402	0.891287	0.742458	HEXB/MFSD8	2
ssc04721	Synaptic vesicle cycle	1/224	76/8838	0.85907	0.901213	0.750727	ATP6V1E2	1
ssc03008	Ribosome biogenesis in eukaryotes	1/224	78/8838	0.866184	0.90526	0.754098	SPATA5	1
ssc05418	Fluid shear stress and atherosclerosis	2/224	139/8838	0.871909	0.90783	0.756239	CHUK/MAPK10	2
ssc04061	Viral protein interaction with cytokine and cytokine receptor	1/224	85/8838	0.888382	0.921057	0.767257	CSF1R	1
ssc04146	Peroxisome	1/224	86/8838	0.891239	0.921057	0.767257	DECR2	1
ssc03010	Ribosome	2/224	151/8838	0.899889	0.926552	0.771834	FAU/MRPS7	2
ssc05150	Staphylococcus aureus infection	1/224	91/8838	0.904466	0.927828	0.772897	C4A	1
ssc05323	Rheumatoid arthritis	1/224	93/8838	0.909296	0.929354	0.774169	ATP6V1E2	1
ssc04141	Protein processing in endoplasmic reticulum	2/224	167/8838	0.928419	0.945423	0.787554	MAPK10/UGGT2	2
ssc03013	Nucleocytoplasmic transport	1/224	107/8838	0.936942	0.95062	0.791884	NCBP2	1
ssc04080	Neuroactive ligand-receptor interaction	5/224	354/8838	0.949588	0.958275	0.798261	MC3R/THRA/F2/NPFF/P2RX6	5
ssc05322	Systemic lupus erythematosus	1/224	117/8838	0.951381	0.958275	0.798261	C4A	1
ssc04110	Cell cycle	1/224	124/8838	0.95948	0.962944	0.802149	CDKN1A	1
ssc04613	Neutrophil extracellular trap formation	1/224	177/8838	0.989851	0.989851	0.824563	RAF1	1
