# Supplementary material for: Chromatin Accessibility and Transcriptional Landscape during Inhibition of Salmonella enterica by Lactobacillus reuteri in IPEC-J2 Cells
Source: Cells. 2023 Mar 22;12(6):968. doi: 10.3390/cells12060968 (PMC10046971; doi:10.3390/cells12060968)
Supplement: Supplementary file 1 [file cells-12-00968-s001.zip › Table S6.xlsx]

## Sheet: cluster 1
Table S6. Hub genes in different clusters
NAME	MEM.SHIP
MKRN2	0.681955
DUSP14	0.604942
FAM189A2	0.566358
DOCK8	0.618927
DPH3	0.736069
ZNF518B	0.74829
TRIM59	0.759587
ASF1B	0.544526
SLC16A12	0.763536
PANK1	0.712786
KIF20B	0.556459
MOSMO	0.535459
WDR47	0.725609
CD3E	0.555842
P2RX2	0.729698
CHFR	0.554387
NOC4L	0.520595
IP6K2	0.650231
NKRF	0.608425
MAGEB3	0.766574
ssc-mir-320	0.504291
TBC1D17	0.634527
AKT1S1	0.740595
PTOV1	0.776973
FZD4	0.671351
MESP2	0.758659
CDC6	0.600387
UFD1	0.66012
SIAH1	0.676056
RNF135	0.737018
CDC26	0.695818
MAIP1	0.732622
AHR	0.776125
DYRK1A	0.719997
PRRT1B	0.771936
ESCO2	0.640777
PPP1R14C	0.540158
UBC	0.602387
ATL3	0.569358
SHOC2	0.577654
CA13	0.572327
PLN	0.660081
TWIST2	0.762495
SP8	0.572237
LIN52	0.718861
CRYL1	0.508841
SPATA2	0.777042
SFXN3	0.533219
CDKN2C	0.59934
FKBP4	0.555399
TAB2	0.545648
RAB32	0.644021
FOXJ1	0.776385
PRPSAP1	0.526855
NPLOC4	0.76494
XRCC2	0.695279
SPTSSA	0.528557
TRERF1	0.618734
ZEB2	0.651888
ZBED1	0.763708
KBTBD8	0.755845
ADH5	0.621796
LCA5	0.59312
HMOX1	0.691478
DTWD2	0.555467
SEMA6A	0.772003
SAL1	0.539235
FKBP15	0.601192
POLE3	0.730986
DUOXA1	0.774627
ZNF622	0.733715
NCAPG	0.693861
POLR2E	0.697611
PPM1G	0.642335
COG7	0.743434
EARS2	0.546078
STOX1	0.757781
DNA2	0.735353
RAB29	0.540924
C7orf50	0.505512
EGR4	0.652425
TTC9C	0.507696
ADNP2	0.570077
HAUS8	0.599618
RIDA	0.510741
TCF19	0.769425
SUPT7L	0.644163
MAP7D1	0.655277
RWDD4	0.650953
LAMTOR1	0.719235
EMC8	0.620029
SLITRK6	0.531655
HSD17B7	0.768784
RGS4	0.696961
RF00438	0.504291
MEPCE	0.716744
SETD1B	0.62888
ATP5F1D	0.618187
PLEK2	0.776727
GUCY1A1	0.538943
UXT	0.680561
APPBP2	0.686485
RF00413	0.504291
ERCC6L	0.687302
ATOX1	0.590991
IL6	0.597333
BYSL	0.672293
TLE3	0.653246
MRPS12	0.561251
TPX2	0.696872
ssc-mir-155	0.504291
WDR33	0.772345
FPGT	0.686836
PTGER3	0.536821
SYNRG	0.744466
TCTA	0.593473
LYPLA2	0.76174
CCDC97	0.757439
KLHDC8A	0.620028
PIK3R3	0.671786
B3GALT4	0.537765
SIX1	0.600981
DHRS7	0.52792
PCNX4	0.582942
TMEM242	0.617269
AMOT	0.51963
CDKN2D	0.72177
DCAKD	0.774502
CD320	0.530306
CDK7	0.573689
TNRC6C	0.592514
PNPO	0.684353
HERPUD2	0.677552
UBTD1	0.612563
HOGA1	0.506961
YY1	0.765065
SOAT1	0.617766
FAM110B	0.521592
YTHDF1	0.59462
RIC8B	0.755615
PTGS1	0.756594
TRIB1	0.731953
ZNF503	0.539128
SMAD5	0.513061
NAP1L2	0.615217
EZH2	0.763095
MCM5	0.627138
FN3KRP	0.516421
FN3K	0.52892
RF02272	0.766519
GSTZ1	0.651518
RF02137	0.557747
ZNF322	0.715137
FBXO8	0.729248
BCORL1	0.680968
CSTF3	0.628994
COG3	0.508127
ANKRD29	0.577086
CABLES1	0.503414
SCIN	0.565914
ssc-mir-29b-1	0.504291
CCDC82	0.70649
TFRC	0.535666
SENP5	0.697281
COMTD1	0.766057
RPSA	0.572608
ZNF704	0.618202
ABT1	0.752252
STK26	0.729129
HOXA10	0.759298
PIK3CB	0.532205
CPSF4	0.551872
BZW2	0.600953
RNPS1	0.754729
MVK	0.69305
OTULIN	0.708893
DPH2	0.763498
ZFP69B	0.768111
FAM43B	0.705895
SPIRE2	0.656317
DNAAF2	0.77643
LMCD1	0.656875
SIM1	0.580448
GGNBP2	0.52193
PDZD11	0.771634
GDE1	0.624922
WNT16	0.618876
ENTPD6	0.625886
RNF169	0.632859
VPS37C	0.668266
SERPINB8	0.76294
VPS53	0.572113
SMYD4	0.754453
GNG14	0.681616
PNKD	0.763873
C5orf22	0.650646
CPPED1	0.701834
OXTR	0.637941
ZFAND4	0.6329
C11orf95	0.634566
RF00277	0.504291
DOLPP1	0.738929
SUSD6	0.776183
NIP7	0.626542
ssc-mir-335	0.504291
SLC30A1	0.653006
CSTF1	0.531695
ZNF200	0.638955
NEK2	0.776816
ZNF213	0.618466
AVIL	0.531291
SNAP23	0.548268
STX18	0.527798
SSFA2	0.769804
C1orf131	0.645112
EXOC8	0.664328
FEM1C	0.670926
PGGT1B	0.589006
KPNA3	0.591487
B3GNT3	0.539535
MAP1S	0.719432
SIRT1	0.592177
NCDN	0.774054
POLR3D	0.668808
FPGS	0.70569
SNRNP40	0.691684
TRA2B	0.702602
PRDM2	0.537272
SPATA20	0.666094
BEX3	0.659235
FASTKD3	0.675112
CDK5	0.6047
SPRTN	0.615835
ISG20L2	0.648193
ssc-mir-186	0.708713
PUS3	0.729145
MAD2L2	0.670998
KLF15	0.501117
ZNF628	0.546854
MC1R	0.545152
ALPK3	0.581799
PAK4	0.502129
ASPRV1	0.571987
NTF4	0.52304
B3GALT6	0.738067
ZNF396	0.770676
ZNF644	0.777037
DMRTA1	0.731603
ZMYND10	0.682377
BAHD1	0.581204
VRK3	0.632112
PECAM1	0.638832
MAPK7	0.6606
C4orf46	0.598364
BUB3	0.604232
GNE	0.708953
GXYLT1	0.686357
TBC1D7	0.583469
NPTXR	0.551431
ERCC3	0.754283
NT5DC4	0.635123
TTL	0.710592
ZC3H6	0.761751
FAM214B	0.750755
EEFSEC	0.503508
STK17B	0.514057
ELOF1	0.530548
TSPAN10	0.777046
HIGD2A	0.611584
MRPL35	0.733449
DEPDC1B	0.54924
HPS6	0.773709
NOLC1	0.581075
PPRC1	0.563065
SAMD13	0.732191
FOXA1	0.584232
TIMMDC1	0.754214
PPP1R3F	0.606847
AKAP5	0.663275
DBR1	0.614415
RNF26	0.554803
PHOSPHO2	0.551024
CDC23	0.518828
BLOC1S3	0.610324
CBX4	0.609794
TRAF4	0.762845
44629	0.609242
MTMR8	0.521747
KIF20A	0.504478
TDP1	0.71411
SHC1	0.592011
NR4A1	0.734169
KPNA5	0.604574
ZUFSP	0.532973
ELP6	0.546954
FAM122B	0.512715
MTERF1	0.636714
ISOC2	0.714269
HSPBP1	0.559841
C7orf25	0.542321
DHX58	0.569099
GBX1	0.686573
MIS12	0.674883
SDC2	0.624528
RF00278	0.672898
ALG5	0.520566
KHDRBS1	0.561537
FICD	0.769191
WDR25	0.604709
YRDC	0.635082
PSMA3	0.680893
NR4A3	0.57201
MROH1	0.678157
ARMC6	0.523196
NMT1	0.50324
TEPSIN	0.540823
CCDC102A	0.50862
FAM13B	0.656816
SLC49A3	0.518964
POLR2H	0.664954
SDHAF1	0.617278
ABHD13	0.734648
TNFSF13B	0.712566
SLC19A2	0.527146
TUBA1C	0.631576
TUBA1B	0.519035
ZFAT	0.705718
CDC42EP2	0.65029
SLC25A45	0.681058
FRMD8	0.600606
PHTF2	0.597744
CTCF	0.524868
HMGCS1	0.775302
CDC7	0.545149
SGMS1	0.560502
CSTF2T	0.700687
HIST1H2AJ	0.699544
PNMA1	0.765883
RIOX1	0.614063
ACOT4	0.757712
LRRC61	0.569886
GAS2L3	0.555877
CCL20	0.521875
FAM126A	0.725989
PSTPIP1	0.581638
TMEM266	0.61621
ETNK1	0.636699
YBEY	0.550084
SNRNP35	0.558883
IWS1	0.62403
ZNF668	0.501369
ZNF596	0.755188
HSDL1	0.612777
DCDC2	0.547272
SLC35A1	0.672683
OARD1	0.748182
C21orf62	0.773615
GJA9	0.52015
LARP4	0.675385
RABGAP1	0.558723
TOPORS	0.504842
DNAJA1	0.759461
NDUFB8	0.611443
IL7	0.577355
CLTRN	0.56332
PTP4A1	0.623139
RIPK2	0.706733
MBD4	0.641969
BLZF1	0.772857
GRXCR1	0.697936
BID	0.578379
ATG101	0.750726
IFN-OMEGA-3	0.511538
RAD9A	0.622688
CENPL	0.77231
TBCCD1	0.501304
TMEM70	0.775187
DPM2	0.627643
ZADH2	0.510642
NXT1	0.51528
PRUNE1	0.762197
CD70	0.563423
CEP72	0.71966
PRR16	0.588521
IQCD	0.512484
INTS5	0.665333
CCDC134	0.5101
LRRC57	0.504719
RF01241	0.753509
SAP30BP	0.548362
NUP85	0.641782
ABHD10	0.752236
SELRC1	0.630747
RNF6	0.737196
PPA1	0.604461
ZBTB5	0.693801
POLR3F	0.541132
ARHGAP17	0.55768
CTHRC1	0.514666
PEMT	0.695153
FBXO10	0.58553
EXOSC3	0.512684
WNT6	0.561525
UPF3A	0.741239
SLIT3	0.73079
CUTC	0.733407
ABCC2	0.588784
HVCN1	0.566434
RBKS	0.681298
SLC25A33	0.676807
TXNDC9	0.751863
NAF1	0.62468
CISH	0.759016
UBE2K	0.646024
ABCD1	0.706431
RPS9	0.654412
MAPK8	0.551345
RPL37A	0.634055
TUBB4B	0.512045
JCHAIN	0.510454
CLN6	0.575391
TMEM203	0.590121
RF02121	0.504291
C21orf91	0.520841
CHTOP	0.636187
CENPC	0.766309
POLR2C	0.62469
WDR6	0.724429
SLC25A20	0.638881
ATF3	0.568113
HSF2	0.534115
FAM32A	0.532058
FAM43A	0.573106
PNPLA2	0.569254
BORA	0.776657
ALOX5AP	0.699124
HSPH1	0.550793
CEBPB	0.774583
PLK3	0.514245
KCTD20	0.529075
SELENOW	0.6978
TRIM23	0.687565
CTXN1	0.578846
CHAC2	0.530248
KEAP1	0.55133
CMC2	0.755478
GABPB1	0.512377
SLC27A2	0.580045
HSPA8	0.671705
RND1	0.724011
HARS	0.549917
PSMC2	0.762973
LPCAT1	0.519949
CPEB3	0.570615
ANKRD40	0.584417
SNX7	0.541343
MOCS3	0.560637
NFYB	0.502918
TXNRD1	0.754745
MFSD5	0.713566
ALKBH3	0.776625
EVI5L	0.658948
METTL22	0.682934
TRIM8	0.708359
NDUFB11	0.698262
YTHDF3	0.655823
PDE6B	0.758223
SPPL3	0.639409
HNF1A	0.563073
FBXO5	0.607599
CANT1	0.744675
NOA1	0.636549
MON1A	0.57534
FBRS	0.512404
ARMC5	0.547718
MAP1LC3B	0.561094
C20orf196	0.507909
ABHD12B	0.52068
ARMT1	0.62617
PCSK7	0.659344
GJB1	0.706634
SPINDOC	0.545535
ZDHHC6	0.508745
CRKL	0.662204
CCNF	0.54856
ABHD17B	0.54786
ZBTB10	0.633851
SNX16	0.506271
ST8SIA1	0.599005
ARHGDIB	0.697624
POLE4	0.511734
TIMM10	0.670694
FBXO30	0.513556
SMUG1	0.541557
BRIX1	0.518964
DNAJC21	0.759323
MAEA	0.63123
PDZK1	0.755267
FTO	0.776119
NDUFS7	0.553107
SPATA46	0.617094
PLEKHF1	0.559493
CHAF1A	0.607353
MPND	0.693044
SF3A2	0.723489
SKA3	0.656469
LCMT2	0.69297
LIAS	0.775849
TMEM192	0.648266
JRK	0.742083
RF00087	0.68312
TYSND1	0.704533
VPS26A	0.699965
RFXANK	0.770123
HHEX	0.748713
DPP3	0.774798
PIK3CA	0.710134
HIC1	0.641226
DEPDC1	0.706137
NCAPH2	0.77699
INTS6	0.609974
HOXB13	0.705897
CSE1L	0.507812
MMACHC	0.712519
TYW5	0.597049
CCT3	0.526319
SCLY	0.620611
GPR63	0.561217
PIM3	0.540586
NUDT19	0.683911
THAP1	0.54291
RBM38	0.567771
GCLC	0.563031
NGLY1	0.563497
PRDM10	0.567307
TUBD1	0.767331
ANKLE1	0.505806
DDX49	0.776095
LYAR	0.639503
TMEM138	0.672993
VARS	0.644836
CAMLG	0.611004
RBCK1	0.713905
UBAP2L	0.761741
C1orf43	0.775528
WDR89	0.500334
SLC38A3	0.776047
ECH1	0.766525
NUP35	0.691378
REPS2	0.760142
SYDE1	0.502849
RCAN3	0.561106
ETFB	0.686911
MAP2K6	0.599382
MT3	0.564467
VTI1A	0.737257
NCAPG2	0.587737
NSMCE4A	0.533351
CSF1	0.668019
GPD1L	0.719357
CHID1	0.746282
LRRC47	0.7419
WDR77	0.520513
LRIF1	0.701533
FAM8A1	0.542579
USP12	0.621361
PCLAF	0.536321
DDIAS	0.527194
TAF11	0.727249
KIF24	0.666517
IBA57	0.504996
FBXL12	0.603653
RNF219	0.768725
RF00404	0.504291
MMADHC	0.751624
RRP12	0.582844
ANKS4B	0.754726
NUSAP1	0.514058
VGLL3	0.555742
RNH1	0.664357
ATF2	0.637666
NSMAF	0.616703
CCDC65	0.691305
NAPG	0.503747
TSR1	0.769589
CCDC96	0.62448
TEKT1	0.657197
HAT1	0.531162
CDKL3	0.740393
PRR3	0.716192
PIH1D2	0.667376
SNX21	0.570929
GTF2A1	0.543676
PLPP5	0.720979
RFESD	0.630987
CCNH	0.579964
GAREM1	0.761658
KLHL14	0.558187
MEP1B	0.512419
KPNA1	0.554487
ENDOD1	0.569433
FAM76B	0.578807
EIF1	0.598883
RCOR3	0.768621
BBS12	0.671448
CCDC117	0.762193
SMNDC1	0.597198
TCEANC2	0.699259
HIKESHI	0.62894
TSR3	0.567446
TCHP	0.763263
CLEC2L	0.555434
SCMH1	0.718395
RGS9BP	0.566864
GSTA4	0.76261
CYB5B	0.715631
SAC3D1	0.532998
GIPC1	0.646889
CUL5	0.772713
NT5C2	0.665856
FZD1	0.695012
TIGD2	0.698161
MOBKL3	0.62822
LEMD3	0.750963
FAM214A	0.562812
UBFD1	0.624993
CTNNBL1	0.757424
SLC39A7	0.563098
MRM3	0.527468
RIC1	0.70793
HNF4G	0.527881
NAT8	0.548897
MRPS23	0.516993
PTGES3L	0.615808
RBM15	0.656334
GLCCI1	0.585644
TSTD1	0.572474
RBM47	0.550585
MLLT1	0.577292
ERAL1	0.577018
DTX3	0.596814
HNRNPF	0.682453
HACD2	0.576436
NUPR2	0.557111
POLR2D	0.538244
ZNF689	0.541402
WDR81	0.709197
LYRM2	0.582156
SLC25A25	0.578092
FAM83A	0.631394
CHAF1B	0.525037
C1orf122	0.649926
MASTL	0.567232
PDSS1	0.635326
TTC4	0.558572
GTPBP8	0.520178
SOCS3	0.677203
SPDL1	0.727844
RF01164	0.610681
PXMP4	0.763435
TMEM50B	0.643522
POLR2G	0.656049
MON1B	0.539362
PRCC	0.544871
TNFRSF1A	0.542651
ssc-mir-196b-1	0.700659
TLE4	0.531816
MTHFR	0.625993
FBXO44	0.573031
TMEM109	0.762054
STX3	0.698179
PMAIP1	0.733044
SLC48A1	0.517636
MSANTD4	0.529526
MSH6	0.521375
PCSK1N	0.525075
FNIP2	0.719644
MRAS	0.642862
OSTC	0.500299
SEC24B	0.738865
RTKN2	0.520628
G6PD	0.521395
IFT74	0.769095
GLYCTK	0.573061
ARSG	0.613732
YTHDF2	0.764472
RNF183	0.772664
RF00091	0.504291
PLEKHF2	0.775405
PTGFR	0.564388
LRP12	0.564742
FAM98A	0.654505
FAM76A	0.655121
TAB1	0.535137
C18orf25	0.767046
TRMO	0.518525
ADI1	0.544954
POLL	0.75167
C16orf87	0.610859
B4GALT7	0.517107
SLC35C1	0.650076
NR2F2	0.541977
MZT1	0.723192
MAFK	0.532572
SGK3	0.74194
MOGAT1	0.720956
SRXN1	0.578079
TMEM150A	0.502124
CENPE	0.593405
MFAP1	0.567583
RNF34	0.706232
DHX30	0.74698
CYP51A1	0.514178
PGLS	0.567678
NR2F6	0.602425
RINT1	0.725254
RASSF8	0.758745
GLRX3	0.587186
ATP6V0A1	0.524056
SF3B6	0.769459
TP53I3	0.617753
GLIPR2	0.773683
MNX1	0.734809
NOM1	0.68075
SUOX	0.598097
PROSER1	0.772273
ZNRF3	0.734862
METRN	0.726142
BDH2	0.767182
STYK1	0.536404
AMD1	0.522564
CEP57L1	0.717011
PBX4	0.758883
ARID1A	0.635761
GLCE	0.710751
PTGER2	0.775373
MEF2B	0.521863
TMEM201	0.584989
ALAD	0.525103
HOXD10	0.617209
HOXD9	0.6195
HOXD1	0.72008
KANK1	0.548407
ASTE1	0.592876
P2RY1	0.674438
RLN3	0.551543
C2orf49	0.505627
WDR70	0.501947
LIPM	0.594915
PANX1	0.776934
CEBPD	0.603178
THUMPD2	0.761285
DYRK3	0.545512
CHORDC1	0.539441
EED	0.616558
AGK	0.577617
ADCK2	0.761431
RPS15	0.772804
RF02208	0.504291
RFX2	0.520341
POLD2	0.561034
TDP2	0.513506
UBE2J1	0.673478
LRRC6	0.569053
PHAX	0.505594
44623	0.676087
KIAA0895	0.776183
LRRN3	0.605833
SP6	0.576262
ELOC	0.56419
TLN2	0.680066
MBD6	0.72921
PAQR3	0.551897
IDO2	0.568692
FAN1	0.693072
ORC1	0.667781
PDIK1L	0.581291
TMEM134	0.577901
PCMT1	0.545412
EFHD2	0.744763
CELA2A	0.744332
ZFP28	0.639639
C16orf46	0.537722
PTGES2	0.635227
MTRF1	0.506014
PPIC	0.683855
NAGPA	0.588382
NONO	0.529828
ZSWIM9	0.678075
TP53	0.558405
FXR2	0.708055
SNF8	0.524873
TMEM104	0.771624
PSMD7	0.760314
SLC29A3	0.51284
OVOL2	0.509143
FAM210A	0.740749
RF00190	0.504291
SLC20A1	0.573937
SLPI	0.740408
HEATR3	0.535856
COQ10A	0.581156
CSKMT	0.647745
ENDOG	0.515555
KYAT1	0.651984
SPOUT1	0.613943
CLSPN	0.520568
TRIM62	0.559614
CBLC	0.558461
SNIP1	0.716943
MVB12B	0.525126
E2F2	0.771733
TP53INP2	0.734764
UBTD2	0.713069
PPID	0.730009
IPMK	0.647017
DTX4	0.569487
ZC3HAV1	0.769929
MTMR4	0.704777
ENGASE	0.594635
OSCP1	0.544811
DYNLL2	0.604739
ZNF16	0.539292
SLC11A2	0.776706
LARP7	0.717083
METTL14	0.534086
KIF23	0.534895
TCF7L1	0.546309
RRAD	0.607958
PDP2	0.705856
PURG	0.516514
DDX24	0.645146
NR4A2	0.686735
PIM2	0.764043
NCOA7	0.5047
ACE2	0.742473
BMX	0.626451
RAB8A	0.589838
UCHL3	0.571973
RRP36	0.508549
TBC1D10B	0.66325
HS1BP3	0.525012
NEDD8	0.531117
CABCOCO1	0.758123
ERICH6	0.774366
FBXO33	0.54702
TESK2	0.539591
BAK1	0.532226
CEPT1	0.704084
PTCD2	0.536847
SFXN4	0.518542
GOT1	0.574262
FDFT1	0.776598
SOX17	0.554395
TCP11L1	0.524967
SORD	0.504255
DUOX1	0.664236
RF00494	0.50429
TTC5	0.529823
NR2F1	0.522282
DYDC2	0.609231
KANSL1L	0.611767
STX10	0.739685
NANOS3	0.504291
NKIRAS1	0.589556
EXOC6	0.533942
CCP110	0.754339
ZC2HC1C	0.731392
DBT	0.776203
FLRT2	0.679808
DCTN5	0.518529
ICA1	0.685892
COL28A1	0.594193
RASGEF1B	0.719513
C16orf72	0.501326
CCDC90B	0.535981
RAB30	0.545282
CNOT9	0.553101
MARS2	0.764731
FAM173B	0.634955
TMEM72	0.703407
CLP1	0.68684
NDC80	0.672707
PRDX5	0.602244
TBX2	0.524813
CNIH4	0.557513
TRMT10C	0.520946
SLBP	0.677335
SH3BP5L	0.575497
MPL	0.744894
SERPINB5	0.595864
ZCCHC2	0.708583
SERPINB2	0.547365
RASSF10	0.536045
SCAND1	0.533009
AAR2	0.596377
SMYD5	0.77676
TIGAR	0.516353
MIS18A	0.64829
IL7R	0.517376
SEMA6B	0.506898
PON2	0.522402
E2F6	0.749765
SOCS4	0.609959
ZFP36	0.661783
CDC25B	0.670053
C20orf194	0.774616
LRRC43	0.671827
G0S2	0.569406
RWDD1	0.74642
ZNF24	0.749505
CPEB2	0.736567
C9orf152	0.717181
B3GNT5	0.551775
ELP2	0.564349
STRAP	0.526707
SLC40A1	0.696994
EGR2	0.571236
NCK1	0.72192
REV3L	0.530481
PHYHIPL	0.530056
DMTN	0.747711
PANX2	0.671298
STAT2	0.712998
PHF21B	0.512704
C4orf47	0.654322
RELT	0.586384
ORC2	0.565829
BZW1	0.506899
SPATS2L	0.593273
TGFBRAP1	0.646354
GSTO1	0.660943
ZNF346	0.561688
MKNK1	0.619364
THAP11	0.589916
BEND6	0.694117
PARP11	0.500585
DCPS	0.62674
DFFA	0.660904
PGD	0.715084
TMX2	0.642485
ACACA	0.565163
RPL7L1	0.533726
RF02206	0.504291
FAM46B	0.563296
FAM83D	0.664883
BOD1L1	0.584197
BEND3	0.772242
PTH2	0.504291
RPF1	0.572383
IKZF5	0.750893
GDF9	0.746438
AEN	0.593452
DET1	0.721536
ITGB6	0.519372
TANK	0.559301
RPS16	0.773339
ID4	0.777047
C16orf45	0.635984
RF01291	0.50429
CDC25A	0.550767
HRCT1	0.523543
MOB3A	0.748348
FMC1	0.539737
SLC19A3	0.55084
SMAD6	0.566015
RPP25L	0.571406
MCM2	0.620936
RUVBL1	0.638878
MEX3D	0.606952
KCNJ16	0.747065
CCNJ	0.505842
ZNF518A	0.708561
CCDC106	0.625874
MFSD1	0.671268
LYPD6	0.518675
COBLL1	0.573153
NUDT6	0.727943
WDR92	0.717642
ARHGEF10L	0.604218
SPG11	0.599011
RPS21	0.601868
GATA3	0.560077
LIN7C	0.610741
PPIL4	0.50667
CNPPD1	0.664856
PTGR1	0.622132
EIF4A3	0.713995
FAIM	0.619406
RCHY1	0.76777
CTSA	0.629035
AHSA1	0.697657
HES1	0.578745
TCTEX1D1	0.527345
PUS7L	0.751191
OGFRL1	0.662407
LRIG1	0.531174
C1QTNF4	0.504291
S1PR5	0.690444
SLC18A2	0.675301
MRE11	0.538106
ANKRD49	0.537389
CNP	0.711663
PRPF38A	0.544752
TSC22D4	0.502476
NDUFAF6	0.52771
MTERF3	0.619123
GALNT11	0.529832
CKAP2	0.670884
THSD1	0.712971
MRPS31	0.63099
RF02129	0.504291
ZNF805	0.733295
PPIH	0.500262
RNF39	0.745983
KIAA1551	0.517727
SLC45A4	0.627019
KLHL26	0.521611
PLEKHM1	0.678952
RPRML	0.73617
BNIP1	0.726845
CREBRF	0.582106
CPEB4	0.676546
ACTR1A	0.744494
OSGIN2	0.771345
ADD1	0.678505
RUFY3	0.776914
MAP3K11	0.562837
GRTP1	0.659623
LIPT2	0.561027
CGRRF1	0.549923
FOPNL	0.525704
POMK	0.57822
FGF12	0.67159
ZNF566	0.62666
CD274	0.70998
INSL6	0.719152
TM4SF4	0.56767
PDE7B	0.770679
ZNF713	0.607886
TMEM50A	0.655599
AKNA	0.534662
SPHK2	0.583686
RPS23	0.550744
MFSD4B	0.609292
CD164	0.669108
KATNB1	0.578618
ZNF639	0.562159
IRF1	0.545992
PLEKHS1	0.682371
UBE2G2	0.523277
TTPAL	0.591417
SIX5	0.728543
SUMO3	0.501749
COPS7A	0.623117
IFFO1	0.745065
EPHA7	0.737844
FAM169A	0.520575
SDHD	0.732452
MYZAP	0.651702
ADAMTS5	0.500894
CYB561A3	0.51054
RFC2	0.580075
CDK12	0.511181
TEX22	0.755701
RNPEP	0.577033
TACO1	0.746415
THAP4	0.50442
UMAD1	0.619522
PCNA	0.600009
GAS2L1	0.645861
PGLYRP2	0.517498
RFWD3	0.582522
B3GALNT2	0.585333
TLE1	0.577859
MAGEF1	0.570534
SATB2	0.507139
PDZD3	0.648458
COMMD5	0.770847
MCEE	0.744243
SFPQ	0.526937
SPIN1	0.542645
C1orf174	0.681427
NGRN	0.776952
ANKRD50	0.527093
RF01975	0.776211
FAHD1	0.774764
ANKRD9	0.549079
OOEP	0.614812
MAVS	0.670657
ENKUR	0.637515
INO80E	0.654077
SGK1	0.670339
SNRPN	0.735629
TAF3	0.65051
MDH1	0.559761
C19orf12	0.664655
MAP1LC3A	0.579749
AP3S2	0.696457
SPAST	0.68945
TRUB2	0.607659
RHOBTB1	0.739262
LRRC75B	0.504291
STON2	0.697507
ZSWIM3	0.557434
ACOT8	0.695695
ALDH1B1	0.502177
TFAM	0.521324
SLC25A53	0.599289
ASNSD1	0.566164
PAX2	0.506573
PDZD9	0.731248
WDR78	0.57922
SLC25A16	0.553156
STARD4	0.74749
ZNF10	0.768401
HSPA4L	0.58585
SLC35A4	0.593753
RBMX	0.583258
DSTYK	0.693245
PARG	0.727628
PPP1R37	0.501297
ZWINT	0.765059
TMEM235	0.739648
VKORC1	0.682987
PIBF1	0.657736
MARCKS	0.737173
ST3GAL5	0.538001
DCAF16	0.622485
MID1IP1	0.506951
TMEM251	0.650955
ssc-mir-505	0.504291
TDRD3	0.621518
TMEM200A	0.669853
CASD1	0.67906
CNOT3	0.776968
C11orf49	0.564735
ZNF791	0.50776
GPR33	0.515529
ZNF579	0.62253
RFC3	0.715121
TPST2	0.534358
PITHD1	0.540349
SPATA2L	0.634106
SULT2A1	0.616297
CDH16	0.603839
TMEM186	0.609916
FAM53C	0.766428
NUDCD2	0.60764
TP53INP1	0.71638
MCM10	0.56742
ssc-mir-362	0.504291
FDXACB1	0.514662
ssc-mir-9824	0.768071
FOXD1	0.748768
TMED3	0.535391
INPP5J	0.522935
KCTD13	0.633268

## Sheet: cluster 2
NAME	MEM.SHIP
MBD3	0.538574
DTNA	0.70813
KAT6B	0.625469
PLAU	0.649815
NAMPT	0.666231
AFF1	0.614467
SLITRK1	0.625905
ssc-mir-9785	0.583739
JRKL	0.55244
PGRMC1	0.539878
PRSS23	0.622626
RAPGEFL1	0.575632
RARA	0.6122
SUSD3	0.612607
ELFN1	0.52773
GSE1	0.538896
ZNF395	0.657702
ZNF532	0.640736
IL11	0.613266
SETD5	0.700791
NDRG1	0.661342
WISP1	0.537594
XPNPEP1	0.51319
RF00056	0.512066
TMCC3	0.641396
ZEB1	0.623316
LACTB	0.606063
HECTD4	0.552641
PDGFB	0.669773
CCDC87	0.506569
RSC1A1	0.709062
SEC22C	0.53059
FAM46A	0.508098
ARL14EPL	0.709577
FLNB	0.530709
PTGS2	0.686532
RPS6KA5	0.661451
RETREG1	0.600294
SLC2A6	0.676745
TNFRSF12A	0.573506
GPR157	0.651279
DEDD2	0.709926
HDAC7	0.560699
VEGFC	0.60185
NECTIN2	0.709838
NUMA1	0.636564
IGF2R	0.661444
INAFM2	0.501094
ZFAND3	0.515454
VPS13C	0.569211
KDM7A	0.642013
PLXNA2	0.52426
GADD45A	0.573264
TUFT1	0.593486
CGN	0.694914
PTPRB	0.532457
F2R	0.595507
TTC31	0.56837
TIMP3	0.561222
MXI1	0.67648
EGFR	0.689127
OTUB2	0.519203
CHRNB2	0.531413
RF01183	0.525207
RNF123	0.557027
PRELID2	0.708985
PFKL	0.633561
TIPARP	0.611985
GABRP	0.696849
JARID2	0.677633
XPO6	0.535855
PAN3	0.590136
UBE2O	0.506511
IFNGR2	0.580899
C3orf58	0.681843
NECTIN1	0.661634
SBF2	0.592538
SPTBN2	0.56002
ZMIZ1	0.570551
SLC37A4	0.52654
FHDC1	0.659742
LAT2	0.708895
RIOX2	0.651347
FNBP1L	0.503114
BCAR3	0.582342
MFAP3L	0.649491
GATA6	0.617681
HOXD11	0.68993
ARPC2	0.550493
TP53BP1	0.502221
PPP1R3B	0.708765
PTPRZ1	0.659322
NOVA2	0.571824
MYO10	0.5094
CLIP4	0.677086
GRIP1	0.524369
KMT2A	0.593372
PNRC2	0.510212
ARAP3	0.54823
PRSS27	0.586835
ASAP1	0.70249
TGM2	0.663482
TCIM	0.638998
PITPNM2	0.628833
GPI	0.579469
GRAMD1A	0.529987
CD44	0.647326
EGLN1	0.652603
MAF	0.569939
KDM2A	0.505863
NIPAL1	0.703477
C11orf86	0.580784
FGD6	0.583681
PIP5KL1	0.705579
HPCAL1	0.680765
PTPRU	0.686477
SDC3	0.537062
GRASP	0.709953
ARHGAP21	0.707761
LRRC25	0.513597
TMEM74B	0.524633
RNF145	0.555817
AP4S1	0.647586
ZDHHC1	0.649372
RF00265	0.500287
KMT2E	0.593836
MEST	0.531312
PDE6C	0.62057
KLF5	0.709635
WFS1	0.702116
TET2	0.63959
WDR54	0.709953
RBPJ	0.59325
MINK1	0.645938
PPARGC1B	0.709571
GRB7	0.550097
PLXNB2	0.50204
JAG1	0.626171
SMURF2	0.570285
RSBN1	0.575136
NOV	0.637221
EXT1	0.601539
RORA	0.70995
ZNF382	0.532465
IL1A	0.609973
PNPLA8	0.505872
NABP1	0.590898
PXDC1	0.705386
CHD2	0.632778
RF02216	0.616775
KIAA1109	0.634534
MOG	0.661773
RF00007	0.508848
OSBPL10	0.537957
PFKFB3	0.666678
PGK1	0.636576
RF01881	0.553993
CNNM4	0.696984
AHNAK	0.506721
TM4SF1	0.690282
EFNA1	0.605717
GAPDHS	0.62176
KMT2C	0.699766
DEUP1	0.578476
SLC45A3	0.602676
BRWD3	0.70366
RASSF5	0.598418
SSH1	0.622956
DAAM1	0.561273
AGPAT4	0.595065
NXN	0.707085
RUNX2	0.604178
SLC16A3	0.540729
P2RY2	0.676
ANKRD33B	0.506566
VLDLR	0.543815
NIM1K	0.557539
SYS1-DBNDD2	0.701012
PRM3	0.617752
DOPEY2	0.522532
VEGFA	0.603292
KANK2	0.581194
KRT18	0.516392
KRT8	0.685571
FAM91A1	0.636359
ALDOC	0.677353
KSR1	0.540146
LAMA1	0.701683
BNIP3L	0.666543
DCHS1	0.692211
TGDS	0.707805
FOSL2	0.705142
THAP9	0.700636
LIN54	0.666497
PCBP3	0.601132
BAHCC1	0.560686
ZNF2	0.543947
RAP1GAP	0.631
SLC30A9	0.544232
RF00217	0.594378
P4HA2	0.580581
IGSF9	0.623904
KCTD7	0.522769
ACAP1	0.577237
CPM	0.65449
RASAL2	0.509905
KIF13A	0.509652
USP31	0.567589
MAFF	0.534629
PMM1	0.549951
POLI	0.513931
SOCS7	0.541277
ACTN4	0.514758
BNC1	0.611898
EIF5B	0.507927
SH2B2	0.5341
CLK3	0.666347
CYP1A1	0.709098
C2CD2L	0.541817
DIP2C	0.558109
DDIT4	0.706432
ssc-mir-24-2	0.679046
FOXN2	0.574428
GPRC5A	0.707572
ATP13A4	0.593862
UBR5	0.682337
RF01956	0.529956
CEACAM19	0.678248
SYNJ2	0.703968
DLL1	0.692623
TNIP1	0.643229
CHST3	0.515582
GFOD1	0.5226
PMEPA1	0.633403
ARL4C	0.58191
HES2	0.595822
ANKRD1	0.686817
FAM89A	0.592852
PGF	0.698272
NFATC2	0.70206
BCAS4	0.687239
RIPOR3	0.545956
NTNG2	0.584965
THOC2	0.670704
CES3	0.699813
SHC3	0.686493
FRMD6	0.587251
NIN	0.611493
FNBP1	0.556605
PTGES	0.709945
ANXA13	0.538897
ANKRD12	0.507673
MED12	0.523413
GRHL3	0.670817
ECM1	0.504526
TMEM51	0.659304
CD47	0.510022
ZBTB26	0.658282
KIDINS220	0.672965
ZNF277	0.700792
DLC1	0.66409
CHD6	0.625634
KDM2B	0.509281
CDCP1	0.656171
RAI14	0.524574
UBR2	0.698679
UAP1	0.573561
TICRR	0.556205
GPR68	0.670701
KDM4C	0.605116
PDE2A	0.672261
BNIP3	0.517517
LONP1	0.598084
TACR2	0.50844
HK1	0.672444
RNF19A	0.555574
SLC5A6	0.621954
PACSIN2	0.555525
INPPL1	0.706623
FRMD4A	0.585114
EDEM1	0.643089
SGPP2	0.708258
PER2	0.517042
LARP1	0.555481
NDST1	0.517258
ENO1	0.644204
SERPINE1	0.673545
FAM3D	0.685222
UPP1	0.560007
MAMLD1	0.55169
CD99L2	0.611574
NFRKB	0.539516
TMEM45B	0.62457
PLAUR	0.557415
RF01880	0.55886
CRYBG3	0.705575
LDLRAD4	0.56941
HK2	0.65719
HSD17B2	0.675845
TCERG1	0.598788
MEIS2	0.520579
NHS	0.696662
SOX9	0.704428
CACNB3	0.519934
F3	0.687977
HMBOX1	0.632332
RNF144B	0.633363
PPARD	0.680184
TSEN2	0.614341
PGP	0.642687
MAP3K1	0.545514
ARID2	0.629312
GREM1	0.561959
CHD7	0.558113
PLOD3	0.580936
BCAR1	0.706812
BAIAP2	0.599495
ZFP14	0.664457
CNN3	0.709593
CDK6	0.538162
ELL	0.534453
RF00398	0.703031
BCL9	0.69719
AMOTL1	0.707496
PARP15	0.560586
TBC1D8B	0.541055
MAP4K5	0.505089
NEMF	0.513178
APOBEC1	0.662041
FKBP8	0.57712
SH2D5	0.526204
NPNT	0.605798
AHRR	0.622491
RF01955	0.692753
DUSP16	0.541932
MYSM1	0.626903
PRRC2B	0.542513
BEST2	0.687935
SLC34A3	0.567743
MAP3K9	0.701149
SYNE3	0.565143
CLMN	0.521687
N4BP2	0.675775
ACVR1B	0.563658
TTC17	0.584639
SIN3A	0.655657
DHRS13	0.588763
NEDD4	0.540864
GJB3	0.675158
AMPD3	0.522448
TMEM139	0.52753
DYNC1H1	0.504136
MDN1	0.520613
FBXO32	0.531426
RLF	0.552991
GJB5	0.668321
ITGA3	0.508548
SPRED3	0.598511
TEC	0.622055
EGLN3	0.66307
INSRR	0.579345
SCNN1A	0.549638
MXD1	0.635864
ssc-mir-429	0.709736
FST	0.512263
JAKMIP1	0.564549
COX19	0.543113
GYS1	0.658478
CHMP4B	0.605267
ALOX15	0.556891
STX6	0.702929
CNKSR2	0.634259
KCNC3	0.541435
IQCB1	0.709881
SEMA4B	0.603086
CCDC24	0.538304
RREB1	0.513327
C16orf70	0.697369
SAMD4A	0.626493
ARHGEF28	0.696102
PIH1D3	0.568147
NARS	0.513543
ANKRD44	0.545184
MTMR12	0.605223
TRIB2	0.684347
AAK1	0.666239
MKNK2	0.664909
BMPR1A	0.523379
IGFBP3	0.566674
FOXN3	0.686283
ANKIB1	0.698061
ARID1B	0.611545
TEAD3	0.709952
PLOD2	0.644133
RIPK4	0.70345
PAQR7	0.651721
ABLIM1	0.639395
MPHOSPH8	0.640255
NFKBIE	0.534083
MAP3K2	0.545489
LPIN1	0.572628
PLXNA1	0.551073
TGFBR3	0.643424
EHBP1L1	0.668514
IGFBP2	0.636731
PLCXD2	0.579995
FAS	0.652859
STAMBPL1	0.622645
ANKRD22	0.707062
SDCBP2	0.653868
CCNG2	0.693005
VAV2	0.702053
INSR	0.615428
DMTF1	0.627109
SNX33	0.663707
DENND2A	0.521839
CHSY1	0.676838
TNFRSF1B	0.581489
AGRN	0.683147
HERC3	0.662638
F2RL1	0.685586
PPARG	0.645187
TNRC6A	0.532746
TSKU	0.521749
TMEM45A	0.531472
VIM	0.57751
ARID5A	0.530607
CPNE8	0.685463
RNF208	0.508744
RGCC	0.601003
PDLIM5	0.677247
SLC6A9	0.540845
RGL1	0.709233
TFB1M	0.663613
BMT2	0.670266
SNTB2	0.671299
TMEM170B	0.529294
TOGARAM2	0.500283
NAV2	0.516394
KDM5B	0.54808
PTCH1	0.569976
CAMSAP2	0.702031
FUT11	0.591329
VGF	0.529962
ssc-mir-212	0.622975
NGF	0.519528
IL17D	0.686356
DENND3	0.683841
IGFBP1	0.579115
VDAC3	0.519459
C7orf57	0.600076
MED21	0.525952
ICAM1	0.644687
S1PR2	0.507359
KIF21B	0.500722
LOXL4	0.607112
R3HCC1L	0.647606
ULBP1	0.638448
MAP3K5	0.663718
PTPRS	0.689637
FBXO7	0.702631
MED16	0.579854
ANXA1	0.568799
HBEGF	0.662659
OGT	0.703081
ZSWIM4	0.521918
PRR15L	0.551992
FFAR4	0.704618
CELSR1	0.593797
ELL2	0.707413
TTC39C	0.634972
ANGPTL4	0.550456
SEMA7A	0.70952
SEMA3C	0.577532
CBFA2T3	0.647015
DEF8	0.523645
ERO1A	0.623925
GABARAPL1	0.697114
CHKB	0.586275
EMILIN2	0.615166
BHLHE41	0.545387
SH3PXD2A	0.506909
NEURL1	0.656905
CGNL1	0.63516
RF00049	0.58374
ZHX3	0.7017
PIP4P2	0.518291
TPP1	0.503774
CYR61	0.70965
SDC4	0.555596
TSPAN5	0.514442
HIVEP2	0.697844
TRMT2B	0.692154
ABCG1	0.592985
MBOAT2	0.502721
ZNF217	0.626344
EVA1A	0.709362
DIEXF	0.648114
IRF6	0.615783
LAMB3	0.692291
MMP13	0.695051
SMG7	0.545844
CYP20A1	0.666323
FAM129B	0.706471
LRP2BP	0.510871
ABTB2	0.675786
NXPH3	0.561036
NKX3-2	0.617907
ACKR3	0.619709
EFNB1	0.706561
SNPH	0.551497
DST	0.531985
ETS1	0.634866
MAU2	0.523217
PRKD1	0.523172
KIAA0895L	0.665652
GJC1	0.644705
ITGA5	0.629775
ETS2	0.70982
LPIN2	0.636055
CACNA2D2	0.638144
MAP3K8	0.527813
FAM20C	0.619167
RNF217	0.595339
GLRA3	0.50293
CDS2	0.669424
MAP2K1	0.649118
LRRC4B	0.709786
ESM1	0.707373
WNT7B	0.693365
RIT1	0.500863
RF02169	0.624231
TMEM184B	0.668524
EMC1	0.542315
RF00186	0.535038
CHAC1	0.60993
SH2D4B	0.576914
DUSP10	0.709686
SERTAD2	0.693146
MALT1	0.686242
SNX8	0.579176
DNAH11	0.570415
SLC39A13	0.559004
PPP4R2	0.709673
RIMKLA	0.546887
FAM234B	0.615737
TMF1	0.709925
AGO2	0.535577
AHDC1	0.56287
WASF2	0.648811
FOXP2	0.709943
NDRG2	0.643308
SLC36A4	0.595568
OSR1	0.521752
GPAT3	0.626448
CCDC152	0.50751
MEF2A	0.67503
PCNX1	0.554212
C11orf96	0.546744
INO80D	0.576983
BTG1	0.504329
CCDC189	0.522314
IL18	0.564998
INPP5B	0.575656
ADAMTS1	0.660145
FBXL20	0.505609
PDXP	0.517342
P3H1	0.637023
FA2H	0.575521
KCTD15	0.558583
ISG15	0.570882
OXSR1	0.64704
ACVR2B	0.673682
PLOD1	0.583926
ALKBH5	0.668655
HILPDA	0.698853
TUBB6	0.53524
COL27A1	0.696867
TNN	0.510364
MYCBP2	0.536818
P4HA1	0.705884
BMF	0.539881
ZNF292	0.585058
CWF19L1	0.537075
SCD	0.676885
ADAP1	0.542083
PDGFA	0.535062
ABHD18	0.510984
TMCC2	0.516317
MDM4	0.553831
ECHDC3	0.671916
CTNNBIP1	0.566293
SERPINE2	0.5402
KDM3A	0.592695
CTSF	0.525778
RIN3	0.697147
ITPK1	0.548039
DUSP4	0.505264
SLC35E1	0.570177
MELTF	0.6882
CDA	0.576449
FLOT1	0.596228
RNF8	0.708679
ARID3B	0.659724
KDM5C	0.703194
CYP2S1	0.679858
KDM4B	0.663748
PRCD	0.64346
PIK3R1	0.570634
AUH	0.514145
ATP11A	0.686632
RASA3	0.707516
PRKDC	0.664137
PAPOLG	0.550552

## Sheet: cluster 3
NAME	MEM.SHIP
TCF3	0.660041
RBM45	0.500532
ADK	0.668505
AP3M1	0.626738
CAMK2G	0.506732
NELFE	0.59814
ANKRD28	0.723335
BTD	0.503457
PROB1	0.636314
TBC1D5	0.543712
SMC4	0.623562
PDCD10	0.661012
CCDC71L	0.68236
WDFY1	0.543195
SSRP1	0.769415
CLDN22	0.844735
ZMPSTE24	0.659319
LIFR	0.525173
NSUN2	0.614659
LARP1B	0.697328
IFIT5	0.670212
LIPA	0.833695
IFIT2	0.725949
IFIT1	0.52603
UBE2D3	0.510276
CTC1	0.681284
PLRG1	0.656343
RF00418	0.517543
B4GALT5	0.734622
SIAH2	0.653233
ARF3	0.677952
CARMIL1	0.522473
PBX1	0.835708
NT5DC3	0.599135
SP1	0.550506
PCBP2	0.749505
EML4	0.711825
AP3B1	0.5403
PKDCC	0.506272
SLC44A5	0.828014
MIGA1	0.575543
PRKACB	0.666412
AP2A1	0.663833
AMFR	0.63694
CTSC	0.569815
CD82	0.586507
CASC3	0.704043
MSL1	0.581037
TOP2A	0.633318
METTL3	0.788767
RF00286	0.577216
RHBDL3	0.680283
PSMD11	0.847173
ZNF207	0.60227
C17orf75	0.509452
SCCPDH	0.577952
FAM120A	0.505181
SLC25A12	0.657579
LRRC8B	0.824876
KIAA0513	0.525345
ELP3	0.545164
BVES	0.752649
PRDM1	0.787292
IYD	0.553696
MTHFD1L	0.84714
NEU3	0.642594
UPRT	0.846398
ABCB7	0.575807
44811	0.606651
TBX20	0.503867
PDCD4	0.610632
SMC3	0.624205
FBXO11	0.653317
MAPK1	0.707963
CPOX	0.57799
CMSS1	0.57265
ACTR3	0.832007
REEP3	0.541777
KIF5B	0.738351
SORBS3	0.566851
SLC7A6	0.626269
ZMYND11	0.630842
E2F5	0.58513
LRRCC1	0.617151
RF00580	0.543021
TRAFD1	0.669035
ALDH2	0.738161
GCC2	0.560993
STARD7	0.669829
PPP6R1	0.791793
FAF1	0.75395
TTC39A	0.721964
NRDC	0.610466
HNF4A	0.575609
GART	0.56428
AGPAT1	0.578749
PBX2	0.564669
GPSM3	0.632708
TAB3	0.755862
PLEKHM2	0.621185
CALU	0.761651
CCDC91	0.660699
ABHD12	0.608141
44625	0.603086
TEF	0.603401
PKLR	0.548388
ZC3H12C	0.527981
LRCH1	0.770603
FSTL1	0.802973
GUCA1A	0.807352
PFN2	0.747662
DHX15	0.799614
RECQL	0.61695
TTK	0.511948
ZC3H4	0.652556
TES	0.844916
DHDDS	0.591087
COMMD10	0.829047
PXK	0.536846
ACOX2	0.676964
MREG	0.727563
XRCC5	0.83295
PLSCR3	0.618852
RF00151	0.503927
HNRNPLL	0.570782
SYNGR1	0.553826
SLC4A2	0.534025
FADS6	0.683248
CAPZA2	0.71427
GGA2	0.530167
DDX21	0.719598
DDX58	0.536824
TECTA	0.763152
ZBTB1	0.581926
RMND5A	0.757314
SLC10A3	0.537605
SPX	0.57056
ACBD7	0.809371
ELK4	0.814945
TBL2	0.554683
CEP170B	0.603097
VPS13B	0.528426
TBC1D22A	0.512568
FBXO17	0.733539
PKMYT1	0.504519
KIF2A	0.796371
CANX	0.820632
RUFY1	0.633476
PPP1CB	0.634078
NUP98	0.52971
PCDHGA2	0.665144
NDFIP2	0.633076
CCDC157	0.790957
MED28	0.636799
ZNF281	0.575795
KIF14	0.562544
MAFG	0.626333
RABL3	0.620099
GALNT10	0.588087
APMAP	0.663775
PTPN13	0.548439
RRM2B	0.506792
TMEM120B	0.635182
TNFSF9	0.588968
NOC2L	0.55524
RUNX1	0.516861
ZFYVE26	0.503969
PTK2	0.578561
ADPGK	0.716769
NEO1	0.530692
RAB22A	0.672613
ARL5A	0.573641
MAP7	0.588324
SLC26A2	0.590622
ARHGAP10	0.501556
SETD7	0.756986
STT3B	0.696917
TGFBR2	0.500568
C5orf51	0.74865
LLGL1	0.541061
IGSF9B	0.666603
UBE2A	0.522582
INTS2	0.832802
MED13	0.634599
BCAS3	0.630968
PTHLH	0.667777
NIPA2	0.78542
FAM118B	0.836337
MYH14	0.679228
OSBPL11	0.514568
MYO9A	0.561972
CCDC142	0.796815
DCTN1	0.819358
EPHB4	0.693416
TMC8	0.733611
CIP2A	0.80343
PDRG1	0.602278
MIB1	0.601824
SLC39A6	0.548087
UBE2Q1	0.634861
LASP1	0.516722
MLLT3	0.766987
IFNB1	0.726964
CCDC8	0.520481
USP4	0.640029
PRPF40A	0.753012
UST	0.751116
PPP2R2B	0.708423
PCSK6	0.563977
NR3C1	0.646742
BUB1B	0.508019
ILVBL	0.67052
OSBPL3	0.839212
MPP6	0.527773
DDX1	0.712177
TOR1AIP2	0.54237
WDR1	0.680154
MPP1	0.818953
WDR73	0.69556
PRNP	0.560848
PLD3	0.839308
ZNFX1	0.64202
ATXN1	0.66647
STRADB	0.690583
KIAA0556	0.628467
IL4R	0.59743
SPG21	0.833006
AVL9	0.524271
LZIC	0.823993
LRRC41	0.791553
BST1	0.728225
ACTG1	0.602411
TAPBP	0.842416
MGA	0.829693
SIX4	0.509626
PPM1A	0.795611
CHMP5	0.721811
NFX1	0.758611
CCPG1	0.751944
AMOTL2	0.653308
PLS3	0.512223
GULP1	0.533463
COL3A1	0.52371
HSD17B12	0.684422
TAX1BP1	0.788497
WWC2	0.518896
BDP1	0.582812
RAB18	0.60619
WDR11	0.536857
SEC23IP	0.596936
KRAS	0.779303
PI4K2A	0.505453
MARVELD1	0.586406
SCFD1	0.777676
NUP153	0.532654
POLR2B	0.656052
COG5	0.791647
PARP4	0.58855
LAP3	0.504467
GPR173	0.535415
KDELC1	0.75986
EIF2AK1	0.844024
ACTR2	0.804247
EHBP1	0.589587
CCT4	0.585521
PWP1	0.556093
MYEF2	0.756737
GALNT18	0.648004
DKK3	0.779412
RACK1	0.591154
ZNF691	0.846326
RABEP1	0.596554
DYNC1I2	0.795231
DCAF17	0.51028
VPS11	0.822743
NMRK1	0.605433
PDHB	0.644417
BBS9	0.523842
CX3CL1	0.590273
PCBP1	0.830712
SHANK2	0.711484
EPOP	0.545814
NHLRC3	0.694444
SERPINF2	0.609162
ANGEL1	0.845444
IRF2BPL	0.739161
RF01684	0.733799
SLC4A4	0.554799
WTIP	0.840741
FUBP3	0.705947
NPC1	0.842953
DGKB	0.816809
ARMC10	0.542757
MTMR2	0.83287
ARHGAP42	0.76397
ABHD2	0.616469
POLG	0.591533
PAK2	0.506574
PCYT1A	0.72401
TUSC3	0.705065
NOTCH2	0.643615
FMO5	0.666937
TMBIM1	0.781996
SELENOP	0.847085
IL1RAP	0.587601
GIMAP8	0.566027
ZBTB42	0.771793
PDS5A	0.595038
UNG	0.73318
WBP2	0.778203
HHIPL1	0.833298
CMTM3	0.638464
GPRIN3	0.54756
C1R	0.732453
EPN2	0.617231
SUMF1	0.787838
HSF1	0.703996
DLG3	0.679587
HP1BP3	0.547098
ECE1	0.643703
COPB1	0.747205
SLC26A11	0.559977
ESRRA	0.791953
CADPS2	0.618786
AASS	0.638223
ITPRIP	0.505602
EGR1	0.604956
ADGRV1	0.581439
CCDC50	0.638835
USP14	0.653132
TXNDC5	0.843535
ABCG2	0.650672
PKD2	0.63831
TMX3	0.503275
HOOK1	0.759469
FGGY	0.806478
ZNF623	0.500285
LRRC59	0.810834
PBK	0.604661
PSMB9	0.75473
FAM57A	0.770986
TP53BP2	0.57302
TTC14	0.751989
ACTL6A	0.534479
FAM208A	0.654297
ZNF189	0.608473
LRIG2	0.604527
44628	0.629128
SLC25A40	0.670725
PCSK5	0.503728
AHCYL1	0.636643
C5orf15	0.604027
RBM26	0.608496
SRF	0.684777
MC3R	0.576998
FAM210B	0.529513
F11R	0.555325
WDR19	0.758217
RFC1	0.62238
FAM114A1	0.559239
MCRS1	0.65251
NT5DC1	0.76553
TSPYL4	0.803764
TSPYL1	0.708594
KIAA0355	0.677052
PRR5L	0.656225
MDH2	0.576883
NFATC3	0.618008
TSNAX	0.58522
SERPINH1	0.50232
COX10	0.762892
RPLP0	0.586655
RNF216	0.794692
RHOU	0.829402
ELF1	0.519394
CENPH	0.527762
EMG1	0.716099
ZNF646	0.505336
TMEM97	0.833932
SCAMP1	0.577706
POLA1	0.845429
SLC36A1	0.844692
AK7	0.511476
ACSL5	0.617445
PTAFR	0.721268
TGIF2-C20orf24	0.837115
MDC1	0.669962
SAMHD1	0.544542
GPRIN1	0.846755
RNF44	0.629176
TSPAN17	0.675052
RAB10	0.579223
HADHA	0.753501
ASXL2	0.551348
COL14A1	0.520726
MTBP	0.718391
RDX	0.622295
DDX10	0.779286
PRRG4	0.843273
QSER1	0.622648
C2CD3	0.846866
UNC119B	0.511356
MSH2	0.568399
ABCC3	0.670813
CCDC80	0.777082
SEC14L1	0.535369
PIP4K2A	0.661082
MXRA7	0.672195
FAM189B	0.810127
AGAP1	0.804878
UBLCP1	0.639878
CLINT1	0.732276
IL1R1	0.761169
TBC1D8	0.638534
LRRC58	0.527238
HIC2	0.756918
AQR	0.542545
SCFD2	0.846872
YWHAB	0.574716
CMTM6	0.637912
FBXO46	0.791982
HEATR5A	0.581283
TSPAN9	0.846457
TULP3	0.580951
SH3D19	0.573582
ICMT	0.840282
RF00592	0.562515
CTNNB1	0.678041
TRAK1	0.728874
SIAE	0.828103
TMEM41B	0.689103
PTGDR2	0.715165
COPG2	0.579154
ITGA1	0.846143
PELO	0.521774
LRRFIP2	0.718488
BABAM2	0.840487
SLC23A2	0.66468
RASL10B	0.577618
DCP1A	0.820939
DOK7	0.561702
NUP93	0.705574
AP1M2	0.610469
ABI1	0.800977
GCA	0.707993
LBH	0.530386
PPP1R12A	0.595513
RSBN1L	0.636778
MARK4	0.603606
ELAVL2	0.660474
POLDIP2	0.629606
ABLIM3	0.621272
FAM20B	0.814964
CHST14	0.597127
IVD	0.8067
PRDX4	0.824133
GRPEL2	0.573498
NOL11	0.541843
TEX2	0.648732
LRP10	0.647953
GSDMA	0.598436
VPS35	0.517539
ZCCHC13	0.584348
ZDHHC21	0.803942
MLF1	0.781821
CTDSP2	0.519309
TCF20	0.642202
ATXN10	0.511713
UGDH	0.586857
RANBP9	0.731412
ENPP2	0.546433
MAL2	0.824917
GTPBP1	0.629951
SUN2	0.715208
POLR3E	0.71801
UQCRC2	0.695399
UBE4A	0.8471
MPZL3	0.59536
ZC3H8	0.766494
POLR1B	0.713128
THRAP3	0.822169
FRMD3	0.715549
CIAO1	0.846093
UNC13B	0.713913
HECW2	0.632206
ECSIT	0.568337
STAM2	0.786528
RPS17	0.512606
KCNIP2	0.726653
SH3BP4	0.695905
BCL2L11	0.576229
TPCN1	0.548993
PLBD2	0.672047
KLF13	0.82966
MSRB3	0.545625
GNB4	0.581787
MCM6	0.556009
AGPS	0.643189
FAM174B	0.691803
PIGV	0.683397
RF02110	0.671699
EFL1	0.752592
AMZ1	0.77897
BBS7	0.75883
ANXA5	0.840572
MICALL1	0.530838
EIF3L	0.770115
TGFA	0.80812
FAM237B	0.684774
LRRC24	0.549209
C8orf82	0.697626
AKR7A2	0.837941
CBL	0.64699
SPATA17	0.673796
SERPING1	0.662992
TOM1L1	0.783794
TBC1D15	0.548801
STK16	0.847159
NVL	0.540132
PIGS	0.575862
RPIA	0.660152
TMED8	0.57847
CLPX	0.613732
PDCD7	0.835145
NAAA	0.744049
LSM11	0.780364
PSMC1	0.528058
PDXDC1	0.603962
TTI2	0.594538
C3orf67	0.550334
STEAP2	0.591933
STEAP1	0.629078
CDK14	0.653234
PTPMT1	0.699676
NUP160	0.538108
LSR	0.692743
EHD4	0.71923
P3H2	0.722793
GPNMB	0.658896
SAMD12	0.829303
NDUFV1	0.732817
MAN1A2	0.588949
LAPTM4B	0.764106
MTDH	0.613805
CPQ	0.73193
MMP19	0.713096
DNAJC14	0.558334
GDF11	0.718876
SART3	0.502658
JPT2	0.636967
TNFAIP2	0.50676
POLQ	0.535971
ACTR10	0.817834
CDK15	0.51796
TXNL4B	0.517737
STX17	0.666841
TGFBR1	0.614681
INVS	0.660689
TEX10	0.758471
SNX3	0.847088
OSTM1	0.607465
MAP3K4	0.831504
NUAK1	0.743207
ORC5	0.825328
ATP7A	0.723891
ABCD3	0.595247
CCDC186	0.592045
RF02215	0.522615
DNAJC24	0.830688
COL4A2	0.531418
FHIT	0.745296
ENPP5	0.846561
PRKCZ	0.518508
TAF1B	0.846082
NME7	0.63808
ATP1B1	0.686968
CAPZA1	0.572922
SPPL2A	0.74145
ACTR1B	0.537334
UBE2L6	0.619301
INPP4A	0.658019
ITPR1	0.757279
MARK2	0.841347
GLIS3	0.598372
PUM3	0.591016
PLPP6	0.67495
SLC2A12	0.534948
FAM185A	0.765018
EFHD1	0.552216
GIGYF2	0.660754
BRCA2	0.728091
NNT	0.787252
ZFAND1	0.528976
TMEM59	0.627627
GDF15	0.607566
ATAD1	0.772404
ANKLE2	0.532015
ADGRL3	0.651005
RF01191	0.606883
HERC5	0.717067
GNAI3	0.601683
SLC7A11	0.732042
CBX5	0.683841
DAW1	0.574069
CCDC88A	0.833091
MTIF2	0.783568
COL5A1	0.517126
CLDN1	0.737203
LAMP2	0.71555
PIGR	0.666099
C3	0.716153
GPR108	0.572467
FIG4	0.500149
CDCA7L	0.583162
ZNF319	0.810109
USB1	0.839632
ADAMTS17	0.615221
SYNPO	0.61252
NAB1	0.689995
RAB2B	0.638865
ETFA	0.578129
TSPAN3	0.629019
HEATR1	0.711542
MTR	0.500157
ZNF608	0.606672
ALDH7A1	0.587807
FBXL13	0.562548
SNW1	0.612397
MBP	0.845757
IFNAR1	0.634531
CHMP7	0.634507
IRS2	0.655351
XXYLT1	0.652159
KIAA0319L	0.627847
C12orf66	0.595617
CDH13	0.58673
SURF4	0.649955
CDKAL1	0.542101
MRS2	0.689831
GPLD1	0.570977
NTS	0.740908
LRRIQ1	0.66191
PPP2R2A	0.577801
SMIM8	0.783578
POLK	0.761257
COL4A3BP	0.587949
IQGAP2	0.81007
CRELD1	0.678147
AKIRIN1	0.832944
TMEM168	0.646067
SLA-5	0.60344
SC5D	0.831886
MRPL10	0.713846
SP2	0.553266
GPX1	0.519211
QTRT2	0.646434
PPP1R9B	0.688076
PKIA	0.57815
MCCC1	0.531431
PLAC8	0.540184
CNOT7	0.558064
ATP9B	0.506592
PROM2	0.698785
GNG4	0.507044
CYLD	0.675508
ZYG11B	0.590908
GNPDA2	0.617739
DHX35	0.786246
LRPPRC	0.692977
DDX19B	0.796736
DARS2	0.821236
ANKRD45	0.731034
KLHL20	0.58081
RABGAP1L	0.774748
RC3H1	0.614906
MAP3K13	0.512162
TTLL7	0.515372
AHCYL2	0.601356
UBE2H	0.798551
STIP1	0.828431
TMED10	0.606589
TSC22D1	0.508524
PSMB2	0.537138
ABHD16B	0.54775
FOXP4	0.789546
CERS2	0.681915
GLB1	0.710411
MGRN1	0.729575
RF00284	0.666072
TM9SF2	0.637868
MAN1C1	0.82772
RF02124	0.565168
ACADVL	0.703814
MAP2	0.598562
TNFRSF21	0.623149
RASSF4	0.501875
USP30	0.727173
SCP2	0.814455
TRAPPC4	0.614796
TWNK	0.686047
C9orf78	0.501703
KDSR	0.766543
PAFAH2	0.630796
TULP4	0.707417
DUSP22	0.629949
FZD6	0.842759
CNOT6	0.835527
GALNT14	0.816245
EP300	0.780676
ZER1	0.703603
SPTAN1	0.639246
MCPH1	0.586361
AGPAT5	0.563099
ME2	0.615669
SMAD4	0.610001
MED9	0.733323
PRMT3	0.754786
HTATIP2	0.614131
C14orf119	0.847169
YIPF6	0.677491
DBNL	0.508688
ADHFE1	0.695653
DCAF10	0.591822
SPAG6	0.780708
TCF12	0.611506
MFSD6	0.591011
STAT1	0.552846
POMGNT1	0.514174
CREB1	0.558582
NCBP2	0.705227
COX15	0.546335
CHUK	0.83873
RHPN2	0.585582
GPN3	0.535169
PPTC7	0.559331
PPP1CC	0.518271
EAPP	0.575484
SNRPB2	0.760714
GPR153	0.839644
CUX1	0.567479
EDC3	0.808271
DHX33	0.60106
SPTLC1	0.693585
SMARCA5	0.680519
SMAD1	0.512855
ABCE1	0.791271
GOLGA1	0.718378
OLFML2A	0.579317
EXOC6B	0.67578
ETNK2	0.846556
MKX	0.83421
CASP7	0.553331
UBE2D2	0.699994
AAED1	0.77767
DSN1	0.727057
TMEM250	0.661732
RTN2	0.728584
AGFG1	0.500999
ERC1	0.643345
VAMP3	0.599391
CDC42SE1	0.656032
FRAT2	0.58984
BRCA1	0.813057
UBA6	0.550492
HNRNPUL1	0.681705
TMEM184C	0.657704
TRIP11	0.571684
SLC39A1	0.795906
ATN1	0.647893
PRKAR2A	0.656329
ARIH2	0.692965
GSR	0.621281
UBXN8	0.574301
TATDN3	0.503871
SERINC1	0.569084
PKIB	0.536156
C1orf194	0.631676
CRY2	0.572978
ATP6AP2	0.816399
CDIPT	0.660129
ACD	0.712461
PDK2	0.681052
BMS1	0.573723
OPA1	0.524046
EFNA5	0.631002
TMEM165	0.57785
NOL8	0.686319
GATD1	0.687621
CD151	0.720905
DDA1	0.671427
ATP6V1D	0.722364
DSG2	0.709203
STK3	0.555531
MRPL19	0.832587
COPB2	0.684398
CLSTN2	0.590249
BMP2K	0.602987
ATXN7L3	0.829785
MPP2	0.508177
G6PC3	0.751652
44626	0.652749
HERC6	0.844527
CENPK	0.62825
GDI2	0.507408
RF01883	0.81429
DOCK1	0.537845
EPSTI1	0.75139
CTSB	0.501675
PARP1	0.60735
HAPLN4	0.623355
HFE	0.666633
ASPH	0.520375
TECPR1	0.501966
ETV3	0.613506
STK24	0.824856
MORF4L1	0.74277
CCT2	0.788473
FRS2	0.551445
LYZ	0.655734
PAFAH1B2	0.70943
PPP4R3B	0.819476
VRK2	0.597314
OLA1	0.706611
MAP3K20	0.549071
PPP3CB	0.793883
ADSS	0.701665
PMPCB	0.752081
PARVA	0.761866
PUS7	0.614366
RAD23A	0.619719
CMTR2	0.557932
TERT	0.726917
MED6	0.538656
LPCAT3	0.837607
TNKS2	0.641552
SERINC2	0.56753
EIF2B2	0.738333
DLST	0.810418
DPYD	0.683379
ATP9A	0.524073
ADNP	0.623868
HIST1H1D	0.713735
TDG	0.64593
KANSL2	0.686218
GLT8D2	0.549843
IGFBP6	0.525291
PPM1B	0.82892
CAST	0.666814
THADA	0.701577
VPS45	0.842798
XAB2	0.688729
ssc-mir-23b	0.654005
FCGRT	0.77276
PRMT1	0.597734
CIAPIN1	0.764802
ME3	0.61184
DGCR2	0.843191
MAT2B	0.544394
DDX47	0.515544
CMAS	0.76993
ACADS	0.53025
MLEC	0.830913
ZNRF2	0.674532
PITPNA	0.82267
ATP6V0B	0.558631
ARL5B	0.719554
SAV1	0.526039
C1RL	0.787364
TOR1B	0.727335
QRSL1	0.590113
ATG5	0.723444
CCDC170	0.667103
TADA3	0.651968
SIDT2	0.512982
BACE1	0.672872
RALBP1	0.718694
FOXO4	0.684332
LUZP1	0.516174
PSMF1	0.829858
ZBTB7A	0.757374
MACROD1	0.505733
CCDC129	0.77501
TCF7L2	0.503611
GPAM	0.650685
BBX	0.518304
ALCAM	0.710888
CMPK2	0.716494
FCGBP	0.676963
C8orf48	0.654058
ZNF862	0.502587
PARD6G	0.583164
JAK1	0.747621
LEPROT	0.735513
PRRC2A	0.6188
GSS	0.80367
NPAT	0.775758
RHOBTB3	0.591977
ADIPOR2	0.545196
ANO10	0.813606
MECOM	0.706012
GOLIM4	0.663331
FAM131C	0.509572
CHPF	0.770308
DGKQ	0.567612
TMEM237	0.529259
ACAT1	0.79533
PRKCD	0.572447
TRPM4	0.581976
OPHN1	0.632114
PTPRA	0.504095
UBOX5	0.581055
GPALPP1	0.603004
DERA	0.529537
ATF6	0.545858
ABAT	0.629468
EEF1A1	0.843693
PGM3	0.712419
PRSS35	0.62881
STAP2	0.782882
ARHGAP35	0.502713
DUS1L	0.516625
DMAC1	0.736576
CEP120	0.535853
PTPN3	0.836866
DENND6A	0.610281
NAB2	0.625195
TGM5	0.732821
IKZF2	0.506723
TWF2	0.790278
DUSP7	0.678933
DCAF12	0.755729
VDR	0.629006
ODC1	0.52617
AMN1	0.542724
SLC25A6	0.824276
AIFM2	0.734158
MTMR3	0.577621
GNS	0.553342
BAG5	0.68776
SERINC3	0.527635
SSBP3	0.64773
RF02168	0.506128
CRCP	0.662551
LRP2	0.551573
HCN2	0.672495
PABPC1	0.643901
ANKRD52	0.642132
TMED9	0.589177
PHYKPL	0.566537
POLDIP3	0.582628
CYB5R3	0.794818
TTLL1	0.686286
TTLL12	0.584646
PRIMPOL	0.664283
ACSL1	0.507611
IRF2	0.513354
SCO1	0.74023
TTC3	0.708606
FAM98C	0.619253
ARAP1	0.54466
CAPN2	0.72089
STAT3	0.654133
CALCOCO2	0.588193
SLC35E4	0.58227
MDFIC	0.533803
MXRA8	0.561678
DENND1B	0.650089
AP1G1	0.665757
NAP1L3	0.610199
C2orf69	0.728528
MEF2D	0.727933
CNOT8	0.601592
FHL2	0.810864
NCK2	0.513226
RNF114	0.661136
IFT81	0.782193
ASB7	0.507867
CAMKK2	0.676373
CPE	0.622568
FUT8	0.797684
SRP54	0.805649
SLC10A7	0.686208
TOP2B	0.655166
AGPAT2	0.807444
ZBTB44	0.533871
APLP2	0.677364
CALD1	0.846629
PTGER4	0.693615
LITAF	0.553142
ssc-mir-9810	0.82085
MAZ	0.611986
ACOX3	0.807716
PTGFRN	0.581515
VTCN1	0.729471
PSMD1	0.796299
WWOX	0.715363
TPM3	0.585259
TMEM140	0.697711
TYMS	0.592409
SEMA3F	0.843418
IFIH1	0.624459
DPP4	0.599783
PELI1	0.77647
ATP5MC3	0.519563
LARS	0.846881
TMEM254	0.654776
SKAP2	0.732901
TAF7	0.522722
PARP12	0.687069
SSBP2	0.605662
KIF13B	0.573356
RHOQ	0.701204
NIPAL2	0.628542
SLC35F5	0.689052
LNX2	0.805198
TRIP4	0.541904
ARIH1	0.660459
PRCP	0.616027
NARS2	0.63841
SLC7A7	0.599126
OXA1L	0.80302
PRKCH	0.616378
SLC38A6	0.836416
MNAT1	0.559818
UBA5	0.581855
JMJD4	0.845679
CAPN6	0.627267
SESTD1	0.624606
PLEKHA3	0.585592
CWC22	0.846123
PLPP1	0.813665
MTREX	0.82115
RASEF	0.568798
TRAIP	0.769557
PCDHGC4	0.730931
FGF2	0.738675
DYNC1LI2	0.74166
RAC1	0.543333
SH3BGRL2	0.550545
PCCA	0.695775
TMTC4	0.673841
SDCBP	0.661834
FXYD6	0.785211
DDX23	0.729597
CKAP4	0.765236
DAB2IP	0.600151
ANTXR1	0.545832
EIF3J	0.829239
FBXO39	0.518653
WAPL	0.672407
SEC24A	0.547692
CHM	0.8459
IPP	0.755091
RAD51B	0.591908
SNX4	0.647055
ACO1	0.679583
SLC39A11	0.58986
NCOA6	0.502232
ACSS2	0.543165
SLC44A3	0.778368
ULK4	0.55435
SEL1L	0.782733
TMEM64	0.703564
MKL2	0.81488
MPHOSPH9	0.742708
RILPL1	0.699477
ZNF710	0.555893
TMEM161B	0.833066
LARS2	0.755126
ENOX2	0.625136
CPSF7	0.575796
DAZAP1	0.584323
BTBD1	0.521286
GYG1	0.554016
PARP14	0.701725
CD86	0.847009
APH1A	0.634644
GMFB	0.771087
LIMA1	0.511181
RRAGB	0.699901
CYB5R4	0.541257
NECAP1	0.702517
NET1	0.63156
SYNGR3	0.523844
TRPV4	0.796348
FAM222A	0.567438
ANKRD13A	0.805047
EFHC1	0.784117
ICK	0.798217
ARFIP1	0.595198
PHC1	0.57253
RND3	0.699082
SUCLG2	0.543157
EOGT	0.554884
MSN	0.517026
DDOST	0.780324
GOSR1	0.562296
GIPR	0.531338
EHD1	0.549629
PPP2R5B	0.739325
DIP2B	0.505512
KCND2	0.663049
DUSP1	0.523682
CNNM2	0.512824
GPX3	0.620182
GNA12	0.754365
NEK1	0.619249
LAPTM5	0.63587
DDT	0.584898
MUT	0.616762
FAM49A	0.805576
C12orf56	0.606157
DHCR24	0.51435
BIRC3	0.579378
RAB27A	0.526237
MARS	0.577956
KYAT3	0.578693
SH3GL1	0.799388
PIGG	0.624136
REEP5	0.549347
RBL1	0.83963
NNAT	0.554596
RXRB	0.553387
SLA-DMA	0.508554
COL11A2	0.612583
ERMP1	0.770249
YEATS2	0.567193
KCNJ5	0.8364
BTBD8	0.698639
TBC1D20	0.613084
ITPKB	0.601818
ZNF570	0.654105
SFT2D2	0.628922
FOSB	0.729555
DIAPH3	0.64744
ANAPC7	0.658623
HDHD2	0.579375
C16orf90	0.838048
ssc-mir-425	0.668371
PEPD	0.537046
LSM14A	0.625433
NUAK2	0.501572
SCAMP5	0.839842
OSBPL9	0.645979
ATF1	0.829572
SEC62	0.509479
YWHAQ	0.730788
SUPT6H	0.564364
FLOT2	0.697608
PDIA6	0.559837
DHX9	0.749026
CSGALNACT2	0.508928
DCTN2	0.532508
STK39	0.603938
IRS1	0.553618
SUMF2	0.820308
ARF4	0.577077
DDAH1	0.51932
TMEM65	0.618328
RHOBTB2	0.603145
EGR3	0.586888
THOC3	0.596429
TTC38	0.707573
NAIF1	0.834453
FAM102A	0.847065
EHHADH	0.834715
CAP1	0.737188
EPB41	0.700266
SMPDL3B	0.68756
C11orf65	0.530668
KDELC2	0.55214
HLCS	0.593456
AKT2	0.70507
DDB1	0.654599
LHFPL2	0.640984
EME1	0.810446
YME1L1	0.632257
ACBD5	0.598064
EIF4H	0.517635
ADA2	0.693955
GCC1	0.603113
ITSN1	0.807291
EIF2S2	0.750698
CHST10	0.830716
SP9	0.832224
YIPF4	0.594605
ZNF316	0.701197
OCIAD2	0.641089
IRGQ	0.674814
TMBIM6	0.84639
HDGF	0.832371
PLEKHG6	0.8132
TAPBPL	0.60839
VAMP1	0.666601
ZNF384	0.597938
C8orf88	0.529985
PSAT1	0.847038
GNA14	0.709235
WDR48	0.598161
HCFC1	0.817802
ST5	0.663131
CXorf38	0.801304
TMEM132A	0.625079
EXOC4	0.536297
KLF9	0.668981
ARL15	0.800295
NDUFS4	0.830622
ALDH18A1	0.846793
CLDN12	0.612677
TMEM54	0.617106
RAB21	0.501115
PURB	0.531648
RAB5C	0.579756
WWP2	0.646164
ERGIC3	0.839503
KLHL42	0.633648
TMEM123	0.548618
STAU1	0.670284
TMTC1	0.578662
FTL	0.516298
SYNCRIP	0.603042
CEP350	0.518264
QSOX1	0.839479
TYRO3	0.784614
RTF1	0.544347
RPS6KA3	0.67756
MBTPS2	0.649852
SLC16A6	0.610517
PRKCA	0.620382
CASK	0.580377
CALCOCO1	0.635907
CASP8	0.645239
MICU1	0.645126
PSAP	0.663027
GSK3B	0.631499
WDSUB1	0.55951
GUSB	0.753485
FEM1B	0.521139
FLRT3	0.722323
SPTLC3	0.602442
PEA15	0.787878
MAP3K3	0.50529
SSR1	0.617528
CAPNS1	0.616892
TRMT61B	0.815084
CRIM1	0.842607
NIFK	0.809999
SMAD7	0.654259
CEP164	0.582811
LIPG	0.789649
DYM	0.674188
GTF2H1	0.601558
CKAP2L	0.742361
UEVLD	0.516653
THTPA	0.681058
AP1G2	0.506861
DR1	0.700795
RAB36	0.517698
RSPH14	0.847143
SCLT1	0.522181
AGTPBP1	0.570381
NAA35	0.776311
GALNT12	0.535281
ANKS6	0.743518
TBC1D2	0.604547
CORO2A	0.520441
MYO1C	0.58514
TMEM43	0.577657
HNRNPM	0.583022
FECH	0.741891
MARF1	0.829621
ISG12(A)	0.607306
SFRP4	0.840781
BECN1	0.702637
RAB3D	0.734862
PDE4D	0.621023
SLU7	0.546836
TMEM106B	0.722565
BTRC	0.705556
HSPB8	0.657141
PRKAB1	0.506112
CCDC60	0.588131
SUDS3	0.650185
KIAA1522	0.620462
RAB12	0.738063
PCDHA11	0.506741
ABHD17C	0.579531
PLEKHG4	0.553177
LRRK2	0.593437
ANXA4	0.563187
SZRD1	0.547069
ATP11C	0.526256
GALNT3	0.516597
ADPRM	0.836753
ALG11	0.591465
ITGB1	0.549688
KCNRG	0.827968
VPS26C	0.598723
NUP58	0.679664
RETSAT	0.599393
SCRN3	0.607916
RAB4A	0.779856
DPP8	0.572625
DENND4A	0.771929
AZIN1	0.749947
PAICS	0.564384
GINM1	0.533831
STOML2	0.720288
TTC8	0.559275
ASH1L	0.565282
RXFP4	0.543609
RAB35	0.843845
ADGRA2	0.534116
NSD3	0.841765
WDR36	0.688035
MAN2A1	0.821906
SLC25A46	0.682536
FBXL17	0.545532
SMARCC1	0.807213
SLC9A6	0.553191
HMGXB3	0.702669
SLC27A1	0.713205
ATG13	0.731748
ARHGAP1	0.710437
PFKM	0.667716
BLVRA	0.697059
TM7SF3	0.811623
FAM172A	0.636149
MFSD14B	0.672309
STAT5A	0.651743
FAM155B	0.588577
COPA	0.642427
CAPG	0.515826
ST3GAL3	0.610991
RFC4	0.580924
ZCCHC17	0.811484
SLC22A15	0.737531
VANGL1	0.580543
TIMP4	0.738959
ITSN2	0.626873
ESYT1	0.608062
RPS26	0.792098
TCN2	0.680254
KREMEN1	0.557519
PECR	0.831313
RF01891	0.600064
FERMT2	0.530499
GTF3C6	0.612125
PCOLCE2	0.563814
PLS1	0.794486
QKI	0.575461
GNL3L	0.669145
AUNIP	0.559812
TLK2	0.586814
IMMT	0.844775
AFAP1L2	0.524347
ATRNL1	0.767148
GFRA1	0.776247
MTF1	0.688256
HIBADH	0.843131
RAP1B	0.604876
PIGT	0.610143
DHX36	0.731131
HSP90AB1	0.737017
ARHGEF3	0.65488
SARM1	0.755176
TMOD3	0.764174
GNB5	0.810725
MYO5A	0.676223
SLC8A1	0.631524
ABHD14B	0.636278
SGTB	0.833649
MAPKAPK2	0.686144
IL20	0.68234
ZNF526	0.784353
PLAGL2	0.778765
EPHX1	0.618097
SDE2	0.601758
SMARCA2	0.771297
NEK11	0.748982
LTBP3	0.576951
MBNL1	0.670848
MME	0.53149
CACNA2D1	0.509104
IL27RA	0.737765
CXXC5	0.621786
ZNF853	0.51861
JAGN1	0.662364
PPP3CC	0.610606
TOR1AIP1	0.772429
SLC31A1	0.637896
BBOF1	0.846389
SCARB2	0.843963
CCNI	0.670219
SOWAHB	0.502479
SLC2A10	0.526216
NCOA3	0.6317
NUP37	0.740417
CHPT1	0.679842
JMY	0.517457
44810	0.609695
NKAP	0.674276
GRN	0.80649
SEMA3E	0.55725
SEMA4G	0.66211
RAB23	0.542478
PTPN9	0.504834
UXS1	0.535439
RFK	0.761591
PHF6	0.757007
G3BP2	0.847155
AFG3L2	0.773846
RAF1	0.516768
DUSP6	0.676478
GOT2	0.524631
SLC7A6OS	0.59875
CD81	0.592967
ALDH5A1	0.75645
ANLN	0.533052
ATP6V1B2	0.731191
NEIL2	0.547583
TOMM70	0.771812
POLR3B	0.763295
DMXL2	0.675937
GPR160	0.535041
AIF1L	0.533188
NRBF2	0.743252
SYNM	0.77125
EAF1	0.524158
44814	0.679361
SNRNP200	0.723891
RPRD1B	0.550661
EHMT2	0.700123
IPO7	0.622595
RNF224	0.595132
LRP11	0.590906
SUCO	0.683132
ELK1	0.673858
ARAF	0.511879
UBA1	0.776929
FHAD1	0.81421
SND1	0.613031
PRELID3A	0.625326
IDH3A	0.838364
XRN2	0.702105
DGKH	0.59689
LCORL	0.726551
PCDHGB1	0.83831
GRID2	0.574866
PLP2	0.839052
BCL2L13	0.692911
RF01892	0.522732
TMX1	0.815266
PTBP3	0.81211
SUSD1	0.619072
KIAA1958	0.502516
NT5DC2	0.545691
ARPC5	0.568489
EDEM3	0.84636
PLEKHM3	0.846245
PMEL	0.734991
RAB37	0.740833
SLC9A3R1	0.504412
CD300C	0.618917
ASAP3	0.769666
SGPL1	0.532468
UNC5B	0.795287
ZBTB40	0.509401
ARNT2	0.58849
KLHDC7A	0.648134
WDR44	0.778184
C11orf74	0.835932
RFXAP	0.730586
SNU13	0.726165
TBC1D13	0.831717
MIGA2	0.535633
ZMYM4	0.533046
CLPTM1	0.765371
CUL4B	0.837078
SMARCB1	0.693713
RNF38	0.809605
SELENOT	0.565683
PSMA4	0.585995
ATP2A2	0.627656
SH2B3	0.672534
PIGM	0.727184
ETFDH	0.67935
TMEM144	0.66628
GUCY1B1	0.586318
GNAS	0.653034
CRTAP	0.58841
DENND1A	0.722271
NR6A1	0.543357
DYNC1LI1	0.653615
TRIM24	0.838662
KIAA1549	0.502232
LYSMD1	0.669859
EPDR1	0.571716
PAK3	0.731983
SEC24D	0.505738
TMEM159	0.666622
DOCK9	0.526438
VGLL4	0.514136
KPNA6	0.687674
PROS1	0.806909
ARCN1	0.685681
CNTLN	0.631428
GPD2	0.846487
SERBP1	0.510677
CARD6	0.595677
COMMD6	0.731848
FBXL19	0.600114
KCTD12	0.576282
MRPS22	0.731376
NUP133	0.535057
CEP19	0.57286
KAT6A	0.689001
SLC46A1	0.523279
ATP6V1A	0.782212
SALL2	0.521516
MSL2	0.534476
PCCB	0.631098
STAG1	0.5366
ITGAV	0.509648
SHROOM4	0.559307
DNMT1	0.583882
PLEKHA8	0.842463
DHX8	0.811293
SPARC	0.671843
ANXA6	0.748082
MCMBP	0.823506
INPP5F	0.555744
FAM45A	0.68087
WNT10A	0.596531
PSMB8	0.546058
MSL3	0.762337
SON	0.794227
IPO5	0.723081
MBNL2	0.586777
DZIP1	0.65517
WDR61	0.628529
IREB2	0.730633
LYN	0.623727
NUP107	0.845384
SLC35E3	0.772729
TRIM32	0.557117
MEGF9	0.770325
C15orf48	0.575876
RF00567	0.512165
SH3YL1	0.666792
PARP2	0.545755
ERAP1	0.726013
ANKHD1	0.505953
SNX12	0.570499
TMUB2	0.527412
GMPS	0.7217
TMEM178A	0.51919
HMMR	0.513443
FOXK2	0.684096
IDE	0.837196
MANEA	0.576468
TRIQK	0.719772
C6orf62	0.783992
FOS	0.594337
VASH1	0.648857
VCAM1	0.572374
EXTL2	0.508603
RTCA	0.554762
ERLIN2	0.619073
NSUN4	0.539282
CHST11	0.657388
SLC41A2	0.704438
HPF1	0.7303
CLCN3	0.682455
SRBD1	0.61067
SLC3A1	0.820579
RAB3GAP1	0.721422
ZRANB3	0.782698
UBXN4	0.702133
R3HDM1	0.562625
OSBPL1A	0.512208
ZNF521	0.739853
EIF5A2	0.81549
STAG2	0.566467
SMARCA1	0.579804
ELAVL1	0.712184
SLC41A3	0.834282
ZXDC	0.80279
LIX1L	0.672165
USP37	0.5488
STX1B	0.506113
ERCC4	0.517567
LGALS3BP	0.817312
TMEM30A	0.840547
PYCR1	0.589275
TBC1D30	0.721358
SIRT4	0.713361
COQ5	0.812944
CDYL2	0.747166
STYX	0.805825
FMN1	0.763249
WASHC5	0.663039
MYC	0.537472
TOX4	0.714446
NRIP1	0.84566
SGPP1	0.534864
ILF2	0.627312
WASL	0.585649
TBCK	0.586674
SLK	0.59275
SDHA	0.670415
COQ8B	0.672103
TMC6	0.800704
METTL4	0.567535
PEF1	0.548161
QDPR	0.705273
UNC50	0.617532
DECR1	0.768544
RF00565	0.586439
DGAT2	0.620055
ALKBH1	0.583673
PTGES3	0.634182
VAT1	0.534977
MYL5	0.537839
VPS54	0.630563
VPS4B	0.600376
RF01973	0.762128
GNG8	0.52335
ATG4C	0.572891
NEU1	0.588992
PLCL2	0.790433
RIN1	0.589275
PLD1	0.519412
FNDC3B	0.570293
NCEH1	0.561302
NDC1	0.510526
SPIN3	0.615411
PRLR	0.583079
SPEF2	0.689834
LMBRD2	0.805654
PHLDA2	0.768332
CDV3	0.844105
ITM2C	0.554632
DIS3	0.680625
MRPL2	0.821596
PPP2R5D	0.788448
ETV6	0.818354
NDUFS2	0.623016
NKAIN1	0.759383
GPT2	0.717919
NDEL1	0.52609
NMNAT2	0.605096
BMPR2	0.709703
EVC2	0.547226
CPD	0.503086
TAOK1	0.590038
MYNN	0.53797
B4GALT1	0.673923
ATP2C1	0.798808
DENND2D	0.616918
TUBB	0.671653
MED22	0.535284
TIMELESS	0.683821
HADHB	0.604136
UNC5A	0.681304
PTRH1	0.604642
CFAP97	0.75512
ARHGAP44	0.610108
MX1	0.757735
CAT	0.589621
CAPRIN1	0.842073
LMO2	0.546503
GPR39	0.759708
LIMK2	0.523489
RNF185	0.524114
ASH2L	0.674107
ZDHHC24	0.736756
ROCK1	0.709147
LDOC1	0.510267
ZNF609	0.586474
WASF3	0.815692
TTLL5	0.633724
COPS8	0.536354
SPAG1	0.739125
TMEM94	0.561627
PPP3R1	0.600719
RAP1GDS1	0.625567
ORAI2	0.755057
EFCAB14	0.570612
MBIP	0.629943
SPRED1	0.69941
PRMT7	0.65551
TERF2	0.558027
PXN	0.672406
C12orf4	0.740505
TUB	0.830107
ARHGAP32	0.670238
KIF1B	0.831685
NMNAT1	0.832458
ZDHHC5	0.557622
CTNND1	0.631046
ZNF407	0.571195
DHRS11	0.5205
ETF1	0.517584
TNNT1	0.54157
LDAH	0.68274
PCGF6	0.57005
C2CD2	0.620096
COPZ1	0.599652
ARL8B	0.6955
CRBN	0.843486
ATXN7L3B	0.826926
CHURC1	0.713403
ZCCHC3	0.643107
ABCD4	0.731637
44812	0.687498
SHROOM1	0.532184
44627	0.701797
RBMS1	0.682955
TMEM115	0.516397
CTPS2	0.84617
RBBP7	0.685661
COG1	0.68425
RELL1	0.641877
COX5A	0.531892
AP1S1	0.847154
ENTPD5	0.53617
ALDH6A1	0.721205
FAM161B	0.631024
SLC30A5	0.699708
CGGBP1	0.695702
TMEM181	0.551194
MTPN	0.782655
TRPS1	0.76633
SMCO4	0.51061
EEF2K	0.842845
GRIK5	0.633386
GSK3A	0.756017
HTRA2	0.512985
STXBP5L	0.680322
EZR	0.697039
C6orf106	0.561597
ALDH9A1	0.603608
CREB3	0.734904
PLXND1	0.708921
NR2C2	0.822273
SEC61A1	0.663339
DNAJC13	0.839143
ACAD11	0.575167
TCP1	0.706321
DNAJC10	0.843564
CERKL	0.510678
DHX29	0.642747
C15orf41	0.647522
RBM19	0.660482
FBXW8	0.520694
SLC19A1	0.581087
PSMD2	0.822254
MCL1	0.724447
TRAM1	0.663453
NCOA2	0.536852
SPATA5	0.678779
KDELR3	0.643806
TRIM5	0.845353
HYOU1	0.632811
SGTA	0.585187
GALNT1	0.730796
RNGTT	0.84653
FBXL18	0.659695
SCPEP1	0.681971
TRIM25	0.788105
GHITM	0.642734
USP6NL	0.623878
HSPA9	0.661429
DIAPH2	0.523777
CAND1	0.782252
NHEJ1	0.612134
UBXN7	0.798236
COG4	0.78911
GAA	0.831541
TBC1D16	0.682488
TSFM	0.62736
EDEM2	0.75435
AREG	0.698548
ATP5S	0.798865
SLC38A2	0.631223
ANO6	0.50817
ADAM9	0.534469
FAM149A	0.847174
SMAP1	0.846147
CYFIP2	0.570488
MBNL3	0.668343
MRPS35	0.509249
SETBP1	0.847179
ATP5F1A	0.542561
ITGB8	0.6858
TWIST1	0.580349
TRAPPC8	0.712205
MID1	0.810309
CELF1	0.717999
NLN	0.540243
VPS41	0.825915
VSTM5	0.623565
JUP	0.635434
ACLY	0.772856
UMPS	0.626356
SCAP	0.652776
PAWR	0.823966
ZNF740	0.521576
CPT1A	0.704427
LRP5	0.592474
TBX15	0.648319
GDAP2	0.832214
DPY19L4	0.819666
SMARCD3	0.826509
FOXO1	0.521694
TPP2	0.569836
PIP4P1	0.845436
FUT10	0.651659
ZNF106	0.694944
EXOC5	0.837472
WBP11	0.504873
CITED4	0.547171
TMED5	0.611029
ARID3A	0.653932
SHQ1	0.769426
TMEM59L	0.519816
SYTL1	0.505524
VPS51	0.563772
CAV1	0.675158
CAV2	0.75132
AMMECR1L	0.538483
ERGIC1	0.673504
EIF3A	0.666916
MFSD13A	0.728149
NFKB2	0.755482
PEX11A	0.675631
EMC7	0.570664
NOP14	0.626559
CLDND1	0.53999
SREBF2	0.709241
PCID2	0.734971
LAMP1	0.643362
FAM120C	0.601705
LAPTM4A	0.515578
MON2	0.543908
YES1	0.579683
NFKB1	0.505338
DNAAF4	0.788329
RFX7	0.637747
PYGO1	0.520022
FBXW11	0.80065
SH3GLB1	0.606177
MAP3K10	0.649532
SOGA1	0.843923
NCBP3	0.69331
ANKFY1	0.536722
ATP2A3	0.595546
UBE2G1	0.612004
PLGRKT	0.648147
FIBP	0.745613
PEX7	0.616667
BCLAF1	0.684611
OXCT1	0.652423
C12orf45	0.677517
GSTCD	0.59659
MORC4	0.672037
SORT1	0.541223
TIGD5	0.529796
ARSB	0.841718
PCDHGA3	0.565153
FOXG1	0.636108
GNAQ	0.524619
CREG1	0.732549
EPB41L5	0.846351
ERLEC1	0.597342
PRELID1	0.788218
C4BPA	0.660921
ARL2BP	0.52852
DENND1C	0.672703
RF01295	0.661535
SCAMP2	0.702538
CWF19L2	0.790031
TRAP1	0.634969
SMC2	0.68
SEC23B	0.729766
VAMP7	0.845754
AP2M1	0.830153
TEFM	0.58081
PIP5K1B	0.625326
ENOSF1	0.617701
ARID5B	0.594826
C19orf25	0.598154
LAMB1	0.559267
FEM1A	0.570648
MIEF2	0.633971
CBLB	0.527926
ECI2	0.683406
ORAI3	0.513938
MOB1A	0.636695
GAN	0.703911
NUDT7	0.790901
PMPCA	0.600473
HEXB	0.66815
GFM2	0.84533
DLAT	0.804554
APP	0.661647
EGLN2	0.567393
LRRC10B	0.824815
MED1	0.732489
UPK1B	0.648708
IGSF11	0.70638
IFT172	0.800988
CHRM2	0.593671
TMCO1	0.667928
ATP6AP1	0.679172
TMEM234	0.670409
CYBRD1	0.567726
MAK16	0.598183
PYGB	0.676482
PLCD1	0.538709
PAIP2	0.76877
PTGIR	0.603712
CNDP1	0.805921
PDSS2	0.688499
SH2D3A	0.746904
LRP8	0.531308
SELENOI	0.710268
EPHX2	0.627968
TEAD2	0.526636
LDHD	0.788608
EXOG	0.708337
PDZD4	0.589935
CCDC15	0.545009
FUNDC1	0.846925
TNFRSF8	0.709652
MFN2	0.57285
KIAA2013	0.833828
OSBP	0.842084
PATL1	0.523139
INIP	0.755736
DIRC2	0.74711
SNX13	0.74296
SNX17	0.721681
TNFSF10	0.74844
BDH1	0.537522
ITPR2	0.500248
ARAP2	0.73472
NCSTN	0.537509
NDUFAF7	0.842873
EIF2AK2	0.798563
QPCT	0.635446
CEBPZ	0.826286
FBXO22	0.80258
USP28	0.845393
RNF13	0.52592
NUMBL	0.550472
CLIC4	0.686373
PSKH1	0.759934
NUMB	0.603142
ITFG1	0.765229
BAG2	0.655792
KRR1	0.792679
GABARAP	0.760721
RAD54L2	0.558524
RBM15B	0.543935
COP1	0.703237
INO80	0.50349
CHP1	0.798578
RNF170	0.620761
BSCL2	0.593679
SLC16A5	0.515455
HID1	0.846655
MMP28	0.590336
VPS26B	0.841145
ECD	0.511198
JOSD1	0.604692
KIF16B	0.578826
ERF	0.844919
SARAF	0.555121
DSC3	0.595377
TRPC4AP	0.592422
NUDCD1	0.657544
TTC27	0.539368
GALC	0.779965
TNRC6B	0.841818
DNM1	0.616105
CIZ1	0.598047
GPRC5B	0.846119
NFE2L1	0.72494
USH1C	0.552604
PIK3C2A	0.766358
TDRD7	0.57234
TSTD2	0.762873
ZCCHC18	0.520937
FAM199X	0.603511
CARM1	0.610922
YIPF2	0.666192
SLC44A2	0.602084
[truncated: 92 more rows]

## Sheet: cluster 4
NAME	MEM.SHIP
DKKL1	0.769967
ssc-mir-7-2	0.529765
C4A	0.551316
STK19	0.763618
AHCTF1	0.749167
SPATA24	0.75599
MED10	0.700238
PAPD7	0.512124
MTRR	0.510294
CCNQ	0.532188
MAP3K12	0.557892
NPFF	0.66319
TBCA	0.592597
TRAPPC5	0.720665
MCOLN1	0.644277
PNKP	0.696908
FUZ	0.770771
EXD3	0.708499
WDR93	0.738298
CDC45	0.635135
PTX4	0.614637
EIF2B4	0.525897
FOLR1	0.600709
HEMK1	0.765376
RF00003	0.591632
ZNRF1	0.545737
SMIM2	0.514586
ZNF414	0.76326
ZNF276	0.556132
FAM207A	0.628121
HOXB6	0.529329
HOXB2	0.73279
HOXB3	0.582966
RF00569	0.50006
ING5	0.617156
LRRC26	0.519469
ACP1	0.537785
TMEM86B	0.753798
RPL37	0.691553
SH3BP2	0.575161
EGFL8	0.543012
DDX11	0.569547
ISYNA1	0.527454
CCS	0.601262
NDUFAF2	0.574695
POGLUT1	0.515926
TRPV2	0.550524
ITM2B	0.76314
MCRIP1	0.53853
ZNF512B	0.523386
MAPK15	0.531609
RF00614	0.746777
HYPK	0.672899
FAU	0.670864
TRIM7	0.638967
ARSD	0.534801
CWC25	0.719539
ZNHIT1	0.693869
COX6C	0.606204
FAM96B	0.710652
CCHCR1	0.704017
CLK4	0.624803
ANAPC15	0.59408
RNF121	0.550891
RECQL5	0.567947
H3F3A	0.770727
PARP6	0.631646
ZNF182	0.716726
EPS8L1	0.752809
NDUFB2	0.63516
RHOT2	0.664838
MST1	0.730419
PLAC8L1	0.762735
GEMIN8	0.704153
CTH	0.529544
AKAP8	0.512444
CACNG8	0.565852
CKS2	0.564677
NDUFS8	0.669727
PHKG2	0.689986
RAP1A	0.617331
DTNBP1	0.748768
LAT	0.63668
GTF3C1	0.545001
LIPE	0.64796
OSER1	0.682191
FAAH	0.540534
RAD54L	0.729726
RPS18	0.614462
CEP63	0.727976
PABPC1L	0.634698
ZNF169	0.633386
RF02142	0.5659
RPL27	0.500962
DRC3	0.736135
THOC6	0.516254
GSTP1	0.518839
MTSS1L	0.613267
CDK8	0.681432
LYPLAL1	0.768449
B3GNTL1	0.594435
CCDC18	0.770808
SASH3	0.687895
EXOSC2	0.771129
SCT	0.609556
SNRPD1	0.536783
ACP5	0.657278
KRT13	0.501696
GLRX2	0.651447
CATIP	0.581513
NOS3	0.597522
MLST8	0.77029
CCDC137	0.550547
TRAF3IP1	0.628824
ALG12	0.770926
RPL36AL	0.619312
RF00071	0.734944
TMEM249	0.661239
ZNF672	0.72086
BRWD1	0.524177
CYHR1	0.716814
NDUFS3	0.641281
HSCB	0.77095
CHEK2	0.505114
LRCH4	0.503723
RMDN1	0.757052
SAP18	0.674875
ZNF408	0.681571
CCNL2	0.662765
ZC3H3	0.748203
GSDMD	0.77108
ssc-mir-339-1	0.635416
TRIR	0.767629
FBXW9	0.639801
WDR83	0.753429
HSPA12B	0.503507
COX16	0.502678
PFDN2	0.678539
SNRNP25	0.749669
SAFB	0.543773
FOXF1	0.588875
ZNF239	0.771147
CFAP52	0.518513
NDUFC1	0.634959
NEK8	0.68762
ZBED8	0.548787
ASMTL	0.769441
RECQL4	0.526257
PSMB10	0.56402
VEZT	0.671585
RF00281	0.727312
LURAP1	0.762001
RF00412	0.61209
ATP5ME	0.618639
EDC4	0.616888
RPS3A	0.546067
ASCL3	0.609395
EXOSC10	0.736099
TSGA13	0.531637
CCDC14	0.61038
LRPAP1	0.687239
RF00581	0.713269
AXIN1	0.693312
FLT3LG	0.632855
LKAAEAR1	0.57091
UBXN11	0.544737
NPRL2	0.532501
SAT1	0.597183
PCYOX1L	0.50758
HMGN5	0.529616
STARD3	0.565785
UBAC2	0.528512
CD80	0.749898
MFN1	0.619507
DNAL4	0.579109
MRPL57	0.730264
IL11RA	0.71116
H1FX	0.501872
ABO	0.544294
KLHL18	0.659821
SHISAL2B	0.611192
PLA2G16	0.578373
CSTB	0.573391
SIRT7	0.693309
RSL1D1	0.75781
SNRNP27	0.760477
AFMID	0.626211
BRAT1	0.587482
GRIFIN	0.508011
PDE7A	0.545321
GPKOW	0.559177
PRPF39	0.566019
WDR18	0.581929
KCNAB3	0.763554
DNASE1L1	0.540216
USP36	0.505236
RBM23	0.75724
SCX	0.67266
ACSF3	0.696697
CAPN10	0.536139
ZNF184	0.765496
FUNDC2	0.503684
NBEAL2	0.760633
RPP21	0.510664
TCIRG1	0.534383
DDX52	0.768161
TAF2	0.538113
RF00419	0.598636
STOML3	0.598971
ALKBH2	0.665462
CHTF18	0.650075
IGFALS	0.735095
NUBP2	0.683039
NME3	0.685139
TLCD1	0.66362
ARL16	0.73462
EXOSC4	0.698854
RF00334	0.766414
KDF1	0.611368
MAP3K14	0.767465
ACBD4	0.700871
DNAJC2	0.562728
GTF2H5	0.761594
CCDC160	0.531873
COX5B	0.720029
WRAP73	0.597986
EMP3	0.707018
RPAP2	0.619154
EXOC3	0.523702
CCDC146	0.683515
SOD3	0.616386
COX4I1	0.752134
ALKBH7	0.669941
SRRT	0.515269
HCFC1R1	0.537404
HSD11B1L	0.723275
ATXN7L2	0.56801
NOL3	0.662205
GNL2	0.531132
DPH7	0.616355
PCGF2	0.721024
POLR2I	0.566094
FAM151B	0.666775
MRPS2	0.563994
RF00136	0.765468
TRA2A	0.648789
ERO1B	0.706427
MCTS1	0.770818
RARRES2	0.747263
TAF1C	0.72022
GNB3	0.530828
PAXBP1	0.575003
NDUFS5	0.736584
FADS3	0.536937
CCDC191	0.561946
ZC2HC1A	0.691643
HNRNPD	0.754951
MICU3	0.506558
IFI27L2	0.710417
B9D1	0.638803
LRRC45	0.524935
PDLIM7	0.540417
DLEC1	0.550047
GOLGA4	0.556251
RPS6KB2	0.565644
RABL6	0.732923
TOR4A	0.699708
NRARP	0.718628
NELFB	0.53929
KLHDC1	0.640285
C4orf19	0.521167
MORN2	0.678413
CBR1	0.672335
PPP1R17	0.740499
EFNB3	0.605507
ACTR8	0.716589
UNC13D	0.754239
PAQR4	0.77056
LIX1	0.751255
GDI1	0.766985
TTC19	0.589976
ZNF133	0.529832
DZANK1	0.580142
SCP2D1	0.523001
DUT	0.763058
MIER2	0.709516
PKN3	0.504893
RF00302	0.573266
NT5M	0.582018
ACIN1	0.57052
CDH24	0.604257
GSTT4	0.57841
MIF	0.557032
PRKCSH	0.523367
CCDC151	0.750782
SRPK3	0.665069
OAZ3	0.745921
SLC38A10	0.524821
TMEM265	0.532687
RBM14	0.724385
GLMP	0.525592
PSMB7	0.521397
RABEPK	0.641156
NAGK	0.504707
RIIAD1	0.607191
BCAP31	0.718647
SELENOM	0.728126
RF00427	0.518563
NUDT16L1	0.504729
PSCA	0.528526
NPDC1	0.648927
CCL17	0.644099
SDHAF3	0.606666
STAP1	0.510013
ARHGEF33	0.715662
NSL1	0.644447
PON1	0.730192
ZNF205	0.50536
RBBP4	0.748692
CCM2	0.751933
TUBGCP2	0.513702
ADAM8	0.71858
ARFGAP1	0.662965
TMEM80	0.717921
PIDD1	0.657517
RPLP2	0.752641
STX8	0.7667
PHTF1	0.619815
RF00493	0.766894
RPL22	0.707292
RBP1	0.583702
GSPT2	0.657242
ADAMTS6	0.588122
PRSS22	0.746175
RF00088	0.536213
RPL13	0.553821
SH2D7	0.768597
SUSD5	0.634093
EIF3D	0.579543
FAM227B	0.517011
CHCHD1	0.603083
MSS51	0.53668
USP54	0.739846
COX2	0.615439
TRMT1	0.504286
ZAR1L	0.52849
ZMYM1	0.522212
ANAPC16	0.73088
RPS6KL1	0.61293
PTBP2	0.76551
C12orf10	0.583001
CAMSAP3	0.766747
MAP2K7	0.658554
CCDC81	0.61826
SULT2B1	0.554994
ESS2	0.553042
MRPL12	0.751902
IPO9	0.714864
KLHDC4	0.623501
RPS20	0.616079
IL17RC	0.658003
FABP5	0.583487
HGS	0.639686
IFT88	0.574528
UQCR10	0.582701
UBE2J2	0.526537
TTLL10	0.70462
TNFRSF4	0.528064
RANBP1	0.703743
NFKBIL1	0.736031
NIF3L1	0.60904
PCYT2	0.587039
NRN1L	0.57176
RF01977	0.700973
FSCN2	0.770572
MRPS26	0.769776
VPS16	0.638327
COX7A2	0.508926
CREB3L3	0.570042
NPAS1	0.540882
CCDC61	0.751401
CDAN1	0.719237
RF00606	0.682742
AARSD1	0.567207
UGGT2	0.501533
RF00067	0.644979
GTF3C5	0.525764
OGFOD3	0.746054
SPC24	0.551819
DPP7	0.723222
LMF2	0.616689
SBF1	0.594286
VARS2	0.563438
GALE	0.536682
TSPO	0.528241
TINAGL1	0.72462
TRIM13	0.577781
YIF1B	0.57544
SPINT2	0.59345
STARD10	0.627491
HSPA14	0.703816
ILKAP	0.760474
TNNT2	0.54988
RBMX2	0.533501
RARB	0.610602
FAM69B	0.555127
FBXW5	0.715904
CRYAB	0.548817
TMEM88	0.763967
C19orf81	0.716625
S100A11	0.762917
S100A10	0.644589
LRIT3	0.764247
DECR2	0.529125
MPG	0.614095
GEMIN2	0.631746
AUP1	0.600486
KCTD6	0.570559
CARD9	0.549897
RBM5	0.539365
SLIRP	0.548026
RF00070	0.746104
PAF1	0.669818
NHLRC1	0.59352
TPMT	0.744419
LYRM4	0.537805
COX3	0.588662
ATP6	0.74963
ND4	0.729339
ND4L	0.604661
MFAP2	0.756809
CD99	0.541909
SNRPC	0.50209
NUDT2	0.553701
FAM221B	0.7674
MRPS34	0.762216
DDX51	0.624277
TARS2	0.584911
AGAP3	0.727867
PPP1R14A	0.754612
H2AFJ	0.690583
U2AF1L5	0.718974
ACTB	0.661793
TNIP2	0.563287
MFSD10	0.513695
NCLN	0.506596
DMAP1	0.768307
MVP	0.7175
CEP131	0.545704
CHMP6	0.628013
RF02219	0.505879
CDK10	0.524407
C12orf57	0.601805
GPR119	0.591079
ACTR3B	0.70501
NTHL1	0.585201
GIT2	0.720677
RPL19	0.612035
CGREF1	0.540937
CPSF1	0.543209
FOXH1	0.70737
VPS72	0.604991
AS3MT	0.769702
NPB	0.6198
TOP3A	0.753428
RING1	0.546622
MUS81	0.670796
SNX32	0.766462
CFL1	0.513884
MRPL17	0.60075
GADD45B	0.585124
SCRIB	0.681257
USF1	0.758965
TXNL4A	0.76275
RF00092	0.600827
RANBP3	0.764817
GTF2F1	0.527839
AURKAIP1	0.518452
COMMD4	0.738658
NT5C	0.509714
CCDC66	0.573753
MED4	0.669196
EPGN	0.545074
TRMU	0.668486
CDPF1	0.735282
SRSF4	0.770472
RPL23	0.7554
SMPD4	0.538159
USP40	0.574056
ATG16L1	0.767293
TINF2	0.769747
CRACR2B	0.716321
GMPPA	0.764234
SYCE1L	0.507801
NAA10	0.770998
PIK3R4	0.692945
LRRC75A	0.614416
VWA5B2	0.516864
TMEM11	0.531042
KRT7	0.67331
ZMYND15	0.634774
RPAP1	0.690096
MYBPC2	0.563837
FAM71E1	0.523096
RITA1	0.579769
HOXC9	0.731841
CSF3	0.61536
EAF2	0.527652
BRF1	0.727192
TIRAP	0.560427
NDUFAF5	0.544027
PRAM1	0.55725
ZBED5	0.661286
FAM212A	0.629823
RF00439	0.675067
ANKRD11	0.740148
JAML	0.604941
FXYD2	0.701923
HAUS5	0.655397
MTERF4	0.527494
KIFC2	0.521668
MRM2	0.600585
SF3B5	0.6074
PSMG3	0.531188
SRI	0.604346
PIGP	0.629994
SH3BGRL	0.736651
NME5	0.622894
ZC3H12A	0.627067
RFNG	0.745165
DNAJC15	0.771078
ART1	0.55908
KHDC4	0.524152
OXLD1	0.519639
ANAPC10	0.726328
TRMT44	0.746445
SFSWAP	0.531791
CCNL1	0.558041
ZNF621	0.512275
ZFP90	0.5818
ssc-let-7f-2	0.757545
PPP1R14B	0.526806
EXOSC8	0.720703
ZNF428	0.527906
LMF1	0.640414
NARFL	0.74317
RPUSD1	0.516768
CEP135	0.529588
SFT2D1	0.534964
POFUT2	0.719374
MTFR1L	0.634703
S100A6	0.571948
RF00403	0.635728
RF01979	0.582001
RF00089	0.754076
CFAP36	0.505573
METTL18	0.515076
CENPA	0.581714
HOXD3	0.708142
CC2D1A	0.760563
SIRT2	0.728229
RF02106	0.541745
SELENOH	0.594241
44815	0.502626
S100A2	0.697786
PAPD4	0.747519
ZNF696	0.733393
SNX22	0.72621
CCL2	0.730355
AKAP17A	0.558908
RPS27L	0.721418
TEX30	0.54752
POLM	0.556815
PQBP1	0.74515
RF02105	0.557108
PTK6	0.589611
RPL3	0.536354
HSPB1	0.632174
SCRN2	0.594276
HDAC6	0.742759
NDOR1	0.660863
TIMP1	0.560262
ARF5	0.686225
COX6A2	0.770079
KIZ	0.695175
CLDN3	0.628717
KIAA1143	0.522144
HMGN3	0.740514
MAGIX	0.710388
SAT2	0.53368
RNF126	0.516384
DNAJC25	0.762725
NISCH	0.600579
GNL3	0.543792
KLC2	0.568092
RF00377	0.750944
ZNF786	0.770728
ssc-mir-4334	0.655473
TFAP2A	0.565646
ZNF513	0.67523
ZGPAT	0.502793
XRCC3	0.653447
RCN3	0.580282
SH3GLB2	0.658357
ND2	0.754331
ND1	0.709225
STAC3	0.674201
CHCHD10	0.734947
MMP11	0.572789
XRCC1	0.558268
FAM173A	0.711156
CPT1B	0.580425
ssc-let-7i	0.685033
ATP5F1E	0.658968
ALKAL2	0.770347
PGBD1	0.550087
MATK	0.519019
AKR1D1	0.503589
RNF43	0.71734
FAM50A	0.61323
C1orf56	0.572255
TMEM18	0.592516
FXYD1	0.508117
TMSB10	0.764095
C6orf120	0.541154
C17orf50	0.523981
HOXC6	0.565741
EDF1	0.685878
S100A4	0.613921
TRMT11	0.587287
DIRAS3	0.668144
LARGE2	0.539566
PEX16	0.539119
TLR1	0.756709
PPP1R12C	0.54095
RASSF7	0.504279
SLC22A18	0.670356
PRR14	0.581112
MOV10	0.610423
TONSL	0.548717
CD74	0.652835
MAST2	0.626127
MUTYH	0.757745
IFN-ALPHA-1	0.583636
BRD1	0.764463
GRINA	0.560504
TMEM161A	0.507468
DDAH2	0.51012
NOSIP	0.515945
DYDC1	0.513404
C19orf53	0.505226
CCDC130	0.60911
C17orf62	0.548412
TOR1A	0.511926
CASKIN1	0.500181
UBE2V2	0.770877
IFT43	0.676837
TRMT13	0.670682
NUPR1	0.767042
TRNAU1AP	0.688629
RPS28	0.770167
F7	0.716241
ERAS	0.59323
P2RX6	0.689983
NDUFV3	0.565342
MCAM	0.696589
TMEM176B	0.610244
NTN3	0.524425
MRPL27	0.763713
ALKBH4	0.66085
TRAPPC2L	0.680575
GRAMD4	0.608925
PRKAR1B	0.539221
HSF4	0.517505
SLC13A1	0.65639
SFR1	0.686483
LETM1	0.733625
SSUH2	0.565982
RF00577	0.572971
SLC44A4	0.735261
TRPM5	0.74241
EIF3F	0.766783
AIG1	0.612119
RPL35	0.767784
MAPK12	0.578851
THY1	0.501034
SLC4A11	0.502438
CNPY3	0.67035
PFDN4	0.514625
B3GNT4	0.550967
FCER1G	0.525983
GPD1	0.663981
C1orf74	0.723236
IL9R	0.715819
HDGFL2	0.549261
CORO6	0.697784
NSRP1	0.656403
FNDC11	0.582057
SURF6	0.766369
TRABD	0.712378
HDAC10	0.72969
DHX16	0.601999
LIPT1	0.678732
HK3	0.614588
ZNF18	0.603597
MRPS18B	0.667212
ND3	0.702666
RAC3	0.769376
SUGP1	0.531503
OAZ2	0.559042
CLK1	0.544985
SLC38A5	0.516195
TRAF3IP3	0.537355
SPSB3	0.53856
ELMO2	0.610029
TMEM131L	0.500447
PCOLCE	0.624262
TPRKB	0.606883
DGUOK	0.583015
LGALS1	0.670625
LCN15	0.717247
SHARPIN	0.561508
REX1BD	0.549123
CTSS	0.539456
COQ6	0.761791
CLDN19	0.55924
S100A14	0.731546
CYTB	0.707819
ND6	0.601198
TBCB	0.545996
WDR62	0.588227
GLI4	0.757307
ARID3C	0.521539
GBA2	0.572971
TPRA1	0.631216
RF01278	0.622839
PLEKHG3	0.523294
POLN	0.734552
C4orf48	0.718358
NSD2	0.521551
RF01277	0.767452
SPPL2B	0.511884
LSM7	0.710506
ECHDC1	0.765808
TAF1A	0.713373
EFNA4	0.552871
DDX41	0.675037
TRIP13	0.67589
C1QL1	0.577787
FAM135A	0.590638
ATF7IP2	0.521417
BANP	0.757069
FES	0.561983
CHKA	0.738207
DPF1	0.599562
RHEB	0.585162
WDR86	0.534454
PSMD10	0.765907
SGF29	0.715305
DDX56	0.747611
INTS12	0.576611
CHRAC1	0.665214
ZFPL1	0.508708
TM7SF2	0.505209
RPL26L1	0.631604
SYVN1	0.721597
RGS19	0.767876
TOP1MT	0.632237
EEF1D	0.67668
CUL4A	0.716453
ARHGEF7	0.618946
WNT10B	0.518087
FKBP11	0.698023
RF00571	0.592247
CUEDC2	0.694342
CARS2	0.643088
ABRAXAS1	0.770661
MITD1	0.510254
PLEKHG5	0.588061
ODF2L	0.597109
OSGEP	0.640519
CDC37L1	0.546017
SART1	0.757775
DRAP1	0.685862
FHOD1	0.75629
AIF1	0.557927
ABCC10	0.612185
CD247	0.675855
TUBB4A	0.653142
ARID4B	0.700068
MARK3	0.664
DYNLT1	0.753515
ssc-mir-9831	0.604689
NT5C3B	0.509241
ZNF354A	0.655084
TAF1D	0.601116
BCL7C	0.770795
C12orf29	0.643727
FUT9	0.615995
SLTM	0.639291
C11orf52	0.627312
SAR1B	0.548056
KLHL35	0.513091
CLGN	0.607228
TAF6	0.522134
AKR1E2	0.627473
STK25	0.638036
RSRC1	0.54766
WDR4	0.613604
CFAP99	0.724423
DMRTB1	0.693334
MRPL41	0.504439
RF00068	0.537559
ACAA1	0.528047
SSR4	0.530885
MSANTD2	0.693149
ATP6V1F	0.534755
FGFR1OP2	0.542367
GPATCH11	0.632523
BAX	0.558795
IZUMO1	0.666862
NOL4L	0.583561
ASXL1	0.505302
TRDMT1	0.607819
OIP5	0.560558
USP20	0.602317
RSRP1	0.596932
MPPE1	0.666501
CYBA	0.767401
EBNA1BP2	0.600665
MEMO1	0.549757
DPY30	0.509413
ADSL	0.760515
NHLH2	0.660948
KRTCAP2	0.740619
SNRPD3	0.62181
GGT5	0.685635
XPA	0.602475
C19orf38	0.510491
QTRT1	0.571186
RASIP1	0.508043
ZNF341	0.596208
COASY	0.639654
HRAS	0.653202
TRIM3	0.517003
ARFIP2	0.747259
RF00072	0.525763
CDC123	0.655757
LCTL	0.654017
HSBP1	0.534257
SEC61B	0.583976
SNAPC4	0.685694
RPL6	0.763446
SMARCE1	0.708338
ARHGAP33	0.761103
ERN2	0.503656
TMA7	0.641111
ANGEL2	0.559518
TMSB4X	0.545932
CYP2C42	0.695921
DUS4L	0.688862
EDRF1	0.608211
ORAOV1	0.569289
MRPL21	0.622808
OPRL1	0.745613
HSPB6	0.591419
SMG9	0.52347
KIF2C	0.730385
TSPYL2	0.764256
PAOX	0.702909
MAPRE3	0.501148
SLC12A4	0.591749
GTPBP4	0.76903
GRK1	0.511984
C2orf74	0.537427
UQCC2	0.724266
