# Supplementary material for: Chromatin Accessibility and Transcriptional Landscape during Inhibition of Salmonella enterica by Lactobacillus reuteri in IPEC-J2 Cells
Source: Cells. 2023 Mar 22;12(6):968. doi: 10.3390/cells12060968 (PMC10046971; doi:10.3390/cells12060968)
Supplement: Supplementary file 1 [file cells-12-00968-s001.zip › Table S7.xlsx]

## Sheet: Cluster 1
Table S7. KEGG enrichment analysis of hub genes in different clusers
ID	Description	GeneRatio	BgRatio	pvalue	p.adjust	qvalue	geneID	Count
ssc04110	Cell cycle	19/427	124/8886	6.42891e-06	0.00197368	0.00177979	CDC6/CDC26/CDKN2C/CDKN2D/CDK7/MCM5/MAD2L2/BUB3/CDC23/CDC7/CCNH/ORC1/TP53/E2F2/CDC25B/ORC2/CDC25A/MCM2/PCNA	19
ssc03030	DNA replication	9/427	35/8886	2.90133e-05	0.00445355	0.00401606	POLE3/DNA2/MCM5/POLE4/POLD2/MCM2/RFC2/PCNA/RFC3	9
ssc03420	Nucleotide excision repair	9/427	43/8886	0.000164551	0.016839	0.0151849	POLE3/CDK7/ERCC3/POLE4/CCNH/POLD2/RFC2/PCNA/RFC3	9
ssc04216	Ferroptosis	8/427	42/8886	0.000742884	0.0311051	0.0280496	HMOX1/TFRC/MAP1LC3B/GCLC/TP53/SLC11A2/SLC40A1/MAP1LC3A	8
ssc01524	Platinum drug resistance	11/427	74/8886	0.000749049	0.0311051	0.0280496	PIK3CB/BID/ABCC2/PIK3CA/GSTA4/PMAIP1/MSH6/TP53/BAK1/REV3L/GSTO1	11
ssc04668	TNF signaling pathway	14/427	110/8886	0.000757943	0.0311051	0.0280496	TAB2/IL6/PIK3CB/CCL20/MAPK8/CEBPB/PIK3CA/MAP2K6/CSF1/ATF2/SOCS3/TNFRSF1A/TAB1/IRF1	14
ssc03020	RNA polymerase	7/427	33/8886	0.000810557	0.0311051	0.0280496	POLR2E/POLR3D/POLR2H/POLR3F/POLR2C/POLR2D/POLR2G	7
ssc03410	Base excision repair	7/427	33/8886	0.000810557	0.0311051	0.0280496	POLE3/MBD4/POLE4/SMUG1/POLL/POLD2/PCNA	7
ssc05225	Hepatocellular carcinoma	17/427	163/8886	0.00209883	0.0715933	0.0645604	FZD4/HMOX1/PIK3CB/WNT16/SHC1/WNT6/KEAP1/TXNRD1/PIK3CA/GSTA4/FZD1/ARID1A/TP53/E2F2/TCF7L1/BAK1/GSTO1	17
ssc03430	Mismatch repair	5/427	21/8886	0.00268605	0.0824617	0.0743611	MSH6/POLD2/RFC2/PCNA/RFC3	5
ssc04120	Ubiquitin mediated proteolysis	15/427	144/8886	0.00380087	0.106079	0.0956582	SIAH1/CDC26/UBC/CDC23/UBE2K/KEAP1/CUL5/SOCS3/UBE2J1/ELOC/CBLC/DET1/RCHY1/UBE2G2/RHOBTB1	15
ssc04914	Progesterone-mediated oocyte maturation	11/427	92/8886	0.00444459	0.113708	0.102538	CDC26/PIK3CB/MAD2L2/CDC23/MAPK8/CPEB3/PIK3CA/CDC25B/CPEB2/CDC25A/CPEB4	11
ssc03013	Nucleocytoplasmic transport	12/427	107/8886	0.00512096	0.120933	0.109054	RNPS1/KPNA3/KPNA5/NXT1/NUP85/UPF3A/CSE1L/NUP35/KPNA1/PHAX/EIF4A3/SUMO3	12
ssc05418	Fluid shear stress and atherosclerosis	14/427	139/8886	0.00683855	0.145717	0.131402	HMOX1/PIK3CB/PECAM1/MAPK7/SDC2/MAPK8/KEAP1/PIK3CA/MAP2K6/GSTA4/TNFRSF1A/TP53/GSTO1/SUMO3	14
ssc04950	Maturity onset diabetes of the young	5/427	26/8886	0.00712558	0.145717	0.131402	HNF1A/HHEX/HNF4G/MNX1/HES1	5
ssc00450	Selenocompound metabolism	4/427	17/8886	0.00759435	0.145717	0.131402	TXNRD1/SCLY/KYAT1/MARS2	4
ssc05132	Salmonella infection	21/427	253/8886	0.0101733	0.183717	0.16567	TAB2/IL6/PIK3CB/KPNA3/TUBA1B/RIPK2/MAPK8/TUBB4B/PIK3CA/CSE1L/MAP2K6/KPNA1/TNFRSF1A/TAB1/DYNLL2/TCF7L1/BAK1/STX10/DCTN5/PLEKHM1/ACTR1A	21
ssc00030	Pentose phosphate pathway	5/427	29/8886	0.0114327	0.185436	0.16722	RBKS/G6PD/GLYCTK/PGLS/PGD	5
ssc03015	mRNA surveillance pathway	10/427	91/8886	0.0116821	0.185436	0.16722	WDR33/CSTF3/CPSF4/RNPS1/CSTF1/CSTF2T/NXT1/UPF3A/CLP1/EIF4A3	10
ssc05022	Pathways of neurodegeneration - multiple diseases	34/427	474/8886	0.0120805	0.185436	0.16722	FZD4/UBC/ATP5F1D/IL6/WNT16/CDK5/PSMA3/TUBA1B/NDUFB8/BID/ATG101/WNT6/MAPK8/TUBB4B/PSMC2/NDUFB11/MAP1LC3B/NDUFS7/MAP2K6/CSF1/FZD1/TNFRSF1A/UBE2J1/PSMD7/PPID/RAB8A/BAK1/DCTN5/TANK/SPG11/ACTR1A/UBE2G2/SDHD/MAP1LC3A	34
ssc05167	Kaposi sarcoma-associated herpesvirus infection	17/427	196/8886	0.0131964	0.191809	0.172967	UBC/IL6/PIK3CB/GNG14/BID/MAPK8/MAP1LC3B/PIK3CA/MAP2K6/TNFRSF1A/TP53/E2F2/TCF7L1/BAK1/ZFP36/STAT2/MAP1LC3A	17
ssc00100	Steroid biosynthesis	4/427	20/8886	0.0137973	0.191809	0.172967	HSD17B7/SOAT1/CYP51A1/FDFT1	4
ssc05161	Hepatitis B	15/427	167/8886	0.01437	0.191809	0.172967	TAB2/IL6/PIK3CB/BID/MAPK8/PIK3CA/MAP2K6/ATF2/TAB1/TP53/E2F2/EGR2/STAT2/PCNA/MAVS	15
ssc03022	Basal transcription factors	6/427	43/8886	0.0160291	0.205039	0.184898	CDK7/ERCC3/TAF11/GTF2A1/CCNH/TAF3	6
ssc00480	Glutathione metabolism	7/427	57/8886	0.0186887	0.227324	0.204993	CHAC2/GCLC/GSTA4/NAT8/G6PD/GSTO1/PGD	7
ssc04130	SNARE interactions in vesicular transport	5/427	33/8886	0.0195384	0.227324	0.204993	SNAP23/STX18/VTI1A/STX3/BNIP1	5
ssc04917	Prolactin signaling pathway	8/427	71/8886	0.0199927	0.227324	0.204993	PIK3CB/SHC1/CISH/MAPK8/PIK3CA/SOCS3/SOCS4/IRF1	8
ssc05162	Measles	13/427	146/8886	0.0232213	0.247351	0.223052	CD3E/TAB2/IL6/PIK3CB/BID/MAPK8/HSPA8/PIK3CA/TP53/BAK1/STAT2/RCHY1/MAVS	13
ssc05169	Epstein-Barr virus infection	17/427	209/8886	0.0233654	0.247351	0.223052	CD3E/TAB2/IL6/PIK3CB/BID/MAPK8/PSMC2/PIK3CA/MAP2K6/TAB1/TP53/PSMD7/E2F2/BAK1/STAT2/HES1/MAVS	17

## Sheet: Cluster 2
ID	Description	GeneRatio	BgRatio	pvalue	p.adjust	qvalue	geneID	Count
ssc04066	HIF-1 signaling pathway	17/278	109/8886	3.95923e-08	9.8189e-06	8.2102e-06	EGFR/PFKL/IFNGR2/EGLN1/PFKFB3/PGK1/VEGFA/ALDOC/HK1/ENO1/SERPINE1/HK2/EGLN3/MKNK2/INSR/MAP2K1/PIK3R1	17
ssc04010	MAPK signaling pathway	24/278	289/8886	1.16615e-05	0.00144603	0.00120911	FLNB/RPS6KA5/VEGFC/GADD45A/EGFR/IL1A/EFNA1/VEGFA/PGF/CACNB3/MAP3K1/DUSP16/MKNK2/MAP3K2/FAS/INSR/NGF/MAP3K5/CACNA2D2/MAP3K8/MAP2K1/DUSP10/PDGFA/DUSP4	24
ssc04510	Focal adhesion	17/278	200/8886	0.000171182	0.0141511	0.0118326	FLNB/VEGFC/EGFR/VEGFA/LAMA1/ACTN4/PGF/SHC3/BCAR1/ITGA3/VAV2/LAMB3/ITGA5/MAP2K1/TNN/PDGFA/PIK3R1	17
ssc04015	Rap1 signaling pathway	17/278	214/8886	0.000382419	0.0158233	0.0132309	VEGFC/F2R/EGFR/ARAP3/EFNA1/RASSF5/VEGFA/RAP1GAP/PGF/BCAR1/VAV2/INSR/NGF/PRKD1/MAP2K1/PDGFA/PIK3R1	17
ssc00051	Fructose and mannose metabolism	6/278	32/8886	0.000405353	0.0158233	0.0132309	PFKL/PFKFB3/ALDOC/PMM1/HK1/HK2	6
ssc04512	ECM-receptor interaction	10/278	89/8886	0.000438473	0.0158233	0.0132309	CD44/LAMA1/CD47/NPNT/ITGA3/AGRN/SDC4/LAMB3/ITGA5/TNN	10
ssc04014	Ras signaling pathway	18/278	237/8886	0.000446626	0.0158233	0.0132309	VEGFC/EGFR/EFNA1/RASSF5/VEGFA/KSR1/RASAL2/PGF/SHC3/INSR/RGL1/NGF/ETS1/ETS2/MAP2K1/PDGFA/PIK3R1/RASA3	18
ssc04668	TNF signaling pathway	11/278	110/8886	0.000629861	0.0163114	0.013639	PTGS2/RPS6KA5/VEGFC/JAG1/FAS/TNFRSF1B/ICAM1/MAP3K5/MAP3K8/MAP2K1/PIK3R1	11
ssc00010	Glycolysis / Gluconeogenesis	8/278	62/8886	0.000647272	0.0163114	0.013639	PFKL/GPI/PGK1/GAPDHS/ALDOC/HK1/ENO1/HK2	8
ssc05206	MicroRNAs in cancer	19/278	267/8886	0.000698104	0.0163114	0.013639	PLAU/ZEB1/PTGS2/RPS6KA5/TIMP3/EGFR/CD44/EFNA1/SLC45A3/VEGFA/DDIT4/VIM/ITGA5/MAP2K1/TNN/BMF/PDGFA/MDM4/PIK3R1	19
ssc05205	Proteoglycans in cancer	16/278	206/8886	0.000723489	0.0163114	0.013639	PLAU/FLNB/TIMP3/EGFR/CD44/VEGFA/PLAUR/FAS/VAV2/PTCH1/HBEGF/SDC4/ITGA5/MAP2K1/WNT7B/PIK3R1	16
ssc01250	Biosynthesis of nucleotide sugars	6/278	38/8886	0.00105516	0.021205	0.0177309	GPI/TGDS/PMM1/UAP1/HK1/HK2	6
ssc04910	Insulin signaling pathway	12/278	136/8886	0.00111155	0.021205	0.0177309	PPP1R3B/SH2B2/SHC3/HK1/INPPL1/HK2/GYS1/MKNK2/INSR/MAP2K1/FLOT1/PIK3R1	12
ssc04520	Adherens junction	8/278	71/8886	0.00159848	0.0278648	0.0232995	NECTIN2/PTPRB/EGFR/NECTIN1/ACTN4/BAIAP2/INSR/WASF2	8
ssc04360	Axon guidance	14/278	182/8886	0.00168537	0.0278648	0.0232995	PLXNA2/PLXNB2/EFNA1/SSH1/NFATC2/NTNG2/SEMA4B/ABLIM1/PLXNA1/PTCH1/SEMA7A/SEMA3C/EFNB1/PIK3R1	14
ssc05202	Transcriptional misregulation in cancer	14/278	185/8886	0.0019659	0.0304715	0.0254791	PLAU/AFF1/RARA/ZEB1/GADD45A/KMT2A/MAF/SLC45A3/RUNX2/PER2/SIN3A/IGFBP3/PPARG/PDGFA	14
ssc04810	Regulation of actin cytoskeleton	15/278	217/8886	0.00331486	0.048358	0.0404351	F2R/EGFR/ARPC2/SSH1/ACTN4/BCAR1/BAIAP2/ITGA3/INSRR/VAV2/ITGA5/MAP2K1/WASF2/PDGFA/PIK3R1	15
ssc04722	Neurotrophin signaling pathway	10/278	120/8886	0.00428955	0.0591004	0.0494176	RPS6KA5/SH2B2/SHC3/KIDINS220/MAP3K1/NFKBIE/NGF/MAP3K5/MAP2K1/PIK3R1	10
ssc05230	Central carbon metabolism in cancer	7/278	67/8886	0.00475757	0.0620988	0.0519247	EGFR/PFKL/SLC16A3/HK1/HK2/MAP2K1/PIK3R1	7
ssc05135	Yersinia infection	11/278	143/8886	0.00515322	0.0638999	0.0534308	ARPC2/NFATC2/BCAR1/BAIAP2/ARHGEF28/VAV2/ITGA5/MAP2K1/WASF2/IL18/PIK3R1	11
ssc05219	Bladder cancer	5/278	39/8886	0.00696675	0.082274	0.0687944	RPS6KA5/EGFR/VEGFA/HBEGF/MAP2K1	5
ssc04650	Natural killer cell mediated cytotoxicity	9/278	110/8886	0.00743174	0.083776	0.0700504	IFNGR2/NFATC2/SHC3/FAS/VAV2/ICAM1/ULBP1/MAP2K1/PIK3R1	9
ssc04666	Fc gamma R-mediated phagocytosis	8/278	93/8886	0.00849318	0.0915787	0.0765747	ARPC2/MYO10/ASAP1/INPPL1/VAV2/MAP2K1/WASF2/PIK3R1	8
ssc04218	Cellular senescence	11/278	154/8886	0.0088739	0.091697	0.0766736	GADD45A/IL1A/RASSF5/LIN54/NFATC2/SERPINE1/IGFBP3/VDAC3/ETS1/MAP2K1/PIK3R1	11
ssc04662	B cell receptor signaling pathway	7/278	77/8886	0.0101102	0.100293	0.0838613	NFATC2/INPPL1/NFKBIE/VAV2/MAP2K1/MALT1/PIK3R1	7
ssc05418	Fluid shear stress and atherosclerosis	10/278	139/8886	0.0117557	0.112132	0.0937603	IL1A/VEGFA/BMPR1A/ICAM1/MAP3K5/SDC4/MEF2A/ACVR2B/PDGFA/PIK3R1	10
ssc00310	Lysine degradation	6/278	63/8886	0.0135677	0.124622	0.104205	KMT2A/KMT2E/KMT2C/PLOD3/PLOD2/PLOD1	6
ssc05211	Renal cell carcinoma	6/278	68/8886	0.0192195	0.161112	0.134716	EGLN1/VEGFA/EGLN3/ETS1/MAP2K1/PIK3R1	6
ssc00520	Amino sugar and nucleotide sugar metabolism	5/278	50/8886	0.0194328	0.161112	0.134716	GPI/PMM1/UAP1/HK1/HK2	5
ssc04660	T cell receptor signaling pathway	8/278	108/8886	0.0197157	0.161112	0.134716	NFATC2/TEC/NFKBIE/VAV2/MAP3K8/MAP2K1/MALT1/PIK3R1	8
ssc04068	FoxO signaling pathway	9/278	130/8886	0.0206094	0.161112	0.134716	GADD45A/EGFR/BNIP3/FBXO32/CCNG2/INSR/GABARAPL1/MAP2K1/PIK3R1	9
ssc00500	Starch and sucrose metabolism	4/278	34/8886	0.0207887	0.161112	0.134716	GPI/HK1/HK2/GYS1	4
ssc05214	Glioma	6/278	70/8886	0.0218721	0.164372	0.137442	GADD45A/EGFR/SHC3/MAP2K1/PDGFA/PIK3R1	6
ssc04514	Cell adhesion molecules	10/278	154/8886	0.0225857	0.164743	0.137752	SLITRK1/NECTIN2/NECTIN1/SDC3/NTNG2/CD99L2/ICAM1/PTPRS/SDC4/LRRC4B	10
ssc01200	Carbon metabolism	8/278	112/8886	0.0239596	0.167226	0.139828	PFKL/GPI/PGK1/ALDOC/HK1/ENO1/HK2/PGP	8
ssc04151	PI3K-Akt signaling pathway	18/278	347/8886	0.024297	0.167226	0.139828	VEGFC/F2R/EGFR/EFNA1/VEGFA/LAMA1/DDIT4/PGF/ITGA3/GYS1/INSR/NGF/LAMB3/ITGA5/MAP2K1/TNN/PDGFA/PIK3R1	18
ssc01522	Endocrine resistance	7/278	93/8886	0.0262133	0.167226	0.139828	EGFR/JAG1/DLL1/SHC3/HBEGF/MAP2K1/PIK3R1	7
ssc04658	Th1 and Th2 cell differentiation	7/278	93/8886	0.0262133	0.167226	0.139828	IFNGR2/MAF/RBPJ/JAG1/DLL1/NFATC2/NFKBIE	7
ssc04115	p53 signaling pathway	6/278	73/8886	0.0262976	0.167226	0.139828	GADD45A/SERPINE1/IGFBP3/FAS/CCNG2/MDM4	6
ssc05143	African trypanosomiasis	4/278	37/8886	0.0275357	0.170721	0.142751	FAS/F2RL1/ICAM1/IL18	4
ssc04070	Phosphatidylinositol signaling system	7/278	95/8886	0.0290257	0.17557	0.146805	SYNJ2/INPPL1/PIP4P2/CDS2/INPP5B/ITPK1/PIK3R1	7
ssc05215	Prostate cancer	7/278	96/8886	0.0305056	0.180128	0.150617	PLAU/ZEB1/EGFR/INSRR/MAP2K1/PDGFA/PIK3R1	7
ssc00564	Glycerophospholipid metabolism	7/278	97/8886	0.0320355	0.18172	0.151947	AGPAT4/LPIN1/CHKB/MBOAT2/LPIN2/CDS2/GPAT3	7
ssc04370	VEGF signaling pathway	5/278	57/8886	0.0322406	0.18172	0.151947	PTGS2/VEGFA/NFATC2/MAP2K1/PIK3R1	5
ssc05100	Bacterial invasion of epithelial cells	6/278	77/8886	0.0330703	0.182254	0.152394	ARPC2/SHC3/BCAR1/ITGA5/WASF2/PIK3R1	6
ssc01521	EGFR tyrosine kinase inhibitor resistance	6/278	78/8886	0.0349245	0.188289	0.15744	EGFR/VEGFA/SHC3/MAP2K1/PDGFA/PIK3R1	6
ssc04933	AGE-RAGE signaling pathway in diabetic complications	7/278	101/8886	0.0386665	0.200717	0.167833	VEGFC/IL1A/VEGFA/SERPINE1/F3/ICAM1/PIK3R1	7
ssc04380	Osteoclast differentiation	8/278	123/8886	0.0388485	0.200717	0.167833	IFNGR2/IL1A/FOSL2/NFATC2/TEC/PPARG/MAP2K1/PIK3R1	8
ssc05417	Lipid and atherosclerosis	12/278	217/8886	0.0397426	0.201146	0.168191	VLDLR/CYP1A1/NFATC2/FAS/VAV2/PPARG/ICAM1/MAP3K5/ERO1A/ABCG1/IL18/PIK3R1	12
ssc00561	Glycerolipid metabolism	5/278	61/8886	0.0414725	0.205704	0.172002	AGPAT4/LPIN1/MBOAT2/LPIN2/GPAT3	5
ssc04928	Parathyroid hormone synthesis, secretion and action	7/278	105/8886	0.04614	0.224367	0.187608	EGFR/RUNX2/SLC34A3/HBEGF/MMP13/MAP2K1/MEF2A	7
ssc05165	Human papillomavirus infection	16/278	328/8886	0.0520744	0.248355	0.207665	PTGS2/EGFR/RBPJ/JAG1/VEGFA/LAMA1/HES2/ITGA3/FAS/LAMB3/ITGA5/MAP2K1/WNT7B/ISG15/TNN/PIK3R1	16

## Sheet: Cluster 3
ID	Description	GeneRatio	BgRatio	pvalue	p.adjust	qvalue	geneID	Count
ssc04144	Endocytosis	53/925	241/8886	7.76561e-08	2.52382e-05	1.65121e-05	ARF3/AP2A1/ACTR3/KIF5B/CAPZA2/RUFY1/RAB22A/TGFBR2/SPG21/CHMP5/ACTR2/EPN2/RAB10/AGAP1/VPS35/STAM2/CBL/EHD4/TGFBR1/SNX3/PRKCZ/CAPZA1/CHMP7/SLA-5/VPS45/PARD6G/ARAP1/SNX4/EHD1/SH3GL1/ARF4/RAB5C/RAB4A/RAB35/ARPC5/ASAP3/SNX12/WASHC5/WASL/VPS4B/PLD1/SMAP1/CAV1/CAV2/SH3GLB1/AP2M1/PIP5K1B/CBLB/ARAP2/VPS26B/DNM1/PML/STAMBP	53
ssc04142	Lysosome	34/925	130/8886	2.55766e-07	4.1562e-05	2.7192e-05	AP3M1/LIPA/AP3B1/CTSC/GGA2/NPC1/SUMF1/AP1M2/LAPTM4B/LAMP2/GLB1/CTSB/ATP6V0B/GNS/AP1G1/LITAF/LAPTM5/PSAP/GUSB/AP1G2/SCARB2/DMXL2/NEU1/AP1S1/GAA/LAMP1/LAPTM4A/SORT1/ARSB/HEXB/ATP6AP1/GALC/MFSD8/SMPD1	34
ssc04141	Protein processing in endoplasmic reticulum	38/925	167/8886	2.28765e-06	0.000247828	0.000162142	UBE2D3/AMFR/CANX/STT3B/EIF2AK1/TUSC3/TXNDC5/MAN1A2/MAN1C1/UBE2D2/UBXN8/RAD23A/ATF6/CAPN2/CKAP4/SEC24A/SEL1L/DDOST/SEC62/PDIA6/MBTPS2/SSR1/HSP90AB1/EDEM3/SEC24D/UBXN4/RNF185/SEC61A1/DNAJC10/TRAM1/HYOU1/EDEM2/UBE2G1/ERLEC1/SEC23B/EIF2AK2/BAG2/OS9	38
ssc04390	Hippo signaling pathway	34/925	155/8886	1.7824e-05	0.0014482	0.000947488	PPP1CB/TGFBR2/LLGL1/PPP2R2B/ACTG1/WTIP/DLG3/TP53BP2/YWHAB/CTNNB1/TGFBR1/PRKCZ/PPP2R2A/FZD6/SMAD4/PPP1CC/SMAD1/STK3/SAV1/TCF7L2/PARD6G/BIRC3/YWHAQ/GSK3B/SMAD7/BTRC/WNT10A/MYC/BMPR2/AREG/FBXW11/MOB1A/TEAD2/CDH1	34
ssc05132	Salmonella infection	48/925	253/8886	2.45234e-05	0.00159402	0.00104289	MAPK1/ACTR3/KIF5B/GCC2/TAB3/PLEKHM2/PFN2/DCTN1/ACTG1/ACTR2/DYNC1I2/VPS11/CTNNB1/ABI1/ACTR10/ACTR1B/CHUK/CASP7/TCF7L2/DYNC1LI2/RAC1/BIRC3/DCTN2/AKT2/EXOC4/RAB5C/CASP8/HSP90AB1/RAF1/ARPC5/DYNC1LI1/PAK3/FOS/MYC/WASL/MYL5/TUBB/WASF3/ARL8B/CYFIP2/VPS41/EXOC5/NFKB1/TNFSF10/FBXO22/PIK3C2A/IRAK4/ACBD3	48
ssc00280	Valine, leucine and isoleucine degradation	16/925	52/8886	4.64704e-05	0.00220103	0.00144003	ALDH2/HADHA/IVD/ALDH7A1/MCCC1/ACADS/ACAT1/ABAT/PCCA/EHHADH/HIBADH/PCCB/HADHB/ALDH6A1/ALDH9A1/OXCT1	16
ssc05167	Kaposi sarcoma-associated herpesvirus infection	39/925	196/8886	4.74068e-05	0.00220103	0.00144003	MAPK1/IFNB1/KRAS/NFATC3/CTNNB1/GNB4/ITPR1/C3/IFNAR1/SLA-5/GNG4/EP300/STAT1/CREB1/CHUK/PPP3CB/TCF7L2/JAK1/STAT3/FGF2/RAC1/CD86/AKT2/CASP8/GSK3B/BECN1/GNB5/MAPKAPK2/PPP3CC/RAF1/LYN/FOS/MYC/GNG8/PPP3R1/NFKB1/ITPR2/EIF2AK2/ATG14	39
ssc00071	Fatty acid degradation	14/925	43/8886	6.90093e-05	0.0024561	0.00160691	ALDH2/ACSL5/HADHA/ALDH7A1/ACADVL/ACADS/ACAT1/ACSL1/ACOX3/EHHADH/HADHB/ALDH9A1/CPT1A/ECI2	14
ssc05163	Human cytomegalovirus infection	43/925	228/8886	7.43985e-05	0.0024561	0.00160691	SP1/PRKACB/MAPK1/PTK2/IFNB1/TAPBP/KRAS/CX3CL1/NFATC3/IL1R1/CTNNB1/GNB4/ITPR1/GNAI3/SLA-5/GNG4/CREB1/CHUK/PPP3CB/JAK1/STAT3/PTGER4/RAC1/GNA12/AKT2/PRKCA/CASP8/GSK3B/GNB5/PPP3CC/RAF1/ELK1/GNAS/ITGAV/MYC/GNG8/ROCK1/PPP3R1/PXN/CREB3/NFKB1/GNAQ/ITPR2	43
ssc04720	Long-term potentiation	18/925	65/8886	7.55724e-05	0.0024561	0.00160691	CAMK2G/PRKACB/MAPK1/PPP1CB/KRAS/ITPR1/EP300/PPP1CC/PPP3CB/RPS6KA3/PRKCA/RAP1B/PPP3CC/RAF1/ARAF/PPP3R1/GNAQ/ITPR2	18
ssc04010	MAPK signaling pathway	51/925	289/8886	0.000100623	0.00282368	0.0018474	PRKACB/MAPK1/ELK4/TGFBR2/PPM1A/KRAS/PAK2/IL1RAP/SRF/NFATC3/IL1R1/ECSIT/TGFA/TGFBR1/MAP3K4/MAP3K13/CHUK/EFNA5/STK3/MAP3K20/PPP3CB/PPM1B/MECOM/DUSP7/FGF2/RAC1/DUSP1/GNA12/AKT2/RPS6KA3/PRKCA/MAP3K3/RAP1B/MAPKAPK2/CACNA2D1/PPP3CC/RAF1/DUSP6/ELK1/ARAF/FOS/MYC/TAOK1/PPP3R1/AREG/NFKB2/NFKB1/TAOK3/IRAK4/MAPT/PDGFC	51
ssc04810	Regulation of actin cytoskeleton	41/925	217/8886	0.000104259	0.00282368	0.0018474	MAPK1/ACTR3/PFN2/PPP1CB/PTK2/MYH14/ACTG1/KRAS/ACTR2/PAK2/RDX/PIP4K2A/ITGA1/PPP1R12A/IQGAP2/PPP1CC/DOCK1/ARHGAP35/FGF2/RAC1/MSN/GNA12/DIAPH3/ITGB1/RAF1/ARAF/ARPC5/PAK3/ITGAV/WASL/MYL5/LIMK2/ROCK1/PXN/EZR/DIAPH2/CYFIP2/ITGB8/PIP5K1B/CHRM2/PDGFC	41
ssc04728	Dopaminergic synapse	28/925	130/8886	0.000134315	0.00330712	0.00216369	CAMK2G/PRKACB/KIF5B/PPP1CB/PPP2R2B/GNB4/ITPR1/GNAI3/PPP2R2A/GNG4/CREB1/PPP1CC/PPP3CB/PPP2R5B/KCNJ5/AKT2/PRKCA/GSK3B/GNB5/PPP3CC/GNAS/FOS/GNG8/PPP2R5D/GSK3A/CREB3/GNAQ/ITPR2	28
ssc05212	Pancreatic cancer	19/925	74/8886	0.000146467	0.00330712	0.00216369	MAPK1/TGFBR2/KRAS/TGFA/TGFBR1/BRCA2/POLK/SMAD4/STAT1/CHUK/RALBP1/JAK1/STAT3/RAC1/AKT2/RAF1/ARAF/PLD1/NFKB1	19
ssc04928	Parathyroid hormone synthesis, secretion and action	24/925	105/8886	0.000152636	0.00330712	0.00216369	SP1/PRKACB/MAPK1/PTHLH/EGR1/ITPR1/GNAI3/CREB1/VDR/MEF2D/GNA12/RXRB/PRKCA/PDE4D/RAF1/ARAF/SLC9A3R1/GNAS/FOS/PLD1/CREB3/LRP5/GNAQ/ITPR2	24
ssc01200	Carbon metabolism	25/925	112/8886	0.000167433	0.00340098	0.00222509	PKLR/ADPGK/PDHB/MDH2/RPIA/ME2/DLST/ME3/ACADS/ACAT1/ACOX3/PCCA/ACO1/ACSS2/SUCLG2/PSAT1/PFKM/GOT2/IDH3A/PCCB/SDHA/GPT2/CAT/ALDH6A1/DLAT	25
ssc05161	Hepatitis B	33/925	167/8886	0.000203689	0.00388782	0.00254361	MAPK1/DDX58/TGFBR2/IFNB1/KRAS/NFATC3/YWHAB/TGFBR1/IFNAR1/EP300/SMAD4/STAT1/CREB1/CHUK/JAK1/STAT3/IFIH1/YWHAQ/EGR3/AKT2/DDB1/PRKCA/CASP8/STAT5A/RAF1/ELK1/ARAF/FOS/MYC/CREB3/NFKB1/ATP6AP1/IRAK4	33
ssc05165	Human papillomavirus infection	55/925	328/8886	0.000218612	0.00388782	0.00254361	PRKACB/MAPK1/PTK2/LLGL1/IFNB1/PPP2R2B/NFX1/KRAS/NOTCH2/DLG3/CTNNB1/ITGA1/PSMC1/COL4A2/PRKCZ/IFNAR1/PPP2R2A/SLA-5/FZD6/EP300/STAT1/CREB1/CHUK/ATP6V1D/TERT/ATP6V0B/TADA3/TCF7L2/PARD6G/JAK1/PTGER4/PPP2R5B/RBL1/AKT2/CASP8/GSK3B/ITGB1/RAF1/ATP6V1B2/SLC9A3R1/GNAS/ATP6V1A/ITGAV/WNT10A/PPP2R5D/MX1/PXN/CREB3/ITGB8/FOXO1/NFKB1/LAMB1/ATP6AP1/EIF2AK2/COL1A2	55
ssc00600	Sphingolipid metabolism	15/925	53/8886	0.000227288	0.00388782	0.00254361	B4GALT5/NEU3/CERS2/GLB1/KDSR/SPTLC1/PLPP1/PSAP/SPTLC3/SGPL1/SGPP1/NEU1/HEXB/GALC/SMPD1	15
ssc05010	Alzheimer disease	62/925	384/8886	0.000261546	0.00411884	0.00269476	PSMD11/MAPK1/KIF5B/SLC39A6/KRAS/CTNNB1/UQCRC2/PSMC1/NDUFV1/ITPR1/IRS2/PSMB2/FZD6/CHUK/CASP7/FRAT2/SLC39A1/PPP3CB/BACE1/ATF6/SLC25A6/CAPN2/PSMD1/ATP5MC3/SLC39A11/APH1A/IRS1/AKT2/NDUFS4/CASP8/GSK3B/BECN1/ATG13/MME/PPP3CC/RAF1/NRBF2/ARAF/PSMA4/ATP2A2/WNT10A/IDE/SDHA/NDUFS2/TUBB/PPP3R1/COX5A/PSMD2/ATP5F1A/LRP5/NFKB1/ATP2A3/GNAQ/APP/ITPR2/NCSTN/EIF2AK2/APBB1/UQCRC1/ATG14/MAPT/SLC39A9	62
ssc05170	Human immunodeficiency virus 1 infection	40/925	219/8886	0.000266141	0.00411884	0.00269476	MAPK1/PTK2/IFNB1/TAPBP/KRAS/PAK2/NFATC3/SAMHD1/AP1M2/GNB4/ITPR1/GNAI3/SLA-5/GNG4/CHUK/PPP3CB/AP1G1/RAC1/AKT2/DDB1/PRKCA/CASP8/AP1G2/BTRC/GNB5/PPP3CC/RAF1/CUL4B/PAK3/FOS/GNG8/LIMK2/PPP3R1/PXN/AP1S1/NFKB1/FBXW11/GNAQ/ITPR2/IRAK4	40
ssc00410	beta-Alanine metabolism	11/925	33/8886	0.000327487	0.00483788	0.00316519	ALDH2/HADHA/ALDH7A1/DPYD/ACADS/ABAT/ACOX3/EHHADH/ALDH6A1/ALDH9A1/CNDP1	11
ssc04120	Ubiquitin mediated proteolysis	29/925	144/8886	0.00034821	0.00492035	0.00321915	UBE2D3/UBE2A/UBE2Q1/UBE4A/CBL/UBE2L6/UBE2H/MGRN1/UBE2D2/BRCA1/UBA6/UBOX5/BIRC3/ANAPC7/RHOBTB2/DDB1/WWP2/BTRC/UBA1/CUL4B/TRIM32/FBXW8/MID1/FBXW11/UBE2G1/CBLB/COP1/PML/KLHL9	29
ssc04919	Thyroid hormone signaling pathway	25/925	120/8886	0.000514035	0.00696089	0.00455417	PRKACB/MAPK1/MED13/ACTG1/KRAS/NOTCH2/CTNNB1/ATP1B1/EP300/STAT1/RXRB/AKT2/PRKCA/GSK3B/PFKM/NCOA3/RAF1/ATP2A2/ITGAV/MYC/NCOA2/FOXO1/ATP2A3/MED1/PLCD1	25
ssc04922	Glucagon signaling pathway	22/925	101/8886	0.000578671	0.00752273	0.00492175	CAMK2G/PRKACB/PDHB/ITPR1/EP300/CREB1/G6PC3/PPP4R3B/PPP3CB/PRMT1/AKT2/PRKAB1/PFKM/PPP3CC/GNAS/PPP3R1/CREB3/CPT1A/FOXO1/GNAQ/PYGB/ITPR2	22
ssc05205	Proteoglycans in cancer	37/925	206/8886	0.000622071	0.00777588	0.00508738	CAMK2G/PRKACB/PDCD4/MAPK1/PPP1CB/PTK2/ACTG1/KRAS/RDX/CTNNB1/PPP1R12A/CBL/ITPR1/FZD6/PPP1CC/FRS2/STAT3/FGF2/RAC1/MSN/AKT2/PRKCA/ITGB1/RAF1/ELK1/ARAF/ITGAV/WNT10A/MYC/ROCK1/PXN/EZR/TWIST1/CAV1/CAV2/ITPR2/COL1A2	37
ssc05231	Choline metabolism in cancer	21/925	96/8886	0.000721152	0.00868054	0.00567925	SP1/SLC44A5/MAPK1/KRAS/DGKB/PCYT1A/DGKQ/PLPP1/RAC1/SLC44A3/AKT2/PRKCA/CHPT1/RAF1/DGKH/FOS/PLD1/WASF3/PIP5K1B/SLC44A2/PDGFC	21
ssc04012	ErbB signaling pathway	19/925	84/8886	0.000827545	0.00960543	0.00628436	CAMK2G/MAPK1/PTK2/KRAS/PAK2/TGFA/CBL/NCK2/AKT2/PRKCA/GSK3B/STAT5A/RAF1/ELK1/ARAF/PAK3/MYC/AREG/CBLB	19
ssc04659	Th17 cell differentiation	23/925	111/8886	0.000916671	0.010273	0.00672114	MAPK1/RUNX1/TGFBR2/IL4R/IL1RAP/NFATC3/IL1R1/TGFBR1/SMAD4/STAT1/CHUK/PPP3CB/JAK1/STAT3/RXRB/SLA-DMA/STAT5A/HSP90AB1/IL27RA/PPP3CC/FOS/PPP3R1/NFKB1	23
ssc04360	Axon guidance	33/925	182/8886	0.0010139	0.0109839	0.00718625	CAMK2G/MAPK1/PTK2/NEO1/EPHB4/KRAS/PAK2/LRIG2/NFATC3/ABLIM3/PRKCZ/GNAI3/EFNA5/PPP3CB/PARD6G/NCK2/SEMA3F/RAC1/PRKCA/GSK3B/ITGB1/PPP3CC/SEMA3E/SEMA4G/RAF1/UNC5B/PAK3/MYL5/BMPR2/UNC5A/LIMK2/ROCK1/PPP3R1	33
ssc00640	Propanoate metabolism	10/925	32/8886	0.00108054	0.0110494	0.00722908	HADHA/ACADS/ABAT/ACOX3/PCCA/ACSS2/SUCLG2/EHHADH/PCCB/ALDH6A1	10
ssc00620	Pyruvate metabolism	12/925	43/8886	0.00108794	0.0110494	0.00722908	ALDH2/PKLR/PDHB/MDH2/ALDH7A1/ME2/ME3/ACAT1/ACSS2/ALDH9A1/DLAT/LDHD	12
ssc04921	Oxytocin signaling pathway	28/925	148/8886	0.00122303	0.012045	0.00788042	CAMK2G/PRKACB/MAPK1/PPP1CB/ACTG1/KRAS/NFATC3/PPP1R12A/ITPR1/GNAI3/PPP1CC/PPP3CB/CAMKK2/KCNJ5/PRKCA/PRKAB1/CACNA2D1/PPP3CC/RAF1/ELK1/GUCY1B1/GNAS/FOS/ROCK1/PPP3R1/EEF2K/GNAQ/ITPR2	28
ssc04510	Focal adhesion	35/925	200/8886	0.00138782	0.0132659	0.00867926	MAPK1/PPP1CB/PTK2/ACTG1/PAK2/CTNNB1/ITGA1/PPP1R12A/COL4A2/PPP1CC/DOCK1/PARVA/ARHGAP35/CAPN2/RAC1/BIRC3/AKT2/PRKCA/GSK3B/ITGB1/RAP1B/RAF1/ELK1/PAK3/ITGAV/MYL5/ROCK1/PXN/ITGB8/CAV1/CAV2/PIP5K1B/LAMB1/COL1A2/PDGFC	35
ssc04933	AGE-RAGE signaling pathway in diabetic complications	21/925	101/8886	0.0014372	0.0133454	0.00873127	MAPK1/TGFBR2/COL3A1/KRAS/EGR1/TGFBR1/COL4A2/PRKCZ/SMAD4/STAT1/PRKCD/STAT3/RAC1/AKT2/PRKCA/STAT5A/VCAM1/FOXO1/NFKB1/PLCD1/COL1A2	21
ssc04210	Apoptosis	26/925	136/8886	0.00153978	0.0139008	0.00909458	CTSC/MAPK1/PTPN13/ACTG1/KRAS/PARP4/BCL2L11/ITPR1/SPTAN1/CHUK/CASP7/CTSB/PARP1/CAPN2/DAB2IP/BIRC3/AKT2/CASP8/RAF1/PARP2/FOS/HTRA2/MCL1/NFKB1/TNFSF10/ITPR2	26
ssc05210	Colorectal cancer	19/925	89/8886	0.00172063	0.0151136	0.00988809	MAPK1/TGFBR2/KRAS/MSH2/CTNNB1/BCL2L11/TGFA/TGFBR1/POLK/SMAD4/TCF7L2/RAC1/AKT2/GSK3B/RAF1/ARAF/FOS/MYC/AREG	19
ssc00513	Various types of N-glycan biosynthesis	11/925	40/8886	0.00198148	0.0164014	0.0107306	STT3B/TUSC3/MAN1A2/MAN1C1/FUT8/DDOST/ALG11/MAN2A1/ST3GAL3/B4GALT1/HEXB	11
ssc00020	Citrate cycle (TCA cycle)	9/925	29/8886	0.00201616	0.0164014	0.0107306	PDHB/MDH2/DLST/ACO1/SUCLG2/IDH3A/SDHA/ACLY/DLAT	9
ssc05100	Bacterial invasion of epithelial cells	17/925	77/8886	0.00201863	0.0164014	0.0107306	ACTR3/PTK2/ARHGAP10/ACTG1/ACTR2/CTNNB1/CBL/DOCK1/RAC1/ITGB1/ARPC5/WASL/PXN/CAV1/CAV2/DNM1/CDH1	17
ssc04071	Sphingolipid signaling pathway	23/925	118/8886	0.00215973	0.0171198	0.0112006	MAPK1/PPP2R2B/KRAS/PRKCZ/GNAI3/PPP2R2A/CERS2/SPTLC1/RAC1/PPP2R5B/GNA12/AKT2/PRKCA/SPTLC3/RAF1/SGPL1/SGPP1/PLD1/PPP2R5D/ROCK1/NFKB1/GNAQ/SMPD1	23
ssc05022	Pathways of neurodegeneration - multiple diseases	69/925	474/8886	0.00224756	0.0173918	0.0113786	CAMK2G/PSMD11/MAPK1/KIF5B/DCTN1/PRNP/ATXN1/KRAS/CTNNB1/UQCRC2/PSMC1/NDUFV1/ACTR10/ACTR1B/UBE2L6/ITPR1/FIG4/GPX1/PSMB2/FZD6/CASP7/FRAT2/PPP3CB/ATF6/SLC25A6/CAPN2/PSMD1/ATP5MC3/RAC1/GPX3/DCTN2/NDUFS4/PRKCA/CASP8/GSK3B/BECN1/LRRK2/ATG13/PPP3CC/RAF1/NRBF2/ARAF/UBA1/PSMA4/ATP2A2/WNT10A/SDHA/NDUFS2/TUBB/CAT/PPP3R1/COX5A/HTRA2/PSMD2/ATP5F1A/LRP5/NFKB1/MAP3K10/ATP2A3/UBE2G1/GNAQ/TRAP1/APP/MFN2/ITPR2/ATXN…	69
ssc04730	Long-term depression	14/925	59/8886	0.00240819	0.0182015	0.0119083	MAPK1/KRAS/ITPR1/GNAI3/GNA12/PRKCA/RAF1/ARAF/GRID2/GUCY1B1/GNAS/LYN/GNAQ/ITPR2	14
ssc05221	Acute myeloid leukemia	15/925	66/8886	0.00269275	0.0198896	0.0130128	MAPK1/RUNX1/KRAS/CHUK/TCF7L2/STAT3/AKT2/STAT5A/RAF1/DUSP6/ARAF/MYC/JUP/NFKB1/PML	15
ssc05160	Hepatitis C	28/925	157/8886	0.00303046	0.0218866	0.0143194	CLDN22/IFIT1/MAPK1/DDX58/IFNB1/PPP2R2B/KRAS/EIF2AK1/YWHAB/CTNNB1/CLDN1/IFNAR1/PPP2R2A/STAT1/CHUK/JAK1/STAT3/YWHAQ/AKT2/CASP8/GSK3B/RAF1/CD81/ARAF/MYC/MX1/NFKB1/EIF2AK2	28
ssc04068	FoxO signaling pathway	24/925	130/8886	0.00368895	0.0255094	0.0166896	MAPK1/SETD7/TGFBR2/KRAS/BCL2L11/TGFBR1/IRS2/EP300/SMAD4/CHUK/G6PC3/PRMT1/FOXO4/STAT3/IRS1/AKT2/PRKAB1/RAF1/ARAF/CAT/FOXO1/FOXG1/TNFSF10/GABARAP	24
ssc04962	Vasopressin-regulated water reabsorption	11/925	43/8886	0.00368906	0.0255094	0.0166896	PRKACB/DCTN1/DYNC1I2/CREB1/DYNC1LI2/DCTN2/RAB5C/GNAS/DYNC1LI1/CREB3/NSF	11
ssc00650	Butanoate metabolism	8/925	26/8886	0.00377738	0.025576	0.0167331	HADHA/ACADS/ACAT1/ABAT/EHHADH/ALDH5A1/OXCT1/BDH1	8
ssc05220	Chronic myeloid leukemia	16/925	75/8886	0.00388938	0.0257969	0.0168777	MAPK1/RUNX1/TGFBR2/KRAS/CBL/TGFBR1/POLK/SMAD4/CHUK/MECOM/AKT2/STAT5A/RAF1/ARAF/MYC/NFKB1	16
ssc04935	Growth hormone synthesis, secretion and action	22/925	117/8886	0.00422221	0.0274444	0.0179555	PRKACB/MAPK1/PTK2/KRAS/ITPR1/GNAI3/IRS2/EP300/STAT1/CREB1/STAT3/IRS1/AKT2/PRKCA/GSK3B/STAT5A/RAF1/GNAS/FOS/CREB3/GNAQ/ITPR2	22
ssc00310	Lysine degradation	14/925	63/8886	0.00457254	0.0291388	0.0190641	ALDH2/SETD7/AASS/HADHA/ALDH7A1/DLST/MECOM/ACAT1/PHYKPL/EHHADH/ASH1L/NSD3/EHMT2/ALDH9A1	14
ssc00564	Glycerophospholipid metabolism	19/925	97/8886	0.0047743	0.0298394	0.0195224	AGPAT1/PLD3/DGKB/PCYT1A/AGPAT5/ETNK2/CDIPT/LPCAT3/GPAM/DGKQ/AGPAT2/PLPP1/ADPRM/CHPT1/DGKH/GPD2/PLD1/SELENOI/LPGAT1	19
ssc01212	Fatty acid metabolism	13/925	57/8886	0.00489301	0.0300043	0.0196304	HSD17B12/ACSL5/HADHA/ACADVL/SCP2/ACADS/ACAT1/ACSL1/ACOX3/EHHADH/HADHB/CPT1A/HSD17B4	13
ssc04625	C-type lectin receptor signaling pathway	20/925	105/8886	0.00534532	0.0321709	0.0210478	MAPK1/KRAS/NFATC3/ITPR1/CYLD/STAT1/CHUK/PPP3CB/PRKCD/EGR3/AKT2/CASP8/MAPKAPK2/PPP3CC/RAF1/PPP3R1/NFKB2/NFKB1/CBLB/ITPR2	20
ssc04114	Oocyte meiosis	22/925	120/8886	0.0057724	0.0341096	0.0223163	CAMK2G/PRKACB/SMC3/MAPK1/PKMYT1/PPP1CB/YWHAB/ITPR1/PPP1CC/PPP3CB/PPP2R5B/ANAPC7/YWHAQ/RPS6KA3/BTRC/PPP3CC/SLK/PPP2R5D/PPP3R1/FBXW11/ITPR2/SMC1A	22
ssc04611	Platelet activation	22/925	121/8886	0.00638319	0.0370453	0.0242369	PRKACB/MAPK1/PPP1CB/ACTG1/COL3A1/PPP1R12A/PRKCZ/ITPR1/GNAI3/PPP1CC/ARHGAP35/AKT2/ITGB1/RAP1B/GUCY1B1/GNAS/LYN/ROCK1/GNAQ/PTGIR/ITPR2/COL1A2	22
ssc04910	Insulin signaling pathway	24/925	136/8886	0.00662929	0.0376139	0.024609	PRKACB/MAPK1/PKLR/PPP1CB/KRAS/CBL/PRKCZ/IRS2/PPP1CC/PRKAR2A/G6PC3/RHOQ/FLOT2/IRS1/AKT2/GSK3B/PRKAB1/RAF1/ELK1/ARAF/FOXO1/CBLB/PYGB/PPP1R3D	24
ssc04146	Peroxisome	17/925	86/8886	0.00671264	0.0376139	0.024609	ACOX2/ACSL5/AGPS/ABCD3/SCP2/ACSL1/ACOX3/EHHADH/PECR/CAT/ABCD4/PEX11A/PEX7/ECI2/NUDT7/EPHX2/HSD17B4	17
ssc04022	cGMP-PKG signaling pathway	28/925	167/8886	0.00731312	0.0397026	0.0259755	MAPK1/PPP1CB/SRF/NFATC3/PPP1R12A/ATP1B1/ITPR1/GNAI3/IRS2/CREB1/PPP1CC/PPP3CB/SLC25A6/MEF2D/GNA12/IRS1/AKT2/SLC8A1/PPP3CC/RAF1/ATP2A2/GUCY1B1/ROCK1/PPP3R1/CREB3/ATP2A3/GNAQ/ITPR2	28
ssc04918	Thyroid hormone synthesis	15/925	73/8886	0.00732972	0.0397026	0.0259755	PRKACB/IYD/CANX/ATP1B1/ITPR1/GPX1/CREB1/GSR/LRP2/GPX3/PRKCA/GNAS/CREB3/GNAQ/ITPR2	15
ssc04926	Relaxin signaling pathway	23/925	130/8886	0.00752422	0.040088	0.0262276	PRKACB/MAPK1/TGFBR2/COL3A1/KRAS/GNB4/TGFBR1/COL4A2/PRKCZ/GNAI3/GNG4/CREB1/AKT2/PRKCA/RXFP4/GNB5/RAF1/GNAS/FOS/GNG8/CREB3/NFKB1/COL1A2	23
ssc05017	Spinocerebellar ataxia	25/925	146/8886	0.0083543	0.0435371	0.0284842	SP1/PSMD11/ATXN1/ATXN10/PSMC1/ITPR1/PSMB2/TWNK/OPA1/SLC25A6/PSMD1/AKT2/PRKCA/BECN1/ATG13/AFG3L2/NRBF2/PSMA4/ATP2A2/PSMD2/ATP2A3/GNAQ/ITPR2/ATXN1L/ATG14	25
ssc04070	Phosphatidylinositol signaling system	18/925	95/8886	0.0084395	0.0435371	0.0284842	PI4K2A/DGKB/MTMR2/PIP4K2A/INPP4A/ITPR1/CDIPT/DGKQ/MTMR3/ITPKB/PRKCA/DGKH/INPP5F/PIP4P1/PIP5K1B/PLCD1/ITPR2/PIK3C2A	18
ssc04218	Cellular senescence	26/925	154/8886	0.00870861	0.0442234	0.0289332	MAPK1/E2F5/PPP1CB/TGFBR2/KRAS/NFATC3/TGFBR1/ITPR1/SLA-5/PPP1CC/PPP3CB/SLC25A6/CAPN2/TRPV4/RBL1/AKT2/BTRC/MAPKAPK2/PPP3CC/RAF1/MYC/PPP3R1/FOXO1/NFKB1/FBXW11/ITPR2	26
ssc00561	Glycerolipid metabolism	13/925	61/8886	0.00889246	0.0444623	0.0290895	ALDH2/AGPAT1/DGKB/ALDH7A1/AGPAT5/GPAM/DGKQ/AGPAT2/PLPP1/LIPG/DGKH/DGAT2/ALDH9A1	13
ssc04931	Insulin resistance	20/925	110/8886	0.00904668	0.044548	0.0291456	PPP1CB/PRKCZ/IRS2/CREB1/PPP1CC/G6PC3/PRKCD/STAT3/IRS1/AKT2/RPS6KA3/GSK3B/PRKAB1/SLC27A1/CREB3/CPT1A/FOXO1/NFKB1/PYGB/PPP1R3D	20
ssc04216	Ferroptosis	10/925	42/8886	0.00945514	0.0447688	0.02929	PCBP2/PRNP/PCBP1/ACSL5/SLC7A11/LPCAT3/ATG5/GSS/ACSL1/FTL	10
ssc05166	Human T-cell leukemia virus 1 infection	35/925	225/8886	0.00974245	0.0447688	0.02929	TCF3/PRKACB/MAPK1/ELK4/CANX/TGFBR2/BUB1B/KRAS/EGR1/SRF/NFATC3/IL1R1/TGFBR1/SLA-5/EP300/SMAD4/CREB1/CHUK/PPP3CB/TERT/JAK1/SLC25A6/SLA-DMA/ANAPC7/AKT2/MAP3K3/STAT5A/PPP3CC/ELK1/FOS/MYC/PPP3R1/CREB3/NFKB2/NFKB1	35
ssc05216	Thyroid cancer	9/925	36/8886	0.00976033	0.0447688	0.02929	MAPK1/KRAS/CTNNB1/POLK/TCF7L2/TPM3/RXRB/MYC/CDH1	9
ssc05164	Influenza A	27/925	163/8886	0.00978026	0.0447688	0.02929	MAPK1/DDX58/NUP98/IFNB1/ACTG1/IFNAR1/EP300/STAT1/CHUK/HNRNPUL1/JAK1/SLC25A6/CALCOCO2/IFIH1/SLA-DMA/AKT2/PRKCA/CASP8/RAF1/KPNA6/MX1/TRIM25/NFKB1/TNFSF10/EIF2AK2/PML/IRAK4	27
ssc05225	Hepatocellular carcinoma	27/925	163/8886	0.00978026	0.0447688	0.02929	MAPK1/TGFBR2/ACTG1/KRAS/ACTL6A/CTNNB1/TGFA/TGFBR1/POLK/FZD6/SMAD4/FRAT2/TERT/TCF7L2/AKT2/PRKCA/GSK3B/SMARCC1/SMARCA2/RAF1/ELK1/ARAF/SMARCB1/WNT10A/MYC/LRP5/SMARCD3	27
ssc03420	Nucleotide excision repair	10/925	43/8886	0.0112024	0.050209	0.0328493	RFC1/RAD23A/MNAT1/DDB1/GTF2H1/RFC4/CUL4B/ERCC4/RFC5/ERCC6	10
ssc04140	Autophagy - animal	24/925	142/8886	0.0112777	0.050209	0.0328493	PRKACB/MAPK1/KRAS/STX17/ITPR1/LAMP2/IRS2/CTSB/ATG5/PRKCD/MTMR3/CAMKK2/RRAGB/IRS1/AKT2/BECN1/ATG13/RAF1/NRBF2/ATG4C/LAMP1/SH3GLB1/GABARAP/ATG14	24
ssc04530	Tight junction	27/925	165/8886	0.0114465	0.0502717	0.0328903	CLDN22/PRKACB/BVES/ACTR3/RUNX1/LLGL1/MYH14/PPP2R2B/ACTG1/AMOTL2/ACTR2/DLG3/F11R/RDX/PRKCZ/CLDN1/SYNPO/PPP2R2A/PARD6G/RAC1/MSN/PRKAB1/ITGB1/ARPC5/SLC9A3R1/ROCK1/EZR	27
ssc03015	mRNA surveillance pathway	17/925	91/8886	0.0118326	0.0507244	0.0331865	CASC3/PPP1CB/PPP2R2B/PELO/PPP2R2A/DDX19B/NCBP2/PPP1CC/PABPC1/CPSF7/DAZAP1/PPP2R5B/PPP2R5D/ETF1/RNGTT/CPSF6/GSPT1	17
ssc05223	Non-small cell lung cancer	14/925	70/8886	0.0119301	0.0507244	0.0331865	EML4/MAPK1/KIF5B/KRAS/TGFA/FHIT/POLK/STAT3/RXRB/AKT2/PRKCA/STAT5A/RAF1/ARAF	14
ssc04662	B cell receptor signaling pathway	15/925	77/8886	0.0120178	0.0507244	0.0331865	MAPK1/KRAS/NFATC3/CHUK/PPP3CB/RAC1/AKT2/GSK3B/PPP3CC/RAF1/CD81/LYN/FOS/PPP3R1/NFKB1	15
ssc05135	Yersinia infection	24/925	143/8886	0.0122611	0.0510879	0.0334243	MAPK1/ACTR3/PTK2/IFNB1/ACTG1/ACTR2/NFATC3/CHUK/DOCK1/SKAP2/RAC1/AKT2/RPS6KA3/GSK3B/ITGB1/ARPC5/FOS/WASL/ROCK1/PXN/NFKB1/GNAQ/PIP5K1B/IRAK4	24
ssc05415	Diabetic cardiomyopathy	32/925	205/8886	0.0124398	0.0511765	0.0334822	CAMK2G/SP1/PPP1CB/TGFBR2/COL3A1/PDHB/UQCRC2/NDUFV1/TGFBR1/PRKCZ/PPP1CC/GSR/PDK2/PARP1/PRKCD/SLC25A6/ATP5MC3/RAC1/IRS1/AKT2/NDUFS4/PRKCA/GSK3B/ATP2A2/SDHA/NDUFS2/COX5A/ATP5F1A/NFKB1/ATP2A3/UQCRC1/COL1A2	32
ssc04370	VEGF signaling pathway	12/925	57/8886	0.012901	0.0524103	0.0342895	MAPK1/PTK2/KRAS/PPP3CB/RAC1/AKT2/PRKCA/MAPKAPK2/PPP3CC/RAF1/PPP3R1/PXN	12
ssc04520	Adherens junction	14/925	71/8886	0.0134823	0.053453	0.0349717	MAPK1/TGFBR2/ACTG1/CTNNB1/TGFBR1/EP300/SMAD4/TCF7L2/RAC1/WASL/WASF3/CTNND1/YES1/CDH1	14
ssc00532	Glycosaminoglycan biosynthesis - chondroitin sulfate / dermatan sulfate	6/925	20/8886	0.0134866	0.053453	0.0349717	UST/CHST14/CHPF/CSGALNACT2/CHST11/CSGALNACT1	6
ssc04152	AMPK signaling pathway	21/925	122/8886	0.0140093	0.0548558	0.0358895	HNF4A/PPP2R2B/STRADB/RAB10/IRS2/PPP2R2A/CREB1/G6PC3/ADIPOR2/CAMKK2/PPP2R5B/IRS1/AKT2/PRKAB1/PFKM/ELAVL1/PPP2R5D/EEF2K/CREB3/CPT1A/FOXO1	21
ssc01523	Antifolate resistance	8/925	32/8886	0.0145188	0.0557772	0.0364923	GART/ABCG2/ABCC3/CHUK/TYMS/SLC46A1/SLC19A1/NFKB1	8
ssc04666	Fc gamma R-mediated phagocytosis	17/925	93/8886	0.0145879	0.0557772	0.0364923	MAPK1/ACTR3/ACTR2/DOCK1/PRKCD/PLPP1/RAC1/AKT2/PRKCA/RAF1/ARPC5/ASAP3/LYN/PLD1/LIMK2/WASF3/PIP5K1B	17
ssc05213	Endometrial cancer	12/925	58/8886	0.014774	0.055832	0.0365281	MAPK1/KRAS/CTNNB1/POLK/TCF7L2/AKT2/GSK3B/RAF1/ELK1/ARAF/MYC/CDH1	12
ssc03018	RNA degradation	15/925	79/8886	0.0151068	0.0558528	0.0365417	DCP1A/CNOT7/CNOT6/EDC3/PABPC1/CNOT8/MTREX/PFKM/DHX36/XRN2/WDR61/DIS3/HSPA9/PATL1/DIS3L	15
ssc04920	Adipocytokine signaling pathway	14/925	72/8886	0.015186	0.0558528	0.0365417	ACSL5/IRS2/CHUK/G6PC3/ADIPOR2/ACSL1/STAT3/CAMKK2/RXRB/IRS1/AKT2/PRKAB1/CPT1A/NFKB1	14
ssc04380	Osteoclast differentiation	21/925	123/8886	0.0152951	0.0558528	0.0365417	MAPK1/TGFBR2/IFNB1/IL1R1/TGFBR1/IFNAR1/CYLD/STAT1/CREB1/CHUK/PPP3CB/JAK1/FHL2/RAC1/FOSB/AKT2/PPP3CC/FOS/PPP3R1/NFKB2/NFKB1	21
ssc05031	Amphetamine addiction	13/925	67/8886	0.0192222	0.0694133	0.0454137	CAMK2G/PRKACB/PPP1CB/CREB1/PPP1CC/PPP3CB/FOSB/PRKCA/PPP3CC/GNAS/FOS/PPP3R1/CREB3	13
ssc05215	Prostate cancer	17/925	96/8886	0.0196298	0.0701063	0.0458671	MAPK1/KRAS/CTNNB1/TGFA/EP300/CREB1/CHUK/TCF7L2/AKT2/GSK3B/HSP90AB1/RAF1/ARAF/CREB3/FOXO1/NFKB1/PDGFC	17
ssc04211	Longevity regulating pathway	16/925	89/8886	0.0202789	0.0716375	0.0468689	PRKACB/KRAS/IRS2/CREB1/ATG5/ADIPOR2/CAMKK2/IRS1/AKT2/PRKAB1/ATG13/EHMT2/CAT/CREB3/FOXO1/NFKB1	16
ssc00514	Other types of O-glycan biosynthesis	10/925	47/8886	0.0207076	0.0723652	0.047345	GALNT10/GALNT18/XXYLT1/GALNT14/EOGT/GALNT12/GALNT3/ST3GAL3/B4GALT1/GALNT1	10
ssc05211	Renal cell carcinoma	13/925	68/8886	0.0215804	0.0742163	0.0485561	MAPK1/KRAS/PAK2/TGFA/EP300/RAC1/AKT2/RAP1B/RAF1/ARAF/ARNT2/PAK3/EGLN2	13
ssc00900	Terpenoid backbone biosynthesis	6/925	22/8886	0.021694	0.0742163	0.0485561	ZMPSTE24/DHDDS/ICMT/ACAT1/PDSS2/PCYOX1	6
ssc04912	GnRH signaling pathway	16/925	90/8886	0.0223677	0.0757239	0.0495424	CAMK2G/PRKACB/MAPK1/KRAS/EGR1/MAP3K4/ITPR1/PRKCD/PRKCA/MAP3K3/RAF1/ELK1/GNAS/PLD1/GNAQ/ITPR2	16
ssc04724	Glutamatergic synapse	19/925	113/8886	0.0236301	0.0789846	0.0516757	PRKACB/MAPK1/SHANK2/GNB4/ITPR1/GNAI3/GNG4/PPP3CB/PRKCA/GNB5/PPP3CC/GNAS/GNG8/PLD1/PPP3R1/GRIK5/SLC38A2/GNAQ/ITPR2	19
ssc04924	Renin secretion	13/925	69/8886	0.0241479	0.0789846	0.0516757	PRKACB/ITPR1/GNAI3/CREB1/CTSB/PPP3CB/PTGER4/PPP3CC/GUCY1B1/GNAS/PPP3R1/GNAQ/ITPR2	13
ssc04145	Phagosome	23/925	144/8886	0.0241861	0.0789846	0.0516757	CANX/ACTG1/DYNC1I2/C1R/LAMP2/C3/SLA-5/VAMP3/ATP6V1D/ATP6V0B/DYNC1LI2/RAC1/SLA-DMA/RAB5C/ITGB1/ATP6V1B2/DYNC1LI1/ATP6V1A/ITGAV/TUBB/SEC61A1/LAMP1/ATP6AP1	23
ssc03250	Viral life cycle - HIV-1	11/925	55/8886	0.024303	0.0789846	0.0516757	NELFE/MLLT3/NUP153/SAMHD1/EP300/SERINC3/CPSF7/SMARCB1/VPS4B/MX1/CPSF6	11
ssc05203	Viral carcinogenesis	29/925	192/8886	0.025237	0.0812081	0.0531305	PRKACB/MAPK1/KRAS/SRF/YWHAB/PSMC1/C3/SNW1/SLA-5/EP300/CREB1/JAK1/STAT3/RAC1/RBL1/YWHAQ/EGR3/DDB1/CASP8/GTF2H1/STAT5A/MAPKAPK2/SND1/LYN/PXN/CREB3/NFKB2/NFKB1/EIF2AK2	29
ssc04670	Leukocyte transendothelial migration	19/925	114/8886	0.0256953	0.0817553	0.0534885	CLDN22/PTK2/ACTG1/F11R/CTNNB1/GNAI3/CLDN1/ARHGAP35/RAC1/MSN/PRKCA/ITGB1/RAP1B/VCAM1/MYL5/ROCK1/PXN/CTNND1/EZR	19
ssc04916	Melanogenesis	17/925	99/8886	0.0259101	0.0817553	0.0534885	CAMK2G/PRKACB/MAPK1/KRAS/CTNNB1/GNAI3/FZD6/EP300/CREB1/TCF7L2/PRKCA/GSK3B/RAF1/GNAS/WNT10A/CREB3/GNAQ	17
ssc05202	Transcriptional misregulation in cancer	28/925	185/8886	0.0268817	0.0840054	0.0549606	TCF3/PBX1/SP1/ELK4/RUNX1/PTK2/TGFBR2/MLLT3/SIX4/MLF1/CDK14/POLK/SMAD1/BMP2K/FUT8/CD86/BIRC3/RXRB/ATF1/DUSP6/ARNT2/MYC/ETV6/LMO2/JUP/FOXO1/NFKB1/PML	28
ssc05012	Parkinson disease	38/925	268/8886	0.0293644	0.0908898	0.0594647	CAMK2G/PRKACB/PSMD11/KIF5B/SLC39A6/UQCRC2/PSMC1/NDUFV1/UBE2L6/ITPR1/GNAI3/PSMB2/SLC39A1/ATF6/SLC25A6/PSMD1/ATP5MC3/SLC39A11/DUSP1/NDUFS4/LRRK2/UBA1/PSMA4/GNAS/SDHA/NDUFS2/TUBB/COX5A/HTRA2/PSMD2/ATP5F1A/UBE2G1/TRAP1/MFN2/ITPR2/UQCRC1/MAPT/SLC39A9	38
ssc00562	Inositol phosphate metabolism	13/925	71/8886	0.0299496	0.0918265	0.0600776	PI4K2A/MTMR2/PIP4K2A/INPP4A/FIG4/CDIPT/MTMR3/ITPKB/INPP5F/ALDH6A1/PIP5K1B/PLCD1/PIK3C2A	13
ssc04961	Endocrine and other factor-regulated calcium reabsorption	10/925	50/8886	0.0309586	0.0940333	0.0615214	PRKACB/AP2A1/ATP1B1/VDR/PRKCA/SLC8A1/GNAS/GNAQ/AP2M1/DNM1	10
ssc00531	Glycosaminoglycan degradation	5/925	18/8886	0.0327396	0.0985218	0.064458	GLB1/GNS/GUSB/ARSB/HEXB	5
ssc04151	PI3K-Akt signaling pathway	47/925	347/8886	0.0348097	0.103483	0.067704	MAPK1/PTK2/IFNB1/PPP2R2B/IL4R/KRAS/YWHAB/ITGA1/BCL2L11/GNB4/TGFA/COL4A2/IFNAR1/PPP2R2A/GNG4/CREB1/CHUK/BRCA1/EFNA5/G6PC3/JAK1/FGF2/RAC1/PPP2R5B/YWHAQ/IRS1/AKT2/PRKCA/GSK3B/ITGB1/HSP90AB1/GNB5/RAF1/ITGAV/MYC/GNG8/PRLR/PPP2R5D/CREB3/MCL1/AREG/ITGB8/NFKB1/LAMB1/CHRM2/COL1A2/PDGFC	47
ssc05235	PD-L1 expression and PD-1 checkpoint pathway in cancer	16/925	95/8886	0.0353247	0.103483	0.067704	EML4/MAPK1/KRAS/NFATC3/STAT1/CHUK/PPP3CB/JAK1/STAT3/AKT2/MAP3K3/PPP3CC/RAF1/FOS/PPP3R1/NFKB1	16
ssc04726	Serotonergic synapse	19/925	118/8886	0.0353435	0.103483	0.067704	PRKACB/MAPK1/KRAS/GNB4/ITPR1/GNAI3/GNG4/KCND2/DUSP1/KCNJ5/PRKCA/GNB5/RAF1/ARAF/GNAS/GNG8/GNAQ/APP/ITPR2	19
ssc00630	Glyoxylate and dicarboxylate metabolism	7/925	31/8886	0.0367248	0.106568	0.069722	MDH2/ACAT1/PCCA/ACO1/ACSS2/PCCB/CAT	7
ssc04725	Cholinergic synapse	18/925	113/8886	0.043606	0.124554	0.0814893	CAMK2G/PRKACB/MAPK1/KRAS/GNB4/ITPR1/GNAI3/GNG4/CREB1/AKT2/PRKCA/GNB5/FOS/GNG8/CREB3/GNAQ/CHRM2/ITPR2	18
ssc00270	Cysteine and methionine metabolism	10/925	53/8886	0.044347	0.124554	0.0814893	AHCYL1/MDH2/MTR/AHCYL2/MAT2B/GSS/KYAT3/PSAT1/GOT2/DNMT1	10
ssc03050	Proteasome	9/925	46/8886	0.0448332	0.124554	0.0814893	PSMD11/PSMB9/PSMC1/PSMB2/PSMF1/PSMD1/PSMA4/PSMB8/PSMD2	9
ssc04261	Adrenergic signaling in cardiomyocytes	22/925	145/8886	0.0448393	0.124554	0.0814893	CAMK2G/PRKACB/MAPK1/PPP1CB/PPP2R2B/ATP1B1/GNAI3/PPP2R2A/CREB1/PPP1CC/TPM3/PPP2R5B/AKT2/PRKCA/SLC8A1/CACNA2D1/ATP2A2/GNAS/PPP2R5D/CREB3/ATP2A3/GNAQ	22
ssc05224	Breast cancer	22/925	145/8886	0.0448393	0.124554	0.0814893	SP1/MAPK1/KRAS/NOTCH2/CTNNB1/BRCA2/POLK/FZD6/FRAT2/BRCA1/TCF7L2/FGF2/AKT2/GSK3B/NCOA3/RAF1/ARAF/WNT10A/FOS/MYC/LRP5/NFKB2	22
ssc00563	Glycosylphosphatidylinositol (GPI)-anchor biosynthesis	6/925	26/8886	0.0468817	0.129123	0.0844791	PIGV/PIGS/GPLD1/PIGG/PIGT/PIGM	6
ssc04371	Apelin signaling pathway	21/925	138/8886	0.0478408	0.130658	0.0854828	PRKACB/MAPK1/KRAS/EGR1/GNB4/TGFBR1/ITPR1/GNAI3/GNG4/SMAD4/MEF2D/AKT2/BECN1/PRKAB1/GNB5/SLC8A1/RAF1/GNG8/GNAQ/ITPR2/CDH1	21
ssc05412	Arrhythmogenic right ventricular cardiomyopathy	13/925	76/8886	0.0487624	0.131423	0.0859834	ACTG1/CTNNB1/ITGA1/DSG2/TCF7L2/ITGB1/SLC8A1/CACNA2D1/ATP2A2/ITGAV/ITGB8/JUP/ATP2A3	13
ssc04713	Circadian entrainment	16/925	99/8886	0.0490819	0.131423	0.0859834	CAMK2G/PRKACB/MAPK1/GNB4/ITPR1/GNAI3/GNG4/CREB1/KCNJ5/PRKCA/GNB5/GUCY1B1/GNAS/FOS/GNG8/GNAQ	16
ssc04978	Mineral absorption	10/925	54/8886	0.0495661	0.131423	0.0859834	STEAP2/STEAP1/ATP7A/ATP1B1/VDR/FTL/SLC8A1/SLC31A1/SLC46A1/CYBRD1	10
ssc03013	Nucleocytoplasmic transport	17/925	107/8886	0.0499214	0.131423	0.0859834	CASC3/NUP98/NUP153/NUP93/NUP160/DDX19B/NCBP2/EEF1A1/THOC3/NUP37/IPO7/KPNA6/NUP133/IPO5/NUP107/NDC1/IPO8	17
ssc00380	Tryptophan metabolism	9/925	47/8886	0.0505472	0.131423	0.0859834	ALDH2/HADHA/ALDH7A1/DLST/ACAT1/KYAT3/EHHADH/CAT/ALDH9A1	9
ssc00565	Ether lipid metabolism	9/925	47/8886	0.0505472	0.131423	0.0859834	PLD3/ENPP2/AGPS/PAFAH2/PAFAH1B2/PLPP1/CHPT1/PLD1/SELENOI	9
ssc05142	Chagas disease	17/925	108/8886	0.0537612	0.13867	0.0907249	MAPK1/TGFBR2/IFNB1/PPP2R2B/TGFBR1/GNAI3/C3/PPP2R2A/CHUK/AKT2/GNA14/CASP8/GNAS/FOS/NFKB1/GNAQ/IRAK4	17
ssc04936	Alcoholic liver disease	21/925	140/8886	0.0544595	0.139365	0.0911796	ALDH2/TAB3/IFNB1/CTNNB1/C3/ALDH7A1/ACADVL/CHUK/TCF7L2/ADIPOR2/CAMKK2/ACOX3/AKT2/CASP8/GSK3B/PRKAB1/ALDH9A1/CPT1A/FOXO1/NFKB1/IRAK4	21
ssc04217	Necroptosis	23/925	157/8886	0.0572417	0.144297	0.0944067	CAMK2G/FAF1/IFNB1/CHMP5/IFNAR1/CHMP7/CYLD/STAT1/PARP1/JAK1/SLC25A6/CAPN2/STAT3/BIRC3/FTL/CASP8/STAT5A/HSP90AB1/VPS4B/PYGB/TNFSF10/EIF2AK2/SMPD1	23
ssc05226	Gastric cancer	22/925	149/8886	0.0576736	0.144297	0.0944067	MAPK1/TGFBR2/KRAS/CTNNB1/TGFBR1/POLK/FZD6/SMAD4/FRAT2/TERT/TCF7L2/FGF2/RXRB/AKT2/GSK3B/RAF1/ARAF/WNT10A/MYC/JUP/LRP5/CDH1	22
ssc01521	EGFR tyrosine kinase inhibitor resistance	13/925	78/8886	0.0581748	0.144297	0.0944067	MAPK1/KRAS/BCL2L11/TGFA/JAK1/STAT3/FGF2/AKT2/PRKCA/GSK3B/RAF1/ARAF/PDGFC	13
ssc04915	Estrogen signaling pathway	20/925	133/8886	0.0582049	0.144297	0.0944067	SP1/PRKACB/MAPK1/KRAS/TGFA/ITPR1/GNAI3/CREB1/PRKCD/KCNJ5/AKT2/HSP90AB1/NCOA3/RAF1/GNAS/FOS/CREB3/NCOA2/GNAQ/ITPR2	20
ssc04062	Chemokine signaling pathway	26/925	182/8886	0.058607	0.144297	0.0944067	PRKACB/MAPK1/PTK2/KRAS/CX3CL1/GNB4/PRKCZ/GNAI3/GNG4/STAT1/CHUK/PRKCD/STAT3/RAC1/AKT2/GSK3B/RAP1B/GNB5/RAF1/LYN/GNG8/ROCK1/PXN/GSK3A/NFKB1/GNAQ	26
ssc04137	Mitophagy - animal	12/925	71/8886	0.0613571	0.149933	0.0980937	SP1/TAX1BP1/KRAS/TBC1D15/USP30/ATG5/CALCOCO2/BECN1/BCL2L13/FUNDC1/MFN2/GABARAP	12
ssc04392	Hippo signaling pathway - multiple species	6/925	28/8886	0.064302	0.155956	0.102035	WTIP/RASSF4/STK3/SAV1/MOB1A/TEAD2	6
ssc00512	Mucin type O-glycan biosynthesis	7/925	35/8886	0.0654937	0.15767	0.103156	B4GALT5/GALNT10/GALNT18/GALNT14/GALNT12/GALNT3/GALNT1	7
ssc01230	Biosynthesis of amino acids	12/925	72/8886	0.066988	0.160082	0.104734	PKLR/RPIA/MTR/MAT2B/ACO1/PSAT1/ALDH18A1/PFKM/GOT2/IDH3A/PYCR1/GPT2	12
ssc00510	N-Glycan biosynthesis	9/925	50/8886	0.0704711	0.167176	0.109375	STT3B/TUSC3/MAN1A2/MAN1C1/FUT8/DDOST/ALG11/MAN2A1/B4GALT1	9
ssc04722	Neurotrophin signaling pathway	18/925	120/8886	0.0710334	0.167289	0.109449	CAMK2G/MAPK1/KRAS/FRS2/PRKCD/RAC1/IRS1/AKT2/RPS6KA3/GSK3B/MAP3K3/RAP1B/MAPKAPK2/RAF1/SH2B3/NFKB1/SORT1/IRAK4	18
ssc04270	Vascular smooth muscle contraction	20/925	137/8886	0.0745614	0.174334	0.114058	PRKACB/MAPK1/PPP1CB/MYH14/PPP1R12A/ITPR1/PPP1CC/PRKCD/CALD1/PRKCH/GNA12/PRKCA/RAF1/ARAF/GUCY1B1/GNAS/ROCK1/GNAQ/PTGIR/ITPR2	20
ssc00330	Arginine and proline metabolism	9/925	51/8886	0.0780603	0.180077	0.117816	ALDH2/LAP3/ALDH7A1/ODC1/ALDH18A1/GOT2/PYCR1/ALDH9A1/CNDP1	9
ssc05162	Measles	21/925	146/8886	0.0781411	0.180077	0.117816	DDX58/IFNB1/EIF2AK1/RACK1/IFNAR1/STAT1/CHUK/JAK1/STAT3/IFIH1/MSN/AKT2/CASP8/GSK3B/STAT5A/FOS/MX1/NFKB1/CBLB/EIF2AK2/IRAK4	21
ssc04971	Gastric acid secretion	12/925	74/8886	0.0792341	0.180077	0.117816	CAMK2G/PRKACB/SLC4A2/ACTG1/ATP1B1/ITPR1/GNAI3/PRKCA/GNAS/EZR/GNAQ/ITPR2	12
ssc05133	Pertussis	12/925	74/8886	0.0792341	0.180077	0.117816	MAPK1/C1R/SERPING1/GNAI3/C3/CASP7/ITGB1/FOS/NFKB1/C4BPA/C4BPA/IRAK4	12
ssc04110	Cell cycle	18/925	124/8886	0.0910346	0.20546	0.134422	SMC3/E2F5/TTK/PKMYT1/BUB1B/YWHAB/MCM6/ORC5/EP300/SMAD4/RBL1/ANAPC7/YWHAQ/GSK3B/STAG1/STAG2/MYC/SMC1A	18
ssc04660	T cell receptor signaling pathway	16/925	108/8886	0.0927883	0.207974	0.136067	MAPK1/KRAS/PAK2/NFATC3/CHUK/PPP3CB/NCK2/AKT2/GSK3B/PPP3CC/RAF1/PAK3/FOS/PPP3R1/NFKB1/CBLB	16
ssc05417	Lipid and atherosclerosis	29/925	217/8886	0.0947231	0.210856	0.137953	CAMK2G/MAPK1/PTK2/MIB1/IFNB1/KRAS/NFATC3/ITPR1/CHUK/CASP7/PPP3CB/ATF6/STAT3/RAC1/RXRB/AKT2/PRKCA/CASP8/GSK3B/RAP1B/HSP90AB1/PPP3CC/LYN/FOS/VCAM1/PPP3R1/NFKB1/TNFSF10/IRAK4	29
ssc03040	Spliceosome	18/925	125/8886	0.0965481	0.213023	0.139371	PLRG1/DHX15/PRPF40A/PCBP1/AQR/SNW1/NCBP2/SNRPB2/XAB2/DDX23/THOC3/HNRNPM/SLU7/SNRNP200/SNU13/DHX8/WBP11/CHERP	18
ssc00053	Ascorbate and aldarate metabolism	5/925	24/8886	0.0970075	0.213023	0.139371	ALDH2/UGDH/ALDH7A1/GUSB/ALDH9A1	5
ssc04310	Wnt signaling pathway	23/925	167/8886	0.0985282	0.21322	0.1395	CAMK2G/PRKACB/NFATC3/CTNNB1/INVS/FZD6/EP300/SMAD4/FRAT2/PPP3CB/TCF7L2/RAC1/PRKCA/GSK3B/SFRP4/BTRC/VANGL1/PPP3CC/WNT10A/MYC/PPP3R1/LRP5/FBXW11	23
ssc05152	Tuberculosis	25/925	184/8886	0.0991265	0.21322	0.1395	CAMK2G/MAPK1/IFNB1/LAMP2/C3/EP300/STAT1/CREB1/PPP3CB/ATP6V0B/JAK1/VDR/SLA-DMA/AKT2/RAB5C/CASP8/PPP3CC/RAF1/RFXAP/PPP3R1/HSPA9/LAMP1/NFKB1/ATP6AP1/IRAK4	25
ssc01522	Endocrine resistance	14/925	93/8886	0.100187	0.21322	0.1395	SP1/PRKACB/MAPK1/PTK2/KRAS/NOTCH2/AKT2/NCOA3/RAF1/ARAF/GNAS/FOS/MED1/CARM1	14
ssc04658	Th1 and Th2 cell differentiation	14/925	93/8886	0.100187	0.21322	0.1395	MAPK1/IL4R/NOTCH2/NFATC3/STAT1/CHUK/PPP3CB/JAK1/SLA-DMA/STAT5A/PPP3CC/FOS/PPP3R1/NFKB1	14
ssc04540	Gap junction	13/925	85/8886	0.100378	0.21322	0.1395	PRKACB/MAPK1/KRAS/ITPR1/GNAI3/PRKCA/RAF1/GUCY1B1/GNAS/TUBB/GNAQ/ITPR2/PDGFC	13
ssc01240	Biosynthesis of cofactors	20/925	143/8886	0.104456	0.220444	0.144225	MTHFD1L/CPOX/ALDH2/COX10/AK7/UGDH/NME7/COX15/MAT2B/CMPK2/GSS/PSAT1/GUSB/FECH/RFK/COQ5/NMNAT2/NMNAT1/CTPS2/UMPS	20
ssc00010	Glycolysis / Gluconeogenesis	10/925	62/8886	0.106002	0.220839	0.144484	ALDH2/PKLR/ADPGK/PDHB/ALDH7A1/G6PC3/ACSS2/PFKM/ALDH9A1/DLAT	10
ssc04927	Cortisol synthesis and secretion	10/925	62/8886	0.106002	0.220839	0.144484	PBX1/SP1/PRKACB/ITPR1/CREB1/GNAS/NCEH1/CREB3/GNAQ/ITPR2	10
ssc04350	TGF-beta signaling pathway	14/925	94/8886	0.10707	0.221641	0.145009	SP1/MAPK1/E2F5/NEO1/TGFBR2/TGFBR1/EP300/SMAD4/SMAD1/RBL1/SMAD7/MYC/BMPR2/ROCK1	14
ssc00511	Other glycan degradation	4/925	18/8886	0.109797	0.223026	0.145915	NEU3/GLB1/NEU1/HEXB	4
ssc00670	One carbon pool by folate	4/925	18/8886	0.109797	0.223026	0.145915	MTHFD1L/GART/MTR/TYMS	4
ssc01210	2-Oxocarboxylic acid metabolism	4/925	18/8886	0.109797	0.223026	0.145915	ACO1/GOT2/IDH3A/GPT2	4
ssc05020	Prion disease	35/925	273/8886	0.112385	0.225829	0.147749	PRKACB/PSMD11/MAPK1/KIF5B/PRNP/EGR1/UQCRC2/PSMC1/NDUFV1/ITPR1/STIP1/PSMB2/CREB1/PPP3CB/PRKCD/SLC25A6/PSMD1/ATP5MC3/RAC1/NDUFS4/GSK3B/PPP3CC/PSMA4/SDHA/NDUFS2/TUBB/PPP3R1/COX5A/CREB3/PSMD2/ATP5F1A/CAV1/CAV2/ITPR2/UQCRC1	35
ssc05016	Huntington disease	39/925	308/8886	0.112567	0.225829	0.147749	SP1/AP2A1/PSMD11/KIF5B/DCTN1/POLR2B/UQCRC2/PSMC1/NDUFV1/ACTR10/ACTR1B/ITPR1/GPX1/PSMB2/EP300/CREB1/SLC25A6/PSMD1/ATP5MC3/GPX3/DCTN2/NDUFS4/CASP8/BECN1/ATG13/NRBF2/PSMA4/SDHA/NDUFS2/TUBB/COX5A/CREB3/PSMD2/ATP5F1A/MAP3K10/GNAQ/AP2M1/UQCRC1/ATG14	39
ssc04917	Prolactin signaling pathway	11/925	71/8886	0.115664	0.230618	0.150882	MAPK1/KRAS/STAT1/STAT3/AKT2/GSK3B/STAT5A/RAF1/FOS/PRLR/NFKB1	11
ssc04974	Protein digestion and absorption	15/925	104/8886	0.120074	0.237789	0.155574	COL3A1/SLC36A1/COL14A1/COL4A2/ATP1B1/COL5A1/DPP4/PRCP/SLC7A7/COL11A2/SLC8A1/MME/SLC3A1/SLC38A2/COL1A2	15
ssc03020	RNA polymerase	6/925	33/8886	0.122187	0.237789	0.155574	POLR2B/POLR3E/POLR1B/CRCP/POLR3B/POLR1A	6
ssc03410	Base excision repair	6/925	33/8886	0.122187	0.237789	0.155574	PARP4/UNG/PARP1/TDG/NEIL2/PARP2	6
ssc04130	SNARE interactions in vesicular transport	6/925	33/8886	0.122187	0.237789	0.155574	STX17/VAMP3/GOSR1/VAMP1/STX1B/VAMP7	6
ssc04929	GnRH secretion	10/925	64/8886	0.124258	0.239311	0.156569	MAPK1/KRAS/ITPR1/HCN2/KCNJ5/AKT2/PRKCA/RAF1/GNAQ/ITPR2	10
ssc05140	Leishmaniasis	11/925	72/8886	0.124442	0.239311	0.156569	MAPK1/C3/STAT1/JAK1/EEF1A1/SLA-DMA/ITGB1/ELK1/FOS/NFKB1/IRAK4	11

## Sheet: Cluster 4
ID	Description	GeneRatio	BgRatio	pvalue	p.adjust	qvalue	geneID	Count
ssc04714	Thermogenesis	38/314	232/8886	1.0169e-15	2.9185e-13	2.78309e-13	NDUFAF2/COX6C/NDUFB2/NDUFS8/LIPE/MLST8/NDUFS3/COX16/NDUFC1/ATP5ME/COX5B/COX4I1/NDUFS5/RPS6KB2/COX2/UQCR10/COX7A2/CREB3L3/COX3/ATP6/ND4/ND4L/ACTB/NDUFAF5/COX6A2/ND2/ND1/CPT1B/ATP5F1E/NDUFV3/MAPK12/ND3/CYTB/ND6/DPF1/RHEB/HRAS/SMARCE1	38
ssc00190	Oxidative phosphorylation	26/314	137/8886	1.3107e-12	1.88085e-10	1.79358e-10	COX6C/NDUFB2/NDUFS8/NDUFS3/NDUFC1/ATP5ME/TCIRG1/COX5B/COX4I1/NDUFS5/COX2/UQCR10/COX7A2/COX3/ATP6/ND4/ND4L/COX6A2/ND2/ND1/ATP5F1E/NDUFV3/ND3/CYTB/ND6/ATP6V1F	26
ssc05208	Chemical carcinogenesis - reactive oxygen species	31/314	227/8886	7.00385e-11	6.70035e-09	6.38947e-09	ACP1/COX6C/NDUFB2/NDUFS8/NDUFS3/NDUFC1/MAP3K14/COX5B/COX4I1/NDUFS5/CBR1/COX2/MAP2K7/UQCR10/COX7A2/COX3/ATP6/ND4/ND4L/AS3MT/COX6A2/ND2/ND1/ATP5F1E/NDUFV3/MAPK12/ND3/CYTB/ND6/CYBA/HRAS	31
ssc05415	Diabetic cardiomyopathy	27/314	205/8886	2.85055e-09	2.04527e-07	1.95038e-07	COX6C/NDUFB2/NDUFS8/NOS3/NDUFS3/NDUFC1/COX5B/COX4I1/NDUFS5/COX2/UQCR10/COX7A2/COX3/ATP6/ND4/ND4L/COX6A2/ND2/ND1/CPT1B/ATP5F1E/NDUFV3/MAPK12/ND3/CYTB/ND6/CYBA	27
ssc03010	Ribosome	22/314	151/8886	1.36567e-08	7.83893e-07	7.47523e-07	RPL37/FAU/RPS18/RPL27/RPL36AL/RPS3A/MRPS2/RPLP2/RPL22/RPL13/MRPL12/RPS20/RPL19/MRPL17/RPL23/RPS27L/RPL3/RPS28/MRPL27/RPL35/RPL26L1/RPL6	22
ssc05020	Prion disease	30/314	273/8886	2.7157e-08	1.29901e-06	1.23874e-06	COX6C/NDUFB2/NDUFS8/NDUFS3/NDUFC1/COX5B/COX4I1/NDUFS5/PSMB7/COX2/UQCR10/COX7A2/CREB3L3/COX3/ATP6/ND4/ND4L/COX6A2/KLC2/ND2/ND1/ATP5F1E/NDUFV3/MAPK12/ND3/CYTB/ND6/TUBB4A/BAX/CYBA	30
ssc05016	Huntington disease	32/314	308/8886	3.52098e-08	1.4436e-06	1.37662e-06	COX6C/NDUFB2/NDUFS8/NDUFS3/NDUFC1/DNAL4/COX5B/COX4I1/POLR2I/NDUFS5/PSMB7/COX2/MAP2K7/UQCR10/COX7A2/CREB3L3/COX3/ATP6/ND4/ND4L/PIK3R4/COX6A2/KLC2/ND2/ND1/ATP5F1E/NDUFV3/ND3/CYTB/ND6/TUBB4A/BAX	32
ssc05012	Parkinson disease	29/314	268/8886	6.60001e-08	2.36775e-06	2.2579e-06	COX6C/NDUFB2/NDUFS8/NDUFS3/NDUFC1/MFN1/COX5B/COX4I1/NDUFS5/PSMB7/COX2/UQCR10/UBE2J2/COX7A2/COX3/ATP6/ND4/ND4L/COX6A2/KLC2/ND2/ND1/ATP5F1E/NDUFV3/ND3/CYTB/ND6/TUBB4A/BAX	29
ssc05014	Amyotrophic lateral sclerosis	34/314	364/8886	1.76662e-07	5.63357e-06	5.37219e-06	CCS/COX6C/NDUFB2/NDUFS8/NDUFS3/NDUFC1/DNAL4/COX5B/COX4I1/NDUFS5/PSMB7/COX2/UQCR10/COX7A2/COX3/ATP6/ND4/ND4L/ACTB/PIK3R4/HDAC6/COX6A2/KLC2/ND2/ND1/CHCHD10/ATP5F1E/NDUFV3/MAPK12/ND3/CYTB/ND6/TUBB4A/BAX	34
ssc05022	Pathways of neurodegeneration - multiple diseases	37/314	474/8886	4.11863e-06	0.000118205	0.00011272	CCS/COX6C/NDUFB2/NDUFS8/NDUFS3/NDUFC1/AXIN1/MFN1/DNAL4/COX5B/COX4I1/NDUFS5/PSMB7/COX2/MAP2K7/UQCR10/UBE2J2/COX7A2/COX3/ATP6/ND4/ND4L/PIK3R4/COX6A2/KLC2/ND2/ND1/ATP5F1E/NDUFV3/MAPK12/ND3/CYTB/ND6/WNT10B/TUBB4A/BAX/HRAS	37
ssc05010	Alzheimer disease	31/314	384/8886	1.35079e-05	0.000352433	0.000336081	COX6C/NDUFB2/NDUFS8/NDUFS3/NDUFC1/AXIN1/COX5B/COX4I1/NDUFS5/PSMB7/COX2/MAP2K7/UQCR10/COX7A2/COX3/ATP6/ND4/ND4L/PIK3R4/COX6A2/KLC2/ND2/ND1/ATP5F1E/NDUFV3/ND3/CYTB/ND6/WNT10B/TUBB4A/HRAS	31
ssc05171	Coronavirus disease - COVID-19	23/314	250/8886	2.42309e-05	0.000579522	0.000552634	C4A/RPL37/FAU/RPS18/RPL27/RPL36AL/RPS3A/RPLP2/RPL22/RPL13/RPS20/RPL19/RPL23/CSF3/CCL2/RPS27L/RPL3/IFN-ALPHA-1/RPS28/RPL35/MAPK12/RPL26L1/RPL6	23
ssc04932	Non-alcoholic fatty liver disease	17/314	158/8886	4.04995e-05	0.000894105	0.000852622	COX6C/NDUFB2/NDUFS8/NDUFS3/NDUFC1/COX5B/COX4I1/NDUFS5/COX2/UQCR10/COX7A2/COX3/COX6A2/NDUFV3/MAPK12/CYTB/BAX	17
ssc04260	Cardiac muscle contraction	11/314	87/8886	0.000229101	0.00462379	0.00440926	COX6C/COX5B/COX4I1/COX2/UQCR10/COX7A2/TNNT2/COX3/FXYD2/COX6A2/CYTB	11
ssc04723	Retrograde endocannabinoid signaling	15/314	149/8886	0.000241661	0.00462379	0.00440926	NDUFB2/NDUFS8/FAAH/NDUFS3/NDUFC1/GNB3/NDUFS5/ND4/ND4L/ND2/ND1/NDUFV3/MAPK12/ND3/ND6	15
ssc03040	Spliceosome	13/314	125/8886	0.0004546	0.00815439	0.00777605	SNRPD1/SNRNP27/TRA2A/ACIN1/SNRPC/TXNL4A/SRSF4/SF3B5/PQBP1/DHX16/LSM7/SART1/SNRPD3	13
ssc00240	Pyrimidine metabolism	7/314	55/8886	0.00304113	0.0513415	0.0489594	ASMTL/NME3/DUT/NT5M/NUDT2/NT5C/NT5C3B	7
ssc01232	Nucleotide metabolism	8/314	82/8886	0.00818674	0.130533	0.124477	ASMTL/NME3/DUT/NT5M/NT5C/DGUOK/NT5C3B/ADSL	8
ssc03440	Homologous recombination	5/314	40/8886	0.0127357	0.192376	0.183451	RAD54L/TOP3A/MUS81/XRCC3/ABRAXAS1	5
ssc04141	Protein processing in endoplasmic reticulum	12/314	167/8886	0.0151879	0.217946	0.207834	ERO1B/PRKCSH/BCAP31/MAP2K7/UBE2J2/UGGT2/CRYAB/SYVN1/SAR1B/SSR4/BAX/SEC61B	12
