# Supplementary material for: Chromatin Accessibility and Transcriptional Landscape during Inhibition of Salmonella enterica by Lactobacillus reuteri in IPEC-J2 Cells
Source: Cells. 2023 Mar 22;12(6):968. doi: 10.3390/cells12060968 (PMC10046971; doi:10.3390/cells12060968)
Supplement: Supplementary file 1 [file cells-12-00968-s001.zip › Table S8.xlsx]

## Sheet: diff_sig_SC_CTL
Table S8. Difference peaks between the S. enterica BNCC186354 and control groups
peakid	log2FoldChange	pvalue	padj	trend	chr	start	end	length	strand
17_11817839_11818239	2.66292	1.99597e-42	3.74852e-37	UP	17	11817840	11818239	Promoter (<=1kb)	ENSSSCG00000024486
3_39849587_39849987	2.27579	7.34949e-36	6.90132e-31	UP	3	39849588	39849987	Promoter (<=1kb)	ENSSSCG00000008041
14_51719545_51719945	1.93406	1.14803e-35	7.1868e-31	UP	14	51719546	51719945	Promoter (<=1kb)	ENSSSCG00000036171
14_51707124_51707524	1.95313	3.20161e-35	1.50319e-30	UP	14	51707125	51707524	Promoter (<=1kb)	ENSSSCG00000032884
4_122306486_122306886	2.13801	2.05804e-33	6.99902e-29	UP	4	122306487	122306886	Promoter (<=1kb)	ENSSSCG00000039854
14_2602897_2603297	2.50177	2.23606e-33	6.99902e-29	UP	14	2602898	2603297	Promoter (<=1kb)	ENSSSCG00000009592
15_38790674_38791074	2.29691	8.97888e-32	2.40896e-27	UP	15	38790675	38791074	Promoter (<=1kb)	ENSSSCG00000015769
AEMK02000489.1_47321_47721	1.8558	1.17027e-31	2.74727e-27	UP	AEMK02000489.1	47322	47721	Promoter (<=1kb)	ENSSSCG00000037563
6_168535519_168535919	1.86225	1.43908e-29	3.00295e-25	UP	6	168535520	168535919	Promoter (<=1kb)	ENSSSCG00000023920
14_131608699_131609099	2.05759	2.41306e-29	4.53182e-25	UP	14	131608700	131609099	Promoter (<=1kb)	ENSSSCG00000010700
17_59031515_59031915	2.08829	6.76095e-29	1.1543e-24	UP	17	59031516	59031915	Promoter (2-3kb)	ENSSSCG00000007520
5_71029443_71029843	1.56736	3.45237e-28	5.40308e-24	UP	5	71029444	71029843	Promoter (<=1kb)	ENSSSCG00000000779
AEMK02000489.1_51484_51884	1.50884	4.01227e-28	5.79631e-24	UP	AEMK02000489.1	51485	51884	Promoter (1-2kb)	ENSSSCG00000032395
6_94979162_94979562	2.35317	1.00684e-27	1.35064e-23	UP	6	94979163	94979562	Distal Intergenic	ENSSSCG00000036526
8_56193835_56194235	2.3107	1.52586e-27	1.91042e-23	UP	8	56193836	56194235	Intron (ENSSSCT00000057786/ENSSSCG00000023357, intron 2 of 3)	ENSSSCG00000023357
5_92935903_92936303	1.85122	2.75429e-27	3.23292e-23	UP	5	92935904	92936303	Promoter (<=1kb)	ENSSSCG00000027898
9_134953814_134954214	2.24656	3.27536e-27	3.61838e-23	UP	9	134953815	134954214	Distal Intergenic	ENSSSCG00000039946
12_983809_984209	2.83068	1.21913e-26	1.27199e-22	UP	12	983810	984209	Promoter (<=1kb)	ENSSSCG00000036973
2_57053454_57053854	1.79565	3.77886e-26	3.73518e-22	UP	2	57053455	57053854	Promoter (<=1kb)	ENSSSCG00000036756
4_110845221_110845621	1.70483	7.01702e-26	6.58912e-22	UP	4	110845222	110845621	Promoter (<=1kb)	ENSSSCG00000034360
AEMK02000682.1_727135_727535	1.94387	1.32132e-25	1.18167e-21	UP	AEMK02000682.1	727136	727535	Promoter (<=1kb)	ENSSSCG00000032509
4_127036991_127037391	2.4193	3.0191e-25	2.52627e-21	UP	4	127036992	127037391	Promoter (<=1kb)	ENSSSCG00000006917
6_59789655_59790055	1.89547	3.09387e-25	2.52627e-21	UP	6	59789656	59790055	Promoter (<=1kb)	ENSSSCG00000039670
10_24953277_24953677	1.43153	3.44518e-25	2.69591e-21	UP	10	24953278	24953677	Downstream (2-3kb)	ENSSSCG00000032301
9_109557192_109557592	1.49682	7.68255e-25	5.77125e-21	UP	9	109557193	109557592	Promoter (<=1kb)	ENSSSCG00000015455
14_128962554_128962954	2.23367	2.34326e-24	1.69259e-20	UP	14	128962555	128962954	Promoter (<=1kb)	ENSSSCG00000040025
9_495466_495866	2.02572	5.96256e-24	4.14738e-20	UP	9	495467	495866	Promoter (<=1kb)	ENSSSCG00000014577
8_55336162_55336562	2.11015	1.22593e-23	8.22265e-20	UP	8	55336163	55336562	Promoter (<=1kb)	ENSSSCG00000008903
4_123371081_123371481	1.8195	1.76039e-23	1.14003e-19	UP	4	123371082	123371481	Promoter (<=1kb)	ENSSSCG00000037549
9_3378109_3378509	1.5596	2.3638e-23	1.47977e-19	UP	9	3378110	3378509	Promoter (<=1kb)	ENSSSCG00000014633
15_85468242_85468642	1.67122	2.68852e-23	1.62876e-19	UP	15	85468243	85468642	Distal Intergenic	ENSSSCG00000016006
15_135441594_135441994	1.71025	3.57352e-23	2.09725e-19	UP	15	135441595	135441994	Promoter (<=1kb)	ENSSSCG00000016317
6_63539848_63540248	1.49572	5.87303e-23	3.34236e-19	UP	6	63539849	63540248	Promoter (<=1kb)	ENSSSCG00000003332
15_100498395_100498795	2.08073	7.58421e-23	4.15605e-19	UP	15	100498396	100498795	Promoter (<=1kb)	ENSSSCG00000016068
4_983255_983655	1.28287	7.74539e-23	4.15605e-19	UP	4	983256	983655	Promoter (<=1kb)	ENSSSCG00000031825
6_243199_243599	1.80175	1.37381e-22	7.16686e-19	UP	6	243200	243599	Promoter (<=1kb)	ENSSSCG00000002635
6_64187119_64187519	2.20267	1.7203e-22	8.73188e-19	UP	6	64187120	64187519	Promoter (<=1kb)	ENSSSCG00000040944
4_20644762_20645162	1.50283	3.05319e-22	1.50895e-18	UP	4	20644763	20645162	Promoter (<=1kb)	ENSSSCG00000006009
14_66966363_66966763	1.42188	6.75167e-22	3.25126e-18	UP	14	66966364	66966763	Promoter (<=1kb)	ENSSSCG00000036476
17_39092730_39093130	1.31966	9.67559e-22	4.54279e-18	UP	17	39092731	39093130	Promoter (<=1kb)	ENSSSCG00000007311
7_114706431_114706831	1.7833	1.70069e-21	7.79013e-18	UP	7	114706432	114706831	Promoter (<=1kb)	ENSSSCG00000002461
16_51907072_51907472	1.8714	2.004e-21	8.96093e-18	UP	16	51907073	51907472	Promoter (<=1kb)	ENSSSCG00000023948
1_25736444_25736844	1.72235	2.38165e-21	1.04019e-17	UP	1	25736445	25736844	Promoter (<=1kb)	ENSSSCG00000004149
18_48550839_48551239	1.711	2.92228e-21	1.24731e-17	UP	18	48550840	48551239	Promoter (<=1kb)	ENSSSCG00000023801
2_83926549_83926949	2.06821	3.05634e-21	1.27554e-17	UP	2	83926550	83926949	Promoter (<=1kb)	ENSSSCG00000014076
14_51715383_51715783	1.95449	3.87244e-21	1.581e-17	UP	14	51715384	51715783	Promoter (<=1kb)	ENSSSCG00000031325
4_98251186_98251586	1.59294	5.48009e-21	2.18975e-17	UP	4	98251187	98251586	Promoter (<=1kb)	ENSSSCG00000006644
16_79356952_79357352	2.16689	6.52354e-21	2.55239e-17	UP	16	79356953	79357352	Promoter (<=1kb)	ENSSSCG00000034302
6_67125686_67126086	2.01941	7.48367e-21	2.86829e-17	UP	6	67125687	67126086	Promoter (<=1kb)	ENSSSCG00000003369
2_335545_335945	1.6964	9.94974e-21	3.7372e-17	UP	2	335546	335945	Promoter (<=1kb)	ENSSSCG00000019083
6_67455192_67455592	1.62062	1.05445e-20	3.88295e-17	UP	6	67455193	67455592	Promoter (<=1kb)	ENSSSCG00000036876
14_135197176_135197576	1.82618	1.43215e-20	5.17237e-17	UP	14	135197177	135197576	Promoter (<=1kb)	ENSSSCG00000010744
6_71981395_71981795	1.98563	2.07043e-20	7.3365e-17	UP	6	71981396	71981795	Promoter (<=1kb)	ENSSSCG00000003432
12_56384832_56385232	1.5799	2.139e-20	7.43914e-17	UP	12	56384833	56385232	Promoter (<=1kb)	ENSSSCG00000018014
6_160074177_160074577	1.70135	2.3332e-20	7.96699e-17	UP	6	160074178	160074577	Promoter (<=1kb)	ENSSSCG00000003863
12_52667468_52667868	1.46824	3.3386e-20	1.11965e-16	UP	12	52667469	52667868	Promoter (<=1kb)	ENSSSCG00000017940
1_16275121_16275521	1.45439	3.62487e-20	1.19432e-16	UP	1	16275122	16275521	Promoter (<=1kb)	ENSSSCG00000031644
14_60141146_60141546	1.53498	4.91329e-20	1.59092e-16	UP	14	60141147	60141546	Promoter (<=1kb)	ENSSSCG00000010185
14_12183667_12184067	1.67228	6.74271e-20	2.14629e-16	UP	14	12183668	12184067	Promoter (<=1kb)	ENSSSCG00000009676
3_41094957_41095357	1.72581	1.06812e-19	3.34328e-16	UP	3	41094958	41095357	Promoter (<=1kb)	ENSSSCG00000008008
5_104393966_104394366	2.31938	1.41092e-19	4.34387e-16	UP	5	104393967	104394366	Promoter (<=1kb)	ENSSSCG00000000952
17_57783136_57783536	1.52594	1.91552e-19	5.7453e-16	UP	17	57783137	57783536	Promoter (<=1kb)	ENSSSCG00000007504
1_71636023_71636423	1.64458	1.9273e-19	5.7453e-16	UP	1	71636024	71636423	Promoter (<=1kb)	ENSSSCG00000004368
AEMK02000452.1_3499150_3499550	1.81271	2.17664e-19	6.38722e-16	UP	AEMK02000452.1	3499151	3499550	Promoter (<=1kb)	ENSSSCG00000038713
AEMK02000695.1_11464_11864	1.46294	3.59505e-19	1.03872e-15	UP	AEMK02000695.1	11465	11864	Promoter (1-2kb)	ENSSSCG00000036779
17_40098833_40099233	1.59668	4.06067e-19	1.15547e-15	UP	17	40098834	40099233	Promoter (<=1kb)	ENSSSCG00000007324
5_9956817_9957217	2.12036	5.60891e-19	1.5722e-15	UP	5	9956818	9957217	Promoter (<=1kb)	ENSSSCG00000000118
11_76654937_76655337	1.28183	6.23412e-19	1.72175e-15	UP	11	76654938	76655337	Promoter (<=1kb)	ENSSSCG00000034763
9_7833348_7833748	2.10687	9.06046e-19	2.46607e-15	UP	9	7833349	7833748	Promoter (<=1kb)	ENSSSCG00000014825
11_1556591_1556991	1.76835	9.78107e-19	2.62418e-15	UP	11	1556592	1556991	Promoter (2-3kb)	ENSSSCG00000009278
16_44415132_44415532	1.67938	1.11875e-18	2.95923e-15	UP	16	44415133	44415532	Promoter (<=1kb)	ENSSSCG00000016954
14_2386174_2386574	-1.69412	1.22728e-18	3.20121e-15	DOWN	14	2386175	2386574	Distal Intergenic	ENSSSCG00000009591
6_1206195_1206595	1.8073	1.24589e-18	3.20524e-15	UP	6	1206196	1206595	Distal Intergenic	ENSSSCG00000031875
4_33844413_33844813	1.41	1.38428e-18	3.51314e-15	UP	4	33844414	33844813	Promoter (1-2kb)	ENSSSCG00000006052
9_7608289_7608689	1.46272	1.64058e-18	4.1081e-15	UP	9	7608290	7608689	Promoter (<=1kb)	ENSSSCG00000014820
11_1405528_1405928	1.76751	1.70937e-18	4.22403e-15	UP	11	1405529	1405928	Promoter (<=1kb)	ENSSSCG00000026744
4_127136429_127136829	2.01582	1.8875e-18	4.60364e-15	UP	4	127136430	127136829	Distal Intergenic	ENSSSCG00000030801
1_540731_541131	1.60266	2.31869e-18	5.58281e-15	UP	1	540732	541131	Promoter (<=1kb)	ENSSSCG00000004009
1_90300120_90300520	1.65235	3.18533e-18	7.57238e-15	UP	1	90300121	90300520	Promoter (<=1kb)	ENSSSCG00000020702
15_135593500_135593900	2.09882	3.76437e-18	8.7932e-15	UP	15	135593501	135593900	Promoter (<=1kb)	ENSSSCG00000016317
8_96270645_96271045	1.18294	3.79251e-18	8.7932e-15	UP	8	96270646	96271045	Promoter (<=1kb)	ENSSSCG00000009071
13_82230137_82230537	1.87416	4.02085e-18	9.20893e-15	UP	13	82230138	82230537	Promoter (<=1kb)	ENSSSCG00000011672
12_6400070_6400470	1.92183	4.36216e-18	9.87026e-15	UP	12	6400071	6400470	Exon (ENSSSCT00000026855/ENSSSCG00000023151, exon 13 of 16)	ENSSSCG00000023151
1_8891333_8891733	2.45309	5.53174e-18	1.23462e-14	UP	1	8891334	8891733	Distal Intergenic	ENSSSCG00000024019
1_230907593_230907993	1.50864	5.58786e-18	1.23462e-14	UP	1	230907594	230907993	Promoter (<=1kb)	ENSSSCG00000033763
3_163152_163552	1.15145	5.69875e-18	1.2383e-14	UP	3	163153	163552	Promoter (<=1kb)	ENSSSCG00000020813
17_32796940_32797340	1.33384	5.73642e-18	1.2383e-14	UP	17	32796941	32797340	Promoter (<=1kb)	ENSSSCG00000007166
8_1038917_1039317	1.41426	5.82312e-18	1.24273e-14	UP	8	1038918	1039317	Promoter (<=1kb)	ENSSSCG00000008681
15_140223691_140224091	1.40054	6.11674e-18	1.29073e-14	UP	15	140223692	140224091	Promoter (<=1kb)	ENSSSCG00000032919
13_34679215_34679615	1.50855	6.5703e-18	1.37103e-14	UP	13	34679216	34679615	Promoter (<=1kb)	ENSSSCG00000011444
AEMK02000682.1_655825_656225	1.29583	7.00642e-18	1.44597e-14	UP	AEMK02000682.1	655826	656225	Promoter (<=1kb)	ENSSSCG00000005846
6_164830598_164830998	1.7233	7.08694e-18	1.44669e-14	UP	6	164830599	164830998	Promoter (<=1kb)	ENSSSCG00000038657
1_111375253_111375653	1.66195	7.84105e-18	1.58342e-14	UP	1	111375254	111375653	Promoter (<=1kb)	ENSSSCG00000004576
4_130702274_130702674	1.46207	8.04392e-18	1.60711e-14	UP	4	130702275	130702674	Promoter (<=1kb)	ENSSSCG00000006947
4_95746807_95747207	1.64831	8.25456e-18	1.63183e-14	UP	4	95746808	95747207	Promoter (<=1kb)	ENSSSCG00000006568
1_15329593_15329993	1.14269	1.03617e-17	2.02705e-14	UP	1	15329594	15329993	Promoter (<=1kb)	ENSSSCG00000004092
12_20882554_20882954	1.23502	1.16806e-17	2.26151e-14	UP	12	20882555	20882954	Promoter (<=1kb)	ENSSSCG00000017422
8_796165_796565	1.5395	1.45146e-17	2.78153e-14	UP	8	796166	796565	Promoter (<=1kb)	ENSSSCG00000032633
6_139434_139834	1.49758	1.53377e-17	2.90958e-14	UP	6	139435	139834	Promoter (<=1kb)	ENSSSCG00000040913
3_5048295_5048695	1.55812	1.92575e-17	3.61664e-14	UP	3	5048296	5048695	Promoter (<=1kb)	ENSSSCG00000032705
9_56177378_56177778	2.09224	2.65293e-17	4.93298e-14	UP	9	56177379	56177778	Promoter (<=1kb)	ENSSSCG00000015238
5_376407_376807	1.8361	3.06463e-17	5.64265e-14	UP	5	376408	376807	Promoter (<=1kb)	ENSSSCG00000034272
18_50758738_50759138	1.34265	3.10764e-17	5.66629e-14	UP	18	50758739	50759138	Promoter (<=1kb)	ENSSSCG00000016747
11_15494139_15494539	1.1535	3.48521e-17	6.29362e-14	UP	11	15494140	15494539	Promoter (<=1kb)	ENSSSCG00000009373
13_123650118_123650518	1.41534	4.34931e-17	7.77922e-14	UP	13	123650119	123650518	Promoter (<=1kb)	ENSSSCG00000011795
2_131856982_131857382	1.74659	4.47811e-17	7.91048e-14	UP	2	131856983	131857382	Promoter (<=1kb)	ENSSSCG00000014258
18_54615191_54615591	1.51474	4.50694e-17	7.91048e-14	UP	18	54615192	54615591	Promoter (<=1kb)	ENSSSCG00000029741
10_19758543_19758943	1.42407	4.93924e-17	8.58897e-14	UP	10	19758544	19758943	Promoter (<=1kb)	ENSSSCG00000029411
1_83137120_83137520	1.3866	5.56329e-17	9.5854e-14	UP	1	83137121	83137520	Promoter (<=1kb)	ENSSSCG00000004457
6_29366756_29367156	1.37062	5.94296e-17	1.01465e-13	UP	6	29366757	29367156	Promoter (<=1kb)	ENSSSCG00000002822
1_250181601_250182001	1.16455	7.00873e-17	1.18583e-13	UP	1	250181602	250182001	Promoter (<=1kb)	ENSSSCG00000005444
9_109200558_109200958	1.20121	7.59847e-17	1.27413e-13	UP	9	109200559	109200958	Promoter (<=1kb)	ENSSSCG00000030294
1_119165692_119166092	1.29177	8.26164e-17	1.37307e-13	UP	1	119165693	119166092	Promoter (<=1kb)	ENSSSCG00000004620
8_118506872_118507272	1.28231	1.09545e-16	1.80465e-13	UP	8	118506873	118507272	Promoter (<=1kb)	ENSSSCG00000030957
6_81566632_81567032	1.52013	1.31957e-16	2.15497e-13	UP	6	81566633	81567032	Promoter (<=1kb)	ENSSSCG00000025440
9_130958638_130959038	1.45295	1.37794e-16	2.23088e-13	UP	9	130958639	130959038	Promoter (<=1kb)	ENSSSCG00000038614
8_137728716_137729116	1.58126	1.48541e-16	2.38433e-13	UP	8	137728717	137729116	Promoter (<=1kb)	ENSSSCG00000009256
11_23159452_23159852	1.36725	1.57803e-16	2.51153e-13	UP	11	23159453	23159852	Promoter (<=1kb)	ENSSSCG00000009425
14_131289017_131289417	1.61625	1.76099e-16	2.77916e-13	UP	14	131289018	131289417	Promoter (<=1kb)	ENSSSCG00000010698
1_45219322_45219722	1.4671	2.2635e-16	3.54245e-13	UP	1	45219323	45219722	Promoter (<=1kb)	ENSSSCG00000035259
11_76997384_76997784	1.99414	2.57898e-16	4.00283e-13	UP	11	76997385	76997784	Promoter (<=1kb)	ENSSSCG00000009545
1_7472441_7472841	1.58805	2.97097e-16	4.57344e-13	UP	1	7472442	7472841	Promoter (<=1kb)	ENSSSCG00000004044
1_55753747_55754147	1.91014	3.24949e-16	4.96153e-13	UP	1	55753748	55754147	Promoter (<=1kb)	ENSSSCG00000004300
7_4862579_4862979	1.72912	3.4542e-16	5.23155e-13	UP	7	4862580	4862979	Promoter (<=1kb)	ENSSSCG00000001025
4_940512_940912	1.38576	3.98811e-16	5.99186e-13	UP	4	940513	940912	Promoter (<=1kb)	ENSSSCG00000032483
12_1320319_1320719	1.39671	4.98059e-16	7.4236e-13	UP	12	1320320	1320719	Promoter (<=1kb)	ENSSSCG00000028355
5_74917344_74917744	1.53581	5.37057e-16	7.94185e-13	UP	5	74917345	74917744	Promoter (<=1kb)	ENSSSCG00000000801
4_1221437_1221837	2.24406	6.95293e-16	1.02015e-12	UP	4	1221438	1221837	Promoter (<=1kb)	ENSSSCG00000039881
4_104057449_104057849	1.5642	7.23484e-16	1.05328e-12	UP	4	104057450	104057849	Distal Intergenic	ENSSSCG00000006737
8_6452140_6452540	1.32312	7.59512e-16	1.09723e-12	UP	8	6452141	6452540	Promoter (<=1kb)	ENSSSCG00000036501
AEMK02000489.1_42981_43381	1.11756	8.35209e-16	1.19737e-12	UP	AEMK02000489.1	42982	43381	Promoter (2-3kb)	ENSSSCG00000034634
9_38299281_38299681	1.42588	8.81106e-16	1.2536e-12	UP	9	38299282	38299681	Promoter (<=1kb)	ENSSSCG00000015013
1_236467963_236468363	1.20376	9.91156e-16	1.39957e-12	UP	1	236467964	236468363	Promoter (<=1kb)	ENSSSCG00000005319
1_115220162_115220562	1.27119	1.26244e-15	1.75638e-12	UP	1	115220163	115220562	Promoter (<=1kb)	ENSSSCG00000026960
17_20844804_20845204	1.53166	1.26255e-15	1.75638e-12	UP	17	20844805	20845204	Promoter (<=1kb)	ENSSSCG00000020853
7_22981351_22981751	-1.81343	1.36782e-15	1.88885e-12	DOWN	7	22981352	22981751	Distal Intergenic	ENSSSCG00000024161
9_109384781_109385181	1.33952	1.40081e-15	1.92027e-12	UP	9	109384782	109385181	Promoter (<=1kb)	ENSSSCG00000028840
12_54973187_54973587	2.18636	1.42661e-15	1.94147e-12	UP	12	54973188	54973587	Promoter (<=1kb)	ENSSSCG00000039056
AEMK02000452.1_1752334_1752734	1.69472	1.55377e-15	2.09931e-12	UP	AEMK02000452.1	1752335	1752734	Promoter (<=1kb)	ENSSSCG00000002523
12_34349450_34349850	1.79375	1.58854e-15	2.13095e-12	UP	12	34349451	34349850	Promoter (<=1kb)	ENSSSCG00000020962
4_111575464_111575864	-2.19223	1.60729e-15	2.14081e-12	DOWN	4	111575465	111575864	Distal Intergenic	ENSSSCG00000006848
2_82761358_82761758	1.33865	1.66919e-15	2.20761e-12	UP	2	82761359	82761758	Promoter (<=1kb)	ENSSSCG00000028317
4_800562_800962	1.34424	1.75549e-15	2.30551e-12	UP	4	800563	800962	Promoter (<=1kb)	ENSSSCG00000038025
10_31141761_31142161	1.6171	1.87696e-15	2.43214e-12	UP	10	31141762	31142161	Promoter (<=1kb)	ENSSSCG00000026087
11_1500243_1500643	1.60249	1.87781e-15	2.43214e-12	UP	11	1500244	1500643	Promoter (<=1kb)	ENSSSCG00000024667
4_41747503_41747903	1.33207	2.10116e-15	2.70279e-12	UP	4	41747504	41747903	Promoter (<=1kb)	ENSSSCG00000034321
1_37911802_37912202	1.45366	2.32787e-15	2.97403e-12	UP	1	37911803	37912202	Promoter (<=1kb)	ENSSSCG00000021149
10_28509056_28509456	1.96377	2.43389e-15	3.08848e-12	UP	10	28509057	28509456	Promoter (<=1kb)	ENSSSCG00000033321
18_40538667_40539067	1.36224	2.60541e-15	3.28394e-12	UP	18	40538668	40539067	Promoter (<=1kb)	ENSSSCG00000038919
12_60880422_60880822	1.3294	2.74313e-15	3.43447e-12	UP	12	60880423	60880822	Distal Intergenic	ENSSSCG00000018055
13_205313754_205314154	1.74492	2.78721e-15	3.46655e-12	UP	13	205313755	205314154	Promoter (<=1kb)	ENSSSCG00000025821
AEMK02000569.1_172236_172636	1.20556	2.87064e-15	3.54683e-12	UP	AEMK02000569.1	172237	172636	Promoter (<=1kb)	ENSSSCG00000032029
2_215771_216171	1.10511	2.95523e-15	3.61918e-12	UP	2	215772	216171	Promoter (<=1kb)	ENSSSCG00000027302
2_46670401_46670801	1.52947	2.96774e-15	3.61918e-12	UP	2	46670402	46670801	Promoter (<=1kb)	ENSSSCG00000013399
6_87825224_87825624	1.70547	3.0356e-15	3.67805e-12	UP	6	87825225	87825624	Promoter (<=1kb)	ENSSSCG00000032193
15_56200295_56200695	1.66166	3.43079e-15	4.13023e-12	UP	15	56200296	56200695	Promoter (<=1kb)	ENSSSCG00000035366
4_109908914_109909314	1.459	3.89827e-15	4.66313e-12	UP	4	109908915	109909314	Promoter (<=1kb)	ENSSSCG00000006810
9_136487953_136488353	1.79244	4.13827e-15	4.91889e-12	UP	9	136487954	136488353	Promoter (<=1kb)	ENSSSCG00000023303
6_93833515_93833915	1.39034	4.30964e-15	5.09037e-12	UP	6	93833516	93833915	Promoter (<=1kb)	ENSSSCG00000038888
8_10960968_10961368	1.28179	4.76727e-15	5.5957e-12	UP	8	10960969	10961368	Promoter (<=1kb)	ENSSSCG00000008740
13_33152187_33152587	2.26061	4.85336e-15	5.66136e-12	UP	13	33152188	33152587	Promoter (<=1kb)	ENSSSCG00000011416
14_125158382_125158782	1.2042	4.97269e-15	5.76476e-12	UP	14	125158383	125158782	Promoter (<=1kb)	ENSSSCG00000010652
14_134488957_134489357	1.23452	5.6942e-15	6.52671e-12	UP	14	134488958	134489357	Promoter (<=1kb)	ENSSSCG00000010739
11_49031131_49031531	1.1466	5.69945e-15	6.52671e-12	UP	11	49031132	49031531	Promoter (<=1kb)	ENSSSCG00000009468
1_222038715_222039115	1.24037	6.25241e-15	7.11653e-12	UP	1	222038716	222039115	Promoter (<=1kb)	ENSSSCG00000027161
3_79630122_79630522	-2.1162	6.64665e-15	7.51969e-12	DOWN	3	79630123	79630522	Distal Intergenic	ENSSSCG00000037966
5_31462737_31463137	1.34741	6.69244e-15	7.52615e-12	UP	5	31462738	31463137	Distal Intergenic	ENSSSCG00000038564
4_72780772_72781172	1.26446	7.8548e-15	8.78073e-12	UP	4	72780773	72781172	Distal Intergenic	ENSSSCG00000006231
6_37443476_37443876	2.28607	8.26345e-15	9.1829e-12	UP	6	37443477	37443876	Promoter (<=1kb)	ENSSSCG00000026318
6_4503289_4503689	1.08361	9.51656e-15	1.05132e-11	UP	6	4503290	4503689	Promoter (<=1kb)	ENSSSCG00000002682
5_67412264_67412664	1.38728	9.60131e-15	1.05448e-11	UP	5	67412265	67412664	Promoter (1-2kb)	ENSSSCG00000000746
6_313260_313660	1.60302	1.01288e-14	1.10594e-11	UP	6	313261	313660	Promoter (<=1kb)	ENSSSCG00000029228
7_1882671_1883071	1.83772	1.08774e-14	1.18082e-11	UP	7	1882672	1883071	Promoter (<=1kb)	ENSSSCG00000001008
6_36342914_36343314	1.86163	1.13271e-14	1.22258e-11	UP	6	36342915	36343314	Promoter (<=1kb)	ENSSSCG00000037263
3_615292_615692	1.93749	1.22403e-14	1.3082e-11	UP	3	615293	615692	Promoter (<=1kb)	ENSSSCG00000007547
8_110504560_110504960	1.48268	1.22597e-14	1.3082e-11	UP	8	110504561	110504960	Promoter (<=1kb)	ENSSSCG00000009128
10_25471737_25472137	1.59132	1.24917e-14	1.32542e-11	UP	10	25471738	25472137	Promoter (<=1kb)	ENSSSCG00000027557
12_60854906_60855306	1.95152	1.2937e-14	1.36496e-11	UP	12	60854907	60855306	Promoter (<=1kb)	ENSSSCG00000038164
2_141480328_141480728	1.85526	1.34277e-14	1.40881e-11	UP	2	141480329	141480728	Distal Intergenic	ENSSSCG00000037898
17_59184969_59185369	1.23762	1.47876e-14	1.54287e-11	UP	17	59184970	59185369	Promoter (<=1kb)	ENSSSCG00000007525
12_60148693_60149093	1.36487	1.49304e-14	1.54917e-11	UP	12	60148694	60149093	Promoter (<=1kb)	ENSSSCG00000031076
6_99178610_99179010	1.40779	1.58851e-14	1.63916e-11	UP	6	99178611	99179010	Promoter (<=1kb)	ENSSSCG00000003684
15_7685846_7686246	1.29457	1.79886e-14	1.84608e-11	UP	15	7685847	7686246	Distal Intergenic	ENSSSCG00000015670
4_130485464_130485864	1.40502	1.89126e-14	1.93036e-11	UP	4	130485465	130485864	Promoter (<=1kb)	ENSSSCG00000040735
6_170677476_170677876	1.19057	2.17784e-14	2.21085e-11	UP	6	170677477	170677876	Promoter (<=1kb)	ENSSSCG00000003981
2_77070640_77071040	1.30746	2.19956e-14	2.22089e-11	UP	2	77070641	77071040	Promoter (<=1kb)	ENSSSCG00000022528
X_124484420_124484820	1.63613	2.65104e-14	2.66244e-11	UP	X	124484421	124484820	Promoter (<=1kb)	ENSSSCG00000012772
5_63940881_63941281	1.3189	2.684e-14	2.6812e-11	UP	5	63940882	63941281	Promoter (2-3kb)	ENSSSCG00000022176
4_74745666_74746066	1.30846	2.73187e-14	2.71458e-11	UP	4	74745667	74746066	Distal Intergenic	ENSSSCG00000006240
1_116292996_116293396	1.46285	2.76937e-14	2.73736e-11	UP	1	116292997	116293396	Promoter (<=1kb)	ENSSSCG00000004607
10_33013916_33014316	1.88429	3.07212e-14	3.02071e-11	UP	10	33013917	33014316	Promoter (<=1kb)	ENSSSCG00000034725
2_6788565_6788965	-1.33386	3.40067e-14	3.32635e-11	DOWN	2	6788566	6788965	Distal Intergenic	ENSSSCG00000038298
1_262203997_262204397	1.15232	3.87005e-14	3.76586e-11	UP	1	262203998	262204397	Promoter (<=1kb)	ENSSSCG00000036218
6_17652307_17652707	1.04687	4.05373e-14	3.92427e-11	UP	6	17652308	17652707	3' UTR	ENSSSCG00000002759
3_93185140_93185540	1.14144	4.32018e-14	4.16075e-11	UP	3	93185141	93185540	Promoter (<=1kb)	ENSSSCG00000008429
5_6146267_6146667	1.82001	4.83984e-14	4.63746e-11	UP	5	6146268	6146667	Distal Intergenic	ENSSSCG00000000038
14_24317747_24318147	1.36148	4.96583e-14	4.73403e-11	UP	14	24317748	24318147	Promoter (<=1kb)	ENSSSCG00000009746
7_53459857_53460257	1.876	5.10492e-14	4.83854e-11	UP	7	53459858	53460257	Promoter (<=1kb)	ENSSSCG00000001817
17_62595370_62595770	1.88428	5.12865e-14	4.83854e-11	UP	17	62595371	62595770	Promoter (<=1kb)	ENSSSCG00000040107
1_143109085_143109485	1.41882	5.15276e-14	4.83854e-11	UP	1	143109086	143109485	Distal Intergenic	ENSSSCG00000019568
5_9594814_9595214	1.7685	5.45801e-14	5.09563e-11	UP	5	9594815	9595214	Promoter (<=1kb)	ENSSSCG00000000107
2_27559222_27559622	1.99468	5.48081e-14	5.09563e-11	UP	2	27559223	27559622	Promoter (<=1kb)	ENSSSCG00000013311
17_62185824_62186224	1.27869	5.95816e-14	5.51215e-11	UP	17	62185825	62186224	Promoter (<=1kb)	ENSSSCG00000040931
2_48309021_48309421	-1.85334	6.0428e-14	5.56305e-11	DOWN	2	48309022	48309421	Distal Intergenic	ENSSSCG00000033411
2_138287942_138288342	1.47516	6.47261e-14	5.90088e-11	UP	2	138287943	138288342	Promoter (<=1kb)	ENSSSCG00000014319
4_3028301_3028701	1.2329	6.51581e-14	5.91157e-11	UP	4	3028302	3028701	Promoter (<=1kb)	ENSSSCG00000005933
3_16763811_16764211	1.35363	6.83861e-14	6.1746e-11	UP	3	16763812	16764211	Promoter (<=1kb)	ENSSSCG00000028513
2_7875672_7876072	1.64053	6.93267e-14	6.22958e-11	UP	2	7875673	7876072	Promoter (<=1kb)	ENSSSCG00000013037
4_42985067_42985467	1.08883	7.1999e-14	6.43891e-11	UP	4	42985068	42985467	Promoter (<=1kb)	ENSSSCG00000006109
6_897372_897772	1.87614	8.01388e-14	7.13288e-11	UP	6	897373	897772	Promoter (<=1kb)	ENSSSCG00000002651
18_19478271_19478671	1.41018	8.73584e-14	7.7388e-11	UP	18	19478272	19478671	Promoter (<=1kb)	ENSSSCG00000016569
12_47346798_47347198	1.60877	9.17911e-14	8.0933e-11	UP	12	47346799	47347198	Promoter (<=1kb)	ENSSSCG00000036705
6_101756854_101757254	1.44148	1.03767e-13	9.10651e-11	UP	6	101756855	101757254	Promoter (<=1kb)	ENSSSCG00000033032
2_329563_329963	1.17603	1.11529e-13	9.74214e-11	UP	2	329564	329963	Promoter (<=1kb)	ENSSSCG00000012854
9_120562523_120562923	1.49406	1.13669e-13	9.88308e-11	UP	9	120562524	120562923	Promoter (<=1kb)	ENSSSCG00000015523
1_36082941_36083341	-1.52697	1.16376e-13	1.00718e-10	DOWN	1	36082942	36083341	Distal Intergenic	ENSSSCG00000004218
4_1487635_1488035	1.17232	1.1782e-13	1.01501e-10	UP	4	1487636	1488035	Promoter (2-3kb)	ENSSSCG00000037975
3_131295101_131295501	1.30204	1.21877e-13	1.04516e-10	UP	3	131295102	131295501	Promoter (<=1kb)	ENSSSCG00000029161
4_74437281_74437681	1.48473	1.23679e-13	1.05579e-10	UP	4	74437282	74437681	Promoter (<=1kb)	ENSSSCG00000006239
9_26245158_26245558	1.30238	1.4617e-13	1.24214e-10	UP	9	26245159	26245558	Promoter (<=1kb)	ENSSSCG00000014950
X_17764582_17764982	-1.7258	1.5381e-13	1.30118e-10	DOWN	X	17764583	17764982	Intron (ENSSSCT00000035336/ENSSSCG00000012164, intron 13 of 20)	ENSSSCG00000033979
18_50002772_50003172	1.63675	1.65069e-13	1.39016e-10	UP	18	50002773	50003172	Promoter (<=1kb)	ENSSSCG00000038783
18_4808291_4808691	1.49096	1.68155e-13	1.40983e-10	UP	18	4808292	4808691	Promoter (<=1kb)	ENSSSCG00000032315
15_64891967_64892367	1.27391	1.71086e-13	1.42803e-10	UP	15	64891968	64892367	Promoter (<=1kb)	ENSSSCG00000015874
14_114898799_114899199	1.30076	1.78446e-13	1.48287e-10	UP	14	114898800	114899199	Promoter (<=1kb)	ENSSSCG00000010606
8_68363260_68363660	-2.0412	1.87752e-13	1.55333e-10	DOWN	8	68363261	68363660	Promoter (<=1kb)	ENSSSCG00000027609
3_127382567_127382967	1.58445	1.94493e-13	1.60205e-10	UP	3	127382568	127382967	Promoter (<=1kb)	ENSSSCG00000008644
4_55890839_55891239	-1.9316	1.958e-13	1.60577e-10	DOWN	4	55890840	55891239	Intron (ENSSSCT00000023680/ENSSSCG00000022989, intron 2 of 8)	ENSSSCG00000022989
8_1312796_1313196	1.15565	1.97357e-13	1.6115e-10	UP	8	1312797	1313196	Promoter (<=1kb)	ENSSSCG00000008689
18_42801918_42802318	1.23712	2.04275e-13	1.65088e-10	UP	18	42801919	42802318	Promoter (<=1kb)	ENSSSCG00000037158
11_12765046_12765446	1.64147	2.04818e-13	1.65088e-10	UP	11	12765047	12765446	Promoter (<=1kb)	ENSSSCG00000009357
13_120950442_120950842	1.77423	2.1882e-13	1.75621e-10	UP	13	120950443	120950842	Promoter (<=1kb)	ENSSSCG00000022783
8_56035525_56035925	1.43513	2.24243e-13	1.79207e-10	UP	8	56035526	56035925	Promoter (<=1kb)	ENSSSCG00000023357
14_111167011_111167411	1.20397	2.2874e-13	1.82027e-10	UP	14	111167012	111167411	Promoter (<=1kb)	ENSSSCG00000010544
12_18881241_18881641	1.52446	2.46611e-13	1.9542e-10	UP	12	18881242	18881641	Promoter (<=1kb)	ENSSSCG00000017356
1_182605269_182605669	1.26586	2.92311e-13	2.3066e-10	UP	1	182605270	182605669	Promoter (<=1kb)	ENSSSCG00000005041
6_44150871_44151271	2.16659	3.72168e-13	2.92446e-10	UP	6	44150872	44151271	Promoter (<=1kb)	ENSSSCG00000039166
18_55481934_55482334	1.35434	3.84424e-13	3.00819e-10	UP	18	55481935	55482334	Distal Intergenic	ENSSSCG00000016773
4_35893010_35893410	-1.1278	3.97443e-13	3.09716e-10	DOWN	4	35893011	35893410	Distal Intergenic	ENSSSCG00000006062
18_43508972_43509372	1.36228	4.06691e-13	3.15613e-10	UP	18	43508973	43509372	Promoter (<=1kb)	ENSSSCG00000016687
3_55834096_55834496	1.49725	4.13173e-13	3.18699e-10	UP	3	55834097	55834496	Distal Intergenic	ENSSSCG00000027113
4_68031335_68031735	1.0097	4.14062e-13	3.18699e-10	UP	4	68031336	68031735	Promoter (<=1kb)	ENSSSCG00000006206
17_50550346_50550746	1.52856	4.31304e-13	3.30614e-10	UP	17	50550347	50550746	Promoter (<=1kb)	ENSSSCG00000031118
3_53862378_53862778	1.67218	4.34358e-13	3.31603e-10	UP	3	53862379	53862778	Promoter (<=1kb)	ENSSSCG00000008175
9_131371968_131372368	-1.24653	4.64291e-13	3.53019e-10	DOWN	9	131371969	131372368	Distal Intergenic	ENSSSCG00000015603
10_57829567_57829967	1.08117	4.69851e-13	3.55806e-10	UP	10	57829568	57829967	Promoter (<=1kb)	ENSSSCG00000011106
7_53640070_53640470	1.71233	5.01656e-13	3.78366e-10	UP	7	53640071	53640470	Promoter (<=1kb)	ENSSSCG00000001824
13_18031158_18031558	1.28663	6.98649e-13	5.24836e-10	UP	13	18031159	18031558	Promoter (<=1kb)	ENSSSCG00000011230
8_121657088_121657488	1.02464	7.54742e-13	5.64715e-10	UP	8	121657089	121657488	Promoter (<=1kb)	ENSSSCG00000029813
13_197203593_197203993	1.24972	7.83986e-13	5.84269e-10	UP	13	197203594	197203993	Promoter (<=1kb)	ENSSSCG00000027089
8_878953_879353	1.42474	8.14753e-13	6.04798e-10	UP	8	878954	879353	Promoter (<=1kb)	ENSSSCG00000030827
10_14532932_14533332	1.29113	8.40046e-13	6.21118e-10	UP	10	14532933	14533332	Promoter (<=1kb)	ENSSSCG00000010860
2_140682593_140682993	1.71855	8.63262e-13	6.35405e-10	UP	2	140682594	140682993	Promoter (<=1kb)	ENSSSCG00000014339
15_139541721_139542121	1.41818	8.66135e-13	6.35405e-10	UP	15	139541722	139542121	Promoter (<=1kb)	ENSSSCG00000016367
8_121800764_121801164	-1.81246	9.05537e-13	6.61726e-10	DOWN	8	121800765	121801164	Intron (ENSSSCT00000025388/ENSSSCG00000029813, intron 1 of 7)	ENSSSCG00000029813
7_28920117_28920517	1.43981	9.59157e-13	6.98192e-10	UP	7	28920118	28920517	Promoter (<=1kb)	ENSSSCG00000001499
6_118333189_118333589	1.44335	9.76946e-13	7.08395e-10	UP	6	118333190	118333589	Distal Intergenic	ENSSSCG00000028047
8_4030344_4030744	1.63681	9.86206e-13	7.12359e-10	UP	8	4030345	4030744	Distal Intergenic	ENSSSCG00000008713
4_56859139_56859539	1.33594	9.98272e-13	7.18312e-10	UP	4	56859140	56859539	Promoter (<=1kb)	ENSSSCG00000006159
4_38098821_38099221	-1.38723	1.07491e-12	7.70507e-10	DOWN	4	38098822	38099221	Intron (ENSSSCT00000061571/ENSSSCG00000006074, intron 4 of 10)	ENSSSCG00000033270
6_1949264_1949664	1.604	1.13295e-12	8.09021e-10	UP	6	1949265	1949664	Promoter (<=1kb)	ENSSSCG00000002654
3_114363517_114363917	1.26206	1.14703e-12	8.15976e-10	UP	3	114363518	114363917	Distal Intergenic	ENSSSCG00000008583
11_4053848_4054248	2.1026	1.20373e-12	8.53075e-10	UP	11	4053849	4054248	Promoter (<=1kb)	ENSSSCG00000009298
5_9273514_9273914	1.09566	1.21398e-12	8.57107e-10	UP	5	9273515	9273914	Promoter (<=1kb)	ENSSSCG00000000094
AEMK02000682.1_1007697_1008097	1.76639	1.23327e-12	8.67462e-10	UP	AEMK02000682.1	1007698	1008097	Promoter (<=1kb)	ENSSSCG00000031768
4_70996444_70996844	1.10122	1.26694e-12	8.87821e-10	UP	4	70996445	70996844	Promoter (<=1kb)	ENSSSCG00000037637
AEMK02000682.1_1209128_1209528	1.55298	1.34005e-12	9.32416e-10	UP	AEMK02000682.1	1209129	1209528	Promoter (<=1kb)	ENSSSCG00000038509
12_12343128_12343528	1.54262	1.34051e-12	9.32416e-10	UP	12	12343129	12343528	Promoter (<=1kb)	ENSSSCG00000017265
11_7792169_7792569	1.16907	1.35488e-12	9.3894e-10	UP	11	7792170	7792569	Promoter (<=1kb)	ENSSSCG00000009335
11_15491187_15491587	-1.62551	1.36327e-12	9.38946e-10	DOWN	11	15491188	15491587	Promoter (2-3kb)	ENSSSCG00000009373
3_114713848_114714248	1.19804	1.56543e-12	1.07297e-09	UP	3	114713849	114714248	Promoter (<=1kb)	ENSSSCG00000033753
1_253428559_253428959	1.18756	1.58268e-12	1.08085e-09	UP	1	253428560	253428959	Promoter (<=1kb)	ENSSSCG00000005471
13_180570896_180571296	1.38366	1.61656e-12	1.09999e-09	UP	13	180570897	180571296	Promoter (<=1kb)	ENSSSCG00000024623
14_51102855_51103255	1.24599	1.78464e-12	1.2013e-09	UP	14	51102856	51103255	Promoter (<=1kb)	ENSSSCG00000010118
AEMK02000452.1_3195830_3196230	1.84584	1.86625e-12	1.25175e-09	UP	AEMK02000452.1	3195831	3196230	Distal Intergenic	ENSSSCG00000002559
4_70961458_70961858	1.0388	1.95625e-12	1.30681e-09	UP	4	70961459	70961858	Promoter (<=1kb)	ENSSSCG00000037637
8_20425910_20426310	-1.81319	1.96226e-12	1.30681e-09	DOWN	8	20425911	20426310	Distal Intergenic	ENSSSCG00000029272
7_51730945_51731345	1.66997	2.06655e-12	1.3714e-09	UP	7	51730946	51731345	Promoter (<=1kb)	ENSSSCG00000035432
17_34760122_34760522	1.22329	2.09497e-12	1.38536e-09	UP	17	34760123	34760522	Promoter (<=1kb)	ENSSSCG00000036081
11_8343063_8343463	1.34623	2.50447e-12	1.65035e-09	UP	11	8343064	8343463	Distal Intergenic	ENSSSCG00000009336
13_19510337_19510737	1.15219	2.59092e-12	1.70135e-09	UP	13	19510338	19510737	Promoter (<=1kb)	ENSSSCG00000011236
2_141884974_141885374	1.32651	2.70416e-12	1.76952e-09	UP	2	141884975	141885374	Intron (ENSSSCT00000064238/ENSSSCG00000014361, intron 1 of 2)	ENSSSCG00000014361
1_143867478_143867878	1.06883	2.96383e-12	1.92602e-09	UP	1	143867479	143867878	Promoter (<=1kb)	ENSSSCG00000004844
3_6932030_6932430	1.38387	2.99212e-12	1.9377e-09	UP	3	6932031	6932430	Distal Intergenic	ENSSSCG00000033377
11_6762974_6763374	1.03444	3.21814e-12	2.07691e-09	UP	11	6762975	6763374	Promoter (<=1kb)	ENSSSCG00000035992
3_126511053_126511453	1.4838	3.48067e-12	2.23864e-09	UP	3	126511054	126511453	Promoter (<=1kb)	ENSSSCG00000026068
4_55739354_55739754	1.6884	3.55721e-12	2.27669e-09	UP	4	55739355	55739754	Promoter (<=1kb)	ENSSSCG00000022989
15_132317843_132318243	1.55755	3.56407e-12	2.27669e-09	UP	15	132317844	132318243	Distal Intergenic	ENSSSCG00000037274
14_6360194_6360594	1.19946	3.57727e-12	2.27737e-09	UP	14	6360195	6360594	Promoter (<=1kb)	ENSSSCG00000009614
1_44373562_44373962	1.1335	3.64956e-12	2.31555e-09	UP	1	44373563	44373962	Promoter (<=1kb)	ENSSSCG00000004254
2_81505926_81506326	1.28108	3.90084e-12	2.46664e-09	UP	2	81505927	81506326	Promoter (<=1kb)	ENSSSCG00000029985
2_4898297_4898697	1.44789	4.10353e-12	2.57745e-09	UP	2	4898298	4898697	Promoter (<=1kb)	ENSSSCG00000012893
9_91199283_91199683	1.27111	4.13602e-12	2.58921e-09	UP	9	91199284	91199683	Promoter (<=1kb)	ENSSSCG00000015383
14_51602979_51603379	1.78566	4.35573e-12	2.70868e-09	UP	14	51602980	51603379	Promoter (<=1kb)	ENSSSCG00000034656
7_120627454_120627854	1.92334	4.51139e-12	2.79623e-09	UP	7	120627455	120627854	Promoter (<=1kb)	ENSSSCG00000022794
17_26120063_26120463	1.02155	4.79342e-12	2.96126e-09	UP	17	26120064	26120463	Promoter (<=1kb)	ENSSSCG00000024692
9_268306_268706	1.86155	4.9755e-12	3.06367e-09	UP	9	268307	268706	Promoter (<=1kb)	ENSSSCG00000014578
AEMK02000328.1_311821_312221	1.09599	5.07104e-12	3.11229e-09	UP	AEMK02000328.1	311822	312221	Promoter (<=1kb)	ENSSSCG00000035657
10_27953895_27954295	1.2484	5.19193e-12	3.17611e-09	UP	10	27953896	27954295	Promoter (<=1kb)	ENSSSCG00000010949
AEMK02000682.1_1294013_1294413	1.31777	6.00925e-12	3.66416e-09	UP	AEMK02000682.1	1294014	1294413	Promoter (<=1kb)	ENSSSCG00000040869
3_101916587_101916987	-1.14915	6.45676e-12	3.92429e-09	DOWN	3	101916588	101916987	Distal Intergenic	ENSSSCG00000008487
6_915372_915772	1.27332	6.88623e-12	4.17181e-09	UP	6	915373	915772	Promoter (<=1kb)	ENSSSCG00000035230
15_39132865_39133265	1.34147	6.9356e-12	4.17734e-09	UP	15	39132866	39133265	Promoter (<=1kb)	ENSSSCG00000015770
12_47853858_47854258	1.23323	6.93984e-12	4.17734e-09	UP	12	47853859	47854258	Exon (ENSSSCT00000030089/ENSSSCG00000024071, exon 10 of 17)	ENSSSCG00000024071
8_818346_818746	1.19041	6.9882e-12	4.19301e-09	UP	8	818347	818746	Promoter (<=1kb)	ENSSSCG00000008676
5_42642966_42643366	1.20996	7.02765e-12	4.20325e-09	UP	5	42642967	42643366	Promoter (<=1kb)	ENSSSCG00000022636
1_222658241_222658641	1.07851	7.50003e-12	4.47154e-09	UP	1	222658242	222658641	Promoter (<=1kb)	ENSSSCG00000005249
14_88988832_88989232	1.15804	7.93786e-12	4.7176e-09	UP	14	88988833	88989232	Promoter (<=1kb)	ENSSSCG00000010380
12_34784869_34785269	1.7334	8.09043e-12	4.79311e-09	UP	12	34784870	34785269	Promoter (<=1kb)	ENSSSCG00000017643
16_79473509_79473909	1.89712	8.55667e-12	5.03754e-09	UP	16	79473510	79473909	Promoter (<=1kb)	ENSSSCG00000034522
1_268276845_268277245	1.12479	9.54415e-12	5.56655e-09	UP	1	268276846	268277245	Promoter (<=1kb)	ENSSSCG00000005621
15_84892208_84892608	1.30114	9.87454e-12	5.74142e-09	UP	15	84892209	84892608	Intron (ENSSSCT00000017426/ENSSSCG00000016005, intron 1 of 18)	ENSSSCG00000016005
2_7860070_7860470	1.48746	1.02798e-11	5.95859e-09	UP	2	7860071	7860470	Promoter (<=1kb)	ENSSSCG00000013034
X_6295935_6296335	1.79859	1.05927e-11	6.12108e-09	UP	X	6295936	6296335	Promoter (<=1kb)	ENSSSCG00000012104
13_206676664_206677064	1.24204	1.21201e-11	6.98224e-09	UP	13	206676665	206677064	Promoter (<=1kb)	ENSSSCG00000034758
6_39919362_39919762	1.36571	1.23235e-11	7.07769e-09	UP	6	39919363	39919762	Promoter (<=1kb)	ENSSSCG00000002855
4_14410523_14410923	-1.233	1.28141e-11	7.337e-09	DOWN	4	14410524	14410923	Intron (ENSSSCT00000065579/ENSSSCG00000037755, intron 4 of 6)	ENSSSCG00000012120
6_164875376_164875776	1.21845	1.29222e-11	7.37643e-09	UP	6	164875377	164875776	Promoter (<=1kb)	ENSSSCG00000003897
15_88819742_88820142	-1.70245	1.34253e-11	7.64035e-09	DOWN	15	88819743	88820142	Distal Intergenic	ENSSSCG00000018653
14_73565156_73565556	1.15979	1.50796e-11	8.53014e-09	UP	14	73565157	73565556	Intron (ENSSSCT00000011243/ENSSSCG00000010272, intron 1 of 21)	ENSSSCG00000010272
3_41208538_41208938	1.20219	1.51722e-11	8.55678e-09	UP	3	41208539	41208938	Promoter (<=1kb)	ENSSSCG00000007993
15_86470909_86471309	1.62919	1.63742e-11	9.20701e-09	UP	15	86470910	86471309	Promoter (<=1kb)	ENSSSCG00000033987
X_110873188_110873588	1.21968	1.65407e-11	9.27286e-09	UP	X	110873189	110873588	Promoter (<=1kb)	ENSSSCG00000034668
3_39750416_39750816	1.14982	1.77883e-11	9.94259e-09	UP	3	39750417	39750816	Promoter (<=1kb)	ENSSSCG00000034338
12_806522_806922	1.57539	1.79205e-11	9.9674e-09	UP	12	806523	806922	Promoter (2-3kb)	ENSSSCG00000024018
10_24158362_24158762	1.20137	1.79388e-11	9.9674e-09	UP	10	24158363	24158762	Promoter (<=1kb)	ENSSSCG00000031981
3_93899929_93900329	-1.30391	1.85089e-11	1.02538e-08	DOWN	3	93899930	93900329	Downstream (2-3kb)	ENSSSCG00000034747
13_135467897_135468297	1.21195	1.86085e-11	1.02787e-08	UP	13	135467898	135468297	Promoter (<=1kb)	ENSSSCG00000037905
4_1687697_1688097	1.23912	1.89073e-11	1.04131e-08	UP	4	1687698	1688097	Promoter (1-2kb)	ENSSSCG00000036022
18_18147052_18147452	1.6708	2.04552e-11	1.12327e-08	UP	18	18147053	18147452	Promoter (<=1kb)	ENSSSCG00000016550
6_80138197_80138597	1.86811	2.05423e-11	1.12476e-08	UP	6	80138198	80138597	Promoter (<=1kb)	ENSSSCG00000003521
16_5879225_5879625	1.54195	2.06345e-11	1.12652e-08	UP	16	5879226	5879625	Promoter (<=1kb)	ENSSSCG00000016792
8_138646531_138646931	1.24815	2.1211e-11	1.15464e-08	UP	8	138646532	138646931	Promoter (<=1kb)	ENSSSCG00000009259
17_62642521_62642921	1.16043	2.33921e-11	1.26969e-08	UP	17	62642522	62642921	Promoter (<=1kb)	ENSSSCG00000036595
17_32944509_32944909	2.07668	2.45749e-11	1.32623e-08	UP	17	32944510	32944909	Promoter (<=1kb)	ENSSSCG00000007171
2_4788305_4788705	1.16149	2.4879e-11	1.33879e-08	UP	2	4788306	4788705	Promoter (<=1kb)	ENSSSCG00000012889
12_59200119_59200519	1.67263	2.73022e-11	1.46499e-08	UP	12	59200120	59200519	Promoter (<=1kb)	ENSSSCG00000018034
3_11321287_11321687	1.13323	2.73935e-11	1.4657e-08	UP	3	11321288	11321687	Promoter (<=1kb)	ENSSSCG00000025966
12_18225021_18225421	1.64605	2.83942e-11	1.51493e-08	UP	12	18225022	18225421	Promoter (<=1kb)	ENSSSCG00000017333
8_137623864_137624264	1.35656	2.84806e-11	1.51523e-08	UP	8	137623865	137624264	Intron (ENSSSCT00000054711/ENSSSCG00000009256, intron 3 of 18)	ENSSSCG00000009256
7_1841636_1842036	1.20604	2.88739e-11	1.53181e-08	UP	7	1841637	1842036	Promoter (<=1kb)	ENSSSCG00000001009
1_7474258_7474658	-1.1347	2.90382e-11	1.5362e-08	DOWN	1	7474259	7474658	Promoter (1-2kb)	ENSSSCG00000004044
4_119931195_119931595	1.08585	2.98935e-11	1.577e-08	UP	4	119931196	119931595	Promoter (<=1kb)	ENSSSCG00000006878
14_30698706_30699106	1.52031	3.06255e-11	1.61109e-08	UP	14	30698707	30699106	Promoter (<=1kb)	ENSSSCG00000009801
3_39689266_39689666	1.16868	3.33041e-11	1.74267e-08	UP	3	39689267	39689666	Promoter (<=1kb)	ENSSSCG00000008051
13_9998213_9998613	1.86715	3.33532e-11	1.74267e-08	UP	13	9998214	9998613	Promoter (<=1kb)	ENSSSCG00000031392
10_52224180_52224580	1.31973	3.3405e-11	1.74267e-08	UP	10	52224181	52224580	Promoter (<=1kb)	ENSSSCG00000011079
12_18526352_18526752	1.44425	3.50347e-11	1.82262e-08	UP	12	18526353	18526752	Promoter (<=1kb)	ENSSSCG00000021306
X_111904271_111904671	1.22711	3.59174e-11	1.86338e-08	UP	X	111904272	111904671	Promoter (<=1kb)	ENSSSCG00000030460
12_20351071_20351471	-2.47764	3.71388e-11	1.92144e-08	DOWN	12	20351072	20351471	Distal Intergenic	ENSSSCG00000017401
X_35821200_35821600	1.2557	4.05698e-11	2.09318e-08	UP	X	35821201	35821600	Distal Intergenic	ENSSSCG00000012241
6_78733398_78733798	1.57017	4.174e-11	2.14765e-08	UP	6	78733399	78733798	Promoter (<=1kb)	ENSSSCG00000024009
13_117512890_117513290	1.20872	4.67271e-11	2.39769e-08	UP	13	117512891	117513290	Promoter (<=1kb)	ENSSSCG00000037583
3_124404036_124404436	-1.09519	4.71771e-11	2.40814e-08	DOWN	3	124404037	124404436	Distal Intergenic	ENSSSCG00000039080
17_36324634_36325034	1.36881	4.94195e-11	2.51522e-08	UP	17	36324635	36325034	Promoter (<=1kb)	ENSSSCG00000040248
1_270274204_270274604	1.40097	5.0559e-11	2.56627e-08	UP	1	270274205	270274604	Promoter (<=1kb)	ENSSSCG00000039311
3_53149007_53149407	1.06976	5.14855e-11	2.60625e-08	UP	3	53149008	53149407	Promoter (<=1kb)	ENSSSCG00000008169
11_78556501_78556901	1.1038	5.24289e-11	2.63977e-08	UP	11	78556502	78556901	Promoter (<=1kb)	ENSSSCG00000009557
5_47847764_47848164	1.01859	5.41739e-11	2.72034e-08	UP	5	47847765	47848164	Promoter (<=1kb)	ENSSSCG00000027144
16_75260680_75261080	1.05773	5.6224e-11	2.81576e-08	UP	16	75260681	75261080	Promoter (<=1kb)	ENSSSCG00000017102
4_93571709_93572109	-1.22429	5.66079e-11	2.82744e-08	DOWN	4	93571710	93572109	Distal Intergenic	ENSSSCG00000006482
1_269056060_269056460	1.14238	5.68476e-11	2.83189e-08	UP	1	269056061	269056460	Promoter (<=1kb)	ENSSSCG00000005656
18_19984252_19984652	1.42741	5.77614e-11	2.8698e-08	UP	18	19984253	19984652	Exon (ENSSSCT00000018057/ENSSSCG00000016585, exon 2 of 15)	ENSSSCG00000016585
7_1775885_1776285	1.47591	6.19703e-11	3.07079e-08	UP	7	1775886	1776285	Promoter (<=1kb)	ENSSSCG00000038404
9_97463686_97464086	-1.96272	6.5532e-11	3.23873e-08	DOWN	9	97463687	97464086	Intron (ENSSSCT00000016776/ENSSSCG00000015401, intron 17 of 21)	ENSSSCG00000015401
2_65108743_65109143	1.08505	6.67349e-11	3.28952e-08	UP	2	65108744	65109143	Promoter (<=1kb)	ENSSSCG00000029473
1_9238846_9239246	1.39314	7.13433e-11	3.50411e-08	UP	1	9238847	9239246	Promoter (<=1kb)	ENSSSCG00000030535
11_77209999_77210399	1.13273	7.14613e-11	3.50411e-08	UP	11	77210000	77210399	Promoter (<=1kb)	ENSSSCG00000029502
14_29068450_29068850	1.10137	7.41695e-11	3.62743e-08	UP	14	29068451	29068850	Promoter (<=1kb)	ENSSSCG00000009764
15_55320854_55321254	-1.97102	7.61782e-11	3.71599e-08	DOWN	15	55320855	55321254	Distal Intergenic	ENSSSCG00000015850
11_5333105_5333505	1.27806	7.64094e-11	3.71761e-08	UP	11	5333106	5333505	Promoter (<=1kb)	ENSSSCG00000033434
1_269332092_269332492	1.4765	7.77279e-11	3.77199e-08	UP	1	269332093	269332492	Promoter (<=1kb)	ENSSSCG00000005668
2_150510849_150511249	1.29396	8.06174e-11	3.90213e-08	UP	2	150510850	150511249	Promoter (<=1kb)	ENSSSCG00000014432
AEMK02000452.1_2109732_2110132	1.37676	8.14396e-11	3.9318e-08	UP	AEMK02000452.1	2109733	2110132	Promoter (<=1kb)	ENSSSCG00000002547
8_10564979_10565379	-1.25453	8.70189e-11	4.19038e-08	DOWN	8	10564980	10565379	Distal Intergenic	ENSSSCG00000039003
11_925029_925429	1.29258	9.52648e-11	4.55244e-08	UP	11	925030	925429	Promoter (<=1kb)	ENSSSCG00000009268
1_50781405_50781805	1.03031	9.80563e-11	4.67395e-08	UP	1	50781406	50781805	Promoter (<=1kb)	ENSSSCG00000004276
1_264823161_264823561	1.30733	1.07233e-10	5.09843e-08	UP	1	264823162	264823561	Promoter (<=1kb)	ENSSSCG00000005585
1_75330129_75330529	-1.71068	1.10582e-10	5.2444e-08	DOWN	1	75330130	75330529	Intron (ENSSSCT00000024443/ENSSSCG00000004415, intron 15 of 45)	ENSSSCG00000004415
10_24323903_24324303	1.56144	1.11453e-10	5.25911e-08	UP	10	24323904	24324303	Promoter (<=1kb)	ENSSSCG00000036967
3_42414685_42415085	-1.10203	1.18346e-10	5.57039e-08	DOWN	3	42414686	42415085	Intron (ENSSSCT00000023261/ENSSSCG00000027166, intron 1 of 7)	ENSSSCG00000027166
17_21622690_21623090	-1.28386	1.20797e-10	5.66736e-08	DOWN	17	21622691	21623090	Distal Intergenic	ENSSSCG00000007072
17_61692700_61693100	1.1719	1.2101e-10	5.66736e-08	UP	17	61692701	61693100	Promoter (<=1kb)	ENSSSCG00000033423
3_68883294_68883694	1.02679	1.25027e-10	5.84095e-08	UP	3	68883295	68883694	Promoter (<=1kb)	ENSSSCG00000040854
12_42494988_42495388	1.5965	1.25566e-10	5.85155e-08	UP	12	42494989	42495388	Promoter (<=1kb)	ENSSSCG00000017730
AEMK02000489.1_45594_45994	1.72794	1.2797e-10	5.94885e-08	UP	AEMK02000489.1	45595	45994	Promoter (<=1kb)	ENSSSCG00000037563
6_93987602_93988002	1.49488	1.33884e-10	6.2084e-08	UP	6	93987603	93988002	Promoter (<=1kb)	ENSSSCG00000003644
5_68627167_68627567	1.62792	1.43197e-10	6.62388e-08	UP	5	68627168	68627567	Promoter (<=1kb)	ENSSSCG00000000759
4_3065135_3065535	1.06709	1.47409e-10	6.80199e-08	UP	4	3065136	3065535	Distal Intergenic	ENSSSCG00000005934
13_109029705_109030105	1.04789	1.56143e-10	7.18734e-08	UP	13	109029706	109030105	Promoter (<=1kb)	ENSSSCG00000011746
15_81893968_81894368	1.65734	1.57852e-10	7.24823e-08	UP	15	81893969	81894368	Promoter (<=1kb)	ENSSSCG00000015979
5_89727923_89728323	1.11519	1.62523e-10	7.44449e-08	UP	5	89727924	89728323	Promoter (<=1kb)	ENSSSCG00000040056
7_120754928_120755328	1.93492	1.64242e-10	7.50493e-08	UP	7	120754929	120755328	Promoter (<=1kb)	ENSSSCG00000027667
4_107447021_107447421	-1.09063	1.65219e-10	7.53124e-08	DOWN	4	107447022	107447421	Distal Intergenic	ENSSSCG00000034581
1_45083976_45084376	-1.33362	1.69802e-10	7.72143e-08	DOWN	1	45083977	45084376	Distal Intergenic	ENSSSCG00000032533
10_46647039_46647439	1.23565	1.74485e-10	7.9152e-08	UP	10	46647040	46647439	Promoter (<=1kb)	ENSSSCG00000026499
6_158536407_158536807	1.19522	1.7774e-10	8.02411e-08	UP	6	158536408	158536807	Distal Intergenic	ENSSSCG00000028748
6_1495626_1496026	1.01787	1.83005e-10	8.24199e-08	UP	6	1495627	1496026	Promoter (1-2kb)	ENSSSCG00000040802
4_72754453_72754853	1.28349	1.86249e-10	8.35118e-08	UP	4	72754454	72754853	Distal Intergenic	ENSSSCG00000006231
12_3643396_3643796	1.21142	1.86319e-10	8.35118e-08	UP	12	3643397	3643796	Promoter (<=1kb)	ENSSSCG00000036956
6_7222527_7222927	1.41673	1.8921e-10	8.46059e-08	UP	6	7222528	7222927	Promoter (<=1kb)	ENSSSCG00000032216
2_115568416_115568816	-3.1141	2.02761e-10	9.02353e-08	DOWN	2	115568417	115568816	Promoter (<=1kb)	ENSSSCG00000014143
5_78141094_78141494	1.27332	2.09127e-10	9.28483e-08	UP	5	78141095	78141494	Promoter (<=1kb)	ENSSSCG00000036775
5_67772392_67772792	1.75852	2.09621e-10	9.28483e-08	UP	5	67772393	67772792	Promoter (<=1kb)	ENSSSCG00000033412
3_106321430_106321830	-1.88104	2.19226e-10	9.68743e-08	DOWN	3	106321431	106321830	Intron (ENSSSCT00000009313/ENSSSCG00000008510, intron 26 of 28)	ENSSSCG00000008509
6_74861294_74861694	-1.27409	2.44452e-10	1.07768e-07	DOWN	6	74861295	74861694	Promoter (2-3kb)	ENSSSCG00000003468
8_125259511_125259911	1.1717	2.45613e-10	1.08026e-07	UP	8	125259512	125259911	Promoter (<=1kb)	ENSSSCG00000009192
9_11004705_11005105	1.30328	2.52631e-10	1.10853e-07	UP	9	11004706	11005105	Promoter (<=1kb)	ENSSSCG00000032723
4_16100635_16101035	1.24993	2.66544e-10	1.16685e-07	UP	4	16100636	16101035	Promoter (<=1kb)	ENSSSCG00000005984
7_10057929_10058329	1.45815	2.70587e-10	1.1818e-07	UP	7	10057930	10058329	Promoter (<=1kb)	ENSSSCG00000001056
18_55684614_55685014	1.44709	2.76036e-10	1.20001e-07	UP	18	55684615	55685014	Promoter (<=1kb)	ENSSSCG00000025752
15_125814747_125815147	1.22475	2.79165e-10	1.21081e-07	UP	15	125814748	125815147	Promoter (<=1kb)	ENSSSCG00000016233
18_20834297_20834697	1.12002	2.81726e-10	1.21911e-07	UP	18	20834298	20834697	Promoter (<=1kb)	ENSSSCG00000024157
6_17669342_17669742	1.03569	2.84366e-10	1.2277e-07	UP	6	17669343	17669742	Promoter (<=1kb)	ENSSSCG00000025151
11_71084916_71085316	1.13213	3.11948e-10	1.33756e-07	UP	11	71084917	71085316	Promoter (<=1kb)	ENSSSCG00000009531
10_14069291_14069691	1.10036	3.20548e-10	1.3713e-07	UP	10	14069292	14069691	Promoter (<=1kb)	ENSSSCG00000024180
15_125860358_125860758	-1.40722	3.31508e-10	1.41176e-07	DOWN	15	125860359	125860758	Distal Intergenic	ENSSSCG00000016233
13_22298475_22298875	1.3357	3.44992e-10	1.46255e-07	UP	13	22298476	22298875	Promoter (<=1kb)	ENSSSCG00000011245
14_125406786_125407186	1.01804	3.61275e-10	1.52813e-07	UP	14	125406787	125407186	Promoter (<=1kb)	ENSSSCG00000010654
2_150662391_150662791	1.02057	3.6488e-10	1.53976e-07	UP	2	150662392	150662791	Promoter (<=1kb)	ENSSSCG00000014435
3_80092803_80093203	-1.36537	3.71504e-10	1.56085e-07	DOWN	3	80092804	80093203	Distal Intergenic	ENSSSCG00000039066
X_122535637_122536037	1.56627	3.81451e-10	1.59906e-07	UP	X	122535638	122536037	Promoter (<=1kb)	ENSSSCG00000012744
12_60933895_60934295	1.116	3.94518e-10	1.64944e-07	UP	12	60933896	60934295	Promoter (<=1kb)	ENSSSCG00000018053
16_36025159_36025559	1.22332	3.97406e-10	1.65487e-07	UP	16	36025160	36025559	Promoter (<=1kb)	ENSSSCG00000016920
14_134120158_134120558	1.69964	4.0366e-10	1.67719e-07	UP	14	134120159	134120558	Promoter (<=1kb)	ENSSSCG00000010732
3_16941157_16941557	1.24037	4.05203e-10	1.67988e-07	UP	3	16941158	16941557	Promoter (<=1kb)	ENSSSCG00000036659
8_103189962_103190362	1.02021	4.14131e-10	1.70935e-07	UP	8	103189963	103190362	Promoter (<=1kb)	ENSSSCG00000009101
8_81024277_81024677	1.08862	4.21098e-10	1.7343e-07	UP	8	81024278	81024677	Promoter (<=1kb)	ENSSSCG00000009029
7_3192928_3193328	1.44204	4.23681e-10	1.74112e-07	UP	7	3192929	3193328	Promoter (<=1kb)	ENSSSCG00000031269
12_46709351_46709751	1.13307	4.29516e-10	1.76124e-07	UP	12	46709352	46709751	Promoter (<=1kb)	ENSSSCG00000017804
18_20018107_20018507	1.61144	4.41689e-10	1.80721e-07	UP	18	20018108	20018507	Promoter (1-2kb)	ENSSSCG00000037087
6_69258682_69259082	1.04076	4.47407e-10	1.82663e-07	UP	6	69258683	69259082	Distal Intergenic	ENSSSCG00000033497
8_31134213_31134613	1.04303	4.51468e-10	1.83684e-07	UP	8	31134214	31134613	Promoter (<=1kb)	ENSSSCG00000023112
11_4689516_4689916	1.18763	4.51864e-10	1.83684e-07	UP	11	4689517	4689916	Promoter (<=1kb)	ENSSSCG00000009302
9_128989003_128989403	-1.39363	4.53042e-10	1.83765e-07	DOWN	9	128989004	128989403	Intron (ENSSSCT00000016974/ENSSSCG00000015581, intron 6 of 20)	ENSSSCG00000015581
4_51512077_51512477	1.01133	4.64228e-10	1.87896e-07	UP	4	51512078	51512477	Promoter (<=1kb)	ENSSSCG00000006145
1_10225872_10226272	1.66182	4.70513e-10	1.90031e-07	UP	1	10225873	10226272	Promoter (<=1kb)	ENSSSCG00000004064
8_135002155_135002555	1.45395	4.74429e-10	1.91111e-07	UP	8	135002156	135002555	Promoter (<=1kb)	ENSSSCG00000009234
2_78675633_78676033	1.03211	4.75224e-10	1.91111e-07	UP	2	78675634	78676033	Promoter (<=1kb)	ENSSSCG00000014014
5_89954475_89954875	-1.21157	4.76803e-10	1.91336e-07	DOWN	5	89954476	89954875	Distal Intergenic	ENSSSCG00000040056
10_23778359_23778759	1.21783	4.85648e-10	1.93722e-07	UP	10	23778360	23778759	Promoter (<=1kb)	ENSSSCG00000021624
15_131492340_131492740	1.06746	4.85843e-10	1.93722e-07	UP	15	131492341	131492740	Promoter (<=1kb)	ENSSSCG00000016266
6_167595798_167596198	1.01883	4.9663e-10	1.97604e-07	UP	6	167595799	167596198	Promoter (<=1kb)	ENSSSCG00000034059
2_8148634_8149034	1.30349	5.17338e-10	2.05144e-07	UP	2	8148635	8149034	Promoter (2-3kb)	ENSSSCG00000013049
6_147320529_147320929	1.09843	5.27725e-10	2.0865e-07	UP	6	147320530	147320929	Promoter (<=1kb)	ENSSSCG00000003809
5_69512411_69512811	1.19293	5.30121e-10	2.09157e-07	UP	5	69512412	69512811	Promoter (<=1kb)	ENSSSCG00000000764
4_56191945_56192345	-1.97585	5.34558e-10	2.10466e-07	DOWN	4	56191946	56192345	Distal Intergenic	ENSSSCG00000006155
14_60528359_60528759	1.24582	5.39652e-10	2.12027e-07	UP	14	60528360	60528759	Promoter (<=1kb)	ENSSSCG00000036039
3_39952207_39952607	1.49346	5.42139e-10	2.12559e-07	UP	3	39952208	39952607	Promoter (<=1kb)	ENSSSCG00000008038
3_533632_534032	1.06068	5.57685e-10	2.18199e-07	UP	3	533633	534032	Promoter (<=1kb)	ENSSSCG00000040103
6_96770200_96770600	1.29005	5.78171e-10	2.25744e-07	UP	6	96770201	96770600	Promoter (<=1kb)	ENSSSCG00000021738
10_40053123_40053523	1.09963	5.87338e-10	2.28374e-07	UP	10	40053124	40053523	Promoter (<=1kb)	ENSSSCG00000011014
15_57419045_57419445	1.11008	5.92351e-10	2.29847e-07	UP	15	57419046	57419445	Promoter (<=1kb)	ENSSSCG00000033126
14_103835299_103835699	1.11012	6.04481e-10	2.3407e-07	UP	14	103835300	103835699	Promoter (<=1kb)	ENSSSCG00000010468
12_891725_892125	1.45571	6.13654e-10	2.37133e-07	UP	12	891726	892125	Intron (ENSSSCT00000054787/ENSSSCG00000029553, intron 14 of 16)	ENSSSCG00000029944
14_110590345_110590745	-1.35351	6.16086e-10	2.37584e-07	DOWN	14	110590346	110590745	Intron (ENSSSCT00000055954/ENSSSCG00000010536, intron 6 of 9)	ENSSSCG00000034485
14_103095582_103095982	1.30795	6.27956e-10	2.41665e-07	UP	14	103095583	103095982	Promoter (<=1kb)	ENSSSCG00000020912
10_29118192_29118592	1.26391	6.79692e-10	2.60508e-07	UP	10	29118193	29118592	Promoter (<=1kb)	ENSSSCG00000010955
14_31165665_31166065	1.00661	7.17528e-10	2.74449e-07	UP	14	31165666	31166065	Promoter (<=1kb)	ENSSSCG00000029803
8_39581671_39582071	1.49481	7.30639e-10	2.78766e-07	UP	8	39581672	39582071	Promoter (<=1kb)	ENSSSCG00000036284
17_916920_917320	1.04862	7.31782e-10	2.78766e-07	UP	17	916921	917320	Promoter (<=1kb)	ENSSSCG00000006968
1_6996829_6997229	1.30591	7.37088e-10	2.80219e-07	UP	1	6996830	6997229	Intron (ENSSSCT00000004465/ENSSSCG00000004037, intron 1 of 25)	ENSSSCG00000004037
2_151035912_151036312	1.29253	7.53489e-10	2.85875e-07	UP	2	151035913	151036312	Promoter (<=1kb)	ENSSSCG00000014440
10_667479_667879	1.44149	7.85747e-10	2.96915e-07	UP	10	667480	667879	Promoter (<=1kb)	ENSSSCG00000010801
4_129395688_129396088	1.09507	8.35052e-10	3.13652e-07	UP	4	129395689	129396088	Promoter (<=1kb)	ENSSSCG00000006930
2_7328028_7328428	1.00714	8.85246e-10	3.30439e-07	UP	2	7328029	7328428	Promoter (<=1kb)	ENSSSCG00000013018
8_70091874_70092274	-1.32408	8.87641e-10	3.30439e-07	DOWN	8	70091875	70092274	Intron (ENSSSCT00000040395/ENSSSCG00000008959, intron 2 of 3)	ENSSSCG00000008959
6_53188526_53188926	1.56009	8.88542e-10	3.30439e-07	UP	6	53188527	53188926	Promoter (<=1kb)	ENSSSCG00000003115
8_4893610_4894010	1.11489	9.22632e-10	3.41763e-07	UP	8	4893611	4894010	Promoter (2-3kb)	ENSSSCG00000032637
16_28368962_28369362	-2.01341	9.26288e-10	3.42442e-07	DOWN	16	28368963	28369362	Distal Intergenic	ENSSSCG00000040958
1_252955667_252956067	1.02528	9.6759e-10	3.57008e-07	UP	1	252955668	252956067	Promoter (<=1kb)	ENSSSCG00000005465
4_87122283_87122683	-1.36771	9.76467e-10	3.5908e-07	DOWN	4	87122284	87122683	Distal Intergenic	ENSSSCG00000006333
3_39602947_39603347	1.28061	1.04678e-09	3.81728e-07	UP	3	39602948	39603347	Promoter (2-3kb)	ENSSSCG00000026326
9_87053444_87053844	-1.33811	1.0597e-09	3.84943e-07	DOWN	9	87053445	87053844	Intron (ENSSSCT00000029645/ENSSSCG00000024761, intron 1 of 25)	ENSSSCG00000024761
18_1653999_1654399	1.47491	1.06219e-09	3.85104e-07	UP	18	1654000	1654399	Promoter (<=1kb)	ENSSSCG00000016409
6_12382611_12383011	1.16127	1.08358e-09	3.92103e-07	UP	6	12382612	12383011	Promoter (<=1kb)	ENSSSCG00000028878
5_33525540_33525940	1.25703	1.09372e-09	3.95009e-07	UP	5	33525541	33525940	Promoter (<=1kb)	ENSSSCG00000038031
1_273021880_273022280	1.08605	1.10443e-09	3.98112e-07	UP	1	273021881	273022280	Promoter (<=1kb)	ENSSSCG00000023173
10_24945429_24945829	1.17419	1.11486e-09	4.011e-07	UP	10	24945430	24945829	Distal Intergenic	ENSSSCG00000010931
9_1134450_1134850	1.17276	1.16481e-09	4.1827e-07	UP	9	1134451	1134850	Promoter (<=1kb)	ENSSSCG00000014580
8_131628562_131628962	-1.14043	1.18684e-09	4.2456e-07	DOWN	8	131628563	131628962	Distal Intergenic	ENSSSCG00000009226
13_71299432_71299832	1.25197	1.22493e-09	4.3652e-07	UP	13	71299433	71299832	Promoter (<=1kb)	ENSSSCG00000027812
17_56941439_56941839	1.07531	1.24503e-09	4.42845e-07	UP	17	56941440	56941839	Promoter (<=1kb)	ENSSSCG00000007492
13_135268373_135268773	1.3789	1.25617e-09	4.4596e-07	UP	13	135268374	135268773	Distal Intergenic	ENSSSCG00000011859
14_7173864_7174264	-1.44426	1.28429e-09	4.55085e-07	DOWN	14	7173865	7174264	Promoter (<=1kb)	ENSSSCG00000009631
12_56401745_56402145	1.28588	1.31195e-09	4.64009e-07	UP	12	56401746	56402145	Promoter (<=1kb)	ENSSSCG00000018016
11_51463149_51463549	-1.39199	1.35985e-09	4.80047e-07	DOWN	11	51463150	51463549	Distal Intergenic	ENSSSCG00000009480
15_47696677_47697077	1.18191	1.37114e-09	4.82221e-07	UP	15	47696678	47697077	Promoter (<=1kb)	ENSSSCG00000033367
14_40003775_40004175	1.15864	1.4018e-09	4.91163e-07	UP	14	40003776	40004175	Promoter (<=1kb)	ENSSSCG00000009896
17_39705276_39705676	1.1349	1.4656e-09	5.12348e-07	UP	17	39705277	39705676	Promoter (<=1kb)	ENSSSCG00000007317
9_56509962_56510362	-1.56757	1.46772e-09	5.12348e-07	DOWN	9	56509963	56510362	Distal Intergenic	ENSSSCG00000040319
17_62708968_62709368	1.90747	1.47223e-09	5.1297e-07	UP	17	62708969	62709368	Promoter (<=1kb)	ENSSSCG00000040388
6_115592805_115593205	1.12928	1.57039e-09	5.4515e-07	UP	6	115592806	115593205	Promoter (<=1kb)	ENSSSCG00000025005
6_155753882_155754282	1.09446	1.58624e-09	5.4897e-07	UP	6	155753883	155754282	Promoter (<=1kb)	ENSSSCG00000036145
13_206936034_206936434	1.58049	1.58724e-09	5.4897e-07	UP	13	206936035	206936434	Promoter (<=1kb)	ENSSSCG00000039085
15_78608244_78608644	1.06356	1.63635e-09	5.64915e-07	UP	15	78608245	78608644	Promoter (<=1kb)	ENSSSCG00000015958
8_82987773_82988173	1.21655	1.65933e-09	5.71797e-07	UP	8	82987774	82988173	Promoter (<=1kb)	ENSSSCG00000009040
9_47475899_47476299	1.10874	1.71974e-09	5.89369e-07	UP	9	47475900	47476299	Promoter (<=1kb)	ENSSSCG00000015129
13_34820202_34820602	1.14473	1.98084e-09	6.7393e-07	UP	13	34820203	34820602	Promoter (<=1kb)	ENSSSCG00000011449
11_21805356_21805756	-1.57251	1.98618e-09	6.74525e-07	DOWN	11	21805357	21805756	Exon (ENSSSCT00000061804/ENSSSCG00000023738, exon 6 of 24)	ENSSSCG00000023738
14_141253476_141253876	1.21834	2.00334e-09	6.79124e-07	UP	14	141253477	141253876	Promoter (<=1kb)	ENSSSCG00000010774
6_71747370_71747770	1.09847	2.01269e-09	6.81066e-07	UP	6	71747371	71747770	Promoter (<=1kb)	ENSSSCG00000003421
3_37460529_37460929	1.19828	2.06452e-09	6.97348e-07	UP	3	37460530	37460929	Promoter (<=1kb)	ENSSSCG00000007927
5_82397172_82397572	-1.94244	2.25055e-09	7.5746e-07	DOWN	5	82397173	82397572	Intron (ENSSSCT00000000941/ENSSSCG00000000862, intron 2 of 20)	ENSSSCG00000000862
1_99809835_99810235	1.05878	2.29592e-09	7.70952e-07	UP	1	99809836	99810235	Promoter (<=1kb)	ENSSSCG00000004511
13_10757623_10758023	1.05611	2.29885e-09	7.70952e-07	UP	13	10757624	10758023	Promoter (<=1kb)	ENSSSCG00000027017
2_498411_498811	1.23444	2.39762e-09	8.01216e-07	UP	2	498412	498811	Promoter (<=1kb)	ENSSSCG00000012844
14_60445517_60445917	1.00647	2.46667e-09	8.22825e-07	UP	14	60445518	60445917	Promoter (<=1kb)	ENSSSCG00000023776
14_105422382_105422782	1.2021	2.60345e-09	8.65378e-07	UP	14	105422383	105422782	Promoter (<=1kb)	ENSSSCG00000010483
1_49597006_49597406	-1.27754	2.68722e-09	8.91644e-07	DOWN	1	49597007	49597406	Intron (ENSSSCT00000066143/ENSSSCG00000004270, intron 26 of 28)	ENSSSCG00000004272
12_23804884_23805284	1.0746	2.7698e-09	9.15808e-07	UP	12	23804885	23805284	Promoter (<=1kb)	ENSSSCG00000017513
4_109556327_109556727	1.63151	2.79535e-09	9.22633e-07	UP	4	109556328	109556727	Promoter (1-2kb)	ENSSSCG00000037709
16_3565335_3565735	1.42489	2.90874e-09	9.58375e-07	UP	16	3565336	3565735	Promoter (1-2kb)	ENSSSCG00000016781
14_22780513_22780913	1.11892	2.91844e-09	9.58758e-07	UP	14	22780514	22780913	Promoter (<=1kb)	ENSSSCG00000035618
6_63952551_63952951	1.31787	2.92226e-09	9.58758e-07	UP	6	63952552	63952951	Promoter (<=1kb)	ENSSSCG00000021890
8_334475_334875	1.16659	2.92522e-09	9.58758e-07	UP	8	334476	334875	Promoter (<=1kb)	ENSSSCG00000032262
2_5357426_5357826	1.06772	2.93626e-09	9.60699e-07	UP	2	5357427	5357826	Promoter (<=1kb)	ENSSSCG00000029637
10_24946580_24946980	1.27822	2.94789e-09	9.62827e-07	UP	10	24946581	24946980	Distal Intergenic	ENSSSCG00000010931
7_99910939_99911339	1.20171	2.9827e-09	9.72504e-07	UP	7	99910940	99911339	Promoter (<=1kb)	ENSSSCG00000002389
2_44889958_44890358	1.00399	3.02109e-09	9.83316e-07	UP	2	44889959	44890358	Promoter (<=1kb)	ENSSSCG00000033786
1_121067790_121068190	1.26612	3.11696e-09	1.01276e-06	UP	1	121067791	121068190	Promoter (<=1kb)	ENSSSCG00000004635
18_17444168_17444568	1.16365	3.35442e-09	1.08429e-06	UP	18	17444169	17444568	Promoter (<=1kb)	ENSSSCG00000016548
13_28405253_28405653	1.73333	3.40842e-09	1.09713e-06	UP	13	28405254	28405653	Promoter (<=1kb)	ENSSSCG00000030575
6_54070549_54070949	1.05699	3.41167e-09	1.09713e-06	UP	6	54070550	54070949	Promoter (1-2kb)	ENSSSCG00000029151
15_31528667_31529067	-1.44376	3.69147e-09	1.18104e-06	DOWN	15	31528668	31529067	Intron (ENSSSCT00000017142/ENSSSCG00000015742, intron 2 of 2)	ENSSSCG00000015743
6_111235979_111236379	1.66338	3.81236e-09	1.21481e-06	UP	6	111235980	111236379	Distal Intergenic	ENSSSCG00000003719
18_29284821_29285221	1.21247	3.83896e-09	1.21992e-06	UP	18	29284822	29285221	Promoter (<=1kb)	ENSSSCG00000016629
14_133863962_133864362	1.11476	3.8842e-09	1.22982e-06	UP	14	133863963	133864362	Promoter (<=1kb)	ENSSSCG00000010735
1_188575283_188575683	-1.52479	3.88977e-09	1.22982e-06	DOWN	1	188575284	188575683	Distal Intergenic	ENSSSCG00000032928
3_5228333_5228733	1.00652	4.01526e-09	1.26737e-06	UP	3	5228334	5228733	Promoter (<=1kb)	ENSSSCG00000025940
4_10103830_10104230	2.28927	4.08507e-09	1.28508e-06	UP	4	10103831	10104230	Promoter (<=1kb)	ENSSSCG00000028759
2_5580287_5580687	1.05448	4.09571e-09	1.28627e-06	UP	2	5580288	5580687	Promoter (<=1kb)	ENSSSCG00000039360
12_47124734_47125134	1.12826	4.21212e-09	1.32062e-06	UP	12	47124735	47125134	Promoter (<=1kb)	ENSSSCG00000017810
6_40043233_40043633	1.04105	4.28167e-09	1.33796e-06	UP	6	40043234	40043633	Promoter (<=1kb)	ENSSSCG00000025912
4_109709153_109709553	-1.35782	4.33488e-09	1.35234e-06	DOWN	4	109709154	109709553	Distal Intergenic	ENSSSCG00000040889
15_120984792_120985192	1.02338	4.34305e-09	1.35264e-06	UP	15	120984793	120985192	Promoter (<=1kb)	ENSSSCG00000021584
1_26469213_26469613	-1.6236	4.62889e-09	1.43453e-06	DOWN	1	26469214	26469613	Distal Intergenic	ENSSSCG00000004154
3_74004444_74004844	1.1071	4.75268e-09	1.47047e-06	UP	3	74004445	74004844	Promoter (<=1kb)	ENSSSCG00000036115
AEMK02000682.1_619650_620050	1.01652	4.78572e-09	1.47825e-06	UP	AEMK02000682.1	619651	620050	Intron (ENSSSCT00000006425/ENSSSCG00000005846, intron 13 of 13)	ENSSSCG00000005844
5_260452_260852	1.09248	5.08254e-09	1.56223e-06	UP	5	260453	260852	Promoter (<=1kb)	ENSSSCG00000000968
11_65515836_65516236	1.65329	5.14927e-09	1.57757e-06	UP	11	65515837	65516236	Promoter (<=1kb)	ENSSSCG00000009503
17_58594612_58595012	1.48273	5.48717e-09	1.67291e-06	UP	17	58594613	58595012	Promoter (<=1kb)	ENSSSCG00000007514
12_11638569_11638969	-1.59043	5.49811e-09	1.67353e-06	DOWN	12	11638570	11638969	Intron (ENSSSCT00000018787/ENSSSCG00000017258, intron 1 of 10)	ENSSSCG00000017258
4_88471846_88472246	1.09962	5.51987e-09	1.67743e-06	UP	4	88471847	88472246	Promoter (<=1kb)	ENSSSCG00000006344
8_80969342_80969742	-1.00891	5.53106e-09	1.67812e-06	DOWN	8	80969343	80969742	Intron (ENSSSCT00000009887/ENSSSCG00000009029, intron 1 of 22)	ENSSSCG00000009029
8_113561387_113561787	-1.27178	5.65082e-09	1.70893e-06	DOWN	8	113561388	113561787	Distal Intergenic	ENSSSCG00000037636
12_449402_449802	1.17469	5.72415e-09	1.72833e-06	UP	12	449403	449802	Promoter (<=1kb)	ENSSSCG00000017136
1_273933722_273934122	1.44654	5.86794e-09	1.7689e-06	UP	1	273933723	273934122	Distal Intergenic	ENSSSCG00000005751
14_22977164_22977564	1.09377	5.93565e-09	1.78644e-06	UP	14	22977165	22977564	Promoter (<=1kb)	ENSSSCG00000040974
1_26471584_26471984	-1.60217	6.16578e-09	1.85273e-06	DOWN	1	26471585	26471984	Downstream (1-2kb)	ENSSSCG00000004154
4_125226480_125226880	-1.49148	6.3339e-09	1.90021e-06	DOWN	4	125226481	125226880	Intron (ENSSSCT00000033701/ENSSSCG00000006911, intron 3 of 16)	ENSSSCG00000033042
8_20456099_20456499	1.00246	6.3921e-09	1.91256e-06	UP	8	20456100	20456499	Promoter (<=1kb)	ENSSSCG00000008762
6_111083557_111083957	-1.41875	6.39542e-09	1.91256e-06	DOWN	6	111083558	111083957	Intron (ENSSSCT00000031750/ENSSSCG00000003719, intron 2 of 4)	ENSSSCG00000003719
15_139263976_139264376	1.14943	6.61266e-09	1.97438e-06	UP	15	139263977	139264376	Promoter (<=1kb)	ENSSSCG00000020790
6_63675694_63676094	1.0256	6.74006e-09	2.00922e-06	UP	6	63675695	63676094	Promoter (<=1kb)	ENSSSCG00000033374
1_59757240_59757640	-1.60945	6.7531e-09	2.00992e-06	DOWN	1	59757241	59757640	Distal Intergenic	ENSSSCG00000034849
6_69973132_69973532	1.15724	7.09145e-09	2.10395e-06	UP	6	69973133	69973532	Promoter (<=1kb)	ENSSSCG00000003393
16_44283759_44284159	-1.32138	7.23581e-09	2.1434e-06	DOWN	16	44283760	44284159	Intron (ENSSSCT00000018459/ENSSSCG00000016778, intron 3 of 12)	ENSSSCG00000034676
15_67320608_67321008	1.09935	7.33934e-09	2.17064e-06	UP	15	67320609	67321008	Promoter (<=1kb)	ENSSSCG00000015888
1_15523560_15523960	-1.51507	7.4147e-09	2.18663e-06	DOWN	1	15523561	15523960	Distal Intergenic	ENSSSCG00000032778
12_1341368_1341768	1.19946	7.41667e-09	2.18663e-06	UP	12	1341369	1341768	Intron (ENSSSCT00000054383/ENSSSCG00000031531, intron 1 of 4)	ENSSSCG00000028355
4_812005_812405	1.03069	7.44814e-09	2.19246e-06	UP	4	812006	812405	Promoter (<=1kb)	ENSSSCG00000038800
12_6803182_6803582	1.27853	7.51861e-09	2.20974e-06	UP	12	6803183	6803582	Promoter (<=1kb)	ENSSSCG00000021724
12_20497943_20498343	1.00898	7.61253e-09	2.23385e-06	UP	12	20497944	20498343	Promoter (<=1kb)	ENSSSCG00000017406
3_100669193_100669593	1.15271	7.6348e-09	2.23689e-06	UP	3	100669194	100669593	Promoter (<=1kb)	ENSSSCG00000024293
15_137863310_137863710	1.4389	7.77563e-09	2.2746e-06	UP	15	137863311	137863710	Promoter (<=1kb)	ENSSSCG00000025228
7_10867899_10868299	1.65064	7.97988e-09	2.3271e-06	UP	7	10867900	10868299	Distal Intergenic	ENSSSCG00000039116
9_47639362_47639762	1.20063	8.00109e-09	2.32721e-06	UP	9	47639363	47639762	Promoter (<=1kb)	ENSSSCG00000015131
6_18138034_18138434	1.08867	8.11668e-09	2.35602e-06	UP	6	18138035	18138434	Intron (ENSSSCT00000058692/ENSSSCG00000025652, intron 2 of 16)	ENSSSCG00000025652
8_108255417_108255817	-1.59005	8.47875e-09	2.45353e-06	DOWN	8	108255418	108255817	Intron (ENSSSCT00000058277/ENSSSCG00000031904, intron 2 of 5)	ENSSSCG00000031904
1_265922311_265922711	-1.23343	8.50437e-09	2.45716e-06	DOWN	1	265922312	265922711	Intron (ENSSSCT00000058637/ENSSSCG00000005599, intron 5 of 7)	ENSSSCG00000019358
2_40314844_40315244	-1.48746	8.59924e-09	2.47695e-06	DOWN	2	40314845	40315244	Distal Intergenic	ENSSSCG00000021688
10_24948063_24948463	1.33207	8.66285e-09	2.49145e-06	UP	10	24948064	24948463	Distal Intergenic	ENSSSCG00000010931
15_137765701_137766101	1.05608	8.87528e-09	2.54475e-06	UP	15	137765702	137766101	Promoter (<=1kb)	ENSSSCG00000016339
2_427250_427650	1.31248	9.01164e-09	2.57598e-06	UP	2	427251	427650	Promoter (<=1kb)	ENSSSCG00000012850
6_65271559_65271959	1.18458	9.10878e-09	2.59585e-06	UP	6	65271560	65271959	Promoter (<=1kb)	ENSSSCG00000039516
2_1025360_1025760	1.17812	9.13872e-09	2.60044e-06	UP	2	1025361	1025760	Distal Intergenic	ENSSSCG00000032911
14_60677695_60678095	1.11492	9.53108e-09	2.69169e-06	UP	14	60677696	60678095	Promoter (<=1kb)	ENSSSCG00000024418
X_5362948_5363348	1.4748	9.55874e-09	2.69545e-06	UP	X	5362949	5363348	Promoter (<=1kb)	ENSSSCG00000012101
8_55914420_55914820	-1.03673	9.59648e-09	2.69799e-06	DOWN	8	55914421	55914820	Distal Intergenic	ENSSSCG00000008898
6_111044_111444	1.42806	9.74054e-09	2.73141e-06	UP	6	111045	111444	Promoter (<=1kb)	ENSSSCG00000002637
14_140636547_140636947	1.26369	9.74446e-09	2.73141e-06	UP	14	140636548	140636947	Promoter (<=1kb)	ENSSSCG00000023681
11_12158761_12159161	1.47102	9.87299e-09	2.76332e-06	UP	11	12158762	12159161	Promoter (<=1kb)	ENSSSCG00000033919
14_44030373_44030773	1.82284	1.00423e-08	2.80235e-06	UP	14	44030374	44030773	Promoter (<=1kb)	ENSSSCG00000009959
3_117710291_117710691	-1.09461	1.04078e-08	2.90003e-06	DOWN	3	117710292	117710691	Distal Intergenic	ENSSSCG00000036290
1_109852113_109852513	-1.3631	1.06592e-08	2.96569e-06	DOWN	1	109852114	109852513	Distal Intergenic	ENSSSCG00000035016
5_80625676_80626076	1.04204	1.08595e-08	3.01248e-06	UP	5	80625677	80626076	Distal Intergenic	ENSSSCG00000000853
18_29364767_29365167	1.0171	1.10249e-08	3.05386e-06	UP	18	29364768	29365167	Promoter (<=1kb)	ENSSSCG00000028113
5_9207721_9208121	1.54608	1.12531e-08	3.10333e-06	UP	5	9207722	9208121	Promoter (<=1kb)	ENSSSCG00000000092
13_111072713_111073113	-1.95828	1.19647e-08	3.28024e-06	DOWN	13	111072714	111073113	Intron (ENSSSCT00000042290/ENSSSCG00000020906, intron 1 of 5)	ENSSSCG00000020906
4_119785414_119785814	1.1085	1.21458e-08	3.31546e-06	UP	4	119785415	119785814	Distal Intergenic	ENSSSCG00000019038
3_94514215_94514615	-1.15993	1.22184e-08	3.33042e-06	DOWN	3	94514216	94514615	Intron (ENSSSCT00000009246/ENSSSCG00000008444, intron 8 of 14)	ENSSSCG00000008444
7_49540981_49541381	1.17873	1.25654e-08	3.41015e-06	UP	7	49540982	49541381	Promoter (<=1kb)	ENSSSCG00000001782
AEMK02000452.1_3164670_3165070	1.05418	1.27648e-08	3.45741e-06	UP	AEMK02000452.1	3164671	3165070	Promoter (2-3kb)	ENSSSCG00000035669
2_4653592_4653992	1.83817	1.27763e-08	3.45741e-06	UP	2	4653593	4653992	Promoter (<=1kb)	ENSSSCG00000012885
1_246767928_246768328	1.06931	1.32013e-08	3.56728e-06	UP	1	246767929	246768328	Promoter (<=1kb)	ENSSSCG00000005426
1_270179842_270180242	1.11606	1.32327e-08	3.56839e-06	UP	1	270179843	270180242	Distal Intergenic	ENSSSCG00000038868
4_8043661_8044061	-1.49528	1.32434e-08	3.56839e-06	DOWN	4	8043662	8044061	Intron (ENSSSCT00000054808/ENSSSCG00000005944, intron 4 of 15)	ENSSSCG00000040563
11_661359_661759	1.19289	1.33904e-08	3.60283e-06	UP	11	661360	661759	Promoter (<=1kb)	ENSSSCG00000021814
5_3521361_3521761	1.13203	1.38732e-08	3.71676e-06	UP	5	3521362	3521761	Promoter (<=1kb)	ENSSSCG00000027365
1_143512643_143513043	-1.27142	1.39652e-08	3.73606e-06	DOWN	1	143512644	143513043	Intron (ENSSSCT00000032440/ENSSSCG00000026006, intron 1 of 1)	ENSSSCG00000026006
17_48033410_48033810	1.01082	1.40368e-08	3.73924e-06	UP	17	48033411	48033810	Promoter (<=1kb)	ENSSSCG00000007425
5_680898_681298	1.21584	1.41038e-08	3.74646e-06	UP	5	680899	681298	Promoter (<=1kb)	ENSSSCG00000032936
4_36582292_36582692	-1.13827	1.41692e-08	3.75499e-06	DOWN	4	36582293	36582692	Distal Intergenic	ENSSSCG00000006066
10_52596689_52597089	1.39676	1.41759e-08	3.75499e-06	UP	10	52596690	52597089	Promoter (<=1kb)	ENSSSCG00000011081
17_47645902_47646302	-1.44443	1.43148e-08	3.78646e-06	DOWN	17	47645903	47646302	Downstream (<1kb)	ENSSSCG00000007391
4_63306241_63306641	1.77193	1.47047e-08	3.87867e-06	UP	4	63306242	63306641	Distal Intergenic	ENSSSCG00000006186
1_154782524_154782924	-1.20316	1.48612e-08	3.91444e-06	DOWN	1	154782525	154782924	Distal Intergenic	ENSSSCG00000035941
12_45815886_45816286	-1.06122	1.50206e-08	3.95088e-06	DOWN	12	45815887	45816286	Distal Intergenic	ENSSSCG00000017792
14_48093508_48093908	1.14676	1.54649e-08	4.06206e-06	UP	14	48093509	48093908	Promoter (<=1kb)	ENSSSCG00000010027
6_70933865_70934265	1.44769	1.56634e-08	4.10844e-06	UP	6	70933866	70934265	Promoter (<=1kb)	ENSSSCG00000003407
6_128073837_128074237	1.02897	1.60548e-08	4.19937e-06	UP	6	128073838	128074237	Distal Intergenic	ENSSSCG00000038632
8_130079714_130080114	-1.18605	1.62082e-08	4.23361e-06	DOWN	8	130079715	130080114	Distal Intergenic	ENSSSCG00000022194
2_81126027_81126427	1.08738	1.62898e-08	4.24901e-06	UP	2	81126028	81126427	Promoter (<=1kb)	ENSSSCG00000014049
6_153505283_153505683	-2.01862	1.63405e-08	4.25632e-06	DOWN	6	153505284	153505683	Distal Intergenic	ENSSSCG00000031912
1_236974983_236975383	-1.07093	1.64155e-08	4.26994e-06	DOWN	1	236974984	236975383	Intron (ENSSSCT00000062753/ENSSSCG00000037131, intron 1 of 5)	ENSSSCG00000037131
4_96117207_96117607	-1.41674	1.66551e-08	4.32627e-06	DOWN	4	96117208	96117607	Distal Intergenic	ENSSSCG00000021084
14_102891395_102891795	1.0012	1.71452e-08	4.44743e-06	UP	14	102891396	102891795	Promoter (<=1kb)	ENSSSCG00000036083
1_272941153_272941553	1.50683	1.79928e-08	4.65443e-06	UP	1	272941154	272941553	Distal Intergenic	ENSSSCG00000031532
1_173034736_173035136	-2.22288	1.80635e-08	4.66629e-06	DOWN	1	173034737	173035136	Distal Intergenic	ENSSSCG00000037346
4_180596_180996	1.10401	1.84813e-08	4.76113e-06	UP	4	180597	180996	Promoter (<=1kb)	ENSSSCG00000035123
6_147428920_147429320	1.15985	1.85179e-08	4.76402e-06	UP	6	147428921	147429320	Promoter (<=1kb)	ENSSSCG00000003809
13_32106885_32107285	1.12503	1.86535e-08	4.79234e-06	UP	13	32106886	32107285	Promoter (<=1kb)	ENSSSCG00000011384
14_109210762_109211162	1.03407	1.89774e-08	4.8689e-06	UP	14	109210763	109211162	Promoter (<=1kb)	ENSSSCG00000040359
18_25996255_25996655	-1.98807	1.94049e-08	4.9718e-06	DOWN	18	25996256	25996655	Distal Intergenic	ENSSSCG00000016619
4_1104160_1104560	1.51867	1.95183e-08	4.98699e-06	UP	4	1104161	1104560	Distal Intergenic	ENSSSCG00000034820
9_50319506_50319906	-1.20792	1.95439e-08	4.98699e-06	DOWN	9	50319507	50319906	Intron (ENSSSCT00000016510/ENSSSCG00000015144, intron 1 of 19)	ENSSSCG00000015144
6_103639506_103639906	1.18476	1.96145e-08	4.99821e-06	UP	6	103639507	103639906	Promoter (<=1kb)	ENSSSCG00000038494
8_27960457_27960857	1.04396	1.9702e-08	5.0137e-06	UP	8	27960458	27960857	Promoter (<=1kb)	ENSSSCG00000008768
3_5567707_5568107	1.41242	2.03969e-08	5.17652e-06	UP	3	5567708	5568107	Promoter (<=1kb)	ENSSSCG00000007602
4_618055_618455	1.15709	2.10411e-08	5.31844e-06	UP	4	618056	618455	Promoter (<=1kb)	ENSSSCG00000005912
13_122075707_122076107	1.02115	2.11065e-08	5.32781e-06	UP	13	122075708	122076107	Promoter (<=1kb)	ENSSSCG00000025374
2_74679192_74679592	1.14198	2.11708e-08	5.33409e-06	UP	2	74679193	74679592	Promoter (<=1kb)	ENSSSCG00000029236
16_4270896_4271296	1.27532	2.11882e-08	5.33409e-06	UP	16	4270897	4271296	Promoter (<=1kb)	ENSSSCG00000016784
6_43965954_43966354	-1.80736	2.13197e-08	5.36e-06	DOWN	6	43965955	43966354	Intron (ENSSSCT00000063324/ENSSSCG00000002872, intron 1 of 14)	ENSSSCG00000002872
12_240849_241249	1.23683	2.1883e-08	5.49427e-06	UP	12	240850	241249	Promoter (<=1kb)	ENSSSCG00000017137
13_207471536_207471936	1.22828	2.21912e-08	5.5568e-06	UP	13	207471537	207471936	Promoter (<=1kb)	ENSSSCG00000027165
10_65471833_65472233	1.13721	2.25104e-08	5.62922e-06	UP	10	65471834	65472233	Distal Intergenic	ENSSSCG00000029077
6_121152534_121152934	-1.40528	2.25913e-08	5.64194e-06	DOWN	6	121152535	121152934	Intron (ENSSSCT00000059685/ENSSSCG00000003748, intron 2 of 12)	ENSSSCG00000003748
2_126606592_126606992	1.39966	2.33562e-08	5.82523e-06	UP	2	126606593	126606992	Promoter (<=1kb)	ENSSSCG00000014238
2_143688997_143689397	1.356	2.34489e-08	5.84058e-06	UP	2	143688998	143689397	Promoter (<=1kb)	ENSSSCG00000025295
X_13413182_13413582	1.3005	2.37305e-08	5.9029e-06	UP	X	13413183	13413582	Promoter (<=1kb)	ENSSSCG00000012150
14_108303751_108304151	1.03259	2.39319e-08	5.94512e-06	UP	14	108303752	108304151	Promoter (<=1kb)	ENSSSCG00000010509
4_126874831_126875231	1.12951	2.3973e-08	5.94745e-06	UP	4	126874832	126875231	Promoter (<=1kb)	ENSSSCG00000038417
4_896790_897190	1.18001	2.46058e-08	6.08838e-06	UP	4	896791	897190	Promoter (<=1kb)	ENSSSCG00000036964
7_121133220_121133620	1.47943	2.48779e-08	6.1476e-06	UP	7	121133221	121133620	Promoter (1-2kb)	ENSSSCG00000037558
4_57391408_57391808	-1.08358	2.56394e-08	6.31087e-06	DOWN	4	57391409	57391808	Distal Intergenic	ENSSSCG00000033632
5_59856008_59856408	-1.06222	2.57928e-08	6.34029e-06	DOWN	5	59856009	59856408	Intron (ENSSSCT00000059443/ENSSSCG00000032097, intron 1 of 6)	ENSSSCG00000032097
3_424247_424647	1.11965	2.60377e-08	6.39214e-06	UP	3	424248	424647	Promoter (<=1kb)	ENSSSCG00000007543
17_50631694_50632094	1.30525	2.62209e-08	6.42727e-06	UP	17	50631695	50632094	Promoter (<=1kb)	ENSSSCG00000007460
12_22296378_22296778	1.21544	2.62493e-08	6.42727e-06	UP	12	22296379	22296778	Promoter (<=1kb)	ENSSSCG00000035969
12_15225501_15225901	2.15602	2.7142e-08	6.6064e-06	UP	12	15225502	15225901	Promoter (<=1kb)	ENSSSCG00000040509
14_26611210_26611610	1.27899	2.71567e-08	6.6064e-06	UP	14	26611211	26611610	Promoter (<=1kb)	ENSSSCG00000009753
12_12881856_12882256	1.30604	2.82881e-08	6.85499e-06	UP	12	12881857	12882256	Promoter (<=1kb)	ENSSSCG00000017268
2_6701366_6701766	1.05412	2.8357e-08	6.86283e-06	UP	2	6701367	6701766	Promoter (<=1kb)	ENSSSCG00000012985
9_6557890_6558290	1.0628	2.85007e-08	6.87325e-06	UP	9	6557891	6558290	Intron (ENSSSCT00000016151/ENSSSCG00000014800, intron 4 of 13)	ENSSSCG00000019570
1_240595370_240595770	1.29634	2.85099e-08	6.87325e-06	UP	1	240595371	240595770	Promoter (<=1kb)	ENSSSCG00000005379
6_52447664_52448064	-1.22458	2.88769e-08	6.95283e-06	DOWN	6	52447665	52448064	Distal Intergenic	ENSSSCG00000031469
1_252452966_252453366	1.09364	2.92277e-08	7.02828e-06	UP	1	252452967	252453366	Promoter (<=1kb)	ENSSSCG00000021386
13_203334754_203335154	-1.41375	2.92653e-08	7.0283e-06	DOWN	13	203334755	203335154	Intron (ENSSSCT00000065837/ENSSSCG00000038056, intron 4 of 4)	ENSSSCG00000012071
3_5909650_5910050	1.18061	3.17899e-08	7.61515e-06	UP	3	5909651	5910050	Promoter (<=1kb)	ENSSSCG00000007606
4_80129170_80129570	-1.60575	3.18621e-08	7.62272e-06	DOWN	4	80129171	80129570	Intron (ENSSSCT00000042869/ENSSSCG00000006277, intron 5 of 18)	ENSSSCG00000006277
10_10190806_10191206	1.26553	3.21323e-08	7.66148e-06	UP	10	10190807	10191206	Promoter (<=1kb)	ENSSSCG00000010829
7_1693118_1693518	1.16923	3.21465e-08	7.66148e-06	UP	7	1693119	1693518	Promoter (<=1kb)	ENSSSCG00000001011
AEMK02000682.1_503096_503496	1.22231	3.25926e-08	7.75795e-06	UP	AEMK02000682.1	503097	503496	Promoter (<=1kb)	ENSSSCG00000037880
2_6801455_6801855	-1.16077	3.2998e-08	7.83458e-06	DOWN	2	6801456	6801855	Distal Intergenic	ENSSSCG00000037614
13_31391640_31392040	-1.18614	3.33921e-08	7.91813e-06	DOWN	13	31391641	31392040	Promoter (2-3kb)	ENSSSCG00000039478
15_95015196_95015596	1.06108	3.37821e-08	8.00053e-06	UP	15	95015197	95015596	Promoter (<=1kb)	ENSSSCG00000016052
12_47319927_47320327	-2.12859	3.62486e-08	8.54903e-06	DOWN	12	47319928	47320327	Intron (ENSSSCT00000054724/ENSSSCG00000017812, intron 19 of 19)	ENSSSCG00000036705
15_121629891_121630291	1.154	3.62803e-08	8.54903e-06	UP	15	121629892	121630291	Promoter (<=1kb)	ENSSSCG00000022846
17_58514680_58515080	1.33127	3.64131e-08	8.56958e-06	UP	17	58514681	58515080	Promoter (<=1kb)	ENSSSCG00000007513
6_169221328_169221728	1.18072	3.65518e-08	8.59147e-06	UP	6	169221329	169221728	Promoter (<=1kb)	ENSSSCG00000033628
18_9674726_9675126	1.21645	3.90742e-08	9.16142e-06	UP	18	9674727	9675126	Promoter (<=1kb)	ENSSSCG00000016502
X_122121501_122121901	1.10257	3.94075e-08	9.22457e-06	UP	X	122121502	122121901	Promoter (<=1kb)	ENSSSCG00000012741
AEMK02000510.1_357240_357640	1.17762	4.08563e-08	9.54349e-06	UP	AEMK02000510.1	357241	357640	Promoter (<=1kb)	ENSSSCG00000031488
2_6798354_6798754	-1.16812	4.1444e-08	9.66877e-06	DOWN	2	6798355	6798754	Distal Intergenic	ENSSSCG00000038298
1_15634417_15634817	-1.61143	4.27478e-08	9.96054e-06	DOWN	1	15634418	15634817	Distal Intergenic	ENSSSCG00000040966
13_122268653_122269053	1.25548	4.3009e-08	1.0009e-05	UP	13	122268654	122269053	Promoter (2-3kb)	ENSSSCG00000025270
12_60233849_60234249	1.67065	4.3513e-08	1.01138e-05	UP	12	60233850	60234249	Promoter (<=1kb)	ENSSSCG00000040457
2_76657883_76658283	1.40982	4.37706e-08	1.01611e-05	UP	2	76657884	76658283	Promoter (<=1kb)	ENSSSCG00000013442
8_10011983_10012383	-2.49195	4.47181e-08	1.03682e-05	DOWN	8	10011984	10012383	Distal Intergenic	ENSSSCG00000038961
9_88974878_88975278	-1.2191	4.48157e-08	1.0378e-05	DOWN	9	88974879	88975278	Distal Intergenic	ENSSSCG00000015373
2_77912704_77913104	1.80099	4.53998e-08	1.04874e-05	UP	2	77912705	77913104	Promoter (<=1kb)	ENSSSCG00000014003
13_52456895_52457295	1.44764	4.58288e-08	1.05735e-05	UP	13	52456896	52457295	Promoter (<=1kb)	ENSSSCG00000027675
5_68677909_68678309	1.00478	4.671e-08	1.07636e-05	UP	5	68677910	68678309	Promoter (<=1kb)	ENSSSCG00000039474
10_52483083_52483483	1.29608	4.7677e-08	1.0973e-05	UP	10	52483084	52483483	Distal Intergenic	ENSSSCG00000011080
2_100447038_100447438	1.67568	4.94762e-08	1.13453e-05	UP	2	100447039	100447438	Promoter (<=1kb)	ENSSSCG00000014157
12_615600_616000	1.31676	5.01364e-08	1.14408e-05	UP	12	615601	616000	Promoter (<=1kb)	ENSSSCG00000017125
12_16255321_16255721	1.3177	5.04385e-08	1.14958e-05	UP	12	16255322	16255721	Promoter (<=1kb)	ENSSSCG00000017301
3_3998999_3999399	2.77953	5.51964e-08	1.24893e-05	UP	3	3999000	3999399	Promoter (2-3kb)	ENSSSCG00000033217
8_90351161_90351561	-1.96863	5.63336e-08	1.27313e-05	DOWN	8	90351162	90351561	Distal Intergenic	ENSSSCG00000036773
3_39808856_39809256	1.05461	5.65431e-08	1.27632e-05	UP	3	39808857	39809256	Exon (ENSSSCT00000026424/ENSSSCG00000033059, exon 19 of 20)	ENSSSCG00000008043
13_3135580_3135980	1.01147	5.72462e-08	1.2891e-05	UP	13	3135581	3135980	Promoter (<=1kb)	ENSSSCG00000011194
2_77768373_77768773	1.19775	5.79138e-08	1.30257e-05	UP	2	77768374	77768773	Promoter (<=1kb)	ENSSSCG00000039640
1_118970043_118970443	-1.66452	5.80496e-08	1.30406e-05	DOWN	1	118970044	118970443	Distal Intergenic	ENSSSCG00000004617
12_25769029_25769429	1.07463	6.0885e-08	1.36287e-05	UP	12	25769030	25769429	Promoter (<=1kb)	ENSSSCG00000017552
X_40947225_40947625	-1.55935	6.16204e-08	1.37605e-05	DOWN	X	40947226	40947625	Distal Intergenic	ENSSSCG00000012264
10_16740484_16740884	1.61962	6.21398e-08	1.386e-05	UP	10	16740485	16740884	Promoter (<=1kb)	ENSSSCG00000010872
11_79069598_79069998	-1.42879	6.2476e-08	1.39184e-05	DOWN	11	79069599	79069998	Distal Intergenic	ENSSSCG00000020899
17_36200677_36201077	1.21635	6.6078e-08	1.46169e-05	UP	17	36200678	36201077	Promoter (<=1kb)	ENSSSCG00000007249
15_55511138_55511538	-1.87381	6.66892e-08	1.47207e-05	DOWN	15	55511139	55511538	Downstream (2-3kb)	ENSSSCG00000015850
8_113570885_113571285	-1.04287	6.76772e-08	1.49004e-05	DOWN	8	113570886	113571285	Distal Intergenic	ENSSSCG00000037636
17_43962968_43963368	1.0543	6.78275e-08	1.4916e-05	UP	17	43962969	43963368	Promoter (<=1kb)	ENSSSCG00000032566
17_5242056_5242456	-2.38977	6.93648e-08	1.52185e-05	DOWN	17	5242057	5242456	Intron (ENSSSCT00000025576/ENSSSCG00000006987, intron 1 of 11)	ENSSSCG00000006988
12_15813499_15813899	1.36849	7.01912e-08	1.53639e-05	UP	12	15813500	15813899	Promoter (<=1kb)	ENSSSCG00000017298
4_36886689_36887089	1.46377	7.08999e-08	1.55009e-05	UP	4	36886690	36887089	Promoter (<=1kb)	ENSSSCG00000006069
15_78437900_78438300	-1.22957	7.13725e-08	1.55861e-05	DOWN	15	78437901	78438300	Distal Intergenic	ENSSSCG00000015955
11_9737741_9738141	1.13163	7.30927e-08	1.59062e-05	UP	11	9737742	9738141	Distal Intergenic	ENSSSCG00000009348
14_2582802_2583202	-1.39331	7.3369e-08	1.59479e-05	DOWN	14	2582803	2583202	Distal Intergenic	ENSSSCG00000009592
18_6817844_6818244	-1.13498	7.48022e-08	1.62406e-05	DOWN	18	6817845	6818244	Distal Intergenic	ENSSSCG00000016458
6_3774583_3774983	1.08564	7.60607e-08	1.64948e-05	UP	6	3774584	3774983	Promoter (<=1kb)	ENSSSCG00000002666
15_44867089_44867489	-1.05402	7.66454e-08	1.65939e-05	DOWN	15	44867090	44867489	Distal Intergenic	ENSSSCG00000015779
13_67871692_67872092	1.02313	7.66943e-08	1.65939e-05	UP	13	67871693	67872092	Promoter (1-2kb)	ENSSSCG00000030581
8_137491523_137491923	1.07541	7.69098e-08	1.66214e-05	UP	8	137491524	137491923	Distal Intergenic	ENSSSCG00000031272
2_58913996_58914396	1.20137	8.04369e-08	1.72447e-05	UP	2	58913997	58914396	Promoter (<=1kb)	ENSSSCG00000013919
17_53071675_53072075	1.26172	8.08895e-08	1.7322e-05	UP	17	53071676	53072075	Promoter (<=1kb)	ENSSSCG00000007478
AEMK02000451.1_180807_181207	1.32488	8.11049e-08	1.73483e-05	UP	AEMK02000451.1	180808	181207	Promoter (<=1kb)	ENSSSCG00000035307
3_111271798_111272198	-1.32881	8.21759e-08	1.75574e-05	DOWN	3	111271799	111272198	Intron (ENSSSCT00000060193/ENSSSCG00000026465, intron 2 of 10)	ENSSSCG00000026465
3_107333998_107334398	-2.03479	8.30724e-08	1.77288e-05	DOWN	3	107333999	107334398	Distal Intergenic	ENSSSCG00000035747
3_5074782_5075182	1.01606	8.69558e-08	1.84441e-05	UP	3	5074783	5075182	Promoter (<=1kb)	ENSSSCG00000007592
7_31987598_31987998	-1.23534	8.7749e-08	1.8579e-05	DOWN	7	31987599	31987998	Promoter (<=1kb)	ENSSSCG00000001559
7_9853750_9854150	1.20497	8.81562e-08	1.86233e-05	UP	7	9853751	9854150	Promoter (<=1kb)	ENSSSCG00000035867
12_54105887_54106287	1.25864	9.53215e-08	2.0002e-05	UP	12	54105888	54106287	Promoter (<=1kb)	ENSSSCG00000017993
7_2132251_2132651	1.45023	9.57931e-08	2.00785e-05	UP	7	2132252	2132651	Promoter (<=1kb)	ENSSSCG00000001004
16_5755540_5755940	-1.08271	9.66005e-08	2.02251e-05	DOWN	16	5755541	5755940	Intron (ENSSSCT00000057585/ENSSSCG00000016792, intron 1 of 6)	ENSSSCG00000016792
1_37832973_37833373	-1.30993	9.87274e-08	2.06245e-05	DOWN	1	37832974	37833373	Intron (ENSSSCT00000022320/ENSSSCG00000021149, intron 2 of 5)	ENSSSCG00000004225
8_70375583_70375983	-1.16895	9.91096e-08	2.06584e-05	DOWN	8	70375584	70375983	Distal Intergenic	ENSSSCG00000038185
3_72269579_72269979	-1.14535	1.00035e-07	2.08281e-05	DOWN	3	72269580	72269979	3' UTR	ENSSSCG00000008332
2_6733083_6733483	1.00114	1.01633e-07	2.11375e-05	UP	2	6733084	6733483	Promoter (<=1kb)	ENSSSCG00000012984
11_1265949_1266349	1.19055	1.02959e-07	2.13659e-05	UP	11	1265950	1266349	Promoter (<=1kb)	ENSSSCG00000036326
6_147154790_147155190	1.08315	1.07601e-07	2.22309e-05	UP	6	147154791	147155190	Promoter (<=1kb)	ENSSSCG00000003807
13_207115412_207115812	1.07698	1.10537e-07	2.27068e-05	UP	13	207115413	207115812	Promoter (<=1kb)	ENSSSCG00000022246
16_44910662_44911062	-1.32525	1.1063e-07	2.27068e-05	DOWN	16	44910663	44911062	Distal Intergenic	ENSSSCG00000016956
13_43895857_43896257	-1.93007	1.13224e-07	2.31886e-05	DOWN	13	43895858	43896257	Promoter (1-2kb)	ENSSSCG00000011486
1_31006965_31007365	-2.13096	1.14611e-07	2.34471e-05	DOWN	1	31006966	31007365	Intron (ENSSSCT00000004620/ENSSSCG00000004181, intron 2 of 7)	ENSSSCG00000004181
AEMK02000682.1_1934122_1934522	1.62419	1.16983e-07	2.38941e-05	UP	AEMK02000682.1	1934123	1934522	Promoter (<=1kb)	ENSSSCG00000005761
12_43091049_43091449	1.07742	1.17051e-07	2.38941e-05	UP	12	43091050	43091449	Promoter (<=1kb)	ENSSSCG00000017745
13_207155061_207155461	1.23769	1.17262e-07	2.39112e-05	UP	13	207155062	207155461	Exon (ENSSSCT00000030488/ENSSSCG00000025294, exon 12 of 14)	ENSSSCG00000025294
9_3256684_3257084	1.24534	1.21146e-07	2.46765e-05	UP	9	3256685	3257084	Promoter (<=1kb)	ENSSSCG00000014625
9_92033323_92033723	-1.27154	1.21328e-07	2.46868e-05	DOWN	9	92033324	92033723	Distal Intergenic	ENSSSCG00000032241
4_70965364_70965764	-1.54937	1.24823e-07	2.53429e-05	DOWN	4	70965365	70965764	Promoter (2-3kb)	ENSSSCG00000037637
7_7229095_7229495	1.37399	1.26917e-07	2.5739e-05	UP	7	7229096	7229495	Exon (ENSSSCT00000001129/ENSSSCG00000001036, exon 4 of 7)	ENSSSCG00000001036
1_265920328_265920728	-1.1279	1.27222e-07	2.57466e-05	DOWN	1	265920329	265920728	Exon (ENSSSCT00000058637/ENSSSCG00000005599, exon 5 of 8)	ENSSSCG00000019358
17_59034046_59034446	1.35969	1.27521e-07	2.57544e-05	UP	17	59034047	59034446	Promoter (<=1kb)	ENSSSCG00000007520
9_107292315_107292715	1.16919	1.27535e-07	2.57544e-05	UP	9	107292316	107292715	Promoter (<=1kb)	ENSSSCG00000022869
X_7379107_7379507	-1.0616	1.28353e-07	2.5864e-05	DOWN	X	7379108	7379507	Intron (ENSSSCT00000035768/ENSSSCG00000012110, intron 1 of 9)	ENSSSCG00000012110
4_130760016_130760416	-1.47779	1.28598e-07	2.58855e-05	DOWN	4	130760017	130760416	Downstream (1-2kb)	ENSSSCG00000006947
3_52693105_52693505	-1.08151	1.30184e-07	2.61208e-05	DOWN	3	52693106	52693505	Distal Intergenic	ENSSSCG00000008164
8_1554287_1554687	1.81573	1.39483e-07	2.77495e-05	UP	8	1554288	1554687	Promoter (<=1kb)	ENSSSCG00000008691
14_132043148_132043548	1.06238	1.42206e-07	2.82314e-05	UP	14	132043149	132043548	Promoter (<=1kb)	ENSSSCG00000010703
3_127243604_127244004	1.13831	1.46252e-07	2.89734e-05	UP	3	127243605	127244004	Promoter (<=1kb)	ENSSSCG00000023539
14_56534844_56535244	-1.97245	1.47885e-07	2.92659e-05	DOWN	14	56534845	56535244	Distal Intergenic	ENSSSCG00000038132
1_8403395_8403795	1.17253	1.55349e-07	3.05612e-05	UP	1	8403396	8403795	Promoter (<=1kb)	ENSSSCG00000004058
1_209181380_209181780	1.15059	1.58104e-07	3.10267e-05	UP	1	209181381	209181780	Promoter (<=1kb)	ENSSSCG00000005191
18_10676446_10676846	1.47392	1.59436e-07	3.12554e-05	UP	18	10676447	10676846	Promoter (<=1kb)	ENSSSCG00000016513
11_48152156_48152556	-1.15175	1.6106e-07	3.1508e-05	DOWN	11	48152157	48152556	Distal Intergenic	ENSSSCG00000040184
1_71399693_71400093	1.30593	1.61511e-07	3.15635e-05	UP	1	71399694	71400093	Promoter (<=1kb)	ENSSSCG00000004367
14_137101196_137101596	1.35112	1.64165e-07	3.20153e-05	UP	14	137101197	137101596	Distal Intergenic	ENSSSCG00000010753
5_87179549_87179949	1.01708	1.65865e-07	3.22466e-05	UP	5	87179550	87179949	Distal Intergenic	ENSSSCG00000026523
12_2400594_2400994	1.07108	1.6834e-07	3.26939e-05	UP	12	2400595	2400994	Promoter (<=1kb)	ENSSSCG00000017159
9_106418408_106418808	-1.1291	1.69874e-07	3.29577e-05	DOWN	9	106418409	106418808	Distal Intergenic	ENSSSCG00000015436
6_17920507_17920907	-1.406	1.73885e-07	3.36663e-05	DOWN	6	17920508	17920907	Intron (ENSSSCT00000058839/ENSSSCG00000031767, intron 18 of 20)	ENSSSCG00000035601
13_122015534_122015934	-2.47326	1.86489e-07	3.59953e-05	DOWN	13	122015535	122015934	Intron (ENSSSCT00000012894/ENSSSCG00000011782, intron 1 of 29)	ENSSSCG00000039519
5_6083768_6084168	1.61154	1.90373e-07	3.67038e-05	UP	5	6083769	6084168	Promoter (<=1kb)	ENSSSCG00000026962
8_2708077_2708477	1.18695	1.92137e-07	3.69714e-05	UP	8	2708078	2708477	Promoter (<=1kb)	ENSSSCG00000033873
7_114035034_114035434	1.53269	1.93057e-07	3.71104e-05	UP	7	114035035	114035434	Promoter (<=1kb)	ENSSSCG00000002451
14_63618184_63618584	-1.70354	1.96483e-07	3.76779e-05	DOWN	14	63618185	63618584	Intron (ENSSSCT00000034950/ENSSSCG00000010212, intron 7 of 41)	ENSSSCG00000010212
17_12128370_12128770	-1.263	1.96611e-07	3.76779e-05	DOWN	17	12128371	12128770	Distal Intergenic	ENSSSCG00000007004
13_136347080_136347480	1.16225	2.01519e-07	3.83834e-05	UP	13	136347081	136347480	Distal Intergenic	ENSSSCG00000028717
7_53498712_53499112	1.15184	2.04549e-07	3.88816e-05	UP	7	53498713	53499112	Promoter (<=1kb)	ENSSSCG00000001819
3_51622573_51622973	1.62541	2.06225e-07	3.91212e-05	UP	3	51622574	51622973	Promoter (<=1kb)	ENSSSCG00000008153
11_77453618_77454018	1.09947	2.10176e-07	3.97902e-05	UP	11	77453619	77454018	Promoter (<=1kb)	ENSSSCG00000009551
4_19057133_19057533	-1.27483	2.1779e-07	4.11488e-05	DOWN	4	19057134	19057533	Intron (ENSSSCT00000006581/ENSSSCG00000005997, intron 4 of 8)	ENSSSCG00000005997
13_127741514_127741914	-1.08413	2.21029e-07	4.16769e-05	DOWN	13	127741515	127741914	Distal Intergenic	ENSSSCG00000040904
12_14368156_14368556	1.07561	2.26315e-07	4.26308e-05	UP	12	14368157	14368556	Promoter (<=1kb)	ENSSSCG00000037321
11_51685877_51686277	-1.55718	2.38313e-07	4.47114e-05	DOWN	11	51685878	51686277	Distal Intergenic	ENSSSCG00000009480
13_115605974_115606374	-1.59056	2.50359e-07	4.68311e-05	DOWN	13	115605975	115606374	Distal Intergenic	ENSSSCG00000011760
13_44036518_44036918	-1.04378	2.57024e-07	4.79823e-05	DOWN	13	44036519	44036918	Intron (ENSSSCT00000066159/ENSSSCG00000011489, intron 26 of 29)	ENSSSCG00000011487
12_11655848_11656248	-1.02389	2.57709e-07	4.80148e-05	DOWN	12	11655849	11656248	Intron (ENSSSCT00000018787/ENSSSCG00000017258, intron 10 of 10)	ENSSSCG00000017259
17_62165348_62165748	1.0082	2.59643e-07	4.8327e-05	UP	17	62165349	62165748	Promoter (<=1kb)	ENSSSCG00000033946
1_236707660_236708060	-1.98992	2.59992e-07	4.83441e-05	DOWN	1	236707661	236708060	Promoter (2-3kb)	ENSSSCG00000039114
2_192693_193093	1.07642	2.8328e-07	5.23005e-05	UP	2	192694	193093	Promoter (<=1kb)	ENSSSCG00000033780
15_88510955_88511355	-2.79231	2.83497e-07	5.23005e-05	DOWN	15	88510956	88511355	Intron (ENSSSCT00000046639/ENSSSCG00000016019, intron 3 of 31)	ENSSSCG00000016019
3_109311242_109311642	1.00049	2.85065e-07	5.25382e-05	UP	3	109311243	109311642	Distal Intergenic	ENSSSCG00000031218
AEMK02000452.1_2331440_2331840	1.34393	2.86686e-07	5.27852e-05	UP	AEMK02000452.1	2331441	2331840	Promoter (<=1kb)	ENSSSCG00000002544
4_14287729_14288129	-2.3049	2.8744e-07	5.28374e-05	DOWN	4	14287730	14288129	3' UTR	ENSSSCG00000038500
1_152636277_152636677	1.05499	2.87533e-07	5.28374e-05	UP	1	152636278	152636677	Promoter (<=1kb)	ENSSSCG00000032214
8_4031120_4031520	1.14778	2.90208e-07	5.32248e-05	UP	8	4031121	4031520	Distal Intergenic	ENSSSCG00000008713
13_192692381_192692781	-2.8793	2.95149e-07	5.40255e-05	DOWN	13	192692382	192692781	Intron (ENSSSCT00000013161/ENSSSCG00000012029, intron 4 of 4)	ENSSSCG00000012029
15_9070919_9071319	-2.19994	2.9826e-07	5.45419e-05	DOWN	15	9070920	9071319	Distal Intergenic	ENSSSCG00000015673
6_82090386_82090786	-1.16056	3.05573e-07	5.56456e-05	DOWN	6	82090387	82090786	Intron (ENSSSCT00000003933/ENSSSCG00000003541, intron 2 of 7)	ENSSSCG00000003541
15_129105055_129105455	-1.25181	3.05778e-07	5.56456e-05	DOWN	15	129105056	129105455	Distal Intergenic	ENSSSCG00000021968
4_1517700_1518100	1.07481	3.14199e-07	5.70339e-05	UP	4	1517701	1518100	Promoter (<=1kb)	ENSSSCG00000038965
17_14108754_14109154	-1.1531	3.17547e-07	5.75643e-05	DOWN	17	14108755	14109154	Distal Intergenic	ENSSSCG00000028479
13_173674767_173675167	-1.38103	3.20875e-07	5.80702e-05	DOWN	13	173674768	173675167	Intron (ENSSSCT00000043353/ENSSSCG00000012000, intron 1 of 16)	ENSSSCG00000012000
3_96910329_96910729	-1.03312	3.20956e-07	5.80702e-05	DOWN	3	96910330	96910729	Exon (ENSSSCT00000009261/ENSSSCG00000008459, exon 15 of 37)	ENSSSCG00000008459
6_67341488_67341888	1.35943	3.22995e-07	5.83828e-05	UP	6	67341489	67341888	Intron (ENSSSCT00000003745/ENSSSCG00000003376, intron 1 of 29)	ENSSSCG00000003376
8_10475548_10475948	-1.48506	3.24774e-07	5.8648e-05	DOWN	8	10475549	10475948	Distal Intergenic	ENSSSCG00000039003
8_364758_365158	1.14008	3.26193e-07	5.88475e-05	UP	8	364759	365158	Distal Intergenic	ENSSSCG00000036512
1_57108413_57108813	-1.16679	3.37086e-07	6.06961e-05	DOWN	1	57108414	57108813	Distal Intergenic	ENSSSCG00000039953
9_120411652_120412052	-1.17955	3.41323e-07	6.14002e-05	DOWN	9	120411653	120412052	Distal Intergenic	ENSSSCG00000031220
12_11905929_11906329	-1.16313	3.44644e-07	6.19382e-05	DOWN	12	11905930	11906329	Distal Intergenic	ENSSSCG00000017264
14_29729871_29730271	1.30979	3.52627e-07	6.31915e-05	UP	14	29729872	29730271	Promoter (<=1kb)	ENSSSCG00000009781
7_75821711_75822111	-1.43702	3.57649e-07	6.39695e-05	DOWN	7	75821712	75822111	Intron (ENSSSCT00000022671/ENSSSCG00000026237, intron 3 of 8)	ENSSSCG00000026237
AEMK02000489.1_3149_3549	1.94723	3.61261e-07	6.4554e-05	UP	AEMK02000489.1	3150	3549	Promoter (<=1kb)	ENSSSCG00000038753
1_39837231_39837631	-1.02676	3.68052e-07	6.55803e-05	DOWN	1	39837232	39837631	Distal Intergenic	ENSSSCG00000039357
11_78293445_78293845	1.01069	3.73205e-07	6.64355e-05	UP	11	78293446	78293845	Distal Intergenic	ENSSSCG00000031704
X_34935322_34935722	-1.20673	3.74974e-07	6.6624e-05	DOWN	X	34935323	34935722	Distal Intergenic	ENSSSCG00000025447
X_106246125_106246525	1.19197	3.79612e-07	6.73207e-05	UP	X	106246126	106246525	Promoter (1-2kb)	ENSSSCG00000030843
11_77355820_77356220	1.00712	3.81637e-07	6.76159e-05	UP	11	77355821	77356220	Promoter (<=1kb)	ENSSSCG00000033732
9_389896_390296	1.6542	3.84735e-07	6.79725e-05	UP	9	389897	390296	Promoter (<=1kb)	ENSSSCG00000036830
12_6635962_6636362	-1.60621	3.93416e-07	6.93757e-05	DOWN	12	6635963	6636362	Promoter (1-2kb)	ENSSSCG00000017237
17_61553463_61553863	1.03277	4.03781e-07	7.11366e-05	UP	17	61553464	61553863	Promoter (<=1kb)	ENSSSCG00000026052
X_8657418_8657818	-1.02958	4.3628e-07	7.63608e-05	DOWN	X	8657419	8657818	Distal Intergenic	ENSSSCG00000012114
12_48244530_48244930	-1.33313	4.43191e-07	7.71391e-05	DOWN	12	48244531	48244930	Intron (ENSSSCT00000019401/ENSSSCG00000017826, intron 13 of 18)	ENSSSCG00000019524
4_88763148_88763548	-1.7672	4.49276e-07	7.80108e-05	DOWN	4	88763149	88763548	Intron (ENSSSCT00000043085/ENSSSCG00000006346, intron 7 of 15)	ENSSSCG00000006346
9_126224574_126224974	1.59737	4.50376e-07	7.81001e-05	UP	9	126224575	126224974	Promoter (<=1kb)	ENSSSCG00000015568
12_45783687_45784087	1.18239	4.56677e-07	7.91197e-05	UP	12	45783688	45784087	Promoter (<=1kb)	ENSSSCG00000017787
4_100897398_100897798	-1.79217	4.57411e-07	7.91738e-05	DOWN	4	100897399	100897798	Intron (ENSSSCT00000040890/ENSSSCG00000020964, intron 4 of 5)	ENSSSCG00000020964
8_68196889_68197289	-2.36736	4.71295e-07	8.13522e-05	DOWN	8	68196890	68197289	Distal Intergenic	ENSSSCG00000027609
1_31796143_31796543	1.10557	4.72246e-07	8.14414e-05	UP	1	31796144	31796543	Promoter (<=1kb)	ENSSSCG00000004193
14_2578965_2579365	-1.79135	4.81282e-07	8.29235e-05	DOWN	14	2578966	2579365	Distal Intergenic	ENSSSCG00000009592
18_45485420_45485820	1.31443	4.99382e-07	8.5571e-05	UP	18	45485421	45485820	Distal Intergenic	ENSSSCG00000016707
3_70497787_70498187	-1.03258	5.06887e-07	8.6778e-05	DOWN	3	70497788	70498187	Distal Intergenic	ENSSSCG00000039783
7_12436413_12436813	-1.42812	5.20504e-07	8.9028e-05	DOWN	7	12436414	12436813	Intron (ENSSSCT00000051224/ENSSSCG00000001065, intron 6 of 7)	ENSSSCG00000001065
14_2580961_2581361	-1.57605	5.2935e-07	9.02943e-05	DOWN	14	2580962	2581361	Distal Intergenic	ENSSSCG00000009592
14_51709481_51709881	2.72056	5.31733e-07	9.05364e-05	UP	14	51709482	51709881	Promoter (<=1kb)	ENSSSCG00000037076
2_71547286_71547686	1.07319	5.40841e-07	9.20038e-05	UP	2	71547287	71547686	Promoter (<=1kb)	ENSSSCG00000013583
16_64112584_64112984	-1.32999	5.45914e-07	9.26987e-05	DOWN	16	64112585	64112984	Distal Intergenic	ENSSSCG00000017044
3_59708599_59708999	1.022	5.61556e-07	9.50968e-05	UP	3	59708600	59708999	Distal Intergenic	ENSSSCG00000008242
10_57599616_57600016	1.53926	5.646e-07	9.54403e-05	UP	10	57599617	57600016	Promoter (<=1kb)	ENSSSCG00000031709
4_51606403_51606803	-1.40527	5.66186e-07	9.55421e-05	DOWN	4	51606404	51606803	Promoter (<=1kb)	ENSSSCG00000006147
11_45282140_45282540	-1.31801	5.84974e-07	9.85295e-05	DOWN	11	45282141	45282540	Intron (ENSSSCT00000026633/ENSSSCG00000024722, intron 13 of 15)	ENSSSCG00000019565
13_152117622_152118022	-1.31096	5.89598e-07	9.92194e-05	DOWN	13	152117623	152118022	Distal Intergenic	ENSSSCG00000031231
3_38930719_38931119	-1.71135	5.91551e-07	9.94036e-05	DOWN	3	38930720	38931119	Distal Intergenic	ENSSSCG00000007964
15_129157895_129158295	-1.04879	6.08201e-07	0.000101893	DOWN	15	129157896	129158295	Distal Intergenic	ENSSSCG00000032346
1_248530897_248531297	-1.08014	6.24899e-07	0.000104411	DOWN	1	248530898	248531297	Distal Intergenic	ENSSSCG00000005437
12_6116228_6116628	1.06305	6.26601e-07	0.000104603	UP	12	6116229	6116628	Promoter (<=1kb)	ENSSSCG00000017212
6_103458740_103459140	-1.18035	6.29627e-07	0.000105015	DOWN	6	103458741	103459140	Intron (ENSSSCT00000004091/ENSSSCG00000003693, intron 2 of 37)	ENSSSCG00000003693
X_40681776_40682176	1.29138	6.38441e-07	0.00010639	UP	X	40681777	40682176	Distal Intergenic	ENSSSCG00000018497
12_39647223_39647623	-1.15005	6.60419e-07	0.000109663	DOWN	12	39647224	39647623	Promoter (<=1kb)	ENSSSCG00000017705
1_226441252_226441652	-1.55538	6.62376e-07	0.000109794	DOWN	1	226441253	226441652	Distal Intergenic	ENSSSCG00000005267
6_44723706_44724106	-1.00003	6.64888e-07	0.000110016	DOWN	6	44723707	44724106	Distal Intergenic	ENSSSCG00000027989
2_128436098_128436498	-1.14386	6.68435e-07	0.000110506	DOWN	2	128436099	128436498	Distal Intergenic	ENSSSCG00000014242
10_48178394_48178794	1.4893	6.71575e-07	0.000110927	UP	10	48178395	48178794	Promoter (<=1kb)	ENSSSCG00000032984
15_26965553_26965953	-1.98434	6.82299e-07	0.000112402	DOWN	15	26965554	26965953	Intron (ENSSSCT00000017126/ENSSSCG00000015726, intron 18 of 22)	ENSSSCG00000036368
10_10029601_10030001	-2.1041	6.86467e-07	0.00011299	DOWN	10	10029602	10030001	Intron (ENSSSCT00000029833/ENSSSCG00000010825, intron 1 of 17)	ENSSSCG00000010825
AEMK02000452.1_3174505_3174905	1.00503	6.87639e-07	0.000113083	UP	AEMK02000452.1	3174506	3174905	Promoter (<=1kb)	ENSSSCG00000035669
5_34758730_34759130	1.1951	7.015e-07	0.000115161	UP	5	34758731	34759130	Promoter (<=1kb)	ENSSSCG00000000504
4_126853721_126854121	1.02649	7.09186e-07	0.000116321	UP	4	126853722	126854121	Intron (ENSSSCT00000051604/ENSSSCG00000038417, intron 1 of 1)	ENSSSCG00000038417
4_71908983_71909383	-1.10934	7.16341e-07	0.000117086	DOWN	4	71908984	71909383	Intron (ENSSSCT00000057627/ENSSSCG00000025087, intron 1 of 24)	ENSSSCG00000025087
11_51415210_51415610	-1.50625	7.33443e-07	0.000119673	DOWN	11	51415211	51415610	Intron (ENSSSCT00000028357/ENSSSCG00000009479, intron 1 of 21)	ENSSSCG00000009479
12_61180953_61181353	-1.74427	7.37845e-07	0.000120194	DOWN	12	61180954	61181353	Intron (ENSSSCT00000063883/ENSSSCG00000036812, intron 1 of 23)	ENSSSCG00000036812
9_77979386_77979786	-1.25098	7.41169e-07	0.000120515	DOWN	9	77979387	77979786	Intron (ENSSSCT00000044291/ENSSSCG00000015345, intron 1 of 7)	ENSSSCG00000023886
3_126398524_126398924	1.1754	7.48757e-07	0.000121538	UP	3	126398525	126398924	Promoter (<=1kb)	ENSSSCG00000040267
4_34234631_34235031	-1.2087	7.62596e-07	0.000123641	DOWN	4	34234632	34235031	Distal Intergenic	ENSSSCG00000023873
1_268291235_268291635	-1.19941	7.73249e-07	0.000125189	DOWN	1	268291236	268291635	Intron (ENSSSCT00000062636/ENSSSCG00000005626, intron 1 of 14)	ENSSSCG00000005626
14_42879396_42879796	1.00543	7.83316e-07	0.000126601	UP	14	42879397	42879796	Promoter (2-3kb)	ENSSSCG00000009951
7_86268947_86269347	1.32111	7.91435e-07	0.000127659	UP	7	86268948	86269347	Promoter (<=1kb)	ENSSSCG00000002265
9_20028982_20029382	-1.28262	7.92585e-07	0.000127659	DOWN	9	20028983	20029382	Distal Intergenic	ENSSSCG00000014913
15_136439455_136439855	-1.00619	8.08397e-07	0.00012965	DOWN	15	136439456	136439855	Distal Intergenic	ENSSSCG00000016322
1_230345487_230345887	-3.32645	8.27141e-07	0.000132543	DOWN	1	230345488	230345887	Intron (ENSSSCT00000058701/ENSSSCG00000005284, intron 5 of 6)	ENSSSCG00000018266
16_75474535_75474935	1.47433	8.32603e-07	0.000133305	UP	16	75474536	75474935	Promoter (<=1kb)	ENSSSCG00000035825
13_174191747_174192147	-1.11828	8.40046e-07	0.000134382	DOWN	13	174191748	174192147	Distal Intergenic	ENSSSCG00000012000
2_1000411_1000811	1.50545	8.41699e-07	0.000134531	UP	2	1000412	1000811	Distal Intergenic	ENSSSCG00000037847
18_46213372_46213772	-2.85551	8.69203e-07	0.000138691	DOWN	18	46213373	46213772	3' UTR	ENSSSCG00000036350
12_48255236_48255636	-1.35749	8.86531e-07	0.000141097	DOWN	12	48255237	48255636	Intron (ENSSSCT00000019401/ENSSSCG00000017826, intron 13 of 18)	ENSSSCG00000019524
9_5986539_5986939	1.20091	8.87768e-07	0.000141104	UP	9	5986540	5986939	Distal Intergenic	ENSSSCG00000014789
9_96330603_96331003	-1.30896	8.95512e-07	0.000142165	DOWN	9	96330604	96331003	Intron (ENSSSCT00000031112/ENSSSCG00000015398, intron 7 of 17)	ENSSSCG00000040028
13_135334291_135334691	-1.10765	9.15682e-07	0.000144755	DOWN	13	135334292	135334691	Intron (ENSSSCT00000012972/ENSSSCG00000011859, intron 13 of 17)	ENSSSCG00000011859
10_23274560_23274960	1.00922	9.24624e-07	0.000146045	UP	10	23274561	23274960	Promoter (<=1kb)	ENSSSCG00000027314
X_125251340_125251740	1.12452	9.51555e-07	0.000149921	UP	X	125251341	125251740	Promoter (<=1kb)	ENSSSCG00000012822
5_494461_494861	1.17237	9.54565e-07	0.000150269	UP	5	494462	494861	Promoter (<=1kb)	ENSSSCG00000000974
7_13716847_13717247	1.31832	9.75888e-07	0.000153241	UP	7	13716848	13717247	Promoter (<=1kb)	ENSSSCG00000020858
4_28225474_28225874	-1.47452	1.01423e-06	0.000159128	DOWN	4	28225475	28225874	Intron (ENSSSCT00000030070/ENSSSCG00000006029, intron 2 of 9)	ENSSSCG00000006029
3_86776312_86776712	-1.03688	1.02117e-06	0.000159955	DOWN	3	86776313	86776712	Intron (ENSSSCT00000062533/ENSSSCG00000040786, intron 1 of 35)	ENSSSCG00000040786
2_59004509_59004909	-1.71929	1.02205e-06	0.000159955	DOWN	2	59004510	59004909	Intron (ENSSSCT00000047561/ENSSSCG00000039301, intron 1 of 23)	ENSSSCG00000039301
7_55341051_55341451	-1.63541	1.06839e-06	0.000167068	DOWN	7	55341052	55341451	Promoter (1-2kb)	ENSSSCG00000001848
13_125657586_125657986	-1.39922	1.11035e-06	0.000172622	DOWN	13	125657587	125657986	Distal Intergenic	ENSSSCG00000011811
9_41990657_41991057	-1.26299	1.12578e-06	0.000174733	DOWN	9	41990658	41991057	Distal Intergenic	ENSSSCG00000015056
14_140335656_140336056	1.29002	1.14853e-06	0.000177823	UP	14	140335657	140336056	Promoter (<=1kb)	ENSSSCG00000027988
8_39148319_39148719	1.1876	1.15049e-06	0.000177979	UP	8	39148320	39148719	Promoter (<=1kb)	ENSSSCG00000008834
3_58829203_58829603	-1.79122	1.15953e-06	0.00017923	DOWN	3	58829204	58829603	Distal Intergenic	ENSSSCG00000008227
3_39572642_39573042	1.57624	1.19784e-06	0.000184242	UP	3	39572643	39573042	Promoter (1-2kb)	ENSSSCG00000027098
13_35017638_35018038	1.02452	1.20587e-06	0.000185022	UP	13	35017639	35018038	Promoter (<=1kb)	ENSSSCG00000033422
3_38387341_38387741	1.27946	1.20919e-06	0.000185381	UP	3	38387342	38387741	Promoter (<=1kb)	ENSSSCG00000007951
11_68362774_68363174	-1.01623	1.23662e-06	0.000188661	DOWN	11	68362775	68363174	Distal Intergenic	ENSSSCG00000031278
3_4792658_4793058	-1.0704	1.25624e-06	0.000191343	DOWN	3	4792659	4793058	Intron (ENSSSCT00000039540/ENSSSCG00000035090, intron 2 of 5)	ENSSSCG00000035090
1_35736287_35736687	-1.07638	1.28092e-06	0.000194787	DOWN	1	35736288	35736687	Intron (ENSSSCT00000061940/ENSSSCG00000038602, intron 5 of 9)	ENSSSCG00000004215
1_222151212_222151612	-1.42918	1.29301e-06	0.000196308	DOWN	1	222151213	222151612	Intron (ENSSSCT00000023207/ENSSSCG00000027161, intron 1 of 14)	ENSSSCG00000027161
1_234498726_234499126	-1.04701	1.29788e-06	0.000196887	DOWN	1	234498727	234499126	Intron (ENSSSCT00000052100/ENSSSCG00000037497, intron 1 of 5)	ENSSSCG00000033805
2_32942608_32943008	-1.31198	1.30124e-06	0.000197239	DOWN	2	32942609	32943008	Intron (ENSSSCT00000014563/ENSSSCG00000013335, intron 2 of 17)	ENSSSCG00000013336
3_18703223_18703623	1.2057	1.30463e-06	0.000197593	UP	3	18703224	18703623	Distal Intergenic	ENSSSCG00000038038
13_10412701_10413101	-1.71061	1.34864e-06	0.000203275	DOWN	13	10412702	10413101	Distal Intergenic	ENSSSCG00000037133
X_111623970_111624370	1.25395	1.35801e-06	0.000204359	UP	X	111623971	111624370	Promoter (<=1kb)	ENSSSCG00000023062
16_23996365_23996765	-1.1579	1.40946e-06	0.000211255	DOWN	16	23996366	23996765	Distal Intergenic	ENSSSCG00000016851
10_24109912_24110312	1.06671	1.4206e-06	0.000212754	UP	10	24109913	24110312	Promoter (<=1kb)	ENSSSCG00000039843
16_71992246_71992646	-1.08885	1.47607e-06	0.000219717	DOWN	16	71992247	71992646	Distal Intergenic	ENSSSCG00000036438
1_261778544_261778944	1.21581	1.47645e-06	0.000219717	UP	1	261778545	261778944	Exon (ENSSSCT00000006075/ENSSSCG00000005524, exon 3 of 18)	ENSSSCG00000005524
1_205912856_205913256	-1.82014	1.47912e-06	0.000219941	DOWN	1	205912857	205913256	Distal Intergenic	ENSSSCG00000005180
AEMK02000452.1_3060854_3061254	1.53916	1.53594e-06	0.000227848	UP	AEMK02000452.1	3060855	3061254	Promoter (<=1kb)	ENSSSCG00000039139
5_64472504_64472904	-1.07719	1.56246e-06	0.000231417	DOWN	5	64472505	64472904	Distal Intergenic	ENSSSCG00000022230
4_130839242_130839642	-1.75074	1.5717e-06	0.000232418	DOWN	4	130839243	130839642	Promoter (<=1kb)	ENSSSCG00000023745
3_87557580_87557980	-1.16828	1.57657e-06	0.000232955	DOWN	3	87557581	87557980	Distal Intergenic	ENSSSCG00000037577
14_6443398_6443798	1.0031	1.61413e-06	0.000237757	UP	14	6443399	6443798	Promoter (<=1kb)	ENSSSCG00000009620
4_2354129_2354529	1.13476	1.61649e-06	0.000237918	UP	4	2354130	2354529	Intron (ENSSSCT00000049592/ENSSSCG00000036569, intron 2 of 6)	ENSSSCG00000036569
6_70026464_70026864	1.46027	1.62408e-06	0.000238848	UP	6	70026465	70026864	Promoter (<=1kb)	ENSSSCG00000003395
6_114166419_114166819	-1.41452	1.65028e-06	0.000242132	DOWN	6	114166420	114166819	Distal Intergenic	ENSSSCG00000032132
6_51979199_51979599	1.2263	1.66393e-06	0.000243945	UP	6	51979200	51979599	Promoter (<=1kb)	ENSSSCG00000037184
5_15654644_15655044	-1.4094	1.67438e-06	0.000244927	DOWN	5	15654645	15655044	Distal Intergenic	ENSSSCG00000025114
7_28631793_28632193	1.2073	1.68724e-06	0.000246591	UP	7	28631794	28632193	Promoter (<=1kb)	ENSSSCG00000029539
6_4043415_4043815	1.02624	1.74106e-06	0.000253865	UP	6	4043416	4043815	Promoter (<=1kb)	ENSSSCG00000002670
13_131496342_131496742	-1.67695	1.77173e-06	0.000257338	DOWN	13	131496343	131496742	Promoter (2-3kb)	ENSSSCG00000011825
1_190666774_190667174	-2.3034	1.78009e-06	0.000258352	DOWN	1	190666775	190667174	Intron (ENSSSCT00000005618/ENSSSCG00000005096, intron 11 of 15)	ENSSSCG00000036854
2_116891987_116892387	-2.93875	1.78422e-06	0.000258752	DOWN	2	116891988	116892387	3' UTR	ENSSSCG00000026230
18_5691407_5691807	1.12033	1.85054e-06	0.00026775	UP	18	5691408	5691807	Exon (ENSSSCT00000062215/ENSSSCG00000016432, exon 5 of 16)	ENSSSCG00000016434
5_46250874_46251274	-1.16328	1.85503e-06	0.000268192	DOWN	5	46250875	46251274	Exon (ENSSSCT00000029305/ENSSSCG00000000550, exon 6 of 7)	ENSSSCG00000020198
12_52711648_52712048	1.0505	1.86213e-06	0.000269011	UP	12	52711649	52712048	Promoter (<=1kb)	ENSSSCG00000026142
8_10978497_10978897	-1.10515	1.87425e-06	0.000270347	DOWN	8	10978498	10978897	Intron (ENSSSCT00000042753/ENSSSCG00000008740, intron 1 of 11)	ENSSSCG00000008740
4_81873228_81873628	-1.1459	1.89104e-06	0.00027235	DOWN	4	81873229	81873628	Intron (ENSSSCT00000036864/ENSSSCG00000006294, intron 10 of 10)	ENSSSCG00000006296
18_43070945_43071345	1.54561	1.96821e-06	0.000282382	UP	18	43070946	43071345	Promoter (<=1kb)	ENSSSCG00000016685
7_1285287_1285687	1.21937	1.98233e-06	0.000283973	UP	7	1285288	1285687	Promoter (<=1kb)	ENSSSCG00000000994
6_52671995_52672395	-1.41384	2.00951e-06	0.000286992	DOWN	6	52671996	52672395	Distal Intergenic	ENSSSCG00000003105
11_1553738_1554138	1.11157	2.01407e-06	0.000287287	UP	11	1553739	1554138	Promoter (<=1kb)	ENSSSCG00000009278
13_53122753_53123153	1.42329	2.0404e-06	0.00029074	UP	13	53122754	53123153	Promoter (<=1kb)	ENSSSCG00000011516
1_252415645_252416045	-1.05664	2.05211e-06	0.000292187	DOWN	1	252415646	252416045	Intron (ENSSSCT00000058973/ENSSSCG00000021386, intron 1 of 9)	ENSSSCG00000005460
11_12746448_12746848	-1.07102	2.13955e-06	0.000303945	DOWN	11	12746449	12746848	Intron (ENSSSCT00000045789/ENSSSCG00000009357, intron 1 of 5)	ENSSSCG00000009357
2_16584476_16584876	1.1832	2.19176e-06	0.000310892	UP	2	16584477	16584876	Promoter (<=1kb)	ENSSSCG00000013269
3_127082903_127083303	1.2174	2.2028e-06	0.000312222	UP	3	127082904	127083303	Promoter (<=1kb)	ENSSSCG00000008642
14_2584792_2585192	-1.44294	2.32751e-06	0.000327918	DOWN	14	2584793	2585192	Distal Intergenic	ENSSSCG00000009592
8_92902810_92903210	-1.58042	2.38159e-06	0.000335035	DOWN	8	92902811	92903210	Distal Intergenic	ENSSSCG00000036125
8_85553530_85553930	-1.37124	2.39235e-06	0.00033627	DOWN	8	85553531	85553930	Distal Intergenic	ENSSSCG00000009051
4_129353002_129353402	-1.80822	2.39395e-06	0.00033627	DOWN	4	129353003	129353402	Distal Intergenic	ENSSSCG00000006930
2_28709105_28709505	1.13263	2.41863e-06	0.00033923	UP	2	28709106	28709505	Promoter (<=1kb)	ENSSSCG00000013318
13_139663979_139664379	-1.12735	2.46983e-06	0.000346152	DOWN	13	139663980	139664379	Intron (ENSSSCT00000029368/ENSSSCG00000021227, intron 1 of 14)	ENSSSCG00000022688
18_55605645_55606045	1.41461	2.48593e-06	0.000348149	UP	18	55605646	55606045	Distal Intergenic	ENSSSCG00000020441
15_108955667_108956067	-1.17128	2.51858e-06	0.000352197	DOWN	15	108955668	108956067	Distal Intergenic	ENSSSCG00000026383
6_82186189_82186589	1.11324	2.59785e-06	0.000362471	UP	6	82186190	82186589	Promoter (<=1kb)	ENSSSCG00000024818
15_31004116_31004516	1.23661	2.61785e-06	0.000364992	UP	15	31004117	31004516	Promoter (<=1kb)	ENSSSCG00000038610
8_72356042_72356442	1.04327	2.73216e-06	0.0003798	UP	8	72356043	72356442	Distal Intergenic	ENSSSCG00000008984
1_27208042_27208442	-1.39979	2.74962e-06	0.000381945	DOWN	1	27208043	27208442	Distal Intergenic	ENSSSCG00000004159
6_53809789_53810189	1.10268	2.75529e-06	0.000382449	UP	6	53809790	53810189	Promoter (<=1kb)	ENSSSCG00000003133
2_9579835_9580235	1.35078	2.7664e-06	0.000383708	UP	2	9579836	9580235	Promoter (<=1kb)	ENSSSCG00000013074
2_65096744_65097144	1.25295	2.85204e-06	0.000394131	UP	2	65096745	65097144	Promoter (<=1kb)	ENSSSCG00000033298
4_107549131_107549531	-1.01471	2.89773e-06	0.000399563	DOWN	4	107549132	107549531	Intron (ENSSSCT00000007417/ENSSSCG00000006771, intron 1 of 3)	ENSSSCG00000006771
13_106324049_106324449	-1.06442	2.90298e-06	0.000399994	DOWN	13	106324050	106324449	Intron (ENSSSCT00000012848/ENSSSCG00000011737, intron 4 of 7)	ENSSSCG00000011737
14_45537164_45537564	-1.13032	2.91747e-06	0.000401402	DOWN	14	45537165	45537564	Distal Intergenic	ENSSSCG00000009968
2_77662510_77662910	1.19882	3.0037e-06	0.000411757	UP	2	77662511	77662910	Promoter (<=1kb)	ENSSSCG00000037102
4_16578131_16578531	-1.27454	3.13311e-06	0.000427624	DOWN	4	16578132	16578531	Distal Intergenic	ENSSSCG00000020166
4_8060683_8061083	-1.55026	3.14577e-06	0.000428728	DOWN	4	8060684	8061083	Intron (ENSSSCT00000054808/ENSSSCG00000005944, intron 13 of 15)	ENSSSCG00000040563
9_49975704_49976104	-1.27863	3.15567e-06	0.000429766	DOWN	9	49975705	49976104	Downstream (1-2kb)	ENSSSCG00000035039
18_25112961_25113361	-1.49375	3.24431e-06	0.000439924	DOWN	18	25112962	25113361	Intron (ENSSSCT00000041168/ENSSSCG00000016614, intron 8 of 29)	ENSSSCG00000016614
8_10367834_10368234	-1.29434	3.31567e-06	0.000448629	DOWN	8	10367835	10368234	Distal Intergenic	ENSSSCG00000038410
7_46586716_46587116	-1.69822	3.3412e-06	0.000451757	DOWN	7	46586717	46587116	Promoter (1-2kb)	ENSSSCG00000002623
5_46052719_46053119	-1.54504	3.49724e-06	0.000470822	DOWN	5	46052720	46053119	Intron (ENSSSCT00000046120/ENSSSCG00000000549, intron 17 of 29)	ENSSSCG00000000547
4_94164116_94164516	-1.10434	3.50847e-06	0.000471995	DOWN	4	94164117	94164516	Promoter (1-2kb)	ENSSSCG00000006510
14_30150624_30151024	-1.27277	3.5283e-06	0.000474323	DOWN	14	30150625	30151024	Downstream (2-3kb)	ENSSSCG00000037735
6_100092753_100093153	1.21957	3.64089e-06	0.000486352	UP	6	100092754	100093153	Promoter (<=1kb)	ENSSSCG00000028805
14_107470404_107470804	-2.07803	3.64109e-06	0.000486352	DOWN	14	107470405	107470804	Distal Intergenic	ENSSSCG00000010499
5_17408977_17409377	-1.39699	3.73367e-06	0.0004966	DOWN	5	17408978	17409377	3' UTR	ENSSSCG00000031321
8_109885742_109886142	-1.99885	3.76435e-06	0.000499619	DOWN	8	109885743	109886142	Distal Intergenic	ENSSSCG00000037176
5_17568622_17569022	-1.26651	3.76983e-06	0.000499992	DOWN	5	17568623	17569022	Intron (ENSSSCT00000039279/ENSSSCG00000038966, intron 8 of 8)	ENSSSCG00000033235
13_196314441_196314841	-1.20333	3.7744e-06	0.000500023	DOWN	13	196314442	196314841	Intron (ENSSSCT00000051945/ENSSSCG00000012035, intron 2 of 32)	ENSSSCG00000012035
6_94806118_94806518	-1.24481	3.82867e-06	0.000506366	DOWN	6	94806119	94806518	3' UTR	ENSSSCG00000003648
17_62807116_62807516	1.43362	3.84977e-06	0.00050844	UP	17	62807117	62807516	Promoter (<=1kb)	ENSSSCG00000035939
AEMK02000425.1_76767_77167	1.39157	3.90466e-06	0.000514965	UP	AEMK02000425.1	76768	77167	Distal Intergenic	ENSSSCG00000036788
7_2845714_2846114	1.32767	4.0292e-06	0.000530273	UP	7	2845715	2846114	Promoter (<=1kb)	ENSSSCG00000000999
1_27388635_27389035	-1.32447	4.04799e-06	0.00053179	DOWN	1	27388636	27389035	Promoter (<=1kb)	ENSSSCG00000026041
12_13702963_13703363	-2.45128	4.05164e-06	0.00053179	DOWN	12	13702964	13703363	Downstream (<1kb)	ENSSSCG00000017273
8_1666208_1666608	-1.40418	4.05397e-06	0.00053179	DOWN	8	1666209	1666608	5' UTR	ENSSSCG00000008692
5_4648997_4649397	1.32272	4.05488e-06	0.00053179	UP	5	4648998	4649397	Promoter (<=1kb)	ENSSSCG00000000022
4_109495127_109495527	1.78834	4.13891e-06	0.000541413	UP	4	109495128	109495527	Promoter (<=1kb)	ENSSSCG00000006802
4_74930224_74930624	-1.4667	4.18225e-06	0.000546206	DOWN	4	74930225	74930624	Distal Intergenic	ENSSSCG00000032846
1_45139765_45140165	-2.01142	4.20584e-06	0.000548142	DOWN	1	45139766	45140165	Distal Intergenic	ENSSSCG00000025941
2_112619367_112619767	-1.20766	4.26386e-06	0.000555319	DOWN	2	112619368	112619767	Intron (ENSSSCT00000064949/ENSSSCG00000036520, intron 1 of 4)	ENSSSCG00000036520
9_1277449_1277849	1.00306	4.28482e-06	0.000557662	UP	9	1277450	1277849	Promoter (<=1kb)	ENSSSCG00000014581
11_51568514_51568914	-1.72677	4.45106e-06	0.000575707	DOWN	11	51568515	51568914	Distal Intergenic	ENSSSCG00000009480
2_49664572_49664972	-1.05775	4.4921e-06	0.000580013	DOWN	2	49664573	49664972	Intron (ENSSSCT00000051649/ENSSSCG00000013409, intron 33 of 40)	ENSSSCG00000040537
2_41666741_41667141	1.03752	4.61687e-06	0.000594288	UP	2	41666742	41667141	Promoter (<=1kb)	ENSSSCG00000013378
11_651650_652050	1.25084	4.69108e-06	0.000602602	UP	11	651651	652050	Promoter (<=1kb)	ENSSSCG00000021814
5_15570375_15570775	1.20249	4.69677e-06	0.00060292	UP	5	15570376	15570775	Promoter (<=1kb)	ENSSSCG00000000204
5_88607171_88607571	1.0407	4.76265e-06	0.000609244	UP	5	88607172	88607571	Promoter (<=1kb)	ENSSSCG00000000906
5_80167799_80168199	-1.69016	4.76518e-06	0.000609244	DOWN	5	80167800	80168199	Downstream (2-3kb)	ENSSSCG00000000843
16_44916598_44916998	-1.45995	4.77849e-06	0.000610074	DOWN	16	44916599	44916998	Distal Intergenic	ENSSSCG00000016956
3_39962860_39963260	1.08056	4.95254e-06	0.000629727	UP	3	39962861	39963260	Promoter (<=1kb)	ENSSSCG00000023400
8_6575946_6576346	1.07694	4.97457e-06	0.000632101	UP	8	6575947	6576346	Promoter (<=1kb)	ENSSSCG00000029711
5_93509824_93510224	-1.40461	5.02618e-06	0.000636505	DOWN	5	93509825	93510224	Distal Intergenic	ENSSSCG00000035067
10_65921586_65921986	-1.29227	5.07212e-06	0.000641889	DOWN	10	65921587	65921986	Distal Intergenic	ENSSSCG00000039612
8_9585035_9585435	-1.06767	5.24982e-06	0.000662147	DOWN	8	9585036	9585435	Distal Intergenic	ENSSSCG00000036070
X_90389153_90389553	-1.14047	5.28109e-06	0.000665177	DOWN	X	90389154	90389553	Intron (ENSSSCT00000050890/ENSSSCG00000037591, intron 1 of 5)	ENSSSCG00000037591
1_214853376_214853776	-1.52798	5.28609e-06	0.000665177	DOWN	1	214853377	214853776	Distal Intergenic	ENSSSCG00000019955
4_107190378_107190778	-1.20362	5.31833e-06	0.000668544	DOWN	4	107190379	107190778	Distal Intergenic	ENSSSCG00000006767
15_95779987_95780387	-1.50633	5.32387e-06	0.000668792	DOWN	15	95779988	95780387	Distal Intergenic	ENSSSCG00000016059
10_31911615_31912015	-1.44157	5.51196e-06	0.000689653	DOWN	10	31911616	31912015	Distal Intergenic	ENSSSCG00000040707
4_90644155_90644555	1.12523	5.53271e-06	0.000691328	UP	4	90644156	90644555	Exon (ENSSSCT00000022278/ENSSSCG00000006399, exon 7 of 8)	ENSSSCG00000006399
6_108573731_108574131	1.10682	5.59463e-06	0.000697209	UP	6	108573732	108574131	Intron (ENSSSCT00000004108/ENSSSCG00000003709, intron 2 of 74)	ENSSSCG00000003709
7_55322826_55323226	1.1114	5.61417e-06	0.000698717	UP	7	55322827	55323226	Promoter (<=1kb)	ENSSSCG00000001847
14_110649502_110649902	-1.52948	5.6272e-06	0.000699411	DOWN	14	110649503	110649902	Distal Intergenic	ENSSSCG00000010537
10_42527339_42527739	-2.28131	5.66629e-06	0.000703804	DOWN	10	42527340	42527739	Intron (ENSSSCT00000012068/ENSSSCG00000011026, intron 3 of 18)	ENSSSCG00000011026
6_65140892_65141292	1.07018	5.76585e-06	0.000714099	UP	6	65140893	65141292	Promoter (<=1kb)	ENSSSCG00000024678
4_14510114_14510514	-1.12756	5.80108e-06	0.000717226	DOWN	4	14510115	14510514	Intron (ENSSSCT00000065579/ENSSSCG00000037755, intron 4 of 6)	ENSSSCG00000005969
5_758108_758508	1.03303	5.82043e-06	0.000718672	UP	5	758109	758508	Distal Intergenic	ENSSSCG00000032820
3_38388437_38388837	1.14386	6.05229e-06	0.000745341	UP	3	38388438	38388837	Promoter (<=1kb)	ENSSSCG00000007951
4_31059808_31060208	-1.14868	6.16212e-06	0.000757872	DOWN	4	31059809	31060208	Intron (ENSSSCT00000006626/ENSSSCG00000006037, intron 1 of 15)	ENSSSCG00000006037
5_505628_506028	1.99827	6.18815e-06	0.000760078	UP	5	505629	506028	Promoter (<=1kb)	ENSSSCG00000000975
7_9944239_9944639	1.02219	6.21266e-06	0.000761594	UP	7	9944240	9944639	Intron (ENSSSCT00000057008/ENSSSCG00000033573, intron 5 of 7)	ENSSSCG00000031129
5_29060578_29060978	-1.09118	6.32704e-06	0.000774101	DOWN	5	29060579	29060978	Intron (ENSSSCT00000040175/ENSSSCG00000039060, intron 1 of 4)	ENSSSCG00000039060
1_201050819_201051219	-1.51067	6.3661e-06	0.000778372	DOWN	1	201050820	201051219	Distal Intergenic	ENSSSCG00000033960
1_29012457_29012857	-1.39431	6.42627e-06	0.00078391	DOWN	1	29012458	29012857	Intron (ENSSSCT00000004608/ENSSSCG00000004169, intron 4 of 16)	ENSSSCG00000004169
1_82090610_82091010	-1.50971	6.49964e-06	0.000791607	DOWN	1	82090611	82091010	3' UTR	ENSSSCG00000036064
9_78074428_78074828	-1.00838	6.51143e-06	0.000792529	DOWN	9	78074429	78074828	Intron (ENSSSCT00000044291/ENSSSCG00000015345, intron 2 of 7)	ENSSSCG00000023886
9_77716904_77717304	-1.41931	6.67108e-06	0.000810572	DOWN	9	77716905	77717304	Intron (ENSSSCT00000016715/ENSSSCG00000015342, intron 27 of 34)	ENSSSCG00000015343
4_8037776_8038176	-1.75302	6.82126e-06	0.00082649	DOWN	4	8037777	8038176	Intron (ENSSSCT00000054808/ENSSSCG00000005944, intron 3 of 15)	ENSSSCG00000005944
3_107354919_107355319	-1.4074	7.03699e-06	0.000849888	DOWN	3	107354920	107355319	Distal Intergenic	ENSSSCG00000026213
6_156366036_156366436	-1.36613	7.09467e-06	0.00085484	DOWN	6	156366037	156366436	Distal Intergenic	ENSSSCG00000003839
1_99136513_99136913	-1.1328	7.0962e-06	0.00085484	DOWN	1	99136514	99136913	Distal Intergenic	ENSSSCG00000004509
7_110705121_110705521	1.0689	7.14571e-06	0.000859151	UP	7	110705122	110705521	Promoter (<=1kb)	ENSSSCG00000002428
12_57049966_57050366	1.1294	7.44869e-06	0.000892721	UP	12	57049967	57050366	Promoter (<=1kb)	ENSSSCG00000018019
4_15866735_15867135	-1.28015	7.46718e-06	0.000894366	DOWN	4	15866736	15867135	Distal Intergenic	ENSSSCG00000039048
13_134725683_134726083	-2.12791	7.56221e-06	0.000902296	DOWN	13	134725684	134726083	Intron (ENSSSCT00000030116/ENSSSCG00000026753, intron 1 of 12)	ENSSSCG00000026753
15_58854352_58854752	-1.03421	7.5874e-06	0.000904727	DOWN	15	58854353	58854752	Distal Intergenic	ENSSSCG00000022197
13_182414974_182415374	-1.81756	7.65404e-06	0.000911515	DOWN	13	182414975	182415374	Distal Intergenic	ENSSSCG00000033025
4_34232767_34233167	-1.25079	7.67405e-06	0.000913319	DOWN	4	34232768	34233167	Distal Intergenic	ENSSSCG00000023873
9_87791968_87792368	-1.24759	7.68956e-06	0.000914585	DOWN	9	87791969	87792368	Intron (ENSSSCT00000033958/ENSSSCG00000015368, intron 7 of 26)	ENSSSCG00000015368
4_36216674_36217074	-1.28755	7.84695e-06	0.000930359	DOWN	4	36216675	36217074	Intron (ENSSSCT00000032533/ENSSSCG00000006063, intron 6 of 16)	ENSSSCG00000006063
8_68358662_68359062	-1.09248	7.86594e-06	0.000932022	DOWN	8	68358663	68359062	Promoter (1-2kb)	ENSSSCG00000027609
13_207484028_207484428	1.61169	7.90883e-06	0.000935923	UP	13	207484029	207484428	Promoter (<=1kb)	ENSSSCG00000035795
7_97814875_97815275	-1.24161	8.04884e-06	0.000950097	DOWN	7	97814876	97815275	Intron (ENSSSCT00000052036/ENSSSCG00000002368, intron 3 of 33)	ENSSSCG00000031305
14_28435575_28435975	-1.5285	8.06145e-06	0.000950988	DOWN	14	28435576	28435975	Distal Intergenic	ENSSSCG00000009759
15_122146025_122146425	-1.18084	8.13946e-06	0.000958384	DOWN	15	122146026	122146425	Distal Intergenic	ENSSSCG00000018784
5_2947731_2948131	1.40068	8.24973e-06	0.000969545	UP	5	2947732	2948131	Promoter (<=1kb)	ENSSSCG00000031441
1_240664205_240664605	-1.53806	8.34342e-06	0.000979942	DOWN	1	240664206	240664605	Distal Intergenic	ENSSSCG00000005380
8_10259765_10260165	-1.90348	8.36793e-06	0.000982207	DOWN	8	10259766	10260165	Distal Intergenic	ENSSSCG00000038410
11_24637797_24638197	1.07337	8.55299e-06	0.0010008	UP	11	24637798	24638197	Distal Intergenic	ENSSSCG00000009430
15_55508525_55508925	-1.66475	8.56297e-06	0.00100134	DOWN	15	55508526	55508925	Distal Intergenic	ENSSSCG00000015850
4_37653490_37653890	-1.14758	8.69152e-06	0.00101511	DOWN	4	37653491	37653890	Intron (ENSSSCT00000006662/ENSSSCG00000006071, intron 16 of 61)	ENSSSCG00000006071
1_265917693_265918093	-1.68114	8.76828e-06	0.00102217	DOWN	1	265917694	265918093	Intron (ENSSSCT00000058637/ENSSSCG00000005599, intron 4 of 7)	ENSSSCG00000005599
1_20886534_20886934	-1.75174	8.85025e-06	0.00102917	DOWN	1	20886535	20886934	Exon (ENSSSCT00000061166/ENSSSCG00000004123, exon 16 of 74)	ENSSSCG00000033962
7_26989651_26990051	1.02641	8.87804e-06	0.00103176	UP	7	26989652	26990051	Promoter (<=1kb)	ENSSSCG00000001486
11_6042110_6042510	1.90162	8.94943e-06	0.00103749	UP	11	6042111	6042510	Distal Intergenic	ENSSSCG00000019964
13_159176778_159177178	-1.81803	9.13258e-06	0.00105677	DOWN	13	159176779	159177178	Intron (ENSSSCT00000058113/ENSSSCG00000011972, intron 6 of 6)	ENSSSCG00000011970
13_165940876_165941276	-1.20721	9.17767e-06	0.00106003	DOWN	13	165940877	165941276	Promoter (<=1kb)	ENSSSCG00000025463
14_75120233_75120633	1.30836	9.18463e-06	0.00106018	UP	14	75120234	75120633	Promoter (2-3kb)	ENSSSCG00000031888
13_72622471_72622871	1.06199	9.21217e-06	0.00106221	UP	13	72622472	72622871	Promoter (<=1kb)	ENSSSCG00000021397
6_34477908_34478308	1.09716	9.23053e-06	0.00106289	UP	6	34477909	34478308	Promoter (<=1kb)	ENSSSCG00000021644
7_65984967_65985367	-2.76501	9.25066e-06	0.00106421	DOWN	7	65984968	65985367	Intron (ENSSSCT00000062817/ENSSSCG00000001964, intron 3 of 7)	ENSSSCG00000036652
8_25004728_25005128	-3.93765	9.26468e-06	0.00106421	DOWN	8	25004729	25005128	Distal Intergenic	ENSSSCG00000035424
14_32955874_32956274	-1.23368	9.27625e-06	0.00106421	DOWN	14	32955875	32956274	Distal Intergenic	ENSSSCG00000009839
14_101152650_101153050	-1.51117	9.31388e-06	0.00106723	DOWN	14	101152651	101153050	Promoter (<=1kb)	ENSSSCG00000010450
9_31705929_31706329	-1.94062	9.48902e-06	0.00108597	DOWN	9	31705930	31706329	Distal Intergenic	ENSSSCG00000014976
1_123250801_123251201	-2.14864	9.57197e-06	0.00109413	DOWN	1	123250802	123251201	Intron (ENSSSCT00000005143/ENSSSCG00000004658, intron 13 of 65)	ENSSSCG00000004658
16_35820536_35820936	-1.1298	9.74057e-06	0.0011107	DOWN	16	35820537	35820936	Distal Intergenic	ENSSSCG00000016918
11_22479780_22480180	-1.22095	9.85456e-06	0.00112301	DOWN	11	22479781	22480180	Distal Intergenic	ENSSSCG00000009422
6_142289133_142289533	-1.49025	9.89848e-06	0.00112665	DOWN	6	142289134	142289533	Distal Intergenic	ENSSSCG00000038349
6_129382284_129382684	-1.02828	1.0353e-05	0.00117411	DOWN	6	129382285	129382684	Distal Intergenic	ENSSSCG00000022206
4_34229304_34229704	-1.3537	1.05343e-05	0.0011918	DOWN	4	34229305	34229704	Distal Intergenic	ENSSSCG00000006054
9_77988757_77989157	-1.09983	1.05655e-05	0.0011946	DOWN	9	77988758	77989157	Intron (ENSSSCT00000044291/ENSSSCG00000015345, intron 1 of 7)	ENSSSCG00000023886
1_341865_342265	1.29982	1.06301e-05	0.0012011	UP	1	341866	342265	Distal Intergenic	ENSSSCG00000033475
2_65097432_65097832	1.34078	1.07625e-05	0.00121323	UP	2	65097433	65097832	Promoter (<=1kb)	ENSSSCG00000033298
13_197698960_197699360	-1.33963	1.08206e-05	0.00121905	DOWN	13	197698961	197699360	Intron (ENSSSCT00000031820/ENSSSCG00000026981, intron 1 of 2)	ENSSSCG00000034167
2_5433691_5434091	1.67493	1.08445e-05	0.00122101	UP	2	5433692	5434091	Promoter (<=1kb)	ENSSSCG00000024837
12_24579729_24580129	-1.00713	1.08849e-05	0.00122409	DOWN	12	24579730	24580129	Intron (ENSSSCT00000061999/ENSSSCG00000017527, intron 4 of 15)	ENSSSCG00000017527
16_3455216_3455616	-1.06687	1.09156e-05	0.0012268	DOWN	16	3455217	3455616	Distal Intergenic	ENSSSCG00000032827
10_64908854_64909254	1.02973	1.09315e-05	0.00122786	UP	10	64908855	64909254	Promoter (<=1kb)	ENSSSCG00000011134
11_60289948_60290348	-2.2981	1.09766e-05	0.00123218	DOWN	11	60289949	60290348	Distal Intergenic	ENSSSCG00000038699
15_129172509_129172909	-1.64075	1.09831e-05	0.00123218	DOWN	15	129172510	129172909	Promoter (<=1kb)	ENSSSCG00000016254
4_925445_925845	1.01338	1.09904e-05	0.00123227	UP	4	925446	925845	Distal Intergenic	ENSSSCG00000037038
6_52645431_52645831	-1.80606	1.15024e-05	0.00128202	DOWN	6	52645432	52645831	Downstream (1-2kb)	ENSSSCG00000003105
14_44171778_44172178	-1.29988	1.15475e-05	0.00128551	DOWN	14	44171779	44172178	Intron (ENSSSCT00000061215/ENSSSCG00000009963, intron 1 of 6)	ENSSSCG00000009963
6_82435924_82436324	-1.20424	1.1725e-05	0.00130296	DOWN	6	82435925	82436324	Intron (ENSSSCT00000043589/ENSSSCG00000038994, intron 1 of 5)	ENSSSCG00000038994
8_135898943_135899343	-1.26436	1.17907e-05	0.00130948	DOWN	8	135898944	135899343	Distal Intergenic	ENSSSCG00000036123
3_123344729_123345129	-1.34443	1.25026e-05	0.00137554	DOWN	3	123344730	123345129	Distal Intergenic	ENSSSCG00000036245
2_112358653_112359053	-1.16744	1.2644e-05	0.00138702	DOWN	2	112358654	112359053	Distal Intergenic	ENSSSCG00000036520
1_146008019_146008419	1.47518	1.2657e-05	0.00138764	UP	1	146008020	146008419	Promoter (<=1kb)	ENSSSCG00000004856
3_6569097_6569497	1.13521	1.26849e-05	0.00138908	UP	3	6569098	6569497	Promoter (2-3kb)	ENSSSCG00000039842
4_117619108_117619508	1.75454	1.26955e-05	0.00138943	UP	4	117619109	117619508	Promoter (<=1kb)	ENSSSCG00000035602
AEMK02000452.1_1898108_1898508	-1.06426	1.27297e-05	0.00139237	DOWN	AEMK02000452.1	1898109	1898508	Promoter (1-2kb)	ENSSSCG00000034709
1_7662317_7662717	-1.00232	1.28431e-05	0.00140313	DOWN	1	7662318	7662717	Distal Intergenic	ENSSSCG00000004050
7_53449885_53450285	-1.04739	1.30541e-05	0.00142452	DOWN	7	53449886	53450285	Distal Intergenic	ENSSSCG00000001817
4_19675946_19676346	-1.5912	1.30642e-05	0.0014248	DOWN	4	19675947	19676346	Distal Intergenic	ENSSSCG00000006003
3_40032363_40032763	1.09565	1.33061e-05	0.00144586	UP	3	40032364	40032763	Promoter (<=1kb)	ENSSSCG00000031216
15_113169249_113169649	-1.47213	1.36164e-05	0.00147305	DOWN	15	113169250	113169649	Distal Intergenic	ENSSSCG00000016158
9_33155011_33155411	-1.04898	1.36715e-05	0.00147816	DOWN	9	33155012	33155411	Exon (ENSSSCT00000063742/ENSSSCG00000031170, exon 2 of 5)	ENSSSCG00000031170
4_18841505_18841905	-1.52427	1.38221e-05	0.00149187	DOWN	4	18841506	18841905	Intron (ENSSSCT00000006580/ENSSSCG00000005997, intron 14 of 46)	ENSSSCG00000034790
5_103863116_103863516	1.74598	1.38748e-05	0.00149584	UP	5	103863117	103863516	Distal Intergenic	ENSSSCG00000000950
8_70137715_70138115	-1.81551	1.4173e-05	0.00152361	DOWN	8	70137716	70138115	Intron (ENSSSCT00000040395/ENSSSCG00000008959, intron 2 of 3)	ENSSSCG00000008954
5_71064973_71065373	-1.30716	1.4218e-05	0.00152704	DOWN	5	71064974	71065373	Distal Intergenic	ENSSSCG00000000779
1_161169701_161170101	-1.17232	1.42366e-05	0.00152704	DOWN	1	161169702	161170101	Promoter (<=1kb)	ENSSSCG00000034264
4_15387813_15388213	-1.33441	1.42366e-05	0.00152704	DOWN	4	15387814	15388213	Distal Intergenic	ENSSSCG00000034048
15_117704185_117704585	-1.5669	1.42535e-05	0.00152789	DOWN	15	117704186	117704585	Intron (ENSSSCT00000048029/ENSSSCG00000016174, intron 17 of 44)	ENSSSCG00000016174
17_944454_944854	-1.08764	1.42764e-05	0.00152947	DOWN	17	944455	944854	Distal Intergenic	ENSSSCG00000006968
15_48533818_48534218	1.1293	1.43338e-05	0.00153475	UP	15	48533819	48534218	Intron (ENSSSCT00000017231/ENSSSCG00000015823, intron 1 of 4)	ENSSSCG00000015823
4_118392659_118393059	-1.20847	1.43576e-05	0.00153596	DOWN	4	118392660	118393059	Intron (ENSSSCT00000044032/ENSSSCG00000006874, intron 4 of 8)	ENSSSCG00000006874
1_98569062_98569462	1.69117	1.48626e-05	0.00158222	UP	1	98569063	98569462	Distal Intergenic	ENSSSCG00000004507
2_87375674_87376074	-1.13551	1.48782e-05	0.00158222	DOWN	2	87375675	87376074	Intron (ENSSSCT00000057108/ENSSSCG00000028536, intron 2 of 3)	ENSSSCG00000028536
14_134487739_134488139	1.31888	1.4945e-05	0.00158841	UP	14	134487740	134488139	Promoter (<=1kb)	ENSSSCG00000010739
15_117694545_117694945	-1.84106	1.50233e-05	0.00159493	DOWN	15	117694546	117694945	Intron (ENSSSCT00000048029/ENSSSCG00000016174, intron 21 of 44)	ENSSSCG00000016174
6_153805357_153805757	-1.16564	1.52769e-05	0.00161674	DOWN	6	153805358	153805757	Distal Intergenic	ENSSSCG00000003830
1_13768543_13768943	-1.45637	1.52804e-05	0.00161674	DOWN	1	13768544	13768943	Intron (ENSSSCT00000030512/ENSSSCG00000004081, intron 2 of 34)	ENSSSCG00000004081
5_12122498_12122898	-1.91064	1.57553e-05	0.00166324	DOWN	5	12122499	12122898	Intron (ENSSSCT00000045440/ENSSSCG00000039121, intron 4 of 5)	ENSSSCG00000039121
13_104234073_104234473	-1.0978	1.58968e-05	0.00167629	DOWN	13	104234074	104234473	Distal Intergenic	ENSSSCG00000020622
AEMK02000682.1_828879_829279	1.20776	1.59445e-05	0.00168038	UP	AEMK02000682.1	828880	829279	Promoter (<=1kb)	ENSSSCG00000032303
15_48451738_48452138	-1.31829	1.60696e-05	0.00169207	DOWN	15	48451739	48452138	Distal Intergenic	ENSSSCG00000022301
3_40445135_40445535	1.14362	1.60735e-05	0.00169207	UP	3	40445136	40445535	Promoter (<=1kb)	ENSSSCG00000022963
6_73053288_73053688	-1.74758	1.6132e-05	0.00169728	DOWN	6	73053289	73053688	Distal Intergenic	ENSSSCG00000032758
14_6656309_6656709	-1.04839	1.63832e-05	0.00171794	DOWN	14	6656310	6656709	Intron (ENSSSCT00000010549/ENSSSCG00000032622, intron 1 of 8)	ENSSSCG00000019508
14_31960267_31960667	-1.29237	1.66058e-05	0.00173671	DOWN	14	31960268	31960667	Distal Intergenic	ENSSSCG00000009825
6_53536561_53536961	-1.01189	1.70471e-05	0.00177468	DOWN	6	53536562	53536961	Promoter (<=1kb)	ENSSSCG00000033207
5_30530135_30530535	-1.15771	1.72659e-05	0.00179447	DOWN	5	30530136	30530535	Distal Intergenic	ENSSSCG00000000473
2_57234738_57235138	-1.08368	1.74894e-05	0.00181368	DOWN	2	57234739	57235138	Distal Intergenic	ENSSSCG00000035650
13_30403656_30404056	1.04435	1.77545e-05	0.00183531	UP	13	30403657	30404056	Promoter (<=1kb)	ENSSSCG00000039224
8_134040096_134040496	1.06083	1.77566e-05	0.00183531	UP	8	134040097	134040496	Promoter (<=1kb)	ENSSSCG00000009231
7_53146475_53146875	1.1393	1.77946e-05	0.00183823	UP	7	53146476	53146875	Promoter (<=1kb)	ENSSSCG00000034090
8_75970967_75971367	-1.10552	1.78404e-05	0.00184195	DOWN	8	75970968	75971367	Distal Intergenic	ENSSSCG00000029200
5_90228937_90229337	-1.71337	1.8044e-05	0.0018599	DOWN	5	90228938	90229337	Distal Intergenic	ENSSSCG00000018315
4_125339809_125340209	-1.01024	1.88714e-05	0.0019294	DOWN	4	125339810	125340209	Distal Intergenic	ENSSSCG00000035043
4_58906021_58906421	-1.93719	1.88749e-05	0.0019294	DOWN	4	58906022	58906421	Distal Intergenic	ENSSSCG00000033633
6_169999723_170000123	1.56138	1.88827e-05	0.0019294	UP	6	169999724	170000123	Promoter (<=1kb)	ENSSSCG00000003971
AEMK02000452.1_3331692_3332092	1.19591	1.90702e-05	0.00194645	UP	AEMK02000452.1	3331693	3332092	Promoter (<=1kb)	ENSSSCG00000035555
6_49957478_49957878	1.05152	1.95467e-05	0.00198429	UP	6	49957479	49957878	Distal Intergenic	ENSSSCG00000003049
4_29118572_29118972	-1.94598	1.97806e-05	0.00200479	DOWN	4	29118573	29118972	Distal Intergenic	ENSSSCG00000006032
AEMK02000569.1_896085_896485	1.94029	1.98488e-05	0.00201062	UP	AEMK02000569.1	896086	896485	Promoter (<=1kb)	ENSSSCG00000032986
4_8058067_8058467	-1.66256	1.99096e-05	0.00201569	DOWN	4	8058068	8058467	Promoter (2-3kb)	ENSSSCG00000040563
7_4542780_4543180	1.09411	2.00777e-05	0.00203051	UP	7	4542781	4543180	Distal Intergenic	ENSSSCG00000001021
3_29210542_29210942	-1.33924	2.02388e-05	0.00204461	DOWN	3	29210543	29210942	Intron (ENSSSCT00000061239/ENSSSCG00000039171, intron 1 of 16)	ENSSSCG00000039171
8_101725201_101725601	-1.22915	2.03483e-05	0.00205346	DOWN	8	101725202	101725601	Distal Intergenic	ENSSSCG00000009089
18_29499804_29500204	-1.39966	2.05302e-05	0.00207071	DOWN	18	29499805	29500204	Intron (ENSSSCT00000018110/ENSSSCG00000024351, intron 2 of 20)	ENSSSCG00000024351
9_7676566_7676966	1.18169	2.05807e-05	0.00207468	UP	9	7676567	7676966	Distal Intergenic	ENSSSCG00000040207
3_44635100_44635500	-1.10509	2.13139e-05	0.00214284	DOWN	3	44635101	44635500	Distal Intergenic	ENSSSCG00000008106
13_121116075_121116475	-1.55146	2.15863e-05	0.00216664	DOWN	13	121116076	121116475	Promoter (<=1kb)	ENSSSCG00000026097
13_96527959_96528359	-1.01119	2.15967e-05	0.00216664	DOWN	13	96527960	96528359	Distal Intergenic	ENSSSCG00000027646
1_190669580_190669980	-2.29548	2.17899e-05	0.00218369	DOWN	1	190669581	190669980	Intron (ENSSSCT00000005618/ENSSSCG00000005096, intron 13 of 15)	ENSSSCG00000005097
4_73881121_73881521	-1.12584	2.19025e-05	0.0021938	DOWN	4	73881122	73881521	Intron (ENSSSCT00000031500/ENSSSCG00000006235, intron 1 of 8)	ENSSSCG00000006235
1_157921230_157921630	-1.17171	2.20756e-05	0.00220642	DOWN	1	157921231	157921630	Downstream (1-2kb)	ENSSSCG00000034000
18_48960793_48961193	1.34993	2.20873e-05	0.00220642	UP	18	48960794	48961193	Promoter (<=1kb)	ENSSSCG00000016725
8_121419481_121419881	-1.66706	2.2211e-05	0.00221525	DOWN	8	121419482	121419881	Intron (ENSSSCT00000032198/ENSSSCG00000028420, intron 1 of 6)	ENSSSCG00000028420
1_109806556_109806956	1.21431	2.23442e-05	0.00222735	UP	1	109806557	109806956	Distal Intergenic	ENSSSCG00000012839
12_50953226_50953626	1.47864	2.26073e-05	0.0022488	UP	12	50953227	50953626	Distal Intergenic	ENSSSCG00000022026
3_123472139_123472539	-1.03399	2.26602e-05	0.00224973	DOWN	3	123472140	123472539	Distal Intergenic	ENSSSCG00000036245
9_77515730_77516130	-1.15098	2.26645e-05	0.00224973	DOWN	9	77515731	77516130	Intron (ENSSSCT00000061243/ENSSSCG00000038187, intron 1 of 3)	ENSSSCG00000038187
13_117138649_117139049	-1.85081	2.28231e-05	0.00226308	DOWN	13	117138650	117139049	Promoter (<=1kb)	ENSSSCG00000032259
1_184499437_184499837	-1.05997	2.32642e-05	0.00230075	DOWN	1	184499438	184499837	3' UTR	ENSSSCG00000005055
14_2607856_2608256	-1.09534	2.34558e-05	0.00231725	DOWN	14	2607857	2608256	Distal Intergenic	ENSSSCG00000009592
12_26154990_26155390	1.05484	2.39716e-05	0.002362	UP	12	26154991	26155390	Promoter (<=1kb)	ENSSSCG00000034653
13_92017090_92017490	-1.48526	2.39941e-05	0.00236297	DOWN	13	92017091	92017490	Promoter (<=1kb)	ENSSSCG00000031367
4_74236830_74237230	1.18317	2.42255e-05	0.00238451	UP	4	74236831	74237230	Promoter (<=1kb)	ENSSSCG00000006236
11_15420070_15420470	-1.05838	2.45443e-05	0.00241258	DOWN	11	15420071	15420470	Distal Intergenic	ENSSSCG00000009370
3_110821281_110822078	-1.03264	2.46265e-05	0.00241891	DOWN	3	110821282	110822078	3' UTR	ENSSSCG00000032527
13_197712635_197713035	-2.07702	2.4874e-05	0.00243983	DOWN	13	197712636	197713035	Exon (ENSSSCT00000065757/ENSSSCG00000034167, exon 2 of 2)	ENSSSCG00000034167
4_8053796_8054196	-1.81703	2.49947e-05	0.00244995	DOWN	4	8053797	8054196	Promoter (1-2kb)	ENSSSCG00000040563
4_105132118_105132518	1.05858	2.50244e-05	0.00245158	UP	4	105132119	105132518	Distal Intergenic	ENSSSCG00000035977
12_26779637_26780037	-1.18363	2.57038e-05	0.00251551	DOWN	12	26779638	26780037	Distal Intergenic	ENSSSCG00000017563
10_65965301_65965701	-1.3462	2.58928e-05	0.00253269	DOWN	10	65965302	65965701	Distal Intergenic	ENSSSCG00000039612
4_99004974_99005374	-1.48843	2.66356e-05	0.00259993	DOWN	4	99004975	99005374	Intron (ENSSSCT00000007298/ENSSSCG00000006661, intron 3 of 14)	ENSSSCG00000006661
10_9053589_9053989	-1.02834	2.68714e-05	0.00262159	DOWN	10	9053590	9053989	Intron (ENSSSCT00000011834/ENSSSCG00000010817, intron 5 of 5)	ENSSSCG00000010818
2_78414562_78414962	1.24404	2.692e-05	0.00262361	UP	2	78414563	78414962	Distal Intergenic	ENSSSCG00000014011
3_81255182_81255582	-1.99695	2.70058e-05	0.0026306	DOWN	3	81255183	81255582	Intron (ENSSSCT00000009189/ENSSSCG00000008392, intron 3 of 5)	ENSSSCG00000008392
1_166465744_166466144	1.4689	2.70337e-05	0.00263104	UP	1	166465745	166466144	Promoter (<=1kb)	ENSSSCG00000004962
18_46219636_46220036	-1.1856	2.78686e-05	0.00269925	DOWN	18	46219637	46220036	Exon (ENSSSCT00000027225/ENSSSCG00000026894, exon 4 of 4)	ENSSSCG00000036350
11_4007066_4007466	1.17632	2.83187e-05	0.00273354	UP	11	4007067	4007466	Distal Intergenic	ENSSSCG00000023771
3_10050691_10051091	1.08578	2.84147e-05	0.00273952	UP	3	10050692	10051091	Exon (ENSSSCT00000062338/ENSSSCG00000032250, exon 7 of 10)	ENSSSCG00000039962
3_21533382_21533782	-1.12407	2.84539e-05	0.00274039	DOWN	3	21533383	21533782	Distal Intergenic	ENSSSCG00000039733
7_100185908_100186308	-1.17216	2.87363e-05	0.00276475	DOWN	7	100185909	100186308	Intron (ENSSSCT00000026096/ENSSSCG00000029760, intron 1 of 3)	ENSSSCG00000029760
4_66874936_66875336	-2.15688	2.89746e-05	0.00278483	DOWN	4	66874937	66875336	Intron (ENSSSCT00000065926/ENSSSCG00000006199, intron 11 of 39)	ENSSSCG00000006199
1_207907683_207908083	-1.35928	2.95509e-05	0.00283152	DOWN	1	207907684	207908083	3' UTR	ENSSSCG00000035730
1_134455140_134455540	-1.1862	2.96336e-05	0.00283799	DOWN	1	134455141	134455540	Intron (ENSSSCT00000028778/ENSSSCG00000026900, intron 5 of 11)	ENSSSCG00000026900
3_110315961_110316361	-1.63693	3.01187e-05	0.00287712	DOWN	3	110315962	110316361	Downstream (<1kb)	ENSSSCG00000029869
12_13682463_13682863	-1.03187	3.07366e-05	0.00293167	DOWN	12	13682464	13682863	Distal Intergenic	ENSSSCG00000017272
1_121939835_121940235	1.06632	3.12056e-05	0.00297037	UP	1	121939836	121940235	Distal Intergenic	ENSSSCG00000004647
14_100245034_100245434	-1.06388	3.12885e-05	0.00297615	DOWN	14	100245035	100245434	Distal Intergenic	ENSSSCG00000010440
5_9515149_9515549	1.17706	3.15649e-05	0.00299698	UP	5	9515150	9515549	Promoter (<=1kb)	ENSSSCG00000000105
X_13321732_13322132	-1.14135	3.1634e-05	0.0030005	DOWN	X	13321733	13322132	Distal Intergenic	ENSSSCG00000012149
AEMK02000425.1_50301_50701	1.8921	3.18115e-05	0.0030143	UP	AEMK02000425.1	50302	50701	Promoter (<=1kb)	ENSSSCG00000036788
8_125225353_125225753	-1.39281	3.22308e-05	0.00305248	DOWN	8	125225354	125225753	Intron (ENSSSCT00000010065/ENSSSCG00000009192, intron 2 of 14)	ENSSSCG00000009192
1_109304891_109305291	-1.5431	3.2518e-05	0.00307348	DOWN	1	109304892	109305291	Intron (ENSSSCT00000025342/ENSSSCG00000024088, intron 34 of 56)	ENSSSCG00000018544
15_55202262_55202662	-1.22688	3.28722e-05	0.00310372	DOWN	15	55202263	55202662	Distal Intergenic	ENSSSCG00000033402
13_159233636_159234036	-2.65466	3.28875e-05	0.00310372	DOWN	13	159233637	159234036	Intron (ENSSSCT00000046576/ENSSSCG00000011973, intron 2 of 3)	ENSSSCG00000011973
3_106527179_106527579	1.06852	3.32569e-05	0.00313229	UP	3	106527180	106527579	Intron (ENSSSCT00000009313/ENSSSCG00000008510, intron 1 of 28)	ENSSSCG00000008510
7_2247929_2248329	1.00723	3.3511e-05	0.00315148	UP	7	2247930	2248329	Promoter (<=1kb)	ENSSSCG00000025582
6_131799673_131800073	-1.33832	3.37118e-05	0.00316877	DOWN	6	131799674	131800073	Intron (ENSSSCT00000059785/ENSSSCG00000003761, intron 3 of 20)	ENSSSCG00000003761
14_102548757_102549157	1.36148	3.37327e-05	0.00316916	UP	14	102548758	102549157	Promoter (<=1kb)	ENSSSCG00000010459
5_3797902_3798302	1.16018	3.4346e-05	0.00321872	UP	5	3797903	3798302	Promoter (<=1kb)	ENSSSCG00000024864
11_1236697_1237097	2.33972	3.44302e-05	0.003225	UP	11	1236698	1237097	Exon (ENSSSCT00000055321/ENSSSCG00000036326, exon 4 of 8)	ENSSSCG00000036326
14_61999998_62000398	-3.30818	3.46428e-05	0.0032433	DOWN	14	61999999	62000398	Intron (ENSSSCT00000037636/ENSSSCG00000010204, intron 3 of 20)	ENSSSCG00000019412
14_113698942_113699342	-2.39921	3.49929e-05	0.00327281	DOWN	14	113698943	113699342	Promoter (<=1kb)	ENSSSCG00000031782
1_205077093_205077493	-1.94733	3.51125e-05	0.00328237	DOWN	1	205077094	205077493	Distal Intergenic	ENSSSCG00000005177
2_49600181_49600581	-1.67278	3.53491e-05	0.0033012	DOWN	2	49600182	49600581	Intron (ENSSSCT00000051649/ENSSSCG00000013409, intron 17 of 40)	ENSSSCG00000013409
4_43102602_43103002	-1.25944	3.55304e-05	0.00331648	DOWN	4	43102603	43103002	Distal Intergenic	ENSSSCG00000037963
1_84062071_84062471	-1.89784	3.55681e-05	0.00331835	DOWN	1	84062072	84062471	Intron (ENSSSCT00000004926/ENSSSCG00000004460, intron 26 of 28)	ENSSSCG00000004460
13_206435224_206435624	-1.09609	3.61131e-05	0.00336752	DOWN	13	206435225	206435624	Distal Intergenic	ENSSSCG00000035037
8_44524650_44525050	-1.61569	3.62905e-05	0.00338238	DOWN	8	44524651	44525050	Distal Intergenic	ENSSSCG00000008870
13_19634101_19634501	-1.50717	3.69525e-05	0.00343108	DOWN	13	19634102	19634501	Intron (ENSSSCT00000041518/ENSSSCG00000011237, intron 8 of 16)	ENSSSCG00000011237
17_26898807_26899207	-1.67664	3.78658e-05	0.00350831	DOWN	17	26898808	26899207	Intron (ENSSSCT00000007770/ENSSSCG00000007098, intron 4 of 5)	ENSSSCG00000035541
3_40804471_40804871	1.50726	3.78909e-05	0.00350891	UP	3	40804472	40804871	Intron (ENSSSCT00000043372/ENSSSCG00000037970, intron 2 of 2)	ENSSSCG00000037970
6_40294853_40295253	1.23001	3.86618e-05	0.00357149	UP	6	40294854	40295253	Promoter (<=1kb)	ENSSSCG00000029234
17_8514085_8514485	-1.57651	3.9114e-05	0.00360086	DOWN	17	8514086	8514485	Intron (ENSSSCT00000007666/ENSSSCG00000007000, intron 2 of 29)	ENSSSCG00000007000
8_70718533_70718933	-1.53069	3.92778e-05	0.00361241	DOWN	8	70718534	70718933	Distal Intergenic	ENSSSCG00000008965
8_125547000_125547400	-2.78849	3.95012e-05	0.00363117	DOWN	8	125547001	125547400	Distal Intergenic	ENSSSCG00000009193
5_4101209_4101609	1.05249	3.96006e-05	0.00363674	UP	5	4101210	4101609	Promoter (<=1kb)	ENSSSCG00000000014
7_49503158_49503558	-1.28758	3.98696e-05	0.00365966	DOWN	7	49503159	49503558	Distal Intergenic	ENSSSCG00000010328
9_93858195_93858595	-1.16224	4.03688e-05	0.00369825	DOWN	9	93858196	93858595	Intron (ENSSSCT00000016770/ENSSSCG00000015395, intron 1 of 5)	ENSSSCG00000015395
7_13126837_13127237	1.39474	4.08462e-05	0.00372955	UP	7	13126838	13127237	Promoter (<=1kb)	ENSSSCG00000038455
7_89619201_89619601	-1.95729	4.08494e-05	0.00372955	DOWN	7	89619202	89619601	Intron (ENSSSCT00000002542/ENSSSCG00000002283, intron 7 of 10)	ENSSSCG00000038445
17_4595740_4596140	-1.19599	4.09466e-05	0.00373644	DOWN	17	4595741	4596140	Distal Intergenic	ENSSSCG00000006980
X_108268991_108269391	-1.39185	4.09649e-05	0.00373644	DOWN	X	108268992	108269391	Intron (ENSSSCT00000025868/ENSSSCG00000023618, intron 1 of 13)	ENSSSCG00000023618
6_80650421_80650821	2.41977	4.09845e-05	0.00373644	UP	6	80650422	80650821	Promoter (<=1kb)	ENSSSCG00000003527
14_98240333_98240733	-1.78703	4.13702e-05	0.00376611	DOWN	14	98240334	98240733	Intron (ENSSSCT00000011414/ENSSSCG00000010429, intron 3 of 17)	ENSSSCG00000010430
6_103725772_103726172	-1.14207	4.17566e-05	0.00379577	DOWN	6	103725773	103726172	3' UTR	ENSSSCG00000038494
6_53557928_53558328	-1.18746	4.19949e-05	0.00381559	DOWN	6	53557929	53558328	Distal Intergenic	ENSSSCG00000038052
8_70829357_70829757	-2.1486	4.20169e-05	0.00381574	DOWN	8	70829358	70829757	Distal Intergenic	ENSSSCG00000008966
4_8041618_8042200	-1.55865	4.20847e-05	0.00381636	DOWN	4	8041619	8042200	Intron (ENSSSCT00000054808/ENSSSCG00000005944, intron 3 of 15)	ENSSSCG00000040563
12_42676073_42676473	1.13241	4.2162e-05	0.0038187	UP	12	42676074	42676473	Promoter (<=1kb)	ENSSSCG00000017734
2_77916975_77917375	-1.13048	4.21919e-05	0.0038187	DOWN	2	77916976	77917375	Intron (ENSSSCT00000015295/ENSSSCG00000014003, intron 1 of 13)	ENSSSCG00000014003
1_135496467_135496867	-1.33107	4.24725e-05	0.0038404	DOWN	1	135496468	135496867	Distal Intergenic	ENSSSCG00000035254
6_27391391_27391791	1.51091	4.25399e-05	0.00384348	UP	6	27391392	27391791	Promoter (<=1kb)	ENSSSCG00000032632
13_5396878_5397278	1.86302	4.2568e-05	0.00384348	UP	13	5396879	5397278	Distal Intergenic	ENSSSCG00000011201
13_68644774_68645174	-1.95204	4.28605e-05	0.00386617	DOWN	13	68644775	68645174	Intron (ENSSSCT00000041784/ENSSSCG00000024453, intron 1 of 17)	ENSSSCG00000024453
10_12322359_12322759	1.48887	4.34899e-05	0.0039173	UP	10	12322360	12322759	Promoter (<=1kb)	ENSSSCG00000010840
15_132159714_132160114	-1.18078	4.3651e-05	0.00392993	DOWN	15	132159715	132160114	Distal Intergenic	ENSSSCG00000019707
3_107312779_107313179	-1.93792	4.44099e-05	0.00398869	DOWN	3	107312780	107313179	Intron (ENSSSCT00000062769/ENSSSCG00000035747, intron 4 of 4)	ENSSSCG00000035747
16_37072150_37072550	-1.5884	4.44722e-05	0.00399237	DOWN	16	37072151	37072550	Distal Intergenic	ENSSSCG00000035160
5_5166851_5167251	1.17313	4.45173e-05	0.00399451	UP	5	5166852	5167251	Distal Intergenic	ENSSSCG00000031417
2_40326813_40327213	-1.20155	4.50818e-05	0.00402977	DOWN	2	40326814	40327213	Distal Intergenic	ENSSSCG00000021688
4_44686926_44687326	-1.29142	4.53604e-05	0.00405274	DOWN	4	44686927	44687326	Intron (ENSSSCT00000037553/ENSSSCG00000006115, intron 3 of 10)	ENSSSCG00000006115
8_108162787_108163187	-1.48835	4.5515e-05	0.00406184	DOWN	8	108162788	108163187	Distal Intergenic	ENSSSCG00000031904
13_179222904_179223304	-1.08713	4.58081e-05	0.00408011	DOWN	13	179222905	179223304	Promoter (<=1kb)	ENSSSCG00000012004
13_117529643_117530043	-1.07891	4.60572e-05	0.00409357	DOWN	13	117529644	117530043	Promoter (<=1kb)	ENSSSCG00000011762
1_73282269_73282669	-1.72722	4.63294e-05	0.00411582	DOWN	1	73282270	73282669	Intron (ENSSSCT00000064813/ENSSSCG00000036168, intron 6 of 8)	ENSSSCG00000031159
13_68622058_68622458	-1.32739	4.72651e-05	0.00419101	DOWN	13	68622059	68622458	Intron (ENSSSCT00000041784/ENSSSCG00000024453, intron 2 of 17)	ENSSSCG00000024453
13_53809371_53809771	1.34206	4.79587e-05	0.00424051	UP	13	53809372	53809771	Promoter (<=1kb)	ENSSSCG00000025053
1_13101945_13102345	-1.80318	4.81325e-05	0.00424861	DOWN	1	13101946	13102345	Distal Intergenic	ENSSSCG00000004075
18_17980589_17980989	-1.40517	4.83852e-05	0.00426617	DOWN	18	17980590	17980989	Distal Intergenic	ENSSSCG00000018108
17_51905518_51905918	-1.02189	4.84673e-05	0.0042714	DOWN	17	51905519	51905918	Distal Intergenic	ENSSSCG00000007469
8_69789140_69789540	-1.67104	4.87068e-05	0.00428647	DOWN	8	69789141	69789540	Intron (ENSSSCT00000009806/ENSSSCG00000008952, intron 4 of 10)	ENSSSCG00000008952
9_17677780_17678180	-1.26695	4.88248e-05	0.00429259	DOWN	9	17677781	17678180	Intron (ENSSSCT00000045223/ENSSSCG00000014904, intron 13 of 21)	ENSSSCG00000014903
1_26315117_26315517	-2.48318	4.90179e-05	0.0043025	DOWN	1	26315118	26315517	Intron (ENSSSCT00000051639/ENSSSCG00000038420, intron 2 of 2)	ENSSSCG00000038420
13_37567964_37568364	-1.26545	4.96482e-05	0.00434894	DOWN	13	37567965	37568364	Intron (ENSSSCT00000059180/ENSSSCG00000024417, intron 15 of 16)	ENSSSCG00000035859
4_81541718_81542118	-1.50596	5.00568e-05	0.00437861	DOWN	4	81541719	81542118	Distal Intergenic	ENSSSCG00000028804
5_41996363_41996763	-1.097	5.01439e-05	0.00438418	DOWN	5	41996364	41996763	Intron (ENSSSCT00000045345/ENSSSCG00000000531, intron 2 of 8)	ENSSSCG00000031879
14_131651826_131652226	-1.37152	5.02653e-05	0.00439071	DOWN	14	131651827	131652226	Intron (ENSSSCT00000058319/ENSSSCG00000037530, intron 2 of 3)	ENSSSCG00000037530
9_77995626_77996026	-1.41718	5.03103e-05	0.0043926	DOWN	9	77995627	77996026	Intron (ENSSSCT00000044291/ENSSSCG00000015345, intron 1 of 7)	ENSSSCG00000023886
14_2317312_2317712	-1.41013	5.15135e-05	0.00447684	DOWN	14	2317313	2317712	Distal Intergenic	ENSSSCG00000009591
3_39292203_39292812	-1.10269	5.16085e-05	0.00448095	DOWN	3	39292204	39292812	Exon (ENSSSCT00000026941/ENSSSCG00000023304, exon 13 of 15)	ENSSSCG00000008061
15_31543736_31544136	-1.83682	5.19416e-05	0.00450778	DOWN	15	31543737	31544136	Intron (ENSSSCT00000017142/ENSSSCG00000015742, intron 2 of 2)	ENSSSCG00000015742
15_71437235_71437635	-1.41936	5.29761e-05	0.00457954	DOWN	15	71437236	71437635	Promoter (2-3kb)	ENSSSCG00000025598
1_39273424_39273824	-1.41353	5.2997e-05	0.00457954	DOWN	1	39273425	39273824	Intron (ENSSSCT00000062651/ENSSSCG00000036671, intron 2 of 2)	ENSSSCG00000033289
X_26440534_26440934	-1.77786	5.33484e-05	0.00460222	DOWN	X	26440535	26440934	Distal Intergenic	ENSSSCG00000012202
9_120886618_120887018	-1.77806	5.37587e-05	0.00463124	DOWN	9	120886619	120887018	Distal Intergenic	ENSSSCG00000024674
6_116064630_116065030	-1.12167	5.41962e-05	0.00466679	DOWN	6	116064631	116065030	Distal Intergenic	ENSSSCG00000003732
1_250368626_250369026	1.27753	5.49677e-05	0.00473105	UP	1	250368627	250369026	Promoter (<=1kb)	ENSSSCG00000005446
14_100192322_100192722	-1.01191	5.64816e-05	0.00483936	DOWN	14	100192323	100192722	Distal Intergenic	ENSSSCG00000010440
3_52410341_52410741	1.09973	5.64838e-05	0.00483936	UP	3	52410342	52410741	Distal Intergenic	ENSSSCG00000028331
1_240583989_240584389	1.00832	5.66979e-05	0.00485328	UP	1	240583990	240584389	Promoter (<=1kb)	ENSSSCG00000005378
13_65062835_65063235	-1.08451	5.69288e-05	0.00486418	DOWN	13	65062836	65063235	Intron (ENSSSCT00000054835/ENSSSCG00000023082, intron 1 of 10)	ENSSSCG00000023082
9_137054953_137055353	1.29772	5.71908e-05	0.00488212	UP	9	137054954	137055353	Promoter (<=1kb)	ENSSSCG00000015632
8_110538175_110538575	-1.93376	5.76301e-05	0.00491292	DOWN	8	110538176	110538575	Distal Intergenic	ENSSSCG00000009128
1_21153798_21154198	-1.27231	6.02324e-05	0.00510694	DOWN	1	21153799	21154198	Intron (ENSSSCT00000004560/ENSSSCG00000004125, intron 1 of 1)	ENSSSCG00000004125
11_76217184_76217584	-1.00834	6.25148e-05	0.00526717	DOWN	11	76217185	76217584	Intron (ENSSSCT00000010461/ENSSSCG00000009543, intron 35 of 37)	ENSSSCG00000009543
3_70827242_70827642	-1.28548	6.3651e-05	0.00533895	DOWN	3	70827243	70827642	Distal Intergenic	ENSSSCG00000008311
7_41162910_41163310	-1.1294	6.43501e-05	0.00539518	DOWN	7	41162911	41163310	Distal Intergenic	ENSSSCG00000001716
1_273704472_273704872	1.05096	6.53761e-05	0.00547632	UP	1	273704473	273704872	Promoter (<=1kb)	ENSSSCG00000038220
4_33110697_33111097	-1.12531	6.62331e-05	0.00552838	DOWN	4	33110698	33111097	Distal Intergenic	ENSSSCG00000031957
1_182486826_182487226	-2.19765	6.72835e-05	0.00560857	DOWN	1	182486827	182487226	Distal Intergenic	ENSSSCG00000005040
1_221223321_221223721	-1.27692	6.83779e-05	0.00569111	DOWN	1	221223322	221223721	Distal Intergenic	ENSSSCG00000005235
16_45060653_45061053	-1.13663	6.8395e-05	0.00569111	DOWN	16	45060654	45061053	Intron (ENSSSCT00000055508/ENSSSCG00000016956, intron 1 of 27)	ENSSSCG00000016956
8_121435826_121436226	-3.00367	6.85153e-05	0.00569706	DOWN	8	121435827	121436226	Intron (ENSSSCT00000032198/ENSSSCG00000028420, intron 1 of 6)	ENSSSCG00000036313
2_80142239_80142639	1.17563	6.86209e-05	0.00569706	UP	2	80142240	80142639	Promoter (<=1kb)	ENSSSCG00000014030
13_107929259_107929659	-1.05115	6.86469e-05	0.00569706	DOWN	13	107929260	107929659	Intron (ENSSSCT00000012854/ENSSSCG00000011743, intron 1 of 14)	ENSSSCG00000011743
8_108980829_108981229	-1.45097	6.8673e-05	0.00569706	DOWN	8	108980830	108981229	Intron (ENSSSCT00000049835/ENSSSCG00000009123, intron 2 of 6)	ENSSSCG00000009123
13_121632304_121632704	-1.55618	6.86776e-05	0.00569706	DOWN	13	121632305	121632704	Distal Intergenic	ENSSSCG00000011776
1_112748667_112749067	-1.25331	6.86787e-05	0.00569706	DOWN	1	112748668	112749067	Intron (ENSSSCT00000005066/ENSSSCG00000004587, intron 1 of 28)	ENSSSCG00000004587
17_47308956_47309356	-1.19653	6.89911e-05	0.00571582	DOWN	17	47308957	47309356	Promoter (1-2kb)	ENSSSCG00000007381
12_34906286_34906686	-1.23866	6.90266e-05	0.00571582	DOWN	12	34906287	34906686	Intron (ENSSSCT00000019208/ENSSSCG00000017645, intron 2 of 32)	ENSSSCG00000038512
6_88747669_88748069	-1.07461	6.94711e-05	0.00574755	DOWN	6	88747670	88748069	Promoter (1-2kb)	ENSSSCG00000003613
9_80156585_80156985	-2.16621	6.96545e-05	0.00575766	DOWN	9	80156586	80156985	Distal Intergenic	ENSSSCG00000021517
11_44882381_44882781	-2.20141	6.97494e-05	0.00576296	DOWN	11	44882382	44882781	Distal Intergenic	ENSSSCG00000009458
4_8040652_8041052	-1.72719	7.02779e-05	0.00579388	DOWN	4	8040653	8041052	Intron (ENSSSCT00000054808/ENSSSCG00000005944, intron 3 of 15)	ENSSSCG00000005944
12_34262799_34263199	1.02236	7.03691e-05	0.00579886	UP	12	34262800	34263199	Promoter (<=1kb)	ENSSSCG00000017623
6_170295367_170295767	-1.0763	7.08003e-05	0.00582559	DOWN	6	170295368	170295767	Intron (ENSSSCT00000045208/ENSSSCG00000040760, intron 1 of 3)	ENSSSCG00000040760
12_53908580_53908980	1.48815	7.09716e-05	0.00583173	UP	12	53908581	53908980	Promoter (<=1kb)	ENSSSCG00000032938
4_35748269_35748669	-1.46701	7.1258e-05	0.00585157	DOWN	4	35748270	35748669	Distal Intergenic	ENSSSCG00000006061
13_124814408_124814808	1.22455	7.15034e-05	0.00586403	UP	13	124814409	124814808	Exon (ENSSSCT00000056426/ENSSSCG00000036406, exon 9 of 17)	ENSSSCG00000025770
15_65889383_65889783	-1.17654	7.19422e-05	0.00589744	DOWN	15	65889384	65889783	Promoter (<=1kb)	ENSSSCG00000020538
3_1853504_1853904	1.01331	7.28266e-05	0.00595694	UP	3	1853505	1853904	Promoter (<=1kb)	ENSSSCG00000007565
1_91365121_91365521	-1.10619	7.30792e-05	0.0059724	DOWN	1	91365122	91365521	Distal Intergenic	ENSSSCG00000034949
12_11817348_11817748	-1.4302	7.33256e-05	0.00598993	DOWN	12	11817349	11817748	Intron (ENSSSCT00000018790/ENSSSCG00000017261, intron 1 of 11)	ENSSSCG00000034083
11_10087259_10087659	-1.28867	7.34062e-05	0.0059939	DOWN	11	10087260	10087659	Intron (ENSSSCT00000040594/ENSSSCG00000038414, intron 1 of 5)	ENSSSCG00000035499
1_190417975_190418375	-1.67496	7.36028e-05	0.00600734	DOWN	1	190417976	190418375	Intron (ENSSSCT00000005616/ENSSSCG00000005095, intron 12 of 13)	ENSSSCG00000005096
6_148941262_148941662	-1.80654	7.75011e-05	0.0062927	DOWN	6	148941263	148941662	3' UTR	ENSSSCG00000003812
10_53602673_53603073	1.14978	7.79236e-05	0.00632427	UP	10	53602674	53603073	Promoter (<=1kb)	ENSSSCG00000011090
17_47647536_47647936	-1.10217	8.00671e-05	0.00647585	DOWN	17	47647537	47647936	3' UTR	ENSSSCG00000007391
4_11927991_11928391	-1.11655	8.06299e-05	0.00651856	DOWN	4	11927992	11928391	Distal Intergenic	ENSSSCG00000040011
16_29332287_29332687	-1.2761	8.26833e-05	0.00665877	DOWN	16	29332288	29332687	Distal Intergenic	ENSSSCG00000032275
3_4324111_4324511	-1.66035	8.28706e-05	0.006671	DOWN	3	4324112	4324511	Intron (ENSSSCT00000027403/ENSSSCG00000021285, intron 1 of 15)	ENSSSCG00000021285
X_37001252_37001652	-1.14283	8.34145e-05	0.00670903	DOWN	X	37001253	37001652	Exon (ENSSSCT00000013398/ENSSSCG00000012252, exon 13 of 17)	ENSSSCG00000012252
14_107346045_107346445	-2.05276	8.3718e-05	0.00672768	DOWN	14	107346046	107346445	Intron (ENSSSCT00000011485/ENSSSCG00000010497, intron 2 of 10)	ENSSSCG00000010497
3_102282702_102283102	-1.11132	8.37922e-05	0.00672967	DOWN	3	102282703	102283102	Promoter (1-2kb)	ENSSSCG00000020658
1_179654360_179654760	-1.90288	8.47621e-05	0.00678949	DOWN	1	179654361	179654760	Intron (ENSSSCT00000005525/ENSSSCG00000005009, intron 11 of 11)	ENSSSCG00000005011
4_2256120_2256520	1.88358	8.53494e-05	0.00683247	UP	4	2256121	2256520	Distal Intergenic	ENSSSCG00000005928
4_89748506_89748906	3.25761	8.63066e-05	0.0069032	UP	4	89748507	89748906	Intron (ENSSSCT00000006987/ENSSSCG00000006376, intron 5 of 5)	ENSSSCG00000006376
13_17671397_17671797	-1.06917	8.64749e-05	0.00691372	DOWN	13	17671398	17671797	Intron (ENSSSCT00000012297/ENSSSCG00000011230, intron 8 of 11)	ENSSSCG00000011229
16_35396648_35397048	-1.23555	8.75047e-05	0.00698119	DOWN	16	35396649	35397048	Promoter (<=1kb)	ENSSSCG00000038692
14_57260395_57260795	-1.27792	8.77723e-05	0.0069966	DOWN	14	57260396	57260795	Distal Intergenic	ENSSSCG00000010163
9_45550284_45550684	-1.09639	8.84396e-05	0.00703189	DOWN	9	45550285	45550684	Intron (ENSSSCT00000058561/ENSSSCG00000015090, intron 2 of 5)	ENSSSCG00000015089
8_1526042_1526442	-1.4806	8.93778e-05	0.00708924	DOWN	8	1526043	1526442	Distal Intergenic	ENSSSCG00000008691
6_113542432_113542832	-2.23318	8.93874e-05	0.00708924	DOWN	6	113542433	113542832	Distal Intergenic	ENSSSCG00000019533
18_46216628_46217028	-1.29129	8.97873e-05	0.00711676	DOWN	18	46216629	46217028	Downstream (<1kb)	ENSSSCG00000036350
13_65547941_65548341	-1.2444	8.99163e-05	0.00711676	DOWN	13	65547942	65548341	Distal Intergenic	ENSSSCG00000033624
15_48610908_48611308	1.11305	8.99253e-05	0.00711676	UP	15	48610909	48611308	Promoter (<=1kb)	ENSSSCG00000015825
8_65625774_65626174	1.13008	9.02491e-05	0.00713348	UP	8	65625775	65626174	Promoter (1-2kb)	ENSSSCG00000008926
4_101799096_101799496	-1.1354	9.09519e-05	0.00718076	DOWN	4	101799097	101799496	Intron (ENSSSCT00000027281/ENSSSCG00000027153, intron 1 of 5)	ENSSSCG00000006720
1_9121894_9122294	-1.01984	9.1609e-05	0.00722677	DOWN	1	9121895	9122294	Distal Intergenic	ENSSSCG00000012315
3_25853697_25854097	-1.7197	9.16217e-05	0.00722677	DOWN	3	25853698	25854097	Distal Intergenic	ENSSSCG00000007864
4_61980923_61981682	-1.66883	9.19881e-05	0.00725261	DOWN	4	61980924	61981682	Intron (ENSSSCT00000056416/ENSSSCG00000006176, intron 1 of 3)	ENSSSCG00000006176
14_31703091_31703491	-2.4364	9.21261e-05	0.00726045	DOWN	14	31703092	31703491	Intron (ENSSSCT00000055257/ENSSSCG00000034386, intron 5 of 19)	ENSSSCG00000034386
1_7635069_7635469	-1.25424	9.25686e-05	0.00728615	DOWN	1	7635070	7635469	Exon (ENSSSCT00000059243/ENSSSCG00000004050, exon 4 of 7)	ENSSSCG00000004050
14_26299868_26300268	1.33225	9.31354e-05	0.00732132	UP	14	26299869	26300268	Intron (ENSSSCT00000010692/ENSSSCG00000009753, intron 3 of 7)	ENSSSCG00000025820
AEMK02000452.1_3066690_3067090	1.14388	9.53879e-05	0.00747361	UP	AEMK02000452.1	3066691	3067090	Promoter (<=1kb)	ENSSSCG00000033283
18_27193348_27193748	2.26781	9.68328e-05	0.00757102	UP	18	27193349	27193748	Distal Intergenic	ENSSSCG00000031347
8_70081450_70081850	-2.602	0.000100111	0.00778971	DOWN	8	70081451	70081850	Intron (ENSSSCT00000040395/ENSSSCG00000008959, intron 2 of 3)	ENSSSCG00000008959
2_70025031_70025431	-1.29478	0.000100826	0.00783109	DOWN	2	70025032	70025431	Downstream (<1kb)	ENSSSCG00000016928
4_32708426_32708826	-1.06854	0.000101402	0.00786276	DOWN	4	32708427	32708826	Intron (ENSSSCT00000006628/ENSSSCG00000006039, intron 1 of 5)	ENSSSCG00000006039
13_67746701_67747101	-1.30536	0.00010278	0.00794341	DOWN	13	67746702	67747101	Intron (ENSSSCT00000064934/ENSSSCG00000030581, intron 1 of 4)	ENSSSCG00000030581
6_78077154_78077554	1.67516	0.000105053	0.0080991	UP	6	78077155	78077554	Promoter (<=1kb)	ENSSSCG00000025244
4_34743565_34743965	-1.18083	0.000105194	0.00810661	DOWN	4	34743566	34743965	Intron (ENSSSCT00000064677/ENSSSCG00000022479, intron 26 of 59)	ENSSSCG00000039606
6_13609995_13610395	-1.05547	0.000107843	0.00826327	DOWN	6	13609996	13610395	Intron (ENSSSCT00000039614/ENSSSCG00000040629, intron 1 of 7)	ENSSSCG00000040629
11_51472058_51472458	-1.3138	0.000107846	0.00826327	DOWN	11	51472059	51472458	Distal Intergenic	ENSSSCG00000009480
4_19313175_19313575	-1.08693	0.000107887	0.00826327	DOWN	4	19313176	19313575	Distal Intergenic	ENSSSCG00000006001
9_71508374_71508774	-2.02864	0.000108598	0.00830512	DOWN	9	71508375	71508774	Distal Intergenic	ENSSSCG00000036436
3_107070402_107070802	-1.12131	0.000110003	0.00839138	DOWN	3	107070403	107070802	Intron (ENSSSCT00000009316/ENSSSCG00000008513, intron 68 of 76)	ENSSSCG00000036197
3_93363357_93363757	-1.43515	0.000110478	0.00841674	DOWN	3	93363358	93363757	Distal Intergenic	ENSSSCG00000008433
6_106772658_106773058	-1.68609	0.000110619	0.00842106	DOWN	6	106772659	106773058	Promoter (1-2kb)	ENSSSCG00000003700
17_10985752_10986152	2.62636	0.000112674	0.00855663	UP	17	10985753	10986152	Promoter (<=1kb)	ENSSSCG00000007022
8_125223667_125224067	-1.64197	0.000113199	0.00859309	DOWN	8	125223668	125224067	Intron (ENSSSCT00000010065/ENSSSCG00000009192, intron 2 of 14)	ENSSSCG00000009192
10_53091648_53092048	-1.02253	0.000113414	0.00860593	DOWN	10	53091649	53092048	Intron (ENSSSCT00000064367/ENSSSCG00000011085, intron 10 of 18)	ENSSSCG00000029019
14_127274598_127274998	1.27332	0.000113547	0.00861253	UP	14	127274599	127274998	Promoter (<=1kb)	ENSSSCG00000010666
15_67307961_67308361	-1.54004	0.000113717	0.00862039	DOWN	15	67307962	67308361	Intron (ENSSSCT00000017300/ENSSSCG00000015888, intron 1 of 13)	ENSSSCG00000015888
5_10737595_10737995	-1.40057	0.000113909	0.00862602	DOWN	5	10737596	10737995	3' UTR	ENSSSCG00000038190
5_87389916_87390316	-1.0029	0.000115274	0.00871886	DOWN	5	87389917	87390316	Distal Intergenic	ENSSSCG00000023803
18_54221773_54222173	-1.07486	0.000115516	0.00873013	DOWN	18	54221774	54222173	Intron (ENSSSCT00000047945/ENSSSCG00000035581, intron 7 of 11)	ENSSSCG00000035581
16_52767117_52767517	-1.59482	0.000115743	0.00874379	DOWN	16	52767118	52767517	3' UTR	ENSSSCG00000016997
4_29894345_29894745	-1.29753	0.000118274	0.00890989	DOWN	4	29894346	29894745	Distal Intergenic	ENSSSCG00000006035
9_130770255_130770655	-1.23096	0.000118378	0.00891251	DOWN	9	130770256	130770655	Promoter (2-3kb)	ENSSSCG00000015596
6_132802055_132802455	-1.37872	0.000118404	0.00891251	DOWN	6	132802056	132802455	Distal Intergenic	ENSSSCG00000031548
8_30708421_30708821	-1.46318	0.000118705	0.00892802	DOWN	8	30708422	30708821	Exon (ENSSSCT00000022874/ENSSSCG00000029385, exon 7 of 11)	ENSSSCG00000029385
14_65444786_65445186	-2.5635	0.000119901	0.00900713	DOWN	14	65444787	65445186	Intron (ENSSSCT00000037566/ENSSSCG00000010219, intron 3 of 9)	ENSSSCG00000010219
14_47207108_47207508	-1.07521	0.000120331	0.00903581	DOWN	14	47207109	47207508	Distal Intergenic	ENSSSCG00000040961
2_6743619_6744019	-1.50311	0.000120772	0.00906173	DOWN	2	6743620	6744019	Distal Intergenic	ENSSSCG00000040072
2_2503592_2503992	1.21173	0.000120933	0.00907014	UP	2	2503593	2503992	Promoter (<=1kb)	ENSSSCG00000033043
16_24332442_24332842	-1.62902	0.00012248	0.00916421	DOWN	16	24332443	24332842	Intron (ENSSSCT00000035208/ENSSSCG00000016855, intron 5 of 6)	ENSSSCG00000016853
14_61642649_61643049	-1.18881	0.000123291	0.00921024	DOWN	14	61642650	61643049	Distal Intergenic	ENSSSCG00000010203
AEMK02000452.1_922401_922801	1.10063	0.000123429	0.00921689	UP	AEMK02000452.1	922402	922801	Promoter (<=1kb)	ENSSSCG00000002535
13_135560622_135561022	-1.14389	0.000123554	0.00922256	DOWN	13	135560623	135561022	Intron (ENSSSCT00000052970/ENSSSCG00000037905, intron 10 of 14)	ENSSSCG00000033318
7_85079586_85079986	-1.05525	0.000124034	0.00924926	DOWN	7	85079587	85079986	Promoter (2-3kb)	ENSSSCG00000035989
8_93480310_93480710	-1.1592	0.00012406	0.00924926	DOWN	8	93480311	93480710	Distal Intergenic	ENSSSCG00000036125
7_90968972_90969372	-1.54414	0.000125335	0.00931999	DOWN	7	90968973	90969372	Intron (ENSSSCT00000040087/ENSSSCG00000002287, intron 2 of 15)	ENSSSCG00000002287
13_147325220_147325620	-1.45634	0.000125356	0.00931999	DOWN	13	147325221	147325620	Distal Intergenic	ENSSSCG00000011929
18_45399798_45400198	1.12961	0.000125539	0.00932994	UP	18	45399799	45400198	Promoter (<=1kb)	ENSSSCG00000021204
15_31374713_31375113	-2.31037	0.000125678	0.00933289	DOWN	15	31374714	31375113	Intron (ENSSSCT00000017143/ENSSSCG00000015743, intron 12 of 26)	ENSSSCG00000039185
18_9935290_9935690	-1.19455	0.000126352	0.00936808	DOWN	18	9935291	9935690	Distal Intergenic	ENSSSCG00000026733
6_145206187_145206587	-2.67807	0.000126559	0.0093743	DOWN	6	145206188	145206587	Distal Intergenic	ENSSSCG00000003798
14_112813898_112814298	1.15722	0.000127011	0.00939472	UP	14	112813899	112814298	Promoter (<=1kb)	ENSSSCG00000036146
7_98453861_98454261	-1.34364	0.000127552	0.00942358	DOWN	7	98453862	98454261	Distal Intergenic	ENSSSCG00000002383
3_42988399_42988799	1.65284	0.000127906	0.00944602	UP	3	42988400	42988799	Promoter (<=1kb)	ENSSSCG00000008080
14_6760656_6761056	-1.37832	0.000130648	0.00962906	DOWN	14	6760657	6761056	Intron (ENSSSCT00000040581/ENSSSCG00000032622, intron 4 of 14)	ENSSSCG00000009626
15_62686122_62686522	-1.14169	0.000130692	0.00962906	DOWN	15	62686123	62686522	Distal Intergenic	ENSSSCG00000040369
15_99486872_99487272	-1.6458	0.000131989	0.00969798	DOWN	15	99486873	99487272	Distal Intergenic	ENSSSCG00000031954
4_14285731_14286131	-1.27732	0.000132731	0.00974486	DOWN	4	14285732	14286131	Downstream (1-2kb)	ENSSSCG00000038500
15_137412600_137413000	-1.64518	0.000133593	0.00980051	DOWN	15	137412601	137413000	Intron (ENSSSCT00000017786/ENSSSCG00000016330, intron 15 of 24)	ENSSSCG00000016332
6_89026106_89026506	1.06866	0.000133678	0.0098029	UP	6	89026107	89026506	Promoter (<=1kb)	ENSSSCG00000021232
5_14212043_14212443	-1.07232	0.000133884	0.00981417	DOWN	5	14212044	14212443	Distal Intergenic	ENSSSCG00000032861
15_2327488_2327888	-1.2493	0.000134745	0.00986576	DOWN	15	2327489	2327888	Distal Intergenic	ENSSSCG00000020075
14_98403153_98403553	-1.13594	0.000135393	0.00990163	DOWN	14	98403154	98403553	Intron (ENSSSCT00000011414/ENSSSCG00000010429, intron 2 of 17)	ENSSSCG00000010430
1_200620711_200621111	-1.63746	0.000135638	0.00991178	DOWN	1	200620712	200621111	Distal Intergenic	ENSSSCG00000038568
5_47639721_47640121	-1.30683	0.000136289	0.00994389	DOWN	5	47639722	47640121	Distal Intergenic	ENSSSCG00000025531
4_122012668_122013068	-1.18486	0.000136994	0.00998539	DOWN	4	122012669	122013068	Distal Intergenic	ENSSSCG00000036509
7_60747095_60747495	-1.77794	0.000137488	0.0100081	DOWN	7	60747096	60747495	Intron (ENSSSCT00000030450/ENSSSCG00000023188, intron 5 of 13)	ENSSSCG00000040041
15_54691623_54692023	-1.0617	0.000137889	0.0100334	DOWN	15	54691624	54692023	Intron (ENSSSCT00000017254/ENSSSCG00000015846, intron 1 of 8)	ENSSSCG00000015846
2_129086530_129086930	-1.11933	0.000137978	0.0100359	DOWN	2	129086531	129086930	Distal Intergenic	ENSSSCG00000031156
14_100880797_100881197	-1.37869	0.000138606	0.010066	DOWN	14	100880798	100881197	Promoter (1-2kb)	ENSSSCG00000010447
9_21823033_21823433	-1.53079	0.000138878	0.0100791	DOWN	9	21823034	21823433	Distal Intergenic	ENSSSCG00000014924
6_85333056_85333456	-1.23436	0.000138893	0.0100791	DOWN	6	85333057	85333456	Intron (ENSSSCT00000022902/ENSSSCG00000029438, intron 1 of 9)	ENSSSCG00000029438
1_74695097_74695497	-1.18704	0.000139062	0.0100874	DOWN	1	74695098	74695497	Intron (ENSSSCT00000038875/ENSSSCG00000004387, intron 2 of 3)	ENSSSCG00000004387
6_91390101_91390501	-1.43759	0.00014066	0.0101798	DOWN	6	91390102	91390501	3' UTR	ENSSSCG00000035690
12_27347256_27347656	-1.65419	0.000140834	0.0101885	DOWN	12	27347257	27347656	Intron (ENSSSCT00000061632/ENSSSCG00000033228, intron 1 of 19)	ENSSSCG00000033228
17_20827923_20828323	-1.42061	0.000141406	0.010222	DOWN	17	20827924	20828323	Distal Intergenic	ENSSSCG00000020853
4_35669043_35669443	1.38436	0.000143306	0.0103433	UP	4	35669044	35669443	Distal Intergenic	ENSSSCG00000006061
8_19649476_19649876	1.30953	0.000143569	0.0103583	UP	8	19649477	19649876	Promoter (<=1kb)	ENSSSCG00000022446
7_111239183_111239583	-1.2801	0.000144796	0.0104309	DOWN	7	111239184	111239583	Intron (ENSSSCT00000056692/ENSSSCG00000002429, intron 3 of 6)	ENSSSCG00000002429
4_19640776_19641176	1.18767	0.00014566	0.0104891	UP	4	19640777	19641176	Distal Intergenic	ENSSSCG00000006003
5_13813121_13813521	-2.1487	0.000147479	0.0105844	DOWN	5	13813122	13813521	Intron (ENSSSCT00000000178/ENSSSCG00000000169, intron 26 of 27)	ENSSSCG00000000169
1_92428769_92429169	-1.25719	0.000147648	0.0105916	DOWN	1	92428770	92429169	Intron (ENSSSCT00000060502/ENSSSCG00000004489, intron 9 of 9)	ENSSSCG00000037674
1_100669540_100669940	-1.0988	0.000148516	0.0106417	DOWN	1	100669541	100669940	Distal Intergenic	ENSSSCG00000034427
3_37761857_37762257	-1.39327	0.000149757	0.0107223	DOWN	3	37761858	37762257	Downstream (2-3kb)	ENSSSCG00000007930
14_2573545_2573945	-1.69477	0.000150459	0.0107645	DOWN	14	2573546	2573945	Distal Intergenic	ENSSSCG00000009591
6_52812163_52812563	-1.67435	0.000151266	0.010814	DOWN	6	52812164	52812563	Intron (ENSSSCT00000003446/ENSSSCG00000003107, intron 4 of 7)	ENSSSCG00000003108
2_6411636_6412036	1.24324	0.000151478	0.010825	UP	2	6411637	6412036	Promoter (<=1kb)	ENSSSCG00000012965
15_112449447_112449847	-1.42783	0.000152275	0.0108654	DOWN	15	112449448	112449847	Intron (ENSSSCT00000058063/ENSSSCG00000016151, intron 11 of 14)	ENSSSCG00000016153
13_192694342_192694742	-1.82809	0.00015266	0.0108751	DOWN	13	192694343	192694742	3' UTR	ENSSSCG00000012029
4_125529743_125530143	-1.06178	0.000154135	0.0109565	DOWN	4	125529744	125530143	Intron (ENSSSCT00000038753/ENSSSCG00000006912, intron 2 of 37)	ENSSSCG00000006912
7_120648434_120648834	-1.06549	0.000155034	0.0110049	DOWN	7	120648435	120648834	Intron (ENSSSCT00000027310/ENSSSCG00000022794, intron 7 of 8)	ENSSSCG00000002510
9_135085658_135086058	-1.16048	0.000155096	0.0110049	DOWN	9	135085659	135086058	Distal Intergenic	ENSSSCG00000038506
17_26373796_26374196	-1.05037	0.000155403	0.0110217	DOWN	17	26373797	26374196	Promoter (<=1kb)	ENSSSCG00000018309
5_34193119_34193519	-1.29355	0.000155486	0.0110234	DOWN	5	34193120	34193519	Intron (ENSSSCT00000022623/ENSSSCG00000023936, intron 16 of 25)	ENSSSCG00000023936
10_62551952_62552352	-1.1036	0.000155585	0.0110262	DOWN	10	62551953	62552352	Distal Intergenic	ENSSSCG00000020605
8_87876961_87877361	-1.34339	0.000158772	0.0112351	DOWN	8	87876962	87877361	Exon (ENSSSCT00000044832/ENSSSCG00000029920, exon 10 of 10)	ENSSSCG00000024596
17_20312736_20313136	-1.11242	0.000159912	0.0113073	DOWN	17	20312737	20313136	Distal Intergenic	ENSSSCG00000020853
10_10171071_10171471	-1.70707	0.000161193	0.0113721	DOWN	10	10171072	10171471	Intron (ENSSSCT00000011844/ENSSSCG00000010826, intron 4 of 6)	ENSSSCG00000010826
17_32264087_32264487	-1.08297	0.000161386	0.0113815	DOWN	17	32264088	32264487	Distal Intergenic	ENSSSCG00000007155
13_115488128_115488528	1.10789	0.000161488	0.0113845	UP	13	115488129	115488528	Promoter (<=1kb)	ENSSSCG00000011760
13_206803678_206804078	1.01911	0.000161683	0.0113939	UP	13	206803679	206804078	Promoter (<=1kb)	ENSSSCG00000038081
6_69792365_69792765	-1.5942	0.000162788	0.0114589	DOWN	6	69792366	69792765	Distal Intergenic	ENSSSCG00000035940
8_69783378_69783778	-3.40631	0.000163326	0.0114891	DOWN	8	69783379	69783778	Intron (ENSSSCT00000009806/ENSSSCG00000008952, intron 6 of 10)	ENSSSCG00000008952
11_48996850_48997250	-1.9391	0.000165979	0.0116573	DOWN	11	48996851	48997250	Intron (ENSSSCT00000010381/ENSSSCG00000009468, intron 1 of 1)	ENSSSCG00000009468
1_26446973_26447373	-1.00142	0.000167559	0.0117639	DOWN	1	26446974	26447373	Distal Intergenic	ENSSSCG00000004154
17_26015876_26016276	-1.88224	0.000168149	0.0118008	DOWN	17	26015877	26016276	Intron (ENSSSCT00000007757/ENSSSCG00000007085, intron 2 of 4)	ENSSSCG00000007085
6_79558732_79559132	-1.22906	0.000168735	0.0118363	DOWN	6	79558733	79559132	Distal Intergenic	ENSSSCG00000032607
6_6881163_6881563	1.02153	0.000168906	0.0118363	UP	6	6881164	6881563	Promoter (<=1kb)	ENSSSCG00000002689
9_86139674_86140074	-1.17125	0.000169177	0.0118473	DOWN	9	86139675	86140074	Distal Intergenic	ENSSSCG00000015363
3_92783537_92783937	-2.08025	0.000169617	0.0118595	DOWN	3	92783538	92783937	Intron (ENSSSCT00000028062/ENSSSCG00000029485, intron 14 of 22)	ENSSSCG00000020931
2_47093130_47093530	-1.39927	0.000169965	0.011875	DOWN	2	47093131	47093530	Intron (ENSSSCT00000066303/ENSSSCG00000031706, intron 6 of 11)	ENSSSCG00000031706
5_77629415_77629815	-1.98424	0.000170884	0.0119215	DOWN	5	77629416	77629815	Distal Intergenic	ENSSSCG00000000810
12_50809025_50809425	1.85203	0.000171406	0.0119446	UP	12	50809026	50809425	Promoter (<=1kb)	ENSSSCG00000017892
1_237027790_237028190	-2.95388	0.000175136	0.012128	DOWN	1	237027791	237028190	Intron (ENSSSCT00000055202/ENSSSCG00000037468, intron 4 of 12)	ENSSSCG00000037468
4_36010842_36011242	-1.05982	0.000177	0.0122224	DOWN	4	36010843	36011242	Promoter (2-3kb)	ENSSSCG00000034663
6_136202266_136202666	-1.43194	0.00017702	0.0122224	DOWN	6	136202267	136202666	Downstream (<1kb)	ENSSSCG00000038329
10_46652867_46653267	-1.61235	0.000177493	0.0122506	DOWN	10	46652868	46653267	Intron (ENSSSCT00000066012/ENSSSCG00000026499, intron 1 of 11)	ENSSSCG00000026499
X_18154002_18154402	-1.49031	0.000177725	0.0122621	DOWN	X	18154003	18154402	Intron (ENSSSCT00000034188/ENSSSCG00000012166, intron 7 of 10)	ENSSSCG00000012166
2_87308062_87308462	-1.79644	0.000178377	0.0123026	DOWN	2	87308063	87308462	Intron (ENSSSCT00000054996/ENSSSCG00000034795, intron 8 of 8)	ENSSSCG00000028536
1_231105564_231105964	-1.54801	0.000179334	0.012355	DOWN	1	231105565	231105964	Intron (ENSSSCT00000058708/ENSSSCG00000005286, intron 9 of 12)	ENSSSCG00000005286
15_45930611_45931011	-1.31101	0.000180798	0.0124422	DOWN	15	45930612	45931011	Promoter (2-3kb)	ENSSSCG00000015784
17_39073810_39074210	-1.1743	0.000181096	0.0124535	DOWN	17	39073811	39074210	Intron (ENSSSCT00000031797/ENSSSCG00000007311, intron 1 of 17)	ENSSSCG00000007309
15_58840448_58840848	-1.69542	0.000181189	0.0124553	DOWN	15	58840449	58840848	Distal Intergenic	ENSSSCG00000022197
18_17875790_17876190	-3.11366	0.00018129	0.0124561	DOWN	18	17875791	17876190	Distal Intergenic	ENSSSCG00000038347
14_30049684_30050084	-1.51146	0.000182046	0.0124914	DOWN	14	30049685	30050084	Intron (ENSSSCT00000046516/ENSSSCG00000009787, intron 5 of 41)	ENSSSCG00000009787
12_60627067_60627467	1.7831	0.000183008	0.0125482	UP	12	60627068	60627467	Intron (ENSSSCT00000029362/ENSSSCG00000028712, intron 3 of 7)	ENSSSCG00000028712
15_108092160_108092560	-1.01288	0.00018311	0.0125506	DOWN	15	108092161	108092560	Distal Intergenic	ENSSSCG00000031140
6_69793621_69794021	-1.47278	0.000183357	0.012563	DOWN	6	69793622	69794021	Distal Intergenic	ENSSSCG00000035940
1_190757492_190757892	-1.76873	0.000184206	0.012612	DOWN	1	190757493	190757892	Distal Intergenic	ENSSSCG00000005097
3_52709631_52710031	-1.47131	0.000184672	0.0126347	DOWN	3	52709632	52710031	Distal Intergenic	ENSSSCG00000008164
4_11767524_11767924	-1.26181	0.000185151	0.0126536	DOWN	4	11767525	11767924	Distal Intergenic	ENSSSCG00000040011
8_31316335_31316735	-1.66181	0.000185355	0.012663	DOWN	8	31316336	31316735	Distal Intergenic	ENSSSCG00000008794
17_5577124_5577524	-1.68043	0.000186479	0.0127173	DOWN	17	5577125	5577524	Promoter (<=1kb)	ENSSSCG00000035335
9_27160714_27161114	-2.15081	0.000186489	0.0127173	DOWN	9	27160715	27161114	Exon (ENSSSCT00000016326/ENSSSCG00000014965, exon 2 of 2)	ENSSSCG00000014965
15_87390840_87391240	-2.72679	0.000187378	0.0127686	DOWN	15	87390841	87391240	Intron (ENSSSCT00000063031/ENSSSCG00000038730, intron 10 of 19)	ENSSSCG00000038730
8_70362531_70362931	-1.01919	0.000187576	0.0127775	DOWN	8	70362532	70362931	Intron (ENSSSCT00000041762/ENSSSCG00000038185, intron 1 of 4)	ENSSSCG00000038185
9_111206350_111206750	-1.61449	0.000187866	0.0127926	DOWN	9	111206351	111206750	Distal Intergenic	ENSSSCG00000037981
6_27789685_27790085	-1.48737	0.000188857	0.0128554	DOWN	6	27789686	27790085	Intron (ENSSSCT00000065701/ENSSSCG00000040749, intron 14 of 15)	ENSSSCG00000040139
18_44489175_44489575	1.45283	0.000190643	0.0129401	UP	18	44489176	44489575	Promoter (1-2kb)	ENSSSCG00000016691
4_14284451_14284851	-1.35083	0.000190653	0.0129401	DOWN	4	14284452	14284851	Downstream (2-3kb)	ENSSSCG00000038500
12_20430396_20430796	-1.94013	0.000191248	0.0129758	DOWN	12	20430397	20430796	Intron (ENSSSCT00000050234/ENSSSCG00000017403, intron 1 of 22)	ENSSSCG00000017403
18_19544632_19545032	-1.5632	0.000193002	0.013066	DOWN	18	19544633	19545032	Distal Intergenic	ENSSSCG00000016572
1_261624617_261625017	-1.46224	0.000193084	0.013066	DOWN	1	261624618	261625017	Distal Intergenic	ENSSSCG00000005518
4_52471245_52471645	-1.16289	0.000193826	0.0131082	DOWN	4	52471246	52471645	Distal Intergenic	ENSSSCG00000019766
13_34720160_34720560	-1.70451	0.000195431	0.0132071	DOWN	13	34720161	34720560	Intron (ENSSSCT00000057913/ENSSSCG00000035824, intron 21 of 29)	ENSSSCG00000031097
9_45559106_45559506	-1.07368	0.000195986	0.0132352	DOWN	9	45559107	45559506	Intron (ENSSSCT00000058561/ENSSSCG00000015090, intron 1 of 5)	ENSSSCG00000015090
6_69011034_69011434	1.05194	0.000197112	0.0133019	UP	6	69011035	69011434	Intron (ENSSSCT00000065793/ENSSSCG00000033497, intron 10 of 22)	ENSSSCG00000003388
14_64323482_64323882	-1.51068	0.000198402	0.0133791	DOWN	14	64323483	64323882	Downstream (2-3kb)	ENSSSCG00000028327
6_47174176_47174576	1.08745	0.00019919	0.0134226	UP	6	47174177	47174576	Promoter (<=1kb)	ENSSSCG00000038077
6_88884296_88884696	-1.10712	0.00019933	0.0134272	DOWN	6	88884297	88884696	Distal Intergenic	ENSSSCG00000022120
8_96597647_96598047	-1.34843	0.000199781	0.0134431	DOWN	8	96597648	96598047	Distal Intergenic	ENSSSCG00000009072
5_10101364_10101764	1.72005	0.000206991	0.0138439	UP	5	10101365	10101764	Distal Intergenic	ENSSSCG00000020777
3_97518131_97518531	-1.53851	0.000208552	0.0139285	DOWN	3	97518132	97518531	Intron (ENSSSCT00000057013/ENSSSCG00000039062, intron 2 of 5)	ENSSSCG00000036525
16_32058065_32058465	-1.30858	0.000210096	0.0140167	DOWN	16	32058066	32058465	Distal Intergenic	ENSSSCG00000016884
5_18596075_18596475	-2.5131	0.00021072	0.0140533	DOWN	5	18596076	18596475	Intron (ENSSSCT00000065738/ENSSSCG00000000272, intron 3 of 5)	ENSSSCG00000000272
11_14197464_14197864	-2.87978	0.000211088	0.0140728	DOWN	11	14197465	14197864	3' UTR	ENSSSCG00000037746
15_1953548_1953948	-1.09543	0.000211251	0.0140787	DOWN	15	1953549	1953948	Distal Intergenic	ENSSSCG00000040445
14_109593417_109593817	1.0333	0.000211344	0.0140799	UP	14	109593418	109593817	Promoter (<=1kb)	ENSSSCG00000010532
8_131012017_131012417	-1.50034	0.000212591	0.014158	DOWN	8	131012018	131012417	Intron (ENSSSCT00000041785/ENSSSCG00000009217, intron 10 of 12)	ENSSSCG00000009217
4_87728534_87728934	-1.98108	0.000215008	0.0143037	DOWN	4	87728535	87728934	Intron (ENSSSCT00000006945/ENSSSCG00000006337, intron 6 of 8)	ENSSSCG00000006337
14_123547984_123548384	-1.87676	0.000215119	0.0143061	DOWN	14	123547985	123548384	Distal Intergenic	ENSSSCG00000034269
17_21002358_21002758	-1.57229	0.000215217	0.0143075	DOWN	17	21002359	21002758	Distal Intergenic	ENSSSCG00000020853
18_49488790_49489190	-1.54411	0.000215822	0.0143335	DOWN	18	49488791	49489190	Distal Intergenic	ENSSSCG00000016725
1_15949658_15950058	1.03311	0.000216595	0.0143787	UP	1	15949659	15950058	Promoter (<=1kb)	ENSSSCG00000004094
14_94320161_94320561	-2.49157	0.000216707	0.0143811	DOWN	14	94320162	94320561	Distal Intergenic	ENSSSCG00000027984
3_102926875_102927275	-1.51244	0.000218003	0.0144569	DOWN	3	102926876	102927275	Intron (ENSSSCT00000009297/ENSSSCG00000008495, intron 12 of 18)	ENSSSCG00000008493
X_98145526_98145926	-1.97417	0.000218258	0.0144618	DOWN	X	98145527	98145926	Distal Intergenic	ENSSSCG00000012618
14_125922703_125923103	-1.47041	0.000218303	0.0144618	DOWN	14	125922704	125923103	Intron (ENSSSCT00000011653/ENSSSCG00000010654, intron 26 of 28)	ENSSSCG00000040517
5_94369333_94369733	-5.03776	0.000218716	0.0144831	DOWN	5	94369334	94369733	Intron (ENSSSCT00000037954/ENSSSCG00000000927, intron 2 of 13)	ENSSSCG00000000927
3_114387761_114388161	-1.6933	0.000218784	0.0144831	DOWN	3	114387762	114388161	Distal Intergenic	ENSSSCG00000008583
16_34235506_34235906	1.37605	0.000218994	0.0144919	UP	16	34235507	34235906	Distal Intergenic	ENSSSCG00000016901
1_267267862_267268262	1.05499	0.00021908	0.0144924	UP	1	267267863	267268262	Intron (ENSSSCT00000065968/ENSSSCG00000035968, intron 2 of 7)	ENSSSCG00000035968
18_14459960_14460360	-1.17172	0.000220119	0.0145561	DOWN	18	14459961	14460360	Intron (ENSSSCT00000042077/ENSSSCG00000016535, intron 1 of 13)	ENSSSCG00000016535
14_111655875_111656275	-1.12325	0.000222292	0.0146636	DOWN	14	111655876	111656275	Distal Intergenic	ENSSSCG00000010555
16_31592195_31592595	-1.86286	0.000222546	0.0146718	DOWN	16	31592196	31592595	Distal Intergenic	ENSSSCG00000031412
8_131559873_131560273	-1.23665	0.000222572	0.0146718	DOWN	8	131559874	131560273	Intron (ENSSSCT00000010104/ENSSSCG00000009225, intron 2 of 6)	ENSSSCG00000009225
1_163370006_163370406	1.18773	0.000222772	0.0146798	UP	1	163370007	163370406	Intron (ENSSSCT00000005442/ENSSSCG00000004932, intron 1 of 12)	ENSSSCG00000004932
5_24936327_24936727	-1.53439	0.000224062	0.0147493	DOWN	5	24936328	24936727	Distal Intergenic	ENSSSCG00000000456
13_158870905_158871305	-1.93443	0.000225098	0.0147967	DOWN	13	158870906	158871305	Intron (ENSSSCT00000013098/ENSSSCG00000011970, intron 1 of 9)	ENSSSCG00000011972
1_261550436_261550836	-1.17746	0.000225273	0.0148031	DOWN	1	261550437	261550836	Promoter (<=1kb)	ENSSSCG00000005518
4_34228384_34228784	-1.02848	0.000225393	0.0148058	DOWN	4	34228385	34228784	Distal Intergenic	ENSSSCG00000006054
12_11640614_11641014	-1.02715	0.000226225	0.01485	DOWN	12	11640615	11641014	Intron (ENSSSCT00000018787/ENSSSCG00000017258, intron 1 of 10)	ENSSSCG00000017258
14_62308844_62309244	-1.3095	0.000226923	0.0148906	DOWN	14	62308845	62309244	Distal Intergenic	ENSSSCG00000032470
11_16555808_16556208	-1.35333	0.000228336	0.0149733	DOWN	11	16555809	16556208	Distal Intergenic	ENSSSCG00000009385
18_48403357_48403757	1.28065	0.000228514	0.0149793	UP	18	48403358	48403757	Promoter (<=1kb)	ENSSSCG00000038792
14_14771506_14771906	2.11491	0.000233483	0.0152465	UP	14	14771507	14771906	Distal Intergenic	ENSSSCG00000027568
7_17994075_17994475	-1.31693	0.000233949	0.0152717	DOWN	7	17994076	17994475	Distal Intergenic	ENSSSCG00000018237
X_78620598_78620998	-1.12942	0.00023551	0.0153522	DOWN	X	78620599	78620998	Intron (ENSSSCT00000013641/ENSSSCG00000012474, intron 2 of 27)	ENSSSCG00000012474
14_31709439_31709839	-1.14681	0.000235795	0.0153655	DOWN	14	31709440	31709839	Intron (ENSSSCT00000055257/ENSSSCG00000034386, intron 5 of 19)	ENSSSCG00000038091
13_117678562_117678962	-1.12002	0.000236065	0.0153671	DOWN	13	117678563	117678962	Distal Intergenic	ENSSSCG00000011765
1_273663577_273663977	1.0059	0.000237163	0.0154237	UP	1	273663578	273663977	Distal Intergenic	ENSSSCG00000038220
13_10560117_10560517	-1.42368	0.000237181	0.0154237	DOWN	13	10560118	10560517	Promoter (2-3kb)	ENSSSCG00000027416
X_36283531_36283931	-1.1755	0.000237403	0.0154327	DOWN	X	36283532	36283931	Intron (ENSSSCT00000065986/ENSSSCG00000012247, intron 3 of 8)	ENSSSCG00000012247
1_112800642_112801042	-1.14698	0.000237638	0.0154427	DOWN	1	112800643	112801042	Intron (ENSSSCT00000005066/ENSSSCG00000004587, intron 4 of 28)	ENSSSCG00000004587
13_106379663_106380063	-1.13281	0.000238258	0.0154723	DOWN	13	106379664	106380063	Intron (ENSSSCT00000012849/ENSSSCG00000011738, intron 16 of 18)	ENSSSCG00000011737
1_72327082_72327482	-1.01192	0.000240725	0.0155947	DOWN	1	72327083	72327482	Promoter (2-3kb)	ENSSSCG00000004369
13_131470403_131470803	-1.12334	0.000241644	0.0156435	DOWN	13	131470404	131470803	Intron (ENSSSCT00000012937/ENSSSCG00000011825, intron 2 of 33)	ENSSSCG00000011825
X_111310096_111310496	1.29903	0.0002427	0.0157064	UP	X	111310097	111310496	Promoter (<=1kb)	ENSSSCG00000012699
14_39976948_39977348	-1.3619	0.000245144	0.0158584	DOWN	14	39976949	39977348	Distal Intergenic	ENSSSCG00000009896
14_67328015_67328415	-1.1417	0.000245338	0.0158584	DOWN	14	67328016	67328415	Distal Intergenic	ENSSSCG00000028393
9_106639965_106640365	-2.42069	0.000246079	0.0158977	DOWN	9	106639966	106640365	Distal Intergenic	ENSSSCG00000027272
7_26128345_26128745	-1.51687	0.000247001	0.0159518	DOWN	7	26128346	26128745	Intron (ENSSSCT00000001655/ENSSSCG00000001483, intron 1 of 4)	ENSSSCG00000001483
7_65606357_65606757	-1.14582	0.000247632	0.015987	DOWN	7	65606358	65606757	Distal Intergenic	ENSSSCG00000001963
3_98505127_98505527	-1.5629	0.000250078	0.0161283	DOWN	3	98505128	98505527	Distal Intergenic	ENSSSCG00000020048
13_156932821_156933221	-1.23376	0.000251356	0.0162052	DOWN	13	156932822	156933221	Distal Intergenic	ENSSSCG00000023694
18_32625518_32625918	-1.42153	0.000253185	0.0162951	DOWN	18	32625519	32625918	Distal Intergenic	ENSSSCG00000016642
4_95331887_95332287	-1.74581	0.000254765	0.0163833	DOWN	4	95331888	95332287	Intron (ENSSSCT00000028938/ENSSSCG00000027628, intron 9 of 9)	ENSSSCG00000027628
15_95519603_95520003	-1.3121	0.000254816	0.0163833	DOWN	15	95519604	95520003	Intron (ENSSSCT00000066240/ENSSSCG00000016056, intron 1 of 17)	ENSSSCG00000016056
6_94984705_94985105	-1.34129	0.000255547	0.016419	DOWN	6	94984706	94985105	Distal Intergenic	ENSSSCG00000036526
3_79312362_79312762	-1.25175	0.000256046	0.0164455	DOWN	3	79312363	79312762	Intron (ENSSSCT00000024919/ENSSSCG00000008372, intron 1 of 20)	ENSSSCG00000008372
1_205841762_205842162	-1.05648	0.000256199	0.0164496	DOWN	1	205841763	205842162	Distal Intergenic	ENSSSCG00000005180
13_127878558_127878958	-1.25389	0.000256371	0.016455	DOWN	13	127878559	127878958	Distal Intergenic	ENSSSCG00000022341
4_123808549_123808949	-1.17624	0.000258016	0.0165437	DOWN	4	123808550	123808949	Distal Intergenic	ENSSSCG00000028310
3_110831042_110831570	-1.05109	0.000259422	0.0166055	DOWN	3	110831043	110831570	Intron (ENSSSCT00000049214/ENSSSCG00000032527, intron 2 of 3)	ENSSSCG00000032527
12_10035333_10035733	-1.53502	0.000261181	0.0166953	DOWN	12	10035334	10035733	Distal Intergenic	ENSSSCG00000039947
12_23742493_23742893	1.06879	0.000262432	0.0167525	UP	12	23742494	23742893	Exon (ENSSSCT00000024402/ENSSSCG00000020884, exon 11 of 15)	ENSSSCG00000020884
5_83777101_83777501	-1.21051	0.000264246	0.0168397	DOWN	5	83777102	83777501	Intron (ENSSSCT00000057861/ENSSSCG00000038946, intron 2 of 11)	ENSSSCG00000038946
15_95181532_95181932	-1.75827	0.000265371	0.0168942	DOWN	15	95181533	95181932	Distal Intergenic	ENSSSCG00000016053
3_87026809_87027209	-1.75654	0.000266953	0.0169834	DOWN	3	87026810	87027209	Intron (ENSSSCT00000064599/ENSSSCG00000035426, intron 12 of 18)	ENSSSCG00000014974
15_87456567_87456967	-1.48568	0.000269661	0.017144	DOWN	15	87456568	87456967	Distal Intergenic	ENSSSCG00000036674
7_7237443_7237843	2.22453	0.000270034	0.0171561	UP	7	7237444	7237843	Promoter (<=1kb)	ENSSSCG00000001036
1_216524836_216525236	-1.07934	0.000270717	0.0171937	DOWN	1	216524837	216525236	Promoter (2-3kb)	ENSSSCG00000005209
13_197705787_197706187	-2.51427	0.000272288	0.0172701	DOWN	13	197705788	197706187	Intron (ENSSSCT00000031820/ENSSSCG00000026981, intron 1 of 2)	ENSSSCG00000034167
12_47529156_47529556	1.37862	0.000272565	0.0172791	UP	12	47529157	47529556	Promoter (<=1kb)	ENSSSCG00000039412
1_194653026_194653426	-1.45956	0.000272803	0.0172852	DOWN	1	194653027	194653426	3' UTR	ENSSSCG00000025904
X_37003273_37003673	-1.15774	0.000273066	0.0172961	DOWN	X	37003274	37003673	3' UTR	ENSSSCG00000012252
1_119418629_119419029	-1.01757	0.000273777	0.0173318	DOWN	1	119418630	119419029	Intron (ENSSSCT00000005104/ENSSSCG00000004621, intron 1 of 39)	ENSSSCG00000004621
1_21134592_21134992	-2.21698	0.000274928	0.0173672	DOWN	1	21134593	21134992	Intron (ENSSSCT00000004560/ENSSSCG00000004125, intron 1 of 1)	ENSSSCG00000004125
11_5194751_5195151	2.87136	0.000276954	0.0174406	UP	11	5194752	5195151	Promoter (<=1kb)	ENSSSCG00000009313
16_79939934_79940334	-1.13256	0.000277019	0.0174406	DOWN	16	79939935	79940334	Distal Intergenic	ENSSSCG00000039089
1_134969221_134969621	-1.00224	0.000277381	0.0174575	DOWN	1	134969222	134969621	Distal Intergenic	ENSSSCG00000037229
14_63559540_63559940	-2.03316	0.000277776	0.017472	DOWN	14	63559541	63559940	Intron (ENSSSCT00000034950/ENSSSCG00000010212, intron 20 of 41)	ENSSSCG00000010212
3_38856935_38857335	-1.14471	0.000277808	0.017472	DOWN	3	38856936	38857335	Distal Intergenic	ENSSSCG00000007959
15_80130074_80130474	-1.93876	0.000278284	0.0174851	DOWN	15	80130075	80130474	Intron (ENSSSCT00000017382/ENSSSCG00000015963, intron 4 of 10)	ENSSSCG00000032614
9_21643808_21644208	-1.03686	0.000278879	0.0175158	DOWN	9	21643809	21644208	Promoter (2-3kb)	ENSSSCG00000033878
X_15518603_15519003	1.8394	0.000279591	0.0175363	UP	X	15518604	15519003	Promoter (<=1kb)	ENSSSCG00000029756
2_95516967_95517367	-2.17244	0.000279944	0.0175424	DOWN	2	95516968	95517367	Distal Intergenic	ENSSSCG00000033306
14_50116409_50116809	-1.25713	0.000281788	0.0176344	DOWN	14	50116410	50116809	Intron (ENSSSCT00000064696/ENSSSCG00000010081, intron 1 of 8)	ENSSSCG00000040196
5_67457396_67457796	1.15329	0.000281947	0.0176385	UP	5	67457397	67457796	Intron (ENSSSCT00000052900/ENSSSCG00000040587, intron 1 of 2)	ENSSSCG00000026545
9_101777399_101777799	-1.8767	0.000283208	0.0176832	DOWN	9	101777400	101777799	Intron (ENSSSCT00000039917/ENSSSCG00000031780, intron 4 of 8)	ENSSSCG00000031780
1_248469956_248470356	-1.1549	0.000283848	0.0177161	DOWN	1	248469957	248470356	Intron (ENSSSCT00000005980/ENSSSCG00000005436, intron 4 of 9)	ENSSSCG00000005436
15_39417062_39417462	-1.03023	0.000284057	0.0177207	DOWN	15	39417063	39417462	Intron (ENSSSCT00000046337/ENSSSCG00000034267, intron 1 of 2)	ENSSSCG00000034267
14_11367511_11367911	1.27929	0.00028411	0.0177207	UP	14	11367512	11367911	Promoter (<=1kb)	ENSSSCG00000020846
14_91198879_91199279	-1.93102	0.000286582	0.0178511	DOWN	14	91198880	91199279	Distal Intergenic	ENSSSCG00000025787
8_125263445_125263845	-1.12013	0.000287197	0.0178829	DOWN	8	125263446	125263845	Promoter (2-3kb)	ENSSSCG00000009192
17_58875458_58875858	1.24129	0.000287596	0.0178965	UP	17	58875459	58875858	Promoter (<=1kb)	ENSSSCG00000007517
6_157243352_157243752	-1.47777	0.000290462	0.0180351	DOWN	6	157243353	157243752	Intron (ENSSSCT00000024705/ENSSSCG00000029633, intron 1 of 66)	ENSSSCG00000029633
2_81352693_81353093	1.10785	0.000291181	0.0180717	UP	2	81352694	81353093	Intron (ENSSSCT00000043997/ENSSSCG00000014055, intron 1 of 32)	ENSSSCG00000014055
1_235757685_235758085	1.01674	0.000294529	0.0182614	UP	1	235757686	235758085	Promoter (<=1kb)	ENSSSCG00000005296
8_125236210_125236610	-1.97678	0.000295902	0.0183284	DOWN	8	125236211	125236610	Intron (ENSSSCT00000010065/ENSSSCG00000009192, intron 2 of 14)	ENSSSCG00000009192
15_88390741_88391141	-2.21562	0.000297002	0.0183843	DOWN	15	88390742	88391141	Distal Intergenic	ENSSSCG00000016018
4_93744385_93744785	-2.41142	0.000297627	0.0184109	DOWN	4	93744386	93744785	Intron (ENSSSCT00000045139/ENSSSCG00000006487, intron 6 of 13)	ENSSSCG00000006486
4_17492353_17492753	-1.48154	0.000298101	0.0184256	DOWN	4	17492354	17492753	Distal Intergenic	ENSSSCG00000005992
1_72861471_72861871	-1.38474	0.000299589	0.0184957	DOWN	1	72861472	72861871	Distal Intergenic	ENSSSCG00000019893
6_13699195_13699595	1.73792	0.000299894	0.0185085	UP	6	13699196	13699595	Intron (ENSSSCT00000003024/ENSSSCG00000002729, intron 14 of 18)	ENSSSCG00000040037
7_77624051_77624451	-1.12915	0.000302595	0.0186568	DOWN	7	77624052	77624451	Distal Intergenic	ENSSSCG00000022705
4_115909047_115909447	-1.42678	0.000304268	0.0187304	DOWN	4	115909048	115909447	Distal Intergenic	ENSSSCG00000006857
15_79854200_79854600	-1.38688	0.000304271	0.0187304	DOWN	15	79854201	79854600	Distal Intergenic	ENSSSCG00000015962
7_69528108_69528508	1.00745	0.000304395	0.0187309	UP	7	69528109	69528508	Promoter (<=1kb)	ENSSSCG00000001975
6_96973750_96974150	-1.44244	0.000305223	0.0187619	DOWN	6	96973751	96974150	Intron (ENSSSCT00000037229/ENSSSCG00000039769, intron 2 of 16)	ENSSSCG00000039769
8_9453507_9453907	-1.13259	0.000305398	0.0187619	DOWN	8	9453508	9453907	Intron (ENSSSCT00000039558/ENSSSCG00000036070, intron 2 of 3)	ENSSSCG00000036070
3_102455495_102455895	-1.19362	0.000306651	0.0188233	DOWN	3	102455496	102455895	Distal Intergenic	ENSSSCG00000008488
3_79572633_79573033	-1.00228	0.0003067	0.0188233	DOWN	3	79572634	79573033	Distal Intergenic	ENSSSCG00000028518
18_28408206_28408606	-1.02378	0.000307791	0.0188718	DOWN	18	28408207	28408606	Intron (ENSSSCT00000055116/ENSSSCG00000016625, intron 3 of 6)	ENSSSCG00000016625
7_80447889_80448289	1.02318	0.000308489	0.0189085	UP	7	80447890	80448289	3' UTR	ENSSSCG00000036662
14_58119206_58119606	1.37393	0.000308829	0.018922	UP	14	58119207	58119606	Promoter (<=1kb)	ENSSSCG00000010169
13_120737220_120737620	-1.65643	0.000311215	0.0190445	DOWN	13	120737221	120737620	Intron (ENSSSCT00000050824/ENSSSCG00000011772, intron 1 of 30)	ENSSSCG00000011772
14_2453299_2453699	-1.36453	0.000311447	0.0190524	DOWN	14	2453300	2453699	Intron (ENSSSCT00000010511/ENSSSCG00000009591, intron 6 of 9)	ENSSSCG00000009591
13_110405849_110406249	-1.07174	0.00031163	0.0190546	DOWN	13	110405850	110406249	Distal Intergenic	ENSSSCG00000011751
18_12094643_12095043	-1.34244	0.000312938	0.0191187	DOWN	18	12094644	12095043	Intron (ENSSSCT00000017989/ENSSSCG00000016521, intron 19 of 27)	ENSSSCG00000016522
3_6080119_6080519	-1.90141	0.000314209	0.0191777	DOWN	3	6080120	6080519	Intron (ENSSSCT00000028241/ENSSSCG00000030153, intron 1 of 17)	ENSSSCG00000032185
3_103649176_103649576	-1.07249	0.000314719	0.0192026	DOWN	3	103649177	103649576	Intron (ENSSSCT00000009306/ENSSSCG00000008504, intron 12 of 16)	ENSSSCG00000038612
4_90090827_90091227	-1.84206	0.00031835	0.0193926	DOWN	4	90090828	90091227	Distal Intergenic	ENSSSCG00000006383
9_91870925_91871325	-1.06983	0.000319342	0.0194467	DOWN	9	91870926	91871325	Distal Intergenic	ENSSSCG00000038469
11_63229544_63229944	-1.85708	0.000321033	0.0195347	DOWN	11	63229545	63229944	Distal Intergenic	ENSSSCG00000009489
8_137611569_137611969	1.42969	0.000321417	0.0195477	UP	8	137611570	137611969	Promoter (<=1kb)	ENSSSCG00000009256
2_20859144_20859544	-2.47814	0.000321853	0.0195616	DOWN	2	20859145	20859544	Distal Intergenic	ENSSSCG00000013286
2_1197255_1197655	1.05599	0.000322442	0.0195847	UP	2	1197256	1197655	Promoter (<=1kb)	ENSSSCG00000040793
8_69867399_69867799	-1.25386	0.000323075	0.0196041	DOWN	8	69867400	69867799	Distal Intergenic	ENSSSCG00000019475
6_133225148_133225548	-1.70512	0.000323282	0.0196103	DOWN	6	133225149	133225548	Distal Intergenic	ENSSSCG00000027421
14_13092061_13092461	-1.1605	0.00032595	0.0197531	DOWN	14	13092062	13092461	Intron (ENSSSCT00000010618/ENSSSCG00000009683, intron 1 of 44)	ENSSSCG00000009683
4_92650244_92650644	-1.00768	0.000330893	0.0200332	DOWN	4	92650245	92650644	Distal Intergenic	ENSSSCG00000026210
X_39964994_39965394	-2.2131	0.000331426	0.0200525	DOWN	X	39964995	39965394	Intron (ENSSSCT00000035863/ENSSSCG00000012262, intron 2 of 19)	ENSSSCG00000012262
13_82226311_82226711	-1.07039	0.000331995	0.0200805	DOWN	13	82226312	82226711	Distal Intergenic	ENSSSCG00000011672
1_132204431_132204831	-1.07218	0.000333959	0.0201733	DOWN	1	132204432	132204831	Distal Intergenic	ENSSSCG00000004789
2_91909475_91909875	-1.07027	0.000335084	0.0202282	DOWN	2	91909476	91909875	Promoter (2-3kb)	ENSSSCG00000014137
15_125564278_125564678	-1.98578	0.000336297	0.0202819	DOWN	15	125564279	125564678	Intron (ENSSSCT00000053618/ENSSSCG00000040847, intron 4 of 4)	ENSSSCG00000032976
9_106931019_106931419	-1.02515	0.000338151	0.0203872	DOWN	9	106931020	106931419	Intron (ENSSSCT00000059105/ENSSSCG00000037706, intron 4 of 10)	ENSSSCG00000035673
2_13185153_13185553	-1.09775	0.000339843	0.0204676	DOWN	2	13185154	13185553	Intron (ENSSSCT00000037286/ENSSSCG00000013174, intron 1 of 18)	ENSSSCG00000013174
8_128518789_128519189	-1.35274	0.00033998	0.0204676	DOWN	8	128518790	128519189	Intron (ENSSSCT00000037713/ENSSSCG00000022986, intron 6 of 10)	ENSSSCG00000020270
5_46708060_46708460	-1.11454	0.000341247	0.0205343	DOWN	5	46708061	46708460	Distal Intergenic	ENSSSCG00000000552
4_8081627_8082027	-1.48004	0.000341522	0.0205443	DOWN	4	8081628	8082027	Intron (ENSSSCT00000047671/ENSSSCG00000005946, intron 4 of 4)	ENSSSCG00000040563
9_96415225_96415625	-2.74152	0.000342658	0.0205994	DOWN	9	96415226	96415625	Promoter (<=1kb)	ENSSSCG00000040028
2_73188228_73188628	1.0779	0.00034494	0.0207279	UP	2	73188229	73188628	Promoter (<=1kb)	ENSSSCG00000033413
13_16761974_16762374	-1.19781	0.000345426	0.0207393	DOWN	13	16761975	16762374	Distal Intergenic	ENSSSCG00000011226
6_130126626_130127026	-1.80417	0.000345931	0.020763	DOWN	6	130126627	130127026	Distal Intergenic	ENSSSCG00000035517
15_88473997_88474397	-1.3811	0.000346395	0.0207727	DOWN	15	88473998	88474397	Intron (ENSSSCT00000046639/ENSSSCG00000016019, intron 14 of 31)	ENSSSCG00000016019
8_105698213_105698613	-1.0666	0.000346536	0.0207727	DOWN	8	105698214	105698613	Distal Intergenic	ENSSSCG00000009115
5_1282418_1282818	4.8596	0.000349158	0.0209032	UP	5	1282419	1282818	Distal Intergenic	ENSSSCG00000034776
9_75066241_75066641	-1.12998	0.000350479	0.0209689	DOWN	9	75066242	75066641	Distal Intergenic	ENSSSCG00000015331
14_80496923_80497323	-1.80681	0.00035277	0.0210925	DOWN	14	80496924	80497323	Distal Intergenic	ENSSSCG00000039544
3_64417870_64418270	1.19229	0.000353073	0.0211039	UP	3	64417871	64418270	Promoter (<=1kb)	ENSSSCG00000008254
1_108715091_108715491	-1.07933	0.000355114	0.0212056	DOWN	1	108715092	108715491	Distal Intergenic	ENSSSCG00000032949
5_81801539_81801939	-1.6416	0.000355462	0.0212081	DOWN	5	81801540	81801939	Intron (ENSSSCT00000050807/ENSSSCG00000000857, intron 2 of 3)	ENSSSCG00000000857
5_77628196_77628596	-1.49499	0.000360379	0.0214587	DOWN	5	77628197	77628596	Distal Intergenic	ENSSSCG00000000810
8_118229730_118230130	-1.63498	0.000360904	0.0214831	DOWN	8	118229731	118230130	3' UTR	ENSSSCG00000035622
4_95332754_95333154	-1.60109	0.000362892	0.0215741	DOWN	4	95332755	95333154	Intron (ENSSSCT00000028938/ENSSSCG00000027628, intron 9 of 9)	ENSSSCG00000027628
13_44386693_44387093	-1.19605	0.000364159	0.0216183	DOWN	13	44386694	44387093	Intron (ENSSSCT00000066159/ENSSSCG00000011489, intron 1 of 29)	ENSSSCG00000011489
1_265916725_265917125	-1.42613	0.000364633	0.0216267	DOWN	1	265916726	265917125	Intron (ENSSSCT00000058637/ENSSSCG00000005599, intron 4 of 7)	ENSSSCG00000005599
2_29219388_29219788	-1.12231	0.000364766	0.0216267	DOWN	2	29219389	29219788	Intron (ENSSSCT00000014547/ENSSSCG00000013321, intron 2 of 9)	ENSSSCG00000013321
15_105982020_105982420	-1.59724	0.000364813	0.0216267	DOWN	15	105982021	105982420	Intron (ENSSSCT00000034069/ENSSSCG00000016113, intron 1 of 12)	ENSSSCG00000016113
X_64615435_64615835	-1.01113	0.000367666	0.0217624	DOWN	X	64615436	64615835	Promoter (1-2kb)	ENSSSCG00000012452
14_51304087_51304487	1.75277	0.000367701	0.0217624	UP	14	51304088	51304487	Downstream (<1kb)	ENSSSCG00000037762
1_185350999_185351399	-2.15413	0.00036803	0.0217624	DOWN	1	185351000	185351399	Distal Intergenic	ENSSSCG00000033800
13_153871659_153872059	-1.74646	0.000368407	0.0217779	DOWN	13	153871660	153872059	Intron (ENSSSCT00000032688/ENSSSCG00000011946, intron 1 of 16)	ENSSSCG00000011946
16_55435458_55435858	-1.80413	0.000370418	0.0218761	DOWN	16	55435459	55435858	Intron (ENSSSCT00000058669/ENSSSCG00000035456, intron 17 of 20)	ENSSSCG00000036370
17_28379739_28380139	1.55596	0.000370779	0.0218905	UP	17	28379740	28380139	Promoter (<=1kb)	ENSSSCG00000007106
16_65541289_65541689	-1.44458	0.000372301	0.0219521	DOWN	16	65541290	65541689	Intron (ENSSSCT00000047716/ENSSSCG00000017047, intron 8 of 12)	ENSSSCG00000020528
3_61158848_61159248	-1.09244	0.000372522	0.0219521	DOWN	3	61158849	61159248	Distal Intergenic	ENSSSCG00000035540
4_92912072_92912472	2.24241	0.000372523	0.0219521	UP	4	92912073	92912472	Distal Intergenic	ENSSSCG00000024970
8_1646149_1646549	-2.28058	0.000372901	0.0219674	DOWN	8	1646150	1646549	Intron (ENSSSCT00000049447/ENSSSCG00000008692, intron 1 of 14)	ENSSSCG00000008692
1_223705749_223706149	-2.36146	0.000375703	0.0221117	DOWN	1	223705750	223706149	Distal Intergenic	ENSSSCG00000021646
X_121682432_121682832	1.11288	0.000377018	0.0221822	UP	X	121682433	121682832	Promoter (<=1kb)	ENSSSCG00000012739
6_115146404_115146804	-2.32205	0.00037838	0.0222484	DOWN	6	115146405	115146804	Distal Intergenic	ENSSSCG00000003726
16_28550746_28551146	-1.43219	0.000379917	0.0223248	DOWN	16	28550747	28551146	Distal Intergenic	ENSSSCG00000037444
9_22754187_22754587	-1.79757	0.000382061	0.0224297	DOWN	9	22754188	22754587	Intron (ENSSSCT00000033431/ENSSSCG00000014927, intron 2 of 17)	ENSSSCG00000014927
2_125613830_125614230	-1.48661	0.000382686	0.0224524	DOWN	2	125613831	125614230	Distal Intergenic	ENSSSCG00000014232
1_221292313_221292713	-1.19085	0.000388599	0.0227353	DOWN	1	221292314	221292713	Exon (ENSSSCT00000041302/ENSSSCG00000005240, exon 35 of 47)	ENSSSCG00000005235
5_46403881_46404281	-2.40343	0.000390291	0.0228039	DOWN	5	46403882	46404281	Exon (ENSSSCT00000000594/ENSSSCG00000000551, exon 5 of 14)	ENSSSCG00000000551
5_77116319_77116719	-1.29193	0.000390499	0.0228039	DOWN	5	77116320	77116719	3' UTR	ENSSSCG00000000808
1_162786727_162787127	-1.11914	0.000392216	0.0228828	DOWN	1	162786728	162787127	Distal Intergenic	ENSSSCG00000004919
6_33537087_33537487	-1.13554	0.000395617	0.0230311	DOWN	6	33537088	33537487	Distal Intergenic	ENSSSCG00000002836
6_163334387_163334787	-1.27051	0.000398945	0.0231889	DOWN	6	163334388	163334787	Intron (ENSSSCT00000004293/ENSSSCG00000003881, intron 8 of 11)	ENSSSCG00000003881
9_120898611_120899011	-1.62123	0.000400604	0.023271	DOWN	9	120898612	120899011	Exon (ENSSSCT00000054313/ENSSSCG00000024674, exon 9 of 9)	ENSSSCG00000024674
3_38172770_38173170	1.15031	0.000400924	0.0232768	UP	3	38172771	38173170	Promoter (<=1kb)	ENSSSCG00000007950
17_5040032_5040432	-1.26886	0.000406834	0.0235818	DOWN	17	5040033	5040432	Intron (ENSSSCT00000059887/ENSSSCG00000036785, intron 5 of 11)	ENSSSCG00000036785
7_89038910_89039310	1.68984	0.000410074	0.023733	UP	7	89038911	89039310	Promoter (<=1kb)	ENSSSCG00000002280
16_55430018_55430418	-1.90656	0.000410833	0.0237674	DOWN	16	55430019	55430418	Intron (ENSSSCT00000058669/ENSSSCG00000035456, intron 18 of 20)	ENSSSCG00000036370
2_141383014_141383414	-1.85241	0.000411466	0.0237769	DOWN	2	141383015	141383414	Distal Intergenic	ENSSSCG00000014349
1_24948277_24948677	-1.42967	0.000411949	0.0237975	DOWN	1	24948278	24948677	Distal Intergenic	ENSSSCG00000036890
13_84902020_84902420	-1.97021	0.000412784	0.0238384	DOWN	13	84902021	84902420	Distal Intergenic	ENSSSCG00000019379
7_103288414_103288814	-1.5072	0.000414094	0.0238993	DOWN	7	103288415	103288814	Distal Intergenic	ENSSSCG00000040638
17_10761286_10761686	2.56761	0.000419252	0.0241451	UP	17	10761287	10761686	Promoter (<=1kb)	ENSSSCG00000031608
7_115100692_115101092	1.53503	0.000419565	0.0241531	UP	7	115100693	115101092	Promoter (<=1kb)	ENSSSCG00000002464
X_6443160_6443560	2.23947	0.000420609	0.0241936	UP	X	6443161	6443560	Intron (ENSSSCT00000013239/ENSSSCG00000012104, intron 7 of 8)	ENSSSCG00000012104
8_125220054_125220454	-1.49615	0.000423285	0.0243326	DOWN	8	125220055	125220454	Intron (ENSSSCT00000010065/ENSSSCG00000009192, intron 2 of 14)	ENSSSCG00000009192
14_55716375_55716775	-1.60113	0.000423809	0.0243527	DOWN	14	55716376	55716775	Promoter (1-2kb)	ENSSSCG00000040301
17_14835060_14835460	-1.20238	0.00042492	0.0243945	DOWN	17	14835061	14835460	Intron (ENSSSCT00000050038/ENSSSCG00000007047, intron 16 of 17)	ENSSSCG00000040202
13_23728943_23729343	-1.81321	0.000425128	0.0243945	DOWN	13	23728944	23729343	Distal Intergenic	ENSSSCG00000011261
10_19421678_19422078	1.13695	0.00042514	0.0243945	UP	10	19421679	19422078	Exon (ENSSSCT00000012239/ENSSSCG00000011176, exon 7 of 9)	ENSSSCG00000010885
11_18910652_18911052	-1.26917	0.000425895	0.0244303	DOWN	11	18910653	18911052	Distal Intergenic	ENSSSCG00000039832
2_87235462_87235862	-1.11598	0.000426293	0.0244457	DOWN	2	87235463	87235862	Intron (ENSSSCT00000054996/ENSSSCG00000034795, intron 2 of 8)	ENSSSCG00000034795
4_32674003_32674403	-1.38774	0.000428234	0.0245345	DOWN	4	32674004	32674403	Distal Intergenic	ENSSSCG00000006039
2_126256191_126256591	-1.30263	0.000430073	0.0246098	DOWN	2	126256192	126256591	Distal Intergenic	ENSSSCG00000022790
14_98543368_98543768	-1.91255	0.000431274	0.024656	DOWN	14	98543369	98543768	Intron (ENSSSCT00000011414/ENSSSCG00000010429, intron 2 of 17)	ENSSSCG00000010429
13_131548997_131549397	-1.56723	0.000433364	0.0247378	DOWN	13	131548998	131549397	Distal Intergenic	ENSSSCG00000011825
5_28566501_28566901	1.13061	0.000435438	0.0248185	UP	5	28566502	28566901	Intron (ENSSSCT00000062028/ENSSSCG00000029815, intron 15 of 21)	ENSSSCG00000039258
15_95203770_95204170	-1.24441	0.000436151	0.0248405	DOWN	15	95203771	95204170	Distal Intergenic	ENSSSCG00000029547
1_40547228_40547628	-1.34942	0.000436606	0.0248549	DOWN	1	40547229	40547628	Distal Intergenic	ENSSSCG00000028308
16_51989581_51989981	-1.8737	0.00044159	0.0250983	DOWN	16	51989582	51989981	Intron (ENSSSCT00000018507/ENSSSCG00000016995, intron 2 of 3)	ENSSSCG00000016995
17_37231915_37232315	-1.01519	0.000442283	0.0251248	DOWN	17	37231916	37232315	Intron (ENSSSCT00000023293/ENSSSCG00000021769, intron 2 of 15)	ENSSSCG00000021769
12_42568584_42568984	-1.50522	0.000443071	0.0251543	DOWN	12	42568585	42568984	Downstream (2-3kb)	ENSSSCG00000017732
13_92575393_92575793	-1.15261	0.000444403	0.0252117	DOWN	13	92575394	92575793	Intron (ENSSSCT00000048254/ENSSSCG00000011720, intron 4 of 12)	ENSSSCG00000011720
6_47811960_47812360	1.78212	0.000447177	0.0253338	UP	6	47811961	47812360	Distal Intergenic	ENSSSCG00000002969
8_70369950_70370350	-1.39389	0.000447748	0.0253509	DOWN	8	70369951	70370350	3' UTR	ENSSSCG00000038185
1_121572535_121572935	-1.43431	0.000449014	0.0254122	DOWN	1	121572536	121572935	Intron (ENSSSCT00000005128/ENSSSCG00000004643, intron 1 of 9)	ENSSSCG00000004643
14_73415133_73415533	-3.16981	0.000449145	0.0254122	DOWN	14	73415134	73415533	Distal Intergenic	ENSSSCG00000036446
15_95296109_95296509	-1.42786	0.000449237	0.0254122	DOWN	15	95296110	95296509	Distal Intergenic	ENSSSCG00000029547
13_165936235_165936635	-1.18098	0.000449535	0.0254214	DOWN	13	165936236	165936635	Intron (ENSSSCT00000062789/ENSSSCG00000025463, intron 1 of 13)	ENSSSCG00000025463
9_104981451_104981851	-1.48683	0.000450399	0.0254626	DOWN	9	104981452	104981851	Intron (ENSSSCT00000038314/ENSSSCG00000029082, intron 12 of 25)	ENSSSCG00000029082
1_29612018_29612418	-2.00162	0.000451942	0.0255344	DOWN	1	29612019	29612418	Distal Intergenic	ENSSSCG00000021443
11_11779390_11779790	-1.39973	0.000452673	0.0255522	DOWN	11	11779391	11779790	Distal Intergenic	ENSSSCG00000033919
4_62186745_62187145	-2.1098	0.00045277	0.0255522	DOWN	4	62186746	62187145	Intron (ENSSSCT00000050776/ENSSSCG00000006179, intron 4 of 12)	ENSSSCG00000006179
15_31380546_31380946	-2.6509	0.000454203	0.0256116	DOWN	15	31380547	31380946	Intron (ENSSSCT00000017143/ENSSSCG00000015743, intron 12 of 26)	ENSSSCG00000039185
14_18851107_18851507	-1.07322	0.000455729	0.0256635	DOWN	14	18851108	18851507	Distal Intergenic	ENSSSCG00000035482
14_110788294_110788694	-1.31568	0.000457124	0.0257343	DOWN	14	110788295	110788694	Distal Intergenic	ENSSSCG00000037536
1_184503684_184504084	-1.28453	0.000459171	0.0258263	DOWN	1	184503685	184504084	Intron (ENSSSCT00000005573/ENSSSCG00000005056, intron 17 of 18)	ENSSSCG00000005055
16_29406157_29406557	-1.41471	0.00046279	0.025991	DOWN	16	29406158	29406557	Distal Intergenic	ENSSSCG00000032275
X_18162037_18162437	-1.05033	0.000465828	0.0261381	DOWN	X	18162038	18162437	Intron (ENSSSCT00000034188/ENSSSCG00000012166, intron 9 of 10)	ENSSSCG00000012166
6_3948549_3948949	-1.05844	0.000466804	0.0261773	DOWN	6	3948550	3948949	Distal Intergenic	ENSSSCG00000002669
1_163103294_163103694	1.09911	0.000467065	0.0261785	UP	1	163103295	163103694	Promoter (<=1kb)	ENSSSCG00000038071
1_63340126_63340526	-1.08597	0.000468089	0.0262102	DOWN	1	63340127	63340526	Distal Intergenic	ENSSSCG00000004339
1_267210047_267210447	1.74564	0.000469487	0.0262642	UP	1	267210048	267210447	Promoter (2-3kb)	ENSSSCG00000035968
15_130332392_130332792	1.45774	0.000470741	0.0263116	UP	15	130332393	130332792	Promoter (<=1kb)	ENSSSCG00000035058
18_30275189_30275589	-2.06168	0.000471624	0.0263531	DOWN	18	30275190	30275589	Distal Intergenic	ENSSSCG00000018780
2_69362261_69362661	-1.27449	0.000472132	0.0263737	DOWN	2	69362262	69362661	Promoter (2-3kb)	ENSSSCG00000013639
15_95546429_95546829	-1.10253	0.000472385	0.0263799	DOWN	15	95546430	95546829	Intron (ENSSSCT00000066240/ENSSSCG00000016056, intron 7 of 17)	ENSSSCG00000016056
3_46275213_46275613	2.1877	0.000474146	0.0264626	UP	3	46275214	46275613	Distal Intergenic	ENSSSCG00000034826
8_114311621_114312021	-2.63394	0.00047459	0.0264795	DOWN	8	114311622	114312021	Exon (ENSSSCT00000063231/ENSSSCG00000031901, exon 7 of 12)	ENSSSCG00000031901
17_3166127_3166527	-1.57514	0.000474872	0.0264863	DOWN	17	3166128	3166527	Distal Intergenic	ENSSSCG00000021988
12_35743265_35743665	-1.06179	0.000477692	0.0265972	DOWN	12	35743266	35743665	Distal Intergenic	ENSSSCG00000017665
1_28557792_28558192	-1.34579	0.000478569	0.0266303	DOWN	1	28557793	28558192	Distal Intergenic	ENSSSCG00000004166
2_150003863_150004263	-1.46659	0.000478733	0.0266315	DOWN	2	150003864	150004263	Distal Intergenic	ENSSSCG00000038598
13_17821720_17822120	-1.24099	0.00047918	0.0266485	DOWN	13	17821721	17822120	Intron (ENSSSCT00000012297/ENSSSCG00000011230, intron 4 of 11)	ENSSSCG00000011230
1_161182511_161182911	-1.06929	0.000479576	0.0266589	DOWN	1	161182512	161182911	3' UTR	ENSSSCG00000026454
13_166332783_166333183	-1.15264	0.000479695	0.0266589	DOWN	13	166332784	166333183	Distal Intergenic	ENSSSCG00000025463
1_13544858_13545258	-1.5526	0.000480219	0.0266733	DOWN	1	13544859	13545258	Distal Intergenic	ENSSSCG00000004078
12_47307260_47307660	1.04402	0.000480336	0.0266733	UP	12	47307261	47307660	Promoter (<=1kb)	ENSSSCG00000038618
9_41135153_41135553	1.11711	0.000481372	0.026715	UP	9	41135154	41135553	Promoter (<=1kb)	ENSSSCG00000015048
1_189725713_189726113	-1.18762	0.00048447	0.026879	DOWN	1	189725714	189726113	Intron (ENSSSCT00000005610/ENSSSCG00000005090, intron 1 of 7)	ENSSSCG00000005090
14_24415699_24416099	1.14073	0.000485799	0.0269051	UP	14	24415700	24416099	Intron (ENSSSCT00000048677/ENSSSCG00000009748, intron 2 of 23)	ENSSSCG00000009748
15_118796580_118796980	-1.0479	0.000486529	0.0269264	DOWN	15	118796581	118796980	Distal Intergenic	ENSSSCG00000035392
16_47674870_47675270	2.08796	0.000487241	0.0269452	UP	16	47674871	47675270	Intron (ENSSSCT00000023904/ENSSSCG00000028786, intron 12 of 16)	ENSSSCG00000028786
12_11648889_11649289	-1.06715	0.000491026	0.0271305	DOWN	12	11648890	11649289	Intron (ENSSSCT00000018787/ENSSSCG00000017258, intron 4 of 10)	ENSSSCG00000017259
14_113161528_113161928	-2.1609	0.000492015	0.0271692	DOWN	14	113161529	113161928	Intron (ENSSSCT00000011569/ENSSSCG00000010576, intron 7 of 12)	ENSSSCG00000010576
7_61846829_61847229	-1.54071	0.000493007	0.027216	DOWN	7	61846830	61847229	Distal Intergenic	ENSSSCG00000023760
15_122698281_122698681	-1.38886	0.000494848	0.0272935	DOWN	15	122698282	122698681	Distal Intergenic	ENSSSCG00000032102
6_54733063_54733463	-1.23637	0.000496258	0.0273484	DOWN	6	54733064	54733463	Promoter (<=1kb)	ENSSSCG00000024872
11_34008538_34008938	2.00378	0.000497645	0.0273993	UP	11	34008539	34008938	Distal Intergenic	ENSSSCG00000020435
4_51630274_51630674	-2.23823	0.000498653	0.0274309	DOWN	4	51630275	51630674	Promoter (1-2kb)	ENSSSCG00000006148
14_100817603_100818003	1.11734	0.000499309	0.0274419	UP	14	100817604	100818003	Intron (ENSSSCT00000056045/ENSSSCG00000010446, intron 1 of 10)	ENSSSCG00000010446
9_70265164_70265564	-1.30361	0.000499438	0.0274419	DOWN	9	70265165	70265564	Distal Intergenic	ENSSSCG00000015301
9_86657794_86658194	-1.44222	0.000501358	0.0275371	DOWN	9	86657795	86658194	Distal Intergenic	ENSSSCG00000030484
9_86767585_86767985	-1.90104	0.000502803	0.0276026	DOWN	9	86767586	86767985	Distal Intergenic	ENSSSCG00000030484
1_137661417_137661817	-1.69337	0.000505557	0.0277133	DOWN	1	137661418	137661817	Intron (ENSSSCT00000005311/ENSSSCG00000030560, intron 1 of 20)	ENSSSCG00000030560
3_39268013_39268413	1.28939	0.000508716	0.027862	UP	3	39268014	39268413	Distal Intergenic	ENSSSCG00000036096
6_88293564_88293964	1.55788	0.000509815	0.0279141	UP	6	88293565	88293964	Promoter (<=1kb)	ENSSSCG00000003604
7_64517278_64517678	-1.47572	0.000514263	0.028132	DOWN	7	64517279	64517678	Distal Intergenic	ENSSSCG00000001952
5_48061931_48062331	-1.4596	0.000515737	0.0281808	DOWN	5	48061932	48062331	Promoter (2-3kb)	ENSSSCG00000027144
14_75584986_75585386	-1.72466	0.000521299	0.0284021	DOWN	14	75584987	75585386	Intron (ENSSSCT00000011262/ENSSSCG00000010290, intron 1 of 7)	ENSSSCG00000010290
13_86475842_86476242	-1.30597	0.000522195	0.0284427	DOWN	13	86475843	86476242	Intron (ENSSSCT00000045532/ENSSSCG00000011689, intron 1 of 19)	ENSSSCG00000011689
7_11719892_11720292	1.01575	0.000523003	0.0284621	UP	7	11719893	11720292	Promoter (<=1kb)	ENSSSCG00000001062
16_27045305_27046104	2.18763	0.000526735	0.0286484	UP	16	27045306	27046104	Distal Intergenic	ENSSSCG00000016866
4_46959113_46959513	-1.60139	0.000528918	0.0287574	DOWN	4	46959114	46959513	Distal Intergenic	ENSSSCG00000030930
9_127943945_127944345	-1.6716	0.000529177	0.0287574	DOWN	9	127943946	127944345	Intron (ENSSSCT00000048513/ENSSSCG00000023351, intron 1 of 17)	ENSSSCG00000023351
16_45302690_45303090	-1.34488	0.000529198	0.0287574	DOWN	16	45302691	45303090	Intron (ENSSSCT00000055508/ENSSSCG00000016956, intron 4 of 27)	ENSSSCG00000016956
6_55406261_55406661	-1.41615	0.00052974	0.0287785	DOWN	6	55406262	55406661	Distal Intergenic	ENSSSCG00000029960
9_100231918_100232318	-3.73051	0.000530886	0.0288241	DOWN	9	100231919	100232318	Intron (ENSSSCT00000016782/ENSSSCG00000015407, intron 1 of 7)	ENSSSCG00000015407
14_63560705_63561105	-1.34961	0.000535155	0.0290223	DOWN	14	63560706	63561105	Intron (ENSSSCT00000034950/ENSSSCG00000010212, intron 20 of 41)	ENSSSCG00000010212
5_69374022_69374422	2.61574	0.000539014	0.0291894	UP	5	69374023	69374422	Exon (ENSSSCT00000000827/ENSSSCG00000027725, exon 14 of 46)	ENSSSCG00000000765
4_104419619_104420019	-1.28705	0.000545021	0.0294553	DOWN	4	104419620	104420019	Distal Intergenic	ENSSSCG00000006740
10_43754856_43755256	5.08895	0.000546562	0.0295024	UP	10	43754857	43755256	Promoter (<=1kb)	ENSSSCG00000011034
6_37817373_37817773	-1.9256	0.000546678	0.0295024	DOWN	6	37817374	37817773	Distal Intergenic	ENSSSCG00000022333
6_85726553_85726953	-1.93846	0.000547239	0.0295242	DOWN	6	85726554	85726953	Intron (ENSSSCT00000027438/ENSSSCG00000027686, intron 4 of 5)	ENSSSCG00000027686
8_32405865_32406265	-1.12077	0.000547517	0.0295276	DOWN	8	32405866	32406265	Distal Intergenic	ENSSSCG00000034734
6_18908471_18908871	-1.12775	0.000548089	0.0295276	DOWN	6	18908472	18908871	Intron (ENSSSCT00000029234/ENSSSCG00000040663, intron 5 of 8)	ENSSSCG00000040663
4_114966541_114966941	-1.92069	0.000550973	0.0296575	DOWN	4	114966542	114966941	Distal Intergenic	ENSSSCG00000035697
14_40356606_40357006	1.49413	0.00055173	0.0296897	UP	14	40356607	40357006	Promoter (<=1kb)	ENSSSCG00000029365
15_110525116_110525516	-1.44042	0.00055247	0.0297125	DOWN	15	110525117	110525516	Distal Intergenic	ENSSSCG00000029998
16_77370865_77371265	1.93104	0.000553884	0.0297715	UP	16	77370866	77371265	Distal Intergenic	ENSSSCG00000034884
12_39794806_39795206	1.03262	0.000554459	0.0297939	UP	12	39794807	39795206	Promoter (<=1kb)	ENSSSCG00000036746
16_18399924_18400324	-1.44181	0.000556237	0.0298638	DOWN	16	18399925	18400324	Intron (ENSSSCT00000051198/ENSSSCG00000031705, intron 1 of 3)	ENSSSCG00000031705
14_56191148_56191548	-1.22263	0.000557398	0.0299075	DOWN	14	56191149	56191548	Distal Intergenic	ENSSSCG00000018243
14_82267589_82267989	-1.2002	0.000557744	0.0299105	DOWN	14	82267590	82267989	Intron (ENSSSCT00000049016/ENSSSCG00000010340, intron 6 of 6)	ENSSSCG00000010340
6_4087158_4087558	-1.07293	0.000565544	0.0302855	DOWN	6	4087159	4087558	Distal Intergenic	ENSSSCG00000038285
18_2825729_2826129	2.2785	0.00056909	0.0304451	UP	18	2825730	2826129	Distal Intergenic	ENSSSCG00000035324
17_22702960_22703360	-1.2321	0.000569173	0.0304451	DOWN	17	22702961	22703360	Intron (ENSSSCT00000025218/ENSSSCG00000030112, intron 2 of 2)	ENSSSCG00000030112
12_19734970_19735370	1.22606	0.000571502	0.0305437	UP	12	19734971	19735370	Distal Intergenic	ENSSSCG00000032126
4_34763368_34763768	-1.59906	0.000572866	0.0305904	DOWN	4	34763369	34763768	Intron (ENSSSCT00000064677/ENSSSCG00000022479, intron 37 of 59)	ENSSSCG00000039606
13_121997282_121997682	-1.23955	0.00057514	0.0306922	DOWN	13	121997283	121997682	Intron (ENSSSCT00000012894/ENSSSCG00000011782, intron 1 of 29)	ENSSSCG00000039519
5_49399364_49399764	-1.98071	0.000575262	0.0306922	DOWN	5	49399365	49399764	Distal Intergenic	ENSSSCG00000000567
6_153043401_153043801	-1.25539	0.000578991	0.0307995	DOWN	6	153043402	153043801	Intron (ENSSSCT00000039723/ENSSSCG00000003828, intron 6 of 15)	ENSSSCG00000003828
4_23102407_23102807	-1.49212	0.000579159	0.0307995	DOWN	4	23102408	23102807	Intron (ENSSSCT00000006604/ENSSSCG00000006018, intron 4 of 5)	ENSSSCG00000006018
7_79153841_79154241	-2.087	0.000580583	0.0308447	DOWN	7	79153842	79154241	Distal Intergenic	ENSSSCG00000034830
6_27385304_27385704	-1.25391	0.000581026	0.0308507	DOWN	6	27385305	27385704	Intron (ENSSSCT00000064846/ENSSSCG00000032632, intron 1 of 5)	ENSSSCG00000032632
3_113695792_113696192	-1.18911	0.000583534	0.0309576	DOWN	3	113695793	113696192	Intron (ENSSSCT00000025548/ENSSSCG00000022933, intron 5 of 22)	ENSSSCG00000021155
9_116142912_116143312	-1.14659	0.000584408	0.0309919	DOWN	9	116142913	116143312	Promoter (2-3kb)	ENSSSCG00000018158
7_38779052_38779452	-1.25825	0.000585954	0.0310509	DOWN	7	38779053	38779452	Distal Intergenic	ENSSSCG00000001695
4_96730640_96731040	1.98769	0.000590727	0.0312422	UP	4	96730641	96731040	Distal Intergenic	ENSSSCG00000006598
6_69581495_69581895	1.25393	0.000591427	0.0312616	UP	6	69581496	69581895	Promoter (<=1kb)	ENSSSCG00000033456
14_100322997_100323397	-1.08085	0.000593567	0.0313482	DOWN	14	100322998	100323397	Intron (ENSSSCT00000026367/ENSSSCG00000023141, intron 6 of 8)	ENSSSCG00000023141
1_121593762_121594162	-1.36303	0.000594661	0.0313962	DOWN	1	121593763	121594162	Distal Intergenic	ENSSSCG00000004643
11_25275437_25275837	-1.43391	0.000595738	0.0314364	DOWN	11	25275438	25275837	Intron (ENSSSCT00000038025/ENSSSCG00000029837, intron 23 of 42)	ENSSSCG00000029837
2_47344338_47344738	-1.51696	0.000596636	0.0314604	DOWN	2	47344339	47344738	Distal Intergenic	ENSSSCG00000013401
2_69784452_69784852	1.19862	0.000601843	0.0316873	UP	2	69784453	69784852	Promoter (1-2kb)	ENSSSCG00000040471
13_126543286_126543686	-1.11121	0.000602011	0.0316873	DOWN	13	126543287	126543686	Distal Intergenic	ENSSSCG00000011812
2_123095868_123096268	-2.42615	0.00060224	0.0316904	DOWN	2	123095869	123096268	Intron (ENSSSCT00000024571/ENSSSCG00000027857, intron 30 of 44)	ENSSSCG00000040617
11_77233974_77234374	1.01671	0.000604118	0.0317803	UP	11	77233975	77234374	Intron (ENSSSCT00000059304/ENSSSCG00000031757, intron 11 of 14)	ENSSSCG00000029502
15_53101218_53101618	-1.1263	0.000604411	0.0317868	DOWN	15	53101219	53101618	Distal Intergenic	ENSSSCG00000015839
1_139723468_139723868	-1.19376	0.000608251	0.0319073	DOWN	1	139723469	139723868	Distal Intergenic	ENSSSCG00000004825
1_165426132_165426532	-1.02401	0.000608569	0.0319073	DOWN	1	165426133	165426532	Distal Intergenic	ENSSSCG00000004954
8_48293384_48293784	-1.53149	0.000610478	0.0319627	DOWN	8	48293385	48293784	Distal Intergenic	ENSSSCG00000037727
1_119202467_119202867	-2.13475	0.000610815	0.0319715	DOWN	1	119202468	119202867	Intron (ENSSSCT00000038774/ENSSSCG00000004620, intron 2 of 38)	ENSSSCG00000004620
14_93429835_93430235	-1.49299	0.000611552	0.0320011	DOWN	14	93429836	93430235	Distal Intergenic	ENSSSCG00000038891
1_112407312_112407712	-1.22656	0.000613932	0.0321167	DOWN	1	112407313	112407712	Distal Intergenic	ENSSSCG00000004584
2_33125375_33125775	-1.02023	0.000614581	0.0321417	DOWN	2	33125376	33125775	Distal Intergenic	ENSSSCG00000013336
13_126545964_126546364	-1.33463	0.000620639	0.0323953	DOWN	13	126545965	126546364	Distal Intergenic	ENSSSCG00000011812
X_37006788_37007188	-1.37564	0.000626751	0.0326418	DOWN	X	37006789	37007188	Distal Intergenic	ENSSSCG00000012252
4_44104654_44105054	-1.00915	0.000626978	0.0326446	DOWN	4	44104655	44105054	Distal Intergenic	ENSSSCG00000035526
16_32307629_32308029	-1.01442	0.000629539	0.0327383	DOWN	16	32307630	32308029	Distal Intergenic	ENSSSCG00000032925
11_5307360_5307760	2.49018	0.000629651	0.0327383	UP	11	5307361	5307760	Exon (ENSSSCT00000064829/ENSSSCG00000035817, exon 2 of 2)	ENSSSCG00000035817
14_98994431_98994831	-1.55733	0.00063026	0.032761	DOWN	14	98994432	98994831	Distal Intergenic	ENSSSCG00000010431
1_223651617_223652017	-2.31845	0.000635247	0.0329654	DOWN	1	223651618	223652017	3' UTR	ENSSSCG00000005255
2_98038596_98038996	-1.15596	0.000636972	0.0330367	DOWN	2	98038597	98038996	Distal Intergenic	ENSSSCG00000023192
2_60170262_60170662	-1.32946	0.000637767	0.0330688	DOWN	2	60170263	60170662	Intron (ENSSSCT00000060236/ENSSSCG00000013883, intron 10 of 22)	ENSSSCG00000013883
1_32351774_32352174	-3.749	0.000639744	0.0331438	DOWN	1	32351775	32352174	Intron (ENSSSCT00000037683/ENSSSCG00000036790, intron 2 of 7)	ENSSSCG00000036790
14_141026129_141026529	1.83175	0.000646164	0.0334027	UP	14	141026130	141026529	Distal Intergenic	ENSSSCG00000010768
8_89891921_89892321	-1.65044	0.000647044	0.0334298	DOWN	8	89891922	89892321	Distal Intergenic	ENSSSCG00000039521
X_110159620_110160020	1.02143	0.000648566	0.0334624	UP	X	110159621	110160020	Promoter (<=1kb)	ENSSSCG00000031011
15_66343448_66343848	-5.25349	0.000649809	0.0335082	DOWN	15	66343449	66343848	Intron (ENSSSCT00000017293/ENSSSCG00000015882, intron 13 of 37)	ENSSSCG00000015882
14_120532762_120533162	-1.85771	0.000652154	0.0336199	DOWN	14	120532763	120533162	Intron (ENSSSCT00000043324/ENSSSCG00000010621, intron 1 of 14)	ENSSSCG00000010621
3_22875297_22875697	1.09799	0.000659798	0.0339022	UP	3	22875298	22875697	Intron (ENSSSCT00000029056/ENSSSCG00000028923, intron 1 of 12)	ENSSSCG00000028923
17_48471413_48471813	1.09504	0.000663548	0.034055	UP	17	48471414	48471813	Intron (ENSSSCT00000008156/ENSSSCG00000007452, intron 3 of 4)	ENSSSCG00000022777
2_46134914_46135314	-1.13757	0.000664352	0.0340723	DOWN	2	46134915	46135314	Distal Intergenic	ENSSSCG00000013397
6_112425603_112426003	-1.05478	0.000664377	0.0340723	DOWN	6	112425604	112426003	Intron (ENSSSCT00000004122/ENSSSCG00000003722, intron 14 of 15)	ENSSSCG00000003722
14_128200215_128200615	-1.41835	0.000665552	0.0341139	DOWN	14	128200216	128200615	Distal Intergenic	ENSSSCG00000010672
18_17907088_17907488	-2.22681	0.000671636	0.034407	DOWN	18	17907089	17907488	Distal Intergenic	ENSSSCG00000038347
12_37441687_37442087	-1.76679	0.000674737	0.0345446	DOWN	12	37441688	37442087	Intron (ENSSSCT00000048048/ENSSSCG00000017676, intron 5 of 24)	ENSSSCG00000017676
1_7601373_7601773	-1.30742	0.000680521	0.0347893	DOWN	1	7601374	7601773	Promoter (2-3kb)	ENSSSCG00000018605
5_59982961_59983361	-1.13422	0.000680581	0.0347893	DOWN	5	59982962	59983361	Intron (ENSSSCT00000063050/ENSSSCG00000032804, intron 2 of 3)	ENSSSCG00000032804
7_46232581_46232981	-1.13472	0.000682051	0.0348549	DOWN	7	46232582	46232981	3' UTR	ENSSSCG00000002620
15_57885068_57885468	-5.23997	0.000685474	0.0350139	DOWN	15	57885069	57885468	Distal Intergenic	ENSSSCG00000037219
15_112213249_112213649	-1.69034	0.000687112	0.0350754	DOWN	15	112213250	112213649	Intron (ENSSSCT00000058063/ENSSSCG00000016151, intron 1 of 14)	ENSSSCG00000016151
18_50294685_50295085	1.70838	0.000691475	0.0352694	UP	18	50294686	50295085	Distal Intergenic	ENSSSCG00000016735
6_87967464_87967864	-1.75972	0.000692221	0.0352913	DOWN	6	87967465	87967864	Distal Intergenic	ENSSSCG00000036883
3_86929836_86930236	-1.17109	0.000694264	0.0353444	DOWN	3	86929837	86930236	Promoter (1-2kb)	ENSSSCG00000035426
15_126711278_126711678	1.33484	0.000694737	0.0353589	UP	15	126711279	126711678	Promoter (<=1kb)	ENSSSCG00000016237
6_144837812_144838212	-1.55989	0.000695117	0.0353687	DOWN	6	144837813	144838212	5' UTR	ENSSSCG00000036505
4_95334740_95335140	-1.22363	0.000706387	0.035845	DOWN	4	95334741	95335140	Intron (ENSSSCT00000028938/ENSSSCG00000027628, intron 8 of 9)	ENSSSCG00000027628
13_146180935_146181335	-1.50072	0.000707803	0.0358975	DOWN	13	146180936	146181335	Intron (ENSSSCT00000013040/ENSSSCG00000011916, intron 1 of 14)	ENSSSCG00000011916
14_30507134_30507534	-1.71789	0.000711461	0.0360635	DOWN	14	30507135	30507534	Exon (ENSSSCT00000010741/ENSSSCG00000009799, exon 4 of 6)	ENSSSCG00000009799
6_64702179_64702579	1.49219	0.00071739	0.0362954	UP	6	64702180	64702579	Distal Intergenic	ENSSSCG00000003357
13_16317100_16317500	-1.84049	0.000729493	0.0368284	DOWN	13	16317101	16317500	Intron (ENSSSCT00000048999/ENSSSCG00000036381, intron 8 of 14)	ENSSSCG00000011226
X_7609426_7609826	-1.93038	0.000736215	0.0371079	DOWN	X	7609427	7609826	Distal Intergenic	ENSSSCG00000029376
11_13797999_13798399	-1.03136	0.0007381	0.037183	DOWN	11	13798000	13798399	Distal Intergenic	ENSSSCG00000031224
13_175598447_175598847	-2.8249	0.000746017	0.0375114	DOWN	13	175598448	175598847	Distal Intergenic	ENSSSCG00000012001
9_127816864_127817264	-1.19178	0.000747546	0.0375782	DOWN	9	127816865	127817264	Distal Intergenic	ENSSSCG00000015579
X_44563721_44564121	-1.02261	0.000754786	0.0378343	DOWN	X	44563722	44564121	Distal Intergenic	ENSSSCG00000012309
8_31624719_31625119	-1.0132	0.000755292	0.037846	DOWN	8	31624720	31625119	Intron (ENSSSCT00000056733/ENSSSCG00000008796, intron 2 of 7)	ENSSSCG00000008796
13_198104857_198105257	-1.24975	0.000756965	0.0379197	DOWN	13	198104858	198105257	Downstream (<1kb)	ENSSSCG00000012050
9_33049046_33049446	-1.3271	0.000757691	0.0379355	DOWN	9	33049047	33049446	Intron (ENSSSCT00000040118/ENSSSCG00000027529, intron 5 of 7)	ENSSSCG00000027529
5_4525447_4525847	1.63575	0.000758073	0.0379355	UP	5	4525448	4525847	Distal Intergenic	ENSSSCG00000021748
AEMK02000682.1_1383184_1383584	1.17314	0.000760198	0.0380294	UP	AEMK02000682.1	1383185	1383584	Promoter (<=1kb)	ENSSSCG00000039487
18_26121779_26122179	-1.45376	0.000767148	0.0382665	DOWN	18	26121780	26122179	Distal Intergenic	ENSSSCG00000016620
11_54474822_54475222	-1.28355	0.000768425	0.0383099	DOWN	11	54474823	54475222	Distal Intergenic	ENSSSCG00000020226
4_90019958_90020358	1.27724	0.000769347	0.0383457	UP	4	90019959	90020358	Distal Intergenic	ENSSSCG00000006382
2_25852338_25852738	-1.60542	0.000772607	0.0384571	DOWN	2	25852339	25852738	Intron (ENSSSCT00000035454/ENSSSCG00000013297, intron 1 of 8)	ENSSSCG00000013297
1_161136710_161137110	-1.18599	0.000777385	0.0386233	DOWN	1	161136711	161137110	Distal Intergenic	ENSSSCG00000034264
6_160605928_160606328	-1.0673	0.000778034	0.0386366	DOWN	6	160605929	160606328	Intron (ENSSSCT00000004283/ENSSSCG00000003871, intron 4 of 10)	ENSSSCG00000003871
13_197892829_197893229	-1.35774	0.000778063	0.0386366	DOWN	13	197892830	197893229	Distal Intergenic	ENSSSCG00000012045
1_39839341_39839741	-1.28888	0.000782764	0.0388392	DOWN	1	39839342	39839741	Distal Intergenic	ENSSSCG00000039357
6_39819391_39819791	-1.12327	0.000786793	0.0389773	DOWN	6	39819392	39819791	5' UTR	ENSSSCG00000032153
4_18985332_18985732	-1.46544	0.000787083	0.0389813	DOWN	4	18985333	18985732	Intron (ENSSSCT00000006581/ENSSSCG00000005997, intron 8 of 8)	ENSSSCG00000005997
3_132707306_132707706	-1.07151	0.000788857	0.0390589	DOWN	3	132707307	132707706	Intron (ENSSSCT00000061021/ENSSSCG00000023273, intron 4 of 8)	ENSSSCG00000023273
2_41021066_41021466	-1.04499	0.000789167	0.039064	DOWN	2	41021067	41021466	Promoter (<=1kb)	ENSSSCG00000037358
X_52490_52890	1.09141	0.000790768	0.0391123	UP	X	52491	52890	Promoter (<=1kb)	ENSSSCG00000038044
2_45501475_45501875	-1.29577	0.000791487	0.0391376	DOWN	2	45501476	45501875	Distal Intergenic	ENSSSCG00000021170
6_132121657_132122057	-2.06943	0.000792473	0.0391479	DOWN	6	132121658	132122057	Intron (ENSSSCT00000063942/ENSSSCG00000003761, intron 4 of 26)	ENSSSCG00000003761
9_79500399_79500799	-2.76056	0.00079253	0.0391479	DOWN	9	79500400	79500799	Intron (ENSSSCT00000057655/ENSSSCG00000037207, intron 3 of 4)	ENSSSCG00000020154
6_142908023_142908423	-1.44908	0.00079392	0.0391857	DOWN	6	142908024	142908423	Distal Intergenic	ENSSSCG00000003793
8_125111913_125112313	-1.34222	0.000799774	0.0394435	DOWN	8	125111914	125112313	Intron (ENSSSCT00000010065/ENSSSCG00000009192, intron 9 of 14)	ENSSSCG00000009192
4_32875259_32875659	1.99792	0.000807591	0.0397554	UP	4	32875260	32875659	Intron (ENSSSCT00000037104/ENSSSCG00000006040, intron 9 of 9)	ENSSSCG00000006043
13_22040462_22040862	1.79776	0.000808837	0.0397854	UP	13	22040463	22040862	Distal Intergenic	ENSSSCG00000011241
3_94226777_94227177	-1.28169	0.000809592	0.0398022	DOWN	3	94226778	94227177	Intron (ENSSSCT00000009245/ENSSSCG00000008443, intron 1 of 16)	ENSSSCG00000008443
14_133853025_133853425	1.06301	0.000810376	0.03982	UP	14	133853026	133853425	Promoter (2-3kb)	ENSSSCG00000010733
9_17422486_17422886	-2.63653	0.000814173	0.0399856	DOWN	9	17422487	17422886	Intron (ENSSSCT00000016258/ENSSSCG00000014903, intron 7 of 8)	ENSSSCG00000014903
9_45769747_45770147	-1.29455	0.000820176	0.0402173	DOWN	9	45769748	45770147	Promoter (1-2kb)	ENSSSCG00000023324
15_137416655_137417055	-1.25386	0.000821754	0.0402422	DOWN	15	137416656	137417055	Intron (ENSSSCT00000017786/ENSSSCG00000016330, intron 16 of 24)	ENSSSCG00000016332
14_34474210_34474610	-2.67328	0.000826241	0.0403987	DOWN	14	34474211	34474610	Intron (ENSSSCT00000060632/ENSSSCG00000009850, intron 14 of 20)	ENSSSCG00000009851
5_29693126_29693526	-1.02723	0.000826565	0.040404	DOWN	5	29693127	29693526	Promoter (2-3kb)	ENSSSCG00000026004
8_107780068_107780468	-1.04978	0.000828513	0.0404676	DOWN	8	107780069	107780468	Distal Intergenic	ENSSSCG00000033834
9_17305663_17306063	-1.09894	0.000834419	0.0407137	DOWN	9	17305664	17306063	Exon (ENSSSCT00000016256/ENSSSCG00000014901, exon 5 of 16)	ENSSSCG00000014901
9_40617271_40617671	2.90016	0.000837155	0.0408177	UP	9	40617272	40617671	Distal Intergenic	ENSSSCG00000033163
14_1106383_1107027	2.34909	0.000843314	0.0410041	UP	14	1106384	1107027	Distal Intergenic	ENSSSCG00000009584
8_69798387_69798787	-1.01818	0.000844316	0.0410367	DOWN	8	69798388	69798787	Intron (ENSSSCT00000009806/ENSSSCG00000008952, intron 2 of 10)	ENSSSCG00000008952
13_168601587_168601987	-1.27938	0.000845592	0.0410881	DOWN	13	168601588	168601987	Distal Intergenic	ENSSSCG00000011997
2_115211169_115211569	-1.00988	0.000848011	0.0411737	DOWN	2	115211170	115211569	Distal Intergenic	ENSSSCG00000033087
18_19170652_19171052	-2.9228	0.00085107	0.0412902	DOWN	18	19170653	19171052	Distal Intergenic	ENSSSCG00000025967
4_73321461_73321861	-1.13445	0.00085312	0.0413469	DOWN	4	73321462	73321861	Distal Intergenic	ENSSSCG00000037927
2_101650675_101651075	-1.47621	0.000854561	0.0413853	DOWN	2	101650676	101651075	Intron (ENSSSCT00000041368/ENSSSCG00000025286, intron 2 of 19)	ENSSSCG00000025286
3_104454942_104455342	1.85414	0.000854573	0.0413853	UP	3	104454943	104455342	Distal Intergenic	ENSSSCG00000031455
14_16610196_16610596	-1.58727	0.000857322	0.0414864	DOWN	14	16610197	16610596	Distal Intergenic	ENSSSCG00000032048
1_222222185_222222585	-2.24678	0.000859569	0.0415844	DOWN	1	222222186	222222585	Intron (ENSSSCT00000023207/ENSSSCG00000027161, intron 4 of 14)	ENSSSCG00000027161
5_6672035_6672435	-1.04774	0.000860752	0.0416264	DOWN	5	6672036	6672435	Promoter (<=1kb)	ENSSSCG00000038658
3_96409028_96409428	-1.18227	0.000860881	0.0416264	DOWN	3	96409029	96409428	Distal Intergenic	ENSSSCG00000020378
4_106239719_106240119	1.72623	0.00086149	0.0416451	UP	4	106239720	106240119	Distal Intergenic	ENSSSCG00000006757
18_13922554_13922954	-1.19737	0.000862654	0.0416907	DOWN	18	13922555	13922954	Intron (ENSSSCT00000029334/ENSSSCG00000021354, intron 6 of 10)	ENSSSCG00000039310
14_138899905_138900305	3.14115	0.000870587	0.04202	UP	14	138899906	138900305	Intron (ENSSSCT00000042984/ENSSSCG00000010757, intron 5 of 15)	ENSSSCG00000010757
12_23894622_23895022	-1.77197	0.000874733	0.0421659	DOWN	12	23894623	23895022	Distal Intergenic	ENSSSCG00000017514
X_89951125_89951525	-3.58784	0.000875315	0.0421831	DOWN	X	89951126	89951525	Distal Intergenic	ENSSSCG00000012583
1_54558247_54558647	-1.76373	0.000875749	0.0421932	DOWN	1	54558248	54558647	Distal Intergenic	ENSSSCG00000004293
11_17395943_17396343	-1.73118	0.000876531	0.0422093	DOWN	11	17395944	17396343	Distal Intergenic	ENSSSCG00000040115
X_114569493_114569893	-1.29244	0.00087922	0.0423279	DOWN	X	114569494	114569893	Intron (ENSSSCT00000036522/ENSSSCG00000012713, intron 1 of 29)	ENSSSCG00000012713
9_100018714_100019114	-2.05495	0.000879566	0.0423337	DOWN	9	100018715	100019114	Distal Intergenic	ENSSSCG00000015406
14_30386104_30386504	-1.16016	0.000883361	0.0424728	DOWN	14	30386105	30386504	Intron (ENSSSCT00000047921/ENSSSCG00000009793, intron 3 of 25)	ENSSSCG00000009793
8_72164300_72164700	-1.0588	0.000888424	0.04267	DOWN	8	72164301	72164700	Distal Intergenic	ENSSSCG00000020492
9_89357939_89358339	-1.93136	0.000888779	0.04267	DOWN	9	89357940	89358339	Intron (ENSSSCT00000050379/ENSSSCG00000015375, intron 1 of 13)	ENSSSCG00000015375
4_98327512_98327912	-1.70985	0.000890466	0.042716	DOWN	4	98327513	98327912	Distal Intergenic	ENSSSCG00000006646
16_63253491_63253891	3.13548	0.00089204	0.0427692	UP	16	63253492	63253891	Intron (ENSSSCT00000018549/ENSSSCG00000017036, intron 2 of 5)	ENSSSCG00000017036
X_85990274_85990674	-1.44704	0.000893802	0.0428104	DOWN	X	85990275	85990674	Distal Intergenic	ENSSSCG00000012544
6_168382482_168382882	-1.45088	0.000895453	0.0428483	DOWN	6	168382483	168382882	Distal Intergenic	ENSSSCG00000003963
2_47589261_47589661	-1.11475	0.000896925	0.0429053	DOWN	2	47589262	47589661	Distal Intergenic	ENSSSCG00000013402
9_30021825_30022225	-1.66984	0.000901423	0.0430909	DOWN	9	30021826	30022225	Distal Intergenic	ENSSSCG00000020347
17_41327787_41328187	-1.41131	0.000904917	0.0432384	DOWN	17	41327788	41328187	Distal Intergenic	ENSSSCG00000007344
14_48440853_48441253	-1.43276	0.000906486	0.0432965	DOWN	14	48440854	48441253	Intron (ENSSSCT00000010991/ENSSSCG00000010034, intron 7 of 42)	ENSSSCG00000039075
6_69866902_69867302	-1.16421	0.000910124	0.0434272	DOWN	6	69866903	69867302	Distal Intergenic	ENSSSCG00000038006
1_154165364_154165764	-1.04814	0.000910149	0.0434272	DOWN	1	154165365	154165764	Distal Intergenic	ENSSSCG00000005274
6_69751704_69752104	-1.05308	0.000913577	0.0435687	DOWN	6	69751705	69752104	Intron (ENSSSCT00000044089/ENSSSCG00000035940, intron 1 of 3)	ENSSSCG00000035940
6_169880000_169880400	1.15077	0.000918625	0.043776	UP	6	169880001	169880400	Promoter (<=1kb)	ENSSSCG00000035074
4_81679685_81680085	-1.76694	0.00092143	0.0438764	DOWN	4	81679686	81680085	Intron (ENSSSCT00000036864/ENSSSCG00000006294, intron 1 of 10)	ENSSSCG00000006294
10_67029744_67030144	-2.46055	0.000926283	0.0440627	DOWN	10	67029745	67030144	Intron (ENSSSCT00000054298/ENSSSCG00000011157, intron 29 of 29)	ENSSSCG00000011157
13_70218451_70218851	2.37877	0.000928578	0.0441599	UP	13	70218452	70218851	Distal Intergenic	ENSSSCG00000011600
9_95402739_95403139	-1.00461	0.000931167	0.0442502	DOWN	9	95402740	95403139	Intron (ENSSSCT00000038662/ENSSSCG00000015396, intron 5 of 17)	ENSSSCG00000015396
13_24095720_24096120	-1.0605	0.000932228	0.044267	DOWN	13	24095721	24096120	Distal Intergenic	ENSSSCG00000019894
12_428755_429155	2.20085	0.000933654	0.0443124	UP	12	428756	429155	Intron (ENSSSCT00000018654/ENSSSCG00000017136, intron 7 of 39)	ENSSSCG00000017136
15_17179281_17179681	-1.97969	0.000935126	0.0443374	DOWN	15	17179282	17179681	Distal Intergenic	ENSSSCG00000015699
3_80224060_80224460	-1.47658	0.000935455	0.0443418	DOWN	3	80224061	80224460	Distal Intergenic	ENSSSCG00000028228
1_31214044_31214444	-2.61087	0.000936881	0.0443982	DOWN	1	31214045	31214444	Intron (ENSSSCT00000004629/ENSSSCG00000004190, intron 2 of 9)	ENSSSCG00000004190
18_14957523_14957923	-1.22562	0.000938674	0.0444495	DOWN	18	14957524	14957923	Downstream (<1kb)	ENSSSCG00000018561
6_106930286_106930686	-1.74811	0.000940762	0.0445147	DOWN	6	106930287	106930686	Intron (ENSSSCT00000025346/ENSSSCG00000025478, intron 1 of 20)	ENSSSCG00000025478
13_82659644_82660044	-2.45187	0.000943203	0.0445965	DOWN	13	82659645	82660044	Distal Intergenic	ENSSSCG00000011676
8_70248979_70249379	-2.26754	0.00094715	0.0447156	DOWN	8	70248980	70249379	Intron (ENSSSCT00000009815/ENSSSCG00000008961, intron 5 of 6)	ENSSSCG00000040736
8_73359861_73360261	-1.13517	0.000958732	0.0451489	DOWN	8	73359862	73360261	Intron (ENSSSCT00000038257/ENSSSCG00000008990, intron 3 of 9)	ENSSSCG00000008990
13_181704461_181704861	-1.96853	0.000959219	0.0451605	DOWN	13	181704462	181704861	Intron (ENSSSCT00000061093/ENSSSCG00000034679, intron 1 of 3)	ENSSSCG00000034679
14_60331087_60331487	-1.33845	0.000959565	0.0451655	DOWN	14	60331088	60331487	Intron (ENSSSCT00000011154/ENSSSCG00000010188, intron 6 of 12)	ENSSSCG00000010188
16_37673129_37673529	2.68312	0.000964232	0.0453696	UP	16	37673130	37673529	Intron (ENSSSCT00000018435/ENSSSCG00000031796, intron 4 of 4)	ENSSSCG00000016929
1_272549931_272550595	1.78272	0.000964386	0.0453696	UP	1	272549932	272550595	Exon (ENSSSCT00000039033/ENSSSCG00000039188, exon 8 of 10)	ENSSSCG00000039188
5_42266865_42267265	-2.09226	0.000964664	0.0453714	DOWN	5	42266866	42267265	3' UTR	ENSSSCG00000030616
6_106487040_106487440	-1.0286	0.000966072	0.0454262	DOWN	6	106487041	106487440	Distal Intergenic	ENSSSCG00000003699
1_231407365_231407765	-1.21305	0.000969579	0.0455601	DOWN	1	231407366	231407765	Distal Intergenic	ENSSSCG00000005287
4_82265323_82265723	-1.02663	0.000971936	0.0456334	DOWN	4	82265324	82265723	Distal Intergenic	ENSSSCG00000035937
6_107391445_107391845	-1.32944	0.00097288	0.0456663	DOWN	6	107391446	107391845	Distal Intergenic	ENSSSCG00000003703
1_190658470_190658870	-1.55141	0.000976325	0.0457822	DOWN	1	190658471	190658870	Promoter (1-2kb)	ENSSSCG00000036854
AEMK02000452.1_660167_660567	1.51469	0.000985249	0.0461316	UP	AEMK02000452.1	660168	660567	Promoter (<=1kb)	ENSSSCG00000002540
14_32664562_32664962	-1.12152	0.000986682	0.0461528	DOWN	14	32664563	32664962	3' UTR	ENSSSCG00000009833
14_16449430_16449830	-1.22843	0.000986986	0.0461554	DOWN	14	16449431	16449830	Distal Intergenic	ENSSSCG00000031537
13_1579967_1580367	1.32219	0.000990374	0.0462907	UP	13	1579968	1580367	Intron (ENSSSCT00000012246/ENSSSCG00000011183, intron 1 of 26)	ENSSSCG00000011183
14_92436905_92437305	-1.21938	0.000993636	0.0464201	DOWN	14	92436906	92437305	Distal Intergenic	ENSSSCG00000040863
15_19717341_19717741	-1.52224	0.000994193	0.0464346	DOWN	15	19717342	19717741	Distal Intergenic	ENSSSCG00000015707
2_78224167_78224567	-1.07221	0.000994629	0.0464434	DOWN	2	78224168	78224567	Distal Intergenic	ENSSSCG00000014009
12_153444_153844	-1.10949	0.0010045	0.0468451	DOWN	12	153445	153844	Distal Intergenic	ENSSSCG00000034696
15_73069914_73070314	-1.39685	0.00100497	0.0468451	DOWN	15	73069915	73070314	Distal Intergenic	ENSSSCG00000015914
3_103453016_103453416	-1.29064	0.00100498	0.0468451	DOWN	3	103453017	103453416	Intron (ENSSSCT00000058017/ENSSSCG00000008501, intron 4 of 14)	ENSSSCG00000008501
13_45925284_45925684	-1.03254	0.00100994	0.0470412	DOWN	13	45925285	45925684	Distal Intergenic	ENSSSCG00000011495
6_54571499_54571899	-1.54335	0.00101397	0.0472046	DOWN	6	54571500	54571899	3' UTR	ENSSSCG00000027829
14_28822567_28822967	1.29301	0.00102014	0.0474577	UP	14	28822568	28822967	Downstream (1-2kb)	ENSSSCG00000035760
17_20445606_20446006	-1.04386	0.00102242	0.04754	DOWN	17	20445607	20446006	Distal Intergenic	ENSSSCG00000020853
6_148572993_148573393	1.80203	0.00102559	0.0476639	UP	6	148572994	148573393	Distal Intergenic	ENSSSCG00000003811
18_45126687_45127087	1.06084	0.00102854	0.0477892	UP	18	45126688	45127087	Distal Intergenic	ENSSSCG00000040788
4_106505452_106505852	1.79847	0.00103529	0.0480436	UP	4	106505453	106505852	Distal Intergenic	ENSSSCG00000006758
8_69425410_69425810	-1.84515	0.00104547	0.0484203	DOWN	8	69425411	69425810	Intron (ENSSSCT00000028188/ENSSSCG00000024592, intron 11 of 32)	ENSSSCG00000024592
15_33394466_33394866	2.2493	0.00104836	0.0485172	UP	15	33394467	33394866	Promoter (<=1kb)	ENSSSCG00000023419
2_27044836_27045236	1.13959	0.00104862	0.0485172	UP	2	27044837	27045236	Promoter (<=1kb)	ENSSSCG00000013307
12_58835061_58835461	2.25835	0.00105302	0.0486918	UP	12	58835062	58835461	Distal Intergenic	ENSSSCG00000039792
15_71454050_71454450	-2.10278	0.00105591	0.0487831	DOWN	15	71454051	71454450	Intron (ENSSSCT00000050284/ENSSSCG00000025598, intron 2 of 14)	ENSSSCG00000025598
11_15386263_15386663	-1.12347	0.00106191	0.0489775	DOWN	11	15386264	15386663	Intron (ENSSSCT00000035744/ENSSSCG00000009370, intron 1 of 2)	ENSSSCG00000009370
3_112931171_112931571	-1.11972	0.00106412	0.0490542	DOWN	3	112931172	112931571	Intron (ENSSSCT00000046111/ENSSSCG00000032121, intron 12 of 14)	ENSSSCG00000008573
4_34630559_34630959	-2.52488	0.00106512	0.0490801	DOWN	4	34630560	34630959	Distal Intergenic	ENSSSCG00000022479
6_169531342_169531742	2.64368	0.00106589	0.0490994	UP	6	169531343	169531742	Distal Intergenic	ENSSSCG00000029975
X_36998421_36998821	-1.21304	0.0010682	0.0491626	DOWN	X	36998422	36998821	Intron (ENSSSCT00000013398/ENSSSCG00000012252, intron 7 of 16)	ENSSSCG00000012252
17_35238931_35239331	-1.07804	0.00107096	0.0492484	DOWN	17	35238932	35239331	Distal Intergenic	ENSSSCG00000007228
3_98001900_98002300	-1.31485	0.00107592	0.0494037	DOWN	3	98001901	98002300	Distal Intergenic	ENSSSCG00000037778
X_15288306_15288706	2.00342	0.00107669	0.0494151	UP	X	15288307	15288706	Intron (ENSSSCT00000052343/ENSSSCG00000012157, intron 30 of 33)	ENSSSCG00000012157
1_190379316_190379716	-1.35368	0.00108321	0.049678	DOWN	1	190379317	190379716	Intron (ENSSSCT00000005616/ENSSSCG00000005095, intron 10 of 13)	ENSSSCG00000005095
13_77434275_77434675	-2.87377	0.00108723	0.0498382	DOWN	13	77434276	77434675	Intron (ENSSSCT00000012756/ENSSSCG00000011652, intron 16 of 37)	ENSSSCG00000011652
17_8523000_8523400	-2.31366	0.00108763	0.0498442	DOWN	17	8523001	8523400	Intron (ENSSSCT00000007666/ENSSSCG00000007000, intron 2 of 29)	ENSSSCG00000007000
6_79997435_79997835	-1.0122	0.00108974	0.0499288	DOWN	6	79997436	79997835	Promoter (2-3kb)	ENSSSCG00000037400
6_64850772_64851172	2.2768	0.00109214	0.050004	UP	6	64850773	64851172	Distal Intergenic	ENSSSCG00000037480
5_59842390_59842790	-1.13654	0.00109333	0.0500321	DOWN	5	59842391	59842790	Intron (ENSSSCT00000059443/ENSSSCG00000032097, intron 1 of 6)	ENSSSCG00000032097
3_105699940_105700340	-1.45177	0.00109409	0.0500549	DOWN	3	105699941	105700340	Distal Intergenic	ENSSSCG00000019040
9_115504002_115504402	-1.27058	0.00109442	0.0500558	DOWN	9	115504003	115504402	Distal Intergenic	ENSSSCG00000028693
1_73116424_73116824	-1.11434	0.00109692	0.0501476	DOWN	1	73116425	73116824	Intron (ENSSSCT00000049984/ENSSSCG00000037071, intron 1 of 1)	ENSSSCG00000031023
14_102717826_102718226	-1.73322	0.00109852	0.0502086	DOWN	14	102717827	102718226	Distal Intergenic	ENSSSCG00000035635
15_55507669_55508069	-1.10134	0.00110315	0.0503955	DOWN	15	55507670	55508069	3' UTR	ENSSSCG00000015850
6_65408008_65408408	2.20301	0.00110681	0.0505136	UP	6	65408009	65408408	Distal Intergenic	ENSSSCG00000037834
17_20166316_20166716	-1.30993	0.00111467	0.0508107	DOWN	17	20166317	20166716	Distal Intergenic	ENSSSCG00000007067
4_79470365_79470765	1.61444	0.00111553	0.0508252	UP	4	79470366	79470765	Distal Intergenic	ENSSSCG00000032887
5_56889025_56889425	-1.01988	0.00112306	0.0511347	DOWN	5	56889026	56889425	Intron (ENSSSCT00000057743/ENSSSCG00000000600, intron 1 of 20)	ENSSSCG00000000600
8_101563345_101563745	-1.1803	0.00112314	0.0511347	DOWN	8	101563346	101563745	Distal Intergenic	ENSSSCG00000009087
6_103559550_103559950	-1.03765	0.00112895	0.0513743	DOWN	6	103559551	103559950	Intron (ENSSSCT00000004091/ENSSSCG00000003693, intron 21 of 37)	ENSSSCG00000038494
12_45499291_45499691	-1.30824	0.00113267	0.0515062	DOWN	12	45499292	45499691	Exon (ENSSSCT00000053347/ENSSSCG00000017785, exon 2 of 4)	ENSSSCG00000017785
4_31948943_31949343	-1.2904	0.00113388	0.0515484	DOWN	4	31948944	31949343	Intron (ENSSSCT00000054571/ENSSSCG00000006038, intron 3 of 7)	ENSSSCG00000006038
15_72481374_72481774	-1.17135	0.0011355	0.0516021	DOWN	15	72481375	72481774	Intron (ENSSSCT00000017321/ENSSSCG00000015908, intron 12 of 28)	ENSSSCG00000034788
12_24570555_24570955	-1.35799	0.00113588	0.0516021	DOWN	12	24570556	24570955	Intron (ENSSSCT00000061999/ENSSSCG00000017527, intron 4 of 15)	ENSSSCG00000017527
4_101006217_101006617	-1.72324	0.00113666	0.0516123	DOWN	4	101006218	101006617	Intron (ENSSSCT00000038464/ENSSSCG00000006709, intron 1 of 33)	ENSSSCG00000006709
4_29696408_29696808	-1.36539	0.00114267	0.0518228	DOWN	4	29696409	29696808	Distal Intergenic	ENSSSCG00000018259
3_85752016_85752416	-1.00972	0.00114327	0.0518373	DOWN	3	85752017	85752416	Distal Intergenic	ENSSSCG00000008400
7_116003997_116004397	4.97472	0.00114375	0.0518465	UP	7	116003998	116004397	Distal Intergenic	ENSSSCG00000002487
11_17044390_17044790	-1.63717	0.00114808	0.0520055	DOWN	11	17044391	17044790	Distal Intergenic	ENSSSCG00000009387
16_32073902_32074302	-2.6914	0.00115597	0.052287	DOWN	16	32073903	32074302	Distal Intergenic	ENSSSCG00000016884
4_62370775_62371175	-1.18821	0.00115597	0.052287	DOWN	4	62370776	62371175	Intron (ENSSSCT00000006773/ENSSSCG00000006179, intron 12 of 13)	ENSSSCG00000018503
AEMK02000258.1_333596_333996	-1.36825	0.0011577	0.0523399	DOWN	AEMK02000258.1	333597	333996	Distal Intergenic	ENSSSCG00000034039
14_61957340_61957740	-2.36159	0.00115916	0.0523807	DOWN	14	61957341	61957740	Intron (ENSSSCT00000037636/ENSSSCG00000010204, intron 2 of 20)	ENSSSCG00000019412
1_207633068_207633468	-1.15208	0.00115977	0.0523821	DOWN	1	207633069	207633468	5' UTR	ENSSSCG00000039025
15_9572810_9573210	-1.11032	0.00116055	0.0523932	DOWN	15	9572811	9573210	Distal Intergenic	ENSSSCG00000036660
12_39028676_39029076	-1.14235	0.00116324	0.0524895	DOWN	12	39028677	39029076	Intron (ENSSSCT00000049452/ENSSSCG00000026596, intron 9 of 21)	ENSSSCG00000026596
16_7166887_7167287	-1.36554	0.0011659	0.052597	DOWN	16	7166888	7167287	Distal Intergenic	ENSSSCG00000016796
1_216222608_216223008	-1.27343	0.00117726	0.05302	DOWN	1	216222609	216223008	Exon (ENSSSCT00000005737/ENSSSCG00000005205, exon 8 of 8)	ENSSSCG00000005206
6_19680287_19680687	-1.38454	0.00118002	0.0531315	DOWN	6	19680288	19680687	Intron (ENSSSCT00000040332/ENSSSCG00000002812, intron 5 of 21)	ENSSSCG00000002812
9_71331154_71331554	-1.43318	0.00118309	0.0532443	DOWN	9	71331155	71331554	Distal Intergenic	ENSSSCG00000036436
15_55236393_55236793	-1.19604	0.00118873	0.0534472	DOWN	15	55236394	55236793	Distal Intergenic	ENSSSCG00000015850
6_95452793_95453193	1.15762	0.00118873	0.0534472	UP	6	95452794	95453193	Promoter (<=1kb)	ENSSSCG00000038956
8_69731786_69732186	-1.05336	0.00119269	0.0535879	DOWN	8	69731787	69732186	Promoter (<=1kb)	ENSSSCG00000023426
15_19666485_19666885	-1.83303	0.0011962	0.0537149	DOWN	15	19666486	19666885	Distal Intergenic	ENSSSCG00000032432
6_82409545_82409945	-1.73513	0.00120302	0.053986	DOWN	6	82409546	82409945	Intron (ENSSSCT00000043589/ENSSSCG00000038994, intron 1 of 5)	ENSSSCG00000038994
18_42530999_42531399	-2.10708	0.00120887	0.0541838	DOWN	18	42531000	42531399	Distal Intergenic	ENSSSCG00000036707
13_48006997_48007397	-1.05076	0.00121377	0.0543257	DOWN	13	48006998	48007397	Intron (ENSSSCT00000012584/ENSSSCG00000011499, intron 1 of 19)	ENSSSCG00000011499
9_131908800_131909200	-1.47661	0.00121498	0.0543567	DOWN	9	131908801	131909200	Distal Intergenic	ENSSSCG00000028293
[truncated: 7,342 more rows]
