# Supplementary material for: Chromatin Accessibility and Transcriptional Landscape during Inhibition of Salmonella enterica by Lactobacillus reuteri in IPEC-J2 Cells
Source: Cells. 2023 Mar 22;12(6):968. doi: 10.3390/cells12060968 (PMC10046971; doi:10.3390/cells12060968)
Supplement: Supplementary file 1 [file cells-12-00968-s001.zip › Table S9.xlsx]

## Sheet: diff_sig_LR.SC_SC
Table S9. Difference peaks between the S. enterica BNCC186354 with and without L. reuteri ATCC 53608 groups
peakid	log2FoldChange	pvalue	padj	trend	chr	start	end	length	strand
AEMK02000489.1_45594_45994	-1.8739	4.28272e-23	8.04307e-18	DOWN	AEMK02000489.1	45595	45994	Promoter (<=1kb)	ENSSSCG00000037563
AEMK02000489.1_47321_47721	-1.70179	2.74643e-20	2.57894e-15	DOWN	AEMK02000489.1	47322	47721	Promoter (<=1kb)	ENSSSCG00000037563
AEMK02000489.1_42981_43381	-1.35807	2.18502e-18	1.36785e-13	DOWN	AEMK02000489.1	42982	43381	Promoter (2-3kb)	ENSSSCG00000034634
AEMK02000489.1_51484_51884	-1.21478	6.95096e-14	3.26353e-09	DOWN	AEMK02000489.1	51485	51884	Promoter (1-2kb)	ENSSSCG00000032395
AEMK02000695.1_11464_11864	-1.29193	1.49908e-13	5.63065e-09	DOWN	AEMK02000695.1	11465	11864	Promoter (1-2kb)	ENSSSCG00000036779
AEMK02000489.1_39748_40148	-1.09301	2.50082e-11	7.82771e-07	DOWN	AEMK02000489.1	39749	40148	Promoter (<=1kb)	ENSSSCG00000034634
AEMK02000695.1_4628_5028	-1.14669	1.1607e-10	3.11404e-06	DOWN	AEMK02000695.1	4629	5028	Promoter (<=1kb)	ENSSSCG00000037644
7_22981351_22981751	1.62282	1.90132e-09	3.96749e-05	UP	7	22981352	22981751	Distal Intergenic	ENSSSCG00000024161
11_48152156_48152556	1.33909	6.77619e-09	0.00011569	UP	11	48152157	48152556	Distal Intergenic	ENSSSCG00000040184
1_126236871_126237271	-1.1927	9.58824e-09	0.000150058	DOWN	1	126236872	126237271	Promoter (<=1kb)	ENSSSCG00000004668
2_65108743_65109143	-1.04961	1.13328e-08	0.000160143	DOWN	2	65108744	65109143	Promoter (<=1kb)	ENSSSCG00000029473
13_123650118_123650518	-1.25588	1.1938e-08	0.000160143	DOWN	13	123650119	123650518	Promoter (<=1kb)	ENSSSCG00000011795
9_97463686_97464086	1.90707	3.82939e-08	0.000456244	UP	9	97463687	97464086	Intron (ENSSSCT00000016776/ENSSSCG00000015401, intron 17 of 21)	ENSSSCG00000015401
10_27953895_27954295	-1.32473	3.887e-08	0.000456244	DOWN	10	27953896	27954295	Promoter (<=1kb)	ENSSSCG00000010949
6_1206195_1206595	-1.48838	4.43369e-08	0.00047064	DOWN	6	1206196	1206595	Distal Intergenic	ENSSSCG00000031875
11_76997384_76997784	-1.46882	4.71886e-08	0.00047064	DOWN	11	76997385	76997784	Promoter (<=1kb)	ENSSSCG00000009545
2_138287942_138288342	-1.16621	5.01206e-08	0.00047064	DOWN	2	138287943	138288342	Promoter (<=1kb)	ENSSSCG00000014319
2_7875672_7876072	-1.37993	5.86403e-08	0.00052442	DOWN	2	7875673	7876072	Promoter (<=1kb)	ENSSSCG00000013037
15_139541721_139542121	-1.21997	7.54243e-08	0.000615866	DOWN	15	139541722	139542121	Promoter (<=1kb)	ENSSSCG00000016367
7_28920117_28920517	-1.37094	1.18144e-07	0.000924488	DOWN	7	28920118	28920517	Promoter (<=1kb)	ENSSSCG00000001499
13_34679215_34679615	-1.07075	1.39478e-07	0.00104777	DOWN	13	34679216	34679615	Promoter (<=1kb)	ENSSSCG00000011444
9_53445682_53446082	-1.06374	1.89239e-07	0.00136691	DOWN	9	53445683	53446082	Promoter (<=1kb)	ENSSSCG00000015232
1_119165692_119166092	-1.08985	2.33259e-07	0.00161623	DOWN	1	119165693	119166092	Promoter (<=1kb)	ENSSSCG00000004620
9_130958638_130959038	-1.14193	2.40967e-07	0.00161623	DOWN	9	130958639	130959038	Promoter (<=1kb)	ENSSSCG00000038614
14_131289017_131289417	-1.206	3.06162e-07	0.00191661	DOWN	14	131289018	131289417	Promoter (<=1kb)	ENSSSCG00000010698
4_56859139_56859539	-1.14465	3.60219e-07	0.00218227	DOWN	4	56859140	56859539	Promoter (<=1kb)	ENSSSCG00000006159
14_51715383_51715783	-1.16047	3.76733e-07	0.00221099	DOWN	14	51715384	51715783	Promoter (<=1kb)	ENSSSCG00000031325
5_63940881_63941281	-1.00812	3.9426e-07	0.00224373	DOWN	5	63940882	63941281	Promoter (2-3kb)	ENSSSCG00000022176
5_42642966_42643366	-1.16858	4.23426e-07	0.00233884	DOWN	5	42642967	42643366	Promoter (<=1kb)	ENSSSCG00000022636
6_29366756_29367156	-1.15093	4.50643e-07	0.00235999	DOWN	6	29366757	29367156	Promoter (<=1kb)	ENSSSCG00000002822
12_47124734_47125134	-1.2387	5.09369e-07	0.00258544	DOWN	12	47124735	47125134	Promoter (<=1kb)	ENSSSCG00000017810
12_1078543_1078943	-1.09347	6.30814e-07	0.00273312	DOWN	12	1078544	1078943	Promoter (<=1kb)	ENSSSCG00000034695
8_334475_334875	-1.16042	6.40336e-07	0.00273312	DOWN	8	334476	334875	Promoter (<=1kb)	ENSSSCG00000032262
6_78733398_78733798	-1.39924	8.25638e-07	0.00329909	DOWN	6	78733399	78733798	Promoter (<=1kb)	ENSSSCG00000024009
6_82090386_82090786	1.19521	9.173e-07	0.00358899	UP	6	82090387	82090786	Intron (ENSSSCT00000003933/ENSSSCG00000003541, intron 2 of 7)	ENSSSCG00000003541
6_155753882_155754282	-1.1843	1.01765e-06	0.00383077	DOWN	6	155753883	155754282	Promoter (<=1kb)	ENSSSCG00000036145
6_915372_915772	-1.06847	1.01989e-06	0.00383077	DOWN	6	915373	915772	Promoter (<=1kb)	ENSSSCG00000035230
1_153393286_153393686	-1.09165	1.08599e-06	0.00392215	DOWN	1	153393287	153393686	Promoter (<=1kb)	ENSSSCG00000028977
4_110845221_110845621	-1.03166	1.18011e-06	0.00418167	DOWN	4	110845222	110845621	Promoter (<=1kb)	ENSSSCG00000034360
6_7222527_7222927	-1.41476	1.28046e-06	0.00437226	DOWN	6	7222528	7222927	Promoter (<=1kb)	ENSSSCG00000032216
12_5940894_5941294	-1.07632	1.48259e-06	0.0048006	DOWN	12	5940895	5941294	Promoter (<=1kb)	ENSSSCG00000017206
14_30023994_30024394	-1.05094	1.52547e-06	0.00485574	DOWN	14	30023995	30024394	Promoter (<=1kb)	ENSSSCG00000009786
6_101756854_101757254	-1.11568	1.68713e-06	0.00527225	DOWN	6	101756855	101757254	Promoter (<=1kb)	ENSSSCG00000033032
4_618055_618455	-1.11198	1.73784e-06	0.00527225	DOWN	4	618056	618455	Promoter (<=1kb)	ENSSSCG00000005912
X_87426707_87427107	-1.4152	1.83227e-06	0.00546199	DOWN	X	87426708	87427107	Promoter (<=1kb)	ENSSSCG00000036091
12_22296378_22296778	-1.14843	2.16101e-06	0.00602803	DOWN	12	22296379	22296778	Promoter (<=1kb)	ENSSSCG00000035969
13_135467897_135468297	-1.12006	2.21047e-06	0.00602803	DOWN	13	135467898	135468297	Promoter (<=1kb)	ENSSSCG00000037905
7_49832969_49833369	-1.05494	2.21474e-06	0.00602803	DOWN	7	49832970	49833369	Promoter (<=1kb)	ENSSSCG00000037209
8_296800_297200	-1.00051	2.31865e-06	0.00622071	DOWN	8	296801	297200	Promoter (<=1kb)	ENSSSCG00000021289
12_60854906_60855306	-1.2426	2.45098e-06	0.00631548	DOWN	12	60854907	60855306	Promoter (<=1kb)	ENSSSCG00000038164
3_615292_615692	-1.34562	2.45486e-06	0.00631548	DOWN	3	615293	615692	Promoter (<=1kb)	ENSSSCG00000007547
13_1579967_1580367	-1.1148	2.95403e-06	0.00720489	DOWN	13	1579968	1580367	Intron (ENSSSCT00000012246/ENSSSCG00000011183, intron 1 of 26)	ENSSSCG00000011183
15_140223691_140224091	-1.04707	3.28386e-06	0.00734189	DOWN	15	140223692	140224091	Promoter (<=1kb)	ENSSSCG00000032919
14_12183667_12184067	-1.05644	3.35053e-06	0.00740283	DOWN	14	12183668	12184067	Promoter (<=1kb)	ENSSSCG00000009676
15_33478815_33479215	-1.02061	3.48182e-06	0.00755906	DOWN	15	33478816	33479215	Distal Intergenic	ENSSSCG00000029796
3_163152_163552	-1.00403	3.53007e-06	0.00755906	DOWN	3	163153	163552	Promoter (<=1kb)	ENSSSCG00000020813
AEMK02000682.1_1294013_1294413	-1.02475	4.0465e-06	0.00844382	DOWN	AEMK02000682.1	1294014	1294413	Promoter (<=1kb)	ENSSSCG00000040869
6_17669342_17669742	-1.03585	4.68552e-06	0.0091213	DOWN	6	17669343	17669742	Promoter (<=1kb)	ENSSSCG00000025151
13_197007287_197007687	-1.04553	5.01765e-06	0.00945682	DOWN	13	197007288	197007687	Promoter (<=1kb)	ENSSSCG00000034378
10_10190806_10191206	-1.05627	5.09292e-06	0.00946997	DOWN	10	10190807	10191206	Promoter (<=1kb)	ENSSSCG00000010829
2_82761358_82761758	-1.08417	5.26884e-06	0.00962463	DOWN	2	82761359	82761758	Promoter (<=1kb)	ENSSSCG00000028317
9_128989003_128989403	1.29145	5.54733e-06	0.00982582	UP	9	128989004	128989403	Intron (ENSSSCT00000016974/ENSSSCG00000015581, intron 6 of 20)	ENSSSCG00000015581
X_111904271_111904671	-1.03192	5.73062e-06	0.00984505	DOWN	X	111904272	111904671	Promoter (<=1kb)	ENSSSCG00000030460
AEMK02000452.1_2094373_2094773	-1.03113	6.12373e-06	0.0101775	DOWN	AEMK02000452.1	2094374	2094773	Distal Intergenic	ENSSSCG00000002547
10_31928837_31929237	-1.08704	6.27364e-06	0.0102453	DOWN	10	31928838	31929237	Promoter (<=1kb)	ENSSSCG00000040707
1_8403395_8403795	-1.06899	6.44772e-06	0.0103496	DOWN	1	8403396	8403795	Promoter (<=1kb)	ENSSSCG00000004058
14_132043148_132043548	-1.02603	7.05563e-06	0.010686	DOWN	14	132043149	132043548	Promoter (<=1kb)	ENSSSCG00000010703
3_114363517_114363917	-1.03714	7.87271e-06	0.011224	DOWN	3	114363518	114363917	Distal Intergenic	ENSSSCG00000008583
8_4030344_4030744	-1.16753	8.05959e-06	0.0112956	DOWN	8	4030345	4030744	Distal Intergenic	ENSSSCG00000008713
1_31796143_31796543	-1.10182	8.28951e-06	0.011447	DOWN	1	31796144	31796543	Promoter (<=1kb)	ENSSSCG00000004193
9_268306_268706	-1.29878	9.81707e-06	0.0124136	DOWN	9	268307	268706	Promoter (<=1kb)	ENSSSCG00000014578
AEMK02000682.1_1932986_1933386	-1.01732	1.00818e-05	0.0124136	DOWN	AEMK02000682.1	1932987	1933386	Promoter (<=1kb)	ENSSSCG00000005761
3_424247_424647	-1.02115	1.04849e-05	0.0124627	DOWN	3	424248	424647	Promoter (<=1kb)	ENSSSCG00000007543
1_115220162_115220562	-1.00416	1.10598e-05	0.0127874	DOWN	1	115220163	115220562	Promoter (<=1kb)	ENSSSCG00000026960
1_252452966_252453366	-1.00492	1.13425e-05	0.0129888	DOWN	1	252452967	252453366	Promoter (<=1kb)	ENSSSCG00000021386
12_1318154_1318554	-1.00904	1.15512e-05	0.0130323	DOWN	12	1318155	1318554	Promoter (1-2kb)	ENSSSCG00000028355
1_270274204_270274604	-1.11871	1.18682e-05	0.0130323	DOWN	1	270274205	270274604	Promoter (<=1kb)	ENSSSCG00000039311
7_10867899_10868299	-1.30679	1.19176e-05	0.0130323	DOWN	7	10867900	10868299	Distal Intergenic	ENSSSCG00000039116
12_47853858_47854258	-1.03931	1.19882e-05	0.0130323	DOWN	12	47853859	47854258	Exon (ENSSSCT00000030089/ENSSSCG00000024071, exon 10 of 17)	ENSSSCG00000024071
4_896790_897190	-1.00422	1.22019e-05	0.0130323	DOWN	4	896791	897190	Promoter (<=1kb)	ENSSSCG00000036964
7_49540981_49541381	-1.03844	1.25348e-05	0.0132251	DOWN	7	49540982	49541381	Promoter (<=1kb)	ENSSSCG00000001782
15_67320608_67321008	-1.00538	1.37222e-05	0.0136463	DOWN	15	67320609	67321008	Promoter (<=1kb)	ENSSSCG00000015888
13_129503679_129504079	-1.02094	1.40021e-05	0.0137989	DOWN	13	129503680	129504079	Promoter (<=1kb)	ENSSSCG00000038584
2_498411_498811	-1.0451	1.40338e-05	0.0137989	DOWN	2	498412	498811	Promoter (<=1kb)	ENSSSCG00000012844
2_136333887_136334287	-1.02731	1.58361e-05	0.0146505	DOWN	2	136333888	136334287	Promoter (<=1kb)	ENSSSCG00000014296
10_43928692_43929092	-1.22006	1.70016e-05	0.0153694	DOWN	10	43928693	43929092	Promoter (<=1kb)	ENSSSCG00000038007
14_44030373_44030773	-1.5088	1.70223e-05	0.0153694	DOWN	14	44030374	44030773	Promoter (<=1kb)	ENSSSCG00000009959
14_83316126_83316526	-1.20145	1.76828e-05	0.0155378	DOWN	14	83316127	83316526	Promoter (<=1kb)	ENSSSCG00000032952
1_6996829_6997229	-1.14307	1.81374e-05	0.0156953	DOWN	1	6996830	6997229	Intron (ENSSSCT00000004465/ENSSSCG00000004037, intron 1 of 25)	ENSSSCG00000004037
15_125814747_125815147	-1.13575	1.99547e-05	0.0165855	DOWN	15	125814748	125815147	Promoter (<=1kb)	ENSSSCG00000016233
18_46213372_46213772	2.58188	2.13913e-05	0.0172418	UP	18	46213373	46213772	3' UTR	ENSSSCG00000036350
15_39132865_39133265	-1.00299	2.20641e-05	0.0176328	DOWN	15	39132866	39133265	Promoter (<=1kb)	ENSSSCG00000015770
3_53862378_53862778	-1.25742	2.26954e-05	0.0178237	DOWN	3	53862379	53862778	Promoter (<=1kb)	ENSSSCG00000008175
10_24323903_24324303	-1.22429	2.31051e-05	0.0179678	DOWN	10	24323904	24324303	Promoter (<=1kb)	ENSSSCG00000036967
2_7860070_7860470	-1.1548	2.42593e-05	0.0183582	DOWN	2	7860071	7860470	Promoter (<=1kb)	ENSSSCG00000013034
12_6635962_6636362	1.46318	2.52124e-05	0.0186419	UP	12	6635963	6636362	Promoter (1-2kb)	ENSSSCG00000017237
3_39952207_39952607	-1.115	2.69936e-05	0.0193977	DOWN	3	39952208	39952607	Promoter (<=1kb)	ENSSSCG00000008038
11_8343063_8343463	-1.0641	2.77024e-05	0.0196562	DOWN	11	8343064	8343463	Distal Intergenic	ENSSSCG00000009336
8_82987773_82988173	-1.00225	2.81442e-05	0.0197223	DOWN	8	82987774	82988173	Promoter (<=1kb)	ENSSSCG00000009040
7_7237443_7237843	-1.62794	2.85612e-05	0.0199401	DOWN	7	7237444	7237843	Promoter (<=1kb)	ENSSSCG00000001036
11_78293445_78293845	-1.05074	2.87582e-05	0.0199748	DOWN	11	78293446	78293845	Distal Intergenic	ENSSSCG00000031704
12_47346798_47347198	-1.09856	2.90513e-05	0.0200585	DOWN	12	47346799	47347198	Promoter (<=1kb)	ENSSSCG00000036705
14_1987514_1987914	-1.14588	3.00707e-05	0.0205761	DOWN	14	1987515	1987914	Distal Intergenic	ENSSSCG00000031694
2_427250_427650	-1.07598	3.02391e-05	0.0205761	DOWN	2	427251	427650	Promoter (<=1kb)	ENSSSCG00000012850
9_38299281_38299681	-1.0153	3.38852e-05	0.0224867	DOWN	9	38299282	38299681	Promoter (<=1kb)	ENSSSCG00000015013
7_1882671_1883071	-1.10304	3.44829e-05	0.0228028	DOWN	7	1882672	1883071	Promoter (<=1kb)	ENSSSCG00000001008
2_115568416_115568816	2.59467	3.50069e-05	0.0229073	UP	2	115568417	115568816	Promoter (<=1kb)	ENSSSCG00000014143
5_80625676_80626076	-1.00558	3.85575e-05	0.0244647	DOWN	5	80625677	80626076	Distal Intergenic	ENSSSCG00000000853
15_81893968_81894368	-1.15273	3.90495e-05	0.0244647	DOWN	15	81893969	81894368	Promoter (<=1kb)	ENSSSCG00000015979
2_4653592_4653992	-1.47016	4.05954e-05	0.0252448	DOWN	2	4653593	4653992	Promoter (<=1kb)	ENSSSCG00000012885
3_41099635_41100035	-1.02609	4.13961e-05	0.0253862	DOWN	3	41099636	41100035	Promoter (<=1kb)	ENSSSCG00000007998
AEMK02000452.1_2109732_2110132	-1.03828	4.15009e-05	0.0253862	DOWN	AEMK02000452.1	2109733	2110132	Promoter (<=1kb)	ENSSSCG00000002547
14_30698706_30699106	-1.06076	4.15386e-05	0.0253862	DOWN	14	30698707	30699106	Promoter (<=1kb)	ENSSSCG00000009801
13_135268373_135268773	-1.10559	4.31623e-05	0.0257048	DOWN	13	135268374	135268773	Distal Intergenic	ENSSSCG00000011859
11_12765046_12765446	-1.00484	4.34479e-05	0.0257048	DOWN	11	12765047	12765446	Promoter (<=1kb)	ENSSSCG00000009357
X_13413182_13413582	-1.03734	4.40174e-05	0.0257048	DOWN	X	13413183	13413582	Promoter (<=1kb)	ENSSSCG00000012150
6_70026464_70026864	-1.32765	4.43251e-05	0.0257415	DOWN	6	70026465	70026864	Promoter (<=1kb)	ENSSSCG00000003395
15_59066426_59066826	-1.17563	4.51126e-05	0.0258405	DOWN	15	59066427	59066826	Promoter (<=1kb)	ENSSSCG00000022197
4_34492735_34493135	1.35106	4.51307e-05	0.0258405	UP	4	34492736	34493135	Distal Intergenic	ENSSSCG00000006056
14_26611210_26611610	-1.19396	4.54523e-05	0.0259455	DOWN	14	26611211	26611610	Promoter (<=1kb)	ENSSSCG00000009753
18_20018107_20018507	-1.13514	4.6687e-05	0.0263302	DOWN	18	20018108	20018507	Promoter (1-2kb)	ENSSSCG00000037087
13_34820202_34820602	-1.02487	4.75216e-05	0.02636	DOWN	13	34820203	34820602	Promoter (<=1kb)	ENSSSCG00000011449
7_10057929_10058329	-1.0656	5.10814e-05	0.0275668	DOWN	7	10057930	10058329	Promoter (<=1kb)	ENSSSCG00000001056
4_81920919_81921319	1.11232	5.22428e-05	0.0277994	UP	4	81920920	81921319	Intron (ENSSSCT00000052881/ENSSSCG00000006296, intron 2 of 6)	ENSSSCG00000006296
2_1025360_1025760	-1.03125	5.76645e-05	0.0298335	DOWN	2	1025361	1025760	Distal Intergenic	ENSSSCG00000032911
13_95991677_95992077	1.99028	5.90361e-05	0.0302102	UP	13	95991678	95992077	Intron (ENSSSCT00000028605/ENSSSCG00000025810, intron 1 of 13)	ENSSSCG00000025810
13_68622058_68622458	1.33764	6.46766e-05	0.0318693	UP	13	68622059	68622458	Intron (ENSSSCT00000041784/ENSSSCG00000024453, intron 2 of 17)	ENSSSCG00000024453
5_87179549_87179949	-1.02629	6.47149e-05	0.0318693	DOWN	5	87179550	87179949	Distal Intergenic	ENSSSCG00000026523
1_236707660_236708060	1.66252	6.48612e-05	0.0318693	UP	1	236707661	236708060	Promoter (2-3kb)	ENSSSCG00000039114
2_4898297_4898697	-1.04611	6.59022e-05	0.0322308	DOWN	2	4898298	4898697	Promoter (<=1kb)	ENSSSCG00000012893
AEMK02000452.1_3164670_3165070	-1.01195	6.81386e-05	0.0327861	DOWN	AEMK02000452.1	3164671	3165070	Promoter (2-3kb)	ENSSSCG00000035669
AEMK02000451.1_180807_181207	-1.06587	6.81492e-05	0.0327861	DOWN	AEMK02000451.1	180808	181207	Promoter (<=1kb)	ENSSSCG00000035307
17_3166127_3166527	1.75933	6.97598e-05	0.0332515	UP	17	3166128	3166527	Distal Intergenic	ENSSSCG00000021988
12_60381777_60382177	-1.29074	7.02489e-05	0.0333156	DOWN	12	60381778	60382177	Promoter (<=1kb)	ENSSSCG00000018049
13_120950442_120950842	-1.13638	7.15639e-05	0.0337686	DOWN	13	120950443	120950842	Promoter (<=1kb)	ENSSSCG00000022783
4_55068941_55069341	1.87802	7.35952e-05	0.0341813	UP	4	55068942	55069341	Distal Intergenic	ENSSSCG00000040681
9_80234557_80234957	1.32374	7.42221e-05	0.0342485	UP	9	80234558	80234957	Distal Intergenic	ENSSSCG00000034042
13_190290140_190290540	1.79017	8.02155e-05	0.035954	UP	13	190290141	190290540	Distal Intergenic	ENSSSCG00000012026
7_86268947_86269347	-1.10628	8.58655e-05	0.0374149	DOWN	7	86268948	86269347	Promoter (<=1kb)	ENSSSCG00000002265
7_1775885_1776285	-1.01065	9.19533e-05	0.0392811	DOWN	7	1775886	1776285	Promoter (<=1kb)	ENSSSCG00000038404
7_121133220_121133620	-1.20637	9.24789e-05	0.0393828	DOWN	7	121133221	121133620	Promoter (1-2kb)	ENSSSCG00000037558
12_18225021_18225421	-1.0635	9.86802e-05	0.0410919	DOWN	12	18225022	18225421	Promoter (<=1kb)	ENSSSCG00000017333
AEMK02000489.1_3149_3549	-1.49755	0.000103287	0.0425387	DOWN	AEMK02000489.1	3150	3549	Promoter (<=1kb)	ENSSSCG00000038753
4_111575464_111575864	1.35367	0.00010382	0.0425655	UP	4	111575465	111575864	Distal Intergenic	ENSSSCG00000006848
4_126853721_126854121	-1.06486	0.000105409	0.0425655	DOWN	4	126853722	126854121	Intron (ENSSSCT00000051604/ENSSSCG00000038417, intron 1 of 1)	ENSSSCG00000038417
2_79765971_79766371	-1.00498	0.000105455	0.0425655	DOWN	2	79765972	79766371	Distal Intergenic	ENSSSCG00000020363
3_79174360_79174760	1.80433	0.000109775	0.0434023	UP	3	79174361	79174760	Intron (ENSSSCT00000061355/ENSSSCG00000008372, intron 5 of 24)	ENSSSCG00000008372
5_90228937_90229337	1.62649	0.000110399	0.0435574	UP	5	90228938	90229337	Distal Intergenic	ENSSSCG00000018315
X_5362948_5363348	-1.12332	0.000124059	0.0469729	DOWN	X	5362949	5363348	Promoter (<=1kb)	ENSSSCG00000012101
4_34630559_34630959	2.66963	0.000133834	0.0494915	UP	4	34630560	34630959	Distal Intergenic	ENSSSCG00000022479
17_59034046_59034446	-1.17976	0.000137341	0.0504758	DOWN	17	59034047	59034446	Promoter (<=1kb)	ENSSSCG00000007520
14_141284157_141284557	-1.07968	0.000142974	0.0516363	DOWN	14	141284158	141284557	Distal Intergenic	ENSSSCG00000033363
Y_5946701_5947101	-1.48014	0.000153823	0.0536634	DOWN	Y	5946702	5947101	Promoter (<=1kb)	ENSSSCG00000039894
4_28225474_28225874	1.24405	0.000166009	0.0561749	UP	4	28225475	28225874	Intron (ENSSSCT00000030070/ENSSSCG00000006029, intron 2 of 9)	ENSSSCG00000006029
8_75970967_75971367	1.09832	0.000167714	0.0566496	UP	8	75970968	75971367	Distal Intergenic	ENSSSCG00000029200
AEMK02000452.1_3331692_3332092	-1.10979	0.000168874	0.0567353	DOWN	AEMK02000452.1	3331693	3332092	Promoter (<=1kb)	ENSSSCG00000035555
17_11189274_11189674	1.05482	0.000170852	0.0570934	UP	17	11189275	11189674	3' UTR	ENSSSCG00000007032
3_5567707_5568107	-1.08221	0.000173622	0.0575405	DOWN	3	5567708	5568107	Promoter (<=1kb)	ENSSSCG00000007602
13_28405253_28405653	-1.19841	0.000174028	0.0575405	DOWN	13	28405254	28405653	Promoter (<=1kb)	ENSSSCG00000030575
14_128962554_128962954	-1.68357	0.000189963	0.0616158	DOWN	14	128962555	128962954	Promoter (<=1kb)	ENSSSCG00000040025
1_207907683_207908083	1.35073	0.000193526	0.0623792	UP	1	207907684	207908083	3' UTR	ENSSSCG00000035730
5_6083768_6084168	-1.16556	0.000200341	0.0639875	DOWN	5	6083769	6084168	Promoter (<=1kb)	ENSSSCG00000026962
1_71399693_71400093	-1.01668	0.000206063	0.0649318	DOWN	1	71399694	71400093	Promoter (<=1kb)	ENSSSCG00000004367
13_101110785_101111185	2.70476	0.000208584	0.0651901	UP	13	101110786	101111185	Distal Intergenic	ENSSSCG00000022248
AEMK02000452.1_3060854_3061254	-1.27571	0.000215832	0.0661237	DOWN	AEMK02000452.1	3060855	3061254	Promoter (<=1kb)	ENSSSCG00000039139
14_51719545_51719945	-1.28733	0.000236555	0.070006	DOWN	14	51719546	51719945	Promoter (<=1kb)	ENSSSCG00000036171
7_53146475_53146875	-1.01469	0.00023996	0.0705804	DOWN	7	53146476	53146875	Promoter (<=1kb)	ENSSSCG00000034090
X_37006788_37007188	1.55949	0.000250279	0.0717298	UP	X	37006789	37007188	Distal Intergenic	ENSSSCG00000012252
3_90316432_90316832	1.51157	0.00026421	0.0746158	UP	3	90316433	90316832	Intron (ENSSSCT00000009219/ENSSSCG00000008419, intron 6 of 12)	ENSSSCG00000008419
X_114569493_114569893	1.42559	0.000278811	0.0775297	UP	X	114569494	114569893	Intron (ENSSSCT00000036522/ENSSSCG00000012713, intron 1 of 29)	ENSSSCG00000012713
12_60233849_60234249	-1.20698	0.000279485	0.0775305	DOWN	12	60233850	60234249	Promoter (<=1kb)	ENSSSCG00000040457
6_3181425_3181825	-1.02641	0.000287783	0.0786765	DOWN	6	3181426	3181825	Distal Intergenic	ENSSSCG00000002662
7_2132251_2132651	-1.10892	0.000296288	0.0804101	DOWN	7	2132252	2132651	Promoter (<=1kb)	ENSSSCG00000001004
1_226441252_226441652	1.24013	0.000321117	0.0849392	UP	1	226441253	226441652	Distal Intergenic	ENSSSCG00000005267
9_102914134_102914534	2.16481	0.000322378	0.0851528	UP	9	102914135	102914534	Intron (ENSSSCT00000016787/ENSSSCG00000015412, intron 1 of 18)	ENSSSCG00000015412
4_28745279_28745679	4.98965	0.000350896	0.0901495	UP	4	28745280	28745679	Distal Intergenic	ENSSSCG00000006031
4_107757510_107757910	1.17593	0.000372405	0.0940038	UP	4	107757511	107757910	Intron (ENSSSCT00000056322/ENSSSCG00000006776, intron 1 of 19)	ENSSSCG00000006776
15_117644361_117644761	1.13133	0.00039102	0.0964738	UP	15	117644362	117644761	Intron (ENSSSCT00000040692/ENSSSCG00000016173, intron 12 of 15)	ENSSSCG00000016173
5_38780468_38780868	1.87213	0.000400618	0.0979651	UP	5	38780469	38780868	Intron (ENSSSCT00000050428/ENSSSCG00000000519, intron 2 of 9)	ENSSSCG00000000519
7_4542780_4543180	-1.10704	0.000402441	0.0981553	DOWN	7	4542781	4543180	Distal Intergenic	ENSSSCG00000001021
13_192692381_192692781	2.31799	0.000407379	0.0991022	UP	13	192692382	192692781	Intron (ENSSSCT00000013161/ENSSSCG00000012029, intron 4 of 4)	ENSSSCG00000012029
14_102548757_102549157	-1.14755	0.000409592	0.0995118	DOWN	14	102548758	102549157	Promoter (<=1kb)	ENSSSCG00000010459
4_58906021_58906421	1.73881	0.000411136	0.0996292	UP	4	58906022	58906421	Distal Intergenic	ENSSSCG00000033633
3_55210008_55210408	2.03923	0.000418835	0.100586	UP	3	55210009	55210408	Promoter (2-3kb)	ENSSSCG00000008186
1_182486826_182487226	2.17482	0.000454658	0.106202	UP	1	182486827	182487226	Distal Intergenic	ENSSSCG00000005040
8_25004728_25005128	3.4561	0.000494963	0.112537	UP	8	25004729	25005128	Distal Intergenic	ENSSSCG00000035424
13_186792323_186792723	1.91264	0.00050321	0.113314	UP	13	186792324	186792723	Distal Intergenic	ENSSSCG00000018744
4_62186745_62187145	2.14533	0.000510184	0.1142	UP	4	62186746	62187145	Intron (ENSSSCT00000050776/ENSSSCG00000006179, intron 4 of 12)	ENSSSCG00000006179
8_69783378_69783778	3.23576	0.000530695	0.116979	UP	8	69783379	69783778	Intron (ENSSSCT00000009806/ENSSSCG00000008952, intron 6 of 10)	ENSSSCG00000008952
3_25853697_25854097	1.54161	0.000559694	0.12068	UP	3	25853698	25854097	Distal Intergenic	ENSSSCG00000007864
6_111235979_111236379	-1.04773	0.000568725	0.122206	DOWN	6	111235980	111236379	Distal Intergenic	ENSSSCG00000003719
3_39572642_39573042	-1.19377	0.000589005	0.124709	DOWN	3	39572643	39573042	Promoter (1-2kb)	ENSSSCG00000027098
6_111044_111444	-1.01874	0.000613792	0.127876	DOWN	6	111045	111444	Promoter (<=1kb)	ENSSSCG00000002637
6_70933865_70934265	-1.06807	0.000627366	0.129616	DOWN	6	70933866	70934265	Promoter (<=1kb)	ENSSSCG00000003407
17_62708968_62709368	-1.11372	0.000632935	0.130337	DOWN	17	62708969	62709368	Promoter (<=1kb)	ENSSSCG00000040388
13_117678562_117678962	1.0484	0.00066683	0.135095	UP	13	117678563	117678962	Distal Intergenic	ENSSSCG00000011765
11_651650_652050	-1.15309	0.000670184	0.135195	DOWN	11	651651	652050	Promoter (<=1kb)	ENSSSCG00000021814
1_72735362_72735762	1.37875	0.000674101	0.135254	UP	1	72735363	72735762	Exon (ENSSSCT00000004832/ENSSSCG00000004371, exon 10 of 21)	ENSSSCG00000004371
16_69044641_69045041	2.37219	0.000679622	0.136072	UP	16	69044642	69045041	Distal Intergenic	ENSSSCG00000034706
8_19649476_19649876	-1.26884	0.000681756	0.136208	DOWN	8	19649477	19649876	Promoter (<=1kb)	ENSSSCG00000022446
7_55343229_55343629	-1.01696	0.000682669	0.136246	DOWN	7	55343230	55343629	Promoter (<=1kb)	ENSSSCG00000001848
10_10029601_10030001	1.52828	0.000693612	0.138136	UP	10	10029602	10030001	Intron (ENSSSCT00000029833/ENSSSCG00000010825, intron 1 of 17)	ENSSSCG00000010825
1_230907593_230907993	-1.23641	0.000700045	0.138828	DOWN	1	230907594	230907993	Promoter (<=1kb)	ENSSSCG00000033763
X_89951125_89951525	3.6647	0.000712106	0.140184	UP	X	89951126	89951525	Distal Intergenic	ENSSSCG00000012583
4_10103830_10104230	-1.31937	0.000716274	0.140774	DOWN	4	10103831	10104230	Promoter (<=1kb)	ENSSSCG00000028759
15_125460937_125461337	5.21857	0.0007166	0.140774	UP	15	125460938	125461337	Distal Intergenic	ENSSSCG00000023032
3_38388437_38388837	-1.01687	0.0007191	0.140823	DOWN	3	38388438	38388837	Promoter (<=1kb)	ENSSSCG00000007951
15_101735527_101735927	5.28781	0.000746768	0.144285	UP	15	101735528	101735927	Distal Intergenic	ENSSSCG00000016083
3_107806034_107806434	5.28781	0.000746768	0.144285	UP	3	107806035	107806434	Distal Intergenic	ENSSSCG00000008514
3_103653129_103653529	1.61111	0.000755994	0.144776	UP	3	103653130	103653529	Intron (ENSSSCT00000009306/ENSSSCG00000008504, intron 11 of 16)	ENSSSCG00000038612
5_2947731_2948131	-1.1288	0.00075711	0.144776	DOWN	5	2947732	2948131	Promoter (<=1kb)	ENSSSCG00000031441
15_4169224_4169624	1.08808	0.000797619	0.149568	UP	15	4169225	4169624	Intron (ENSSSCT00000046525/ENSSSCG00000015668, intron 13 of 13)	ENSSSCG00000019992
4_106734516_106734916	1.3537	0.000800586	0.149903	UP	4	106734517	106734916	Intron (ENSSSCT00000059131/ENSSSCG00000038970, intron 4 of 4)	ENSSSCG00000030154
18_45485420_45485820	-1.06356	0.000811711	0.150783	DOWN	18	45485421	45485820	Distal Intergenic	ENSSSCG00000016707
13_131496342_131496742	1.29507	0.000847414	0.155114	UP	13	131496343	131496742	Promoter (2-3kb)	ENSSSCG00000011825
18_18074937_18075337	1.23811	0.000853825	0.155666	UP	18	18074938	18075337	Distal Intergenic	ENSSSCG00000018841
1_182605269_182605669	-1.18896	0.000864811	0.157074	DOWN	1	182605270	182605669	Promoter (<=1kb)	ENSSSCG00000005041
6_54571499_54571899	1.63532	0.000900047	0.161739	UP	6	54571500	54571899	3' UTR	ENSSSCG00000027829
18_45399798_45400198	-1.00549	0.000939046	0.166216	DOWN	18	45399799	45400198	Promoter (<=1kb)	ENSSSCG00000021204
11_58008776_58009176	1.41057	0.00094624	0.166947	UP	11	58008777	58009176	Distal Intergenic	ENSSSCG00000009488
5_46074926_46075326	1.69215	0.000958657	0.16826	UP	5	46074927	46075326	Intron (ENSSSCT00000046120/ENSSSCG00000000549, intron 7 of 29)	ENSSSCG00000000547
8_55972110_55972510	1.00077	0.000989232	0.171384	UP	8	55972111	55972510	Distal Intergenic	ENSSSCG00000038107
9_25664319_25664719	2.13818	0.000995468	0.172147	UP	9	25664320	25664719	Intron (ENSSSCT00000023503/ENSSSCG00000024933, intron 6 of 10)	ENSSSCG00000024933
3_11567375_11567775	-3.14234	0.000996554	0.172177	DOWN	3	11567376	11567775	Intron (ENSSSCT00000008464/ENSSSCG00000007720, intron 1 of 23)	ENSSSCG00000007720
5_37806950_37807350	1.21035	0.00100013	0.172322	UP	5	37806951	37807350	Distal Intergenic	ENSSSCG00000040327
6_142421349_142421749	1.75409	0.00102895	0.175993	UP	6	142421350	142421749	Distal Intergenic	ENSSSCG00000038349
4_80263764_80264164	1.00608	0.0010691	0.181373	UP	4	80263765	80264164	Intron (ENSSSCT00000048162/ENSSSCG00000036962, intron 2 of 3)	ENSSSCG00000006277
6_169999723_170000123	-1.24015	0.00107038	0.181426	DOWN	6	169999724	170000123	Promoter (<=1kb)	ENSSSCG00000003971
6_64849805_64850205	-2.25116	0.00108543	0.183151	DOWN	6	64849806	64850205	Distal Intergenic	ENSSSCG00000037480
12_34784869_34785269	-1.00634	0.00108954	0.183679	DOWN	12	34784870	34785269	Promoter (<=1kb)	ENSSSCG00000017643
9_120562523_120562923	-1.2651	0.00109457	0.184032	DOWN	9	120562524	120562923	Promoter (<=1kb)	ENSSSCG00000015523
17_5389870_5390270	1.53193	0.0011062	0.185423	UP	17	5389871	5390270	Promoter (2-3kb)	ENSSSCG00000040013
11_60289948_60290348	1.85379	0.00110679	0.185423	UP	11	60289949	60290348	Distal Intergenic	ENSSSCG00000038699
6_94979162_94979562	-1.64055	0.00111007	0.185509	DOWN	6	94979163	94979562	Distal Intergenic	ENSSSCG00000036526
X_41842019_41842419	-1.55721	0.00111384	0.185774	DOWN	X	41842020	41842419	Exon (ENSSSCT00000035953/ENSSSCG00000012269, exon 2 of 15)	ENSSSCG00000012269
12_1137982_1138382	-1.04374	0.00112033	0.186196	DOWN	12	1137983	1138382	Promoter (<=1kb)	ENSSSCG00000039424
10_57599616_57600016	-1.03594	0.00113405	0.187614	DOWN	10	57599617	57600016	Promoter (<=1kb)	ENSSSCG00000031709
10_16740484_16740884	-1.0355	0.0011416	0.188538	DOWN	10	16740485	16740884	Promoter (<=1kb)	ENSSSCG00000010872
1_71136839_71137239	1.79048	0.00114245	0.188538	UP	1	71136840	71137239	Distal Intergenic	ENSSSCG00000004364
4_63306241_63306641	-1.13064	0.00115273	0.189356	DOWN	4	63306242	63306641	Distal Intergenic	ENSSSCG00000006186
1_237027790_237028190	2.7345	0.00115954	0.189768	UP	1	237027791	237028190	Intron (ENSSSCT00000055202/ENSSSCG00000037468, intron 4 of 12)	ENSSSCG00000037468
2_864182_864582	-1.2439	0.00116517	0.190446	DOWN	2	864183	864582	Promoter (<=1kb)	ENSSSCG00000033033
12_240849_241249	-1.50278	0.00119621	0.193832	DOWN	12	240850	241249	Promoter (<=1kb)	ENSSSCG00000017137
1_116292996_116293396	-1.19068	0.00119764	0.193897	DOWN	1	116292997	116293396	Promoter (<=1kb)	ENSSSCG00000004607
11_11286042_11286442	1.08733	0.00120149	0.194092	UP	11	11286043	11286442	Exon (ENSSSCT00000049957/ENSSSCG00000034348, exon 24 of 57)	ENSSSCG00000034348
6_88747669_88748069	1.00685	0.00120195	0.194092	UP	6	88747670	88748069	Promoter (1-2kb)	ENSSSCG00000003613
1_183937957_183938357	2.16274	0.00122959	0.197368	UP	1	183937958	183938357	Intron (ENSSSCT00000024259/ENSSSCG00000023408, intron 2 of 12)	ENSSSCG00000023408
1_9238846_9239246	-1.30688	0.00128959	0.204379	DOWN	1	9238847	9239246	Promoter (<=1kb)	ENSSSCG00000030535
14_69437916_69438316	-4.49114	0.00130476	0.205685	DOWN	14	69437917	69438316	Intron (ENSSSCT00000065127/ENSSSCG00000036480, intron 14 of 18)	ENSSSCG00000035888
11_53045708_53046108	1.19489	0.00131172	0.206492	UP	11	53045709	53046108	Distal Intergenic	ENSSSCG00000021526
X_84525666_84526066	1.07986	0.00131936	0.207521	UP	X	84525667	84526066	Distal Intergenic	ENSSSCG00000012532
13_18108457_18108857	1.26491	0.00134088	0.209626	UP	13	18108458	18108857	Distal Intergenic	ENSSSCG00000021977
3_86553694_86554094	1.35324	0.00134358	0.209749	UP	3	86553695	86554094	Distal Intergenic	ENSSSCG00000026559
4_87457683_87458083	1.27527	0.00134925	0.210111	UP	4	87457684	87458083	Distal Intergenic	ENSSSCG00000006335
9_49975704_49976104	1.03427	0.00135324	0.210557	UP	9	49975705	49976104	Downstream (1-2kb)	ENSSSCG00000035039
14_66652096_66652496	2.80256	0.00136911	0.212674	UP	14	66652097	66652496	Intron (ENSSSCT00000053707/ENSSSCG00000010226, intron 23 of 25)	ENSSSCG00000024081
4_125970752_125971152	-2.22484	0.00137464	0.21318	DOWN	4	125970753	125971152	Distal Intergenic	ENSSSCG00000006914
12_37577650_37578050	1.04563	0.00138299	0.214139	UP	12	37577651	37578050	Distal Intergenic	ENSSSCG00000017678
14_76761008_76761408	4.58484	0.00139049	0.214929	UP	14	76761009	76761408	Intron (ENSSSCT00000011290/ENSSSCG00000010313, intron 2 of 22)	ENSSSCG00000034956
4_92171368_92171768	1.53246	0.00142198	0.217901	UP	4	92171369	92171768	Distal Intergenic	ENSSSCG00000018285
16_41470535_41470935	1.28161	0.0014233	0.217901	UP	16	41470536	41470935	Intron (ENSSSCT00000049001/ENSSSCG00000016938, intron 29 of 29)	ENSSSCG00000020281
14_10262357_10262757	1.02784	0.00142739	0.218119	UP	14	10262358	10262757	Intron (ENSSSCT00000010588/ENSSSCG00000009657, intron 3 of 9)	ENSSSCG00000009658
AEMK02000682.1_390187_390587	-1.01195	0.0014411	0.218967	DOWN	AEMK02000682.1	390188	390587	Promoter (<=1kb)	ENSSSCG00000038437
3_41208538_41208938	-1.11	0.00144276	0.218977	DOWN	3	41208539	41208938	Promoter (<=1kb)	ENSSSCG00000007993
1_126372473_126372873	2.20406	0.0014528	0.219933	UP	1	126372474	126372873	Exon (ENSSSCT00000005158/ENSSSCG00000004672, exon 6 of 9)	ENSSSCG00000004672
4_89086039_89086439	-1.40386	0.00145332	0.219933	DOWN	4	89086040	89086439	Distal Intergenic	ENSSSCG00000023957
1_34705320_34705720	2.75077	0.00146086	0.220357	UP	1	34705321	34705720	Intron (ENSSSCT00000038851/ENSSSCG00000004209, intron 1 of 18)	ENSSSCG00000004209
8_125547000_125547400	2.40165	0.0014985	0.224062	UP	8	125547001	125547400	Distal Intergenic	ENSSSCG00000009193
2_44801269_44801669	1.67066	0.00151103	0.225041	UP	2	44801270	44801669	Distal Intergenic	ENSSSCG00000013392
1_179654360_179654760	1.60748	0.00151725	0.22543	UP	1	179654361	179654760	Intron (ENSSSCT00000005525/ENSSSCG00000005009, intron 11 of 11)	ENSSSCG00000005011
4_42985067_42985467	-1.07654	0.00154235	0.227373	DOWN	4	42985068	42985467	Promoter (<=1kb)	ENSSSCG00000006109
12_2254022_2254422	-1.00291	0.0015476	0.227373	DOWN	12	2254023	2254422	Exon (ENSSSCT00000018677/ENSSSCG00000017154, exon 16 of 20)	ENSSSCG00000017152
13_207115412_207115812	-1.36037	0.00158737	0.231634	DOWN	13	207115413	207115812	Promoter (<=1kb)	ENSSSCG00000022246
1_257089749_257090149	-2.42137	0.0016144	0.234152	DOWN	1	257089750	257090149	Intron (ENSSSCT00000006050/ENSSSCG00000005502, intron 15 of 21)	ENSSSCG00000040653
4_2256120_2256520	-1.57866	0.00165092	0.238498	DOWN	4	2256121	2256520	Distal Intergenic	ENSSSCG00000005928
6_27175473_27175873	-1.03315	0.00165462	0.238849	DOWN	6	27175474	27175873	Promoter (<=1kb)	ENSSSCG00000033191
1_540731_541131	-1.28479	0.0016562	0.238893	DOWN	1	540732	541131	Promoter (<=1kb)	ENSSSCG00000004009
12_23742493_23742893	-1.05786	0.00167553	0.240566	DOWN	12	23742494	23742893	Exon (ENSSSCT00000024402/ENSSSCG00000020884, exon 11 of 15)	ENSSSCG00000020884
14_87618201_87618601	2.88571	0.00168242	0.240643	UP	14	87618202	87618601	Distal Intergenic	ENSSSCG00000010358
4_33429451_33429851	1.23667	0.00169985	0.242213	UP	4	33429452	33429851	Intron (ENSSSCT00000041162/ENSSSCG00000033312, intron 1 of 1)	ENSSSCG00000033312
8_87979103_87979503	1.85371	0.00170269	0.242434	UP	8	87979104	87979503	Distal Intergenic	ENSSSCG00000024596
3_51622573_51622973	-1.10455	0.0017387	0.246068	DOWN	3	51622574	51622973	Promoter (<=1kb)	ENSSSCG00000008153
3_126782217_126782617	1.10764	0.00174336	0.24651	UP	3	126782218	126782617	Distal Intergenic	ENSSSCG00000008641
4_67446182_67446582	1.08957	0.00175324	0.247195	UP	4	67446183	67446582	Distal Intergenic	ENSSSCG00000006201
8_77998245_77998645	-1.8212	0.00177748	0.249533	DOWN	8	77998246	77998645	Intron (ENSSSCT00000044347/ENSSSCG00000009021, intron 2 of 55)	ENSSSCG00000009021
10_19758543_19758943	-1.20328	0.00179337	0.250969	DOWN	10	19758544	19758943	Promoter (<=1kb)	ENSSSCG00000029411
12_61184750_61185150	-1.05486	0.00179684	0.251268	DOWN	12	61184751	61185150	Promoter (<=1kb)	ENSSSCG00000036812
4_306154_306554	-1.1534	0.00181139	0.251989	DOWN	4	306155	306554	Promoter (<=1kb)	ENSSSCG00000027076
16_75474535_75474935	-1.04965	0.00189018	0.2593	DOWN	16	75474536	75474935	Promoter (<=1kb)	ENSSSCG00000035825
10_29118192_29118592	-1.37895	0.00191391	0.2616	DOWN	10	29118193	29118592	Promoter (<=1kb)	ENSSSCG00000010955
4_2064714_2065114	-2.08101	0.0019232	0.262296	DOWN	4	2064715	2065114	Distal Intergenic	ENSSSCG00000032079
9_109557192_109557592	-1.16216	0.00193749	0.262909	DOWN	9	109557193	109557592	Promoter (<=1kb)	ENSSSCG00000015455
1_251270494_251270894	1.6377	0.00194947	0.263962	UP	1	251270495	251270894	Promoter (1-2kb)	ENSSSCG00000005453
14_40003775_40004175	-1.07839	0.00196329	0.26451	DOWN	14	40003776	40004175	Promoter (<=1kb)	ENSSSCG00000009896
17_28960747_28961147	1.82099	0.00197749	0.265461	UP	17	28960748	28961147	Distal Intergenic	ENSSSCG00000007108
14_24308518_24308918	1.20956	0.00198755	0.26643	UP	14	24308519	24308918	Downstream (2-3kb)	ENSSSCG00000009746
11_44882381_44882781	1.86115	0.00199807	0.266845	UP	11	44882382	44882781	Distal Intergenic	ENSSSCG00000009458
4_25610163_25610563	3.48824	0.00202339	0.268361	UP	4	25610164	25610563	Intron (ENSSSCT00000032782/ENSSSCG00000031031, intron 29 of 66)	ENSSSCG00000036860
9_30021825_30022225	1.61423	0.00204833	0.270522	UP	9	30021826	30022225	Distal Intergenic	ENSSSCG00000020347
17_38008349_38008749	1.60439	0.00205874	0.270927	UP	17	38008350	38008749	Intron (ENSSSCT00000007967/ENSSSCG00000007282, intron 7 of 13)	ENSSSCG00000007281
4_70947146_70947546	1.28666	0.00206385	0.270927	UP	4	70947147	70947546	Distal Intergenic	ENSSSCG00000037637
3_51878158_51878558	3.10673	0.0020639	0.270927	UP	3	51878159	51878558	Intron (ENSSSCT00000066320/ENSSSCG00000008159, intron 1 of 21)	ENSSSCG00000008159
11_58981027_58981427	2.42663	0.00206889	0.27114	UP	11	58981028	58981427	Distal Intergenic	ENSSSCG00000040790
1_20850757_20851157	1.17379	0.00207096	0.271223	UP	1	20850758	20851157	Exon (ENSSSCT00000061166/ENSSSCG00000004123, exon 26 of 74)	ENSSSCG00000033962
18_17932532_17932932	2.44328	0.00208004	0.271957	UP	18	17932533	17932932	Distal Intergenic	ENSSSCG00000038347
4_98251186_98251586	-1.25494	0.00208091	0.271957	DOWN	4	98251187	98251586	Promoter (<=1kb)	ENSSSCG00000006644
14_64243789_64244189	4.13892	0.00208092	0.271957	UP	14	64243790	64244189	Exon (ENSSSCT00000050632/ENSSSCG00000010214, exon 5 of 8)	ENSSSCG00000010214
16_33233621_33234021	-4.33148	0.00208356	0.272114	DOWN	16	33233622	33234021	Intron (ENSSSCT00000018399/ENSSSCG00000016894, intron 4 of 4)	ENSSSCG00000034649
1_253428559_253428959	-1.11699	0.00209553	0.27268	DOWN	1	253428560	253428959	Promoter (<=1kb)	ENSSSCG00000005471
8_91643249_91643649	1.06809	0.00209661	0.27268	UP	8	91643250	91643649	Distal Intergenic	ENSSSCG00000033839
X_45646377_45646777	1.96605	0.00210123	0.273091	UP	X	45646378	45646777	Distal Intergenic	ENSSSCG00000034861
12_14751821_14752221	1.00869	0.00212298	0.274399	UP	12	14751822	14752221	Distal Intergenic	ENSSSCG00000017278
9_133287699_133288099	-1.16143	0.00214248	0.275592	DOWN	9	133287700	133288099	Promoter (<=1kb)	ENSSSCG00000015617
12_36370544_36370944	1.95306	0.00219603	0.280248	UP	12	36370545	36370944	Intron (ENSSSCT00000019236/ENSSSCG00000017672, intron 9 of 30)	ENSSSCG00000017672
8_62781634_62782034	1.89302	0.00219658	0.280248	UP	8	62781635	62782034	Distal Intergenic	ENSSSCG00000024681
9_67938240_67938640	1.17055	0.00220717	0.280646	UP	9	67938241	67938640	Exon (ENSSSCT00000040328/ENSSSCG00000015664, exon 5 of 10)	ENSSSCG00000015664
13_175598447_175598847	2.66969	0.0022302	0.282236	UP	13	175598448	175598847	Distal Intergenic	ENSSSCG00000012001
18_25112961_25113361	1.18973	0.0022426	0.283107	UP	18	25112962	25113361	Intron (ENSSSCT00000041168/ENSSSCG00000016614, intron 8 of 29)	ENSSSCG00000016614
X_6715493_6715893	-2.1882	0.00224542	0.283208	DOWN	X	6715494	6715893	Distal Intergenic	ENSSSCG00000012108
2_58385964_58386364	-2.05697	0.00224761	0.283294	DOWN	2	58385965	58386364	Exon (ENSSSCT00000015220/ENSSSCG00000013934, exon 8 of 8)	ENSSSCG00000013934
3_101054246_101054646	1.97881	0.00226214	0.284362	UP	3	101054247	101054646	Intron (ENSSSCT00000009277/ENSSSCG00000008475, intron 22 of 34)	ENSSSCG00000008478
14_51304087_51304487	-1.43497	0.00226523	0.28456	DOWN	14	51304088	51304487	Downstream (<1kb)	ENSSSCG00000037762
13_129319189_129319589	-2.47734	0.00229574	0.287723	DOWN	13	129319190	129319589	Intron (ENSSSCT00000052052/ENSSSCG00000038584, intron 3 of 4)	ENSSSCG00000038584
13_70026706_70027106	1.01579	0.00229654	0.287723	UP	13	70026707	70027106	Intron (ENSSSCT00000061954/ENSSSCG00000011599, intron 17 of 23)	ENSSSCG00000011599
4_71803206_71803606	1.95549	0.00229984	0.287753	UP	4	71803207	71803606	Distal Intergenic	ENSSSCG00000037378
5_17482637_17483037	1.11757	0.00231773	0.288837	UP	5	17482638	17483037	3' UTR	ENSSSCG00000040636
5_20096477_20096877	1.39717	0.00234376	0.29073	UP	5	20096478	20096877	Distal Intergenic	ENSSSCG00000035463
6_48804492_48804892	-1.31442	0.00238683	0.294857	DOWN	6	48804493	48804892	Exon (ENSSSCT00000058874/ENSSSCG00000037494, exon 27 of 35)	ENSSSCG00000033836
13_33152187_33152587	-1.58796	0.00238959	0.294857	DOWN	13	33152188	33152587	Promoter (<=1kb)	ENSSSCG00000011416
12_16096994_16097394	-1.11733	0.00245215	0.299234	DOWN	12	16096995	16097394	Intron (ENSSSCT00000033808/ENSSSCG00000017300, intron 1 of 28)	ENSSSCG00000017300
14_31703091_31703491	2.14282	0.00247337	0.301236	UP	14	31703092	31703491	Intron (ENSSSCT00000055257/ENSSSCG00000034386, intron 5 of 19)	ENSSSCG00000034386
12_18526352_18526752	-1.28228	0.00252202	0.303812	DOWN	12	18526353	18526752	Promoter (<=1kb)	ENSSSCG00000021306
14_66966363_66966763	-1.1441	0.00253579	0.304494	DOWN	14	66966364	66966763	Promoter (<=1kb)	ENSSSCG00000036476
6_52645431_52645831	1.36093	0.00259116	0.308774	UP	6	52645432	52645831	Downstream (1-2kb)	ENSSSCG00000003105
3_86243140_86243540	2.43265	0.00259484	0.309016	UP	3	86243141	86243540	Intron (ENSSSCT00000041425/ENSSSCG00000032007, intron 3 of 6)	ENSSSCG00000032007
7_78620635_78621035	1.55196	0.0025999	0.309039	UP	7	78620636	78621035	Distal Intergenic	ENSSSCG00000002148
8_10960968_10961368	-1.06125	0.00260318	0.309226	DOWN	8	10960969	10961368	Promoter (<=1kb)	ENSSSCG00000008740
11_7749992_7750392	1.91794	0.00261423	0.309949	UP	11	7749993	7750392	Intron (ENSSSCT00000010229/ENSSSCG00000009334, intron 5 of 17)	ENSSSCG00000009334
7_4652637_4653037	-1.75929	0.00263309	0.311792	DOWN	7	4652638	4653037	Distal Intergenic	ENSSSCG00000001022
12_22699464_22699864	-1.05258	0.00267126	0.315714	DOWN	12	22699465	22699864	Intron (ENSSSCT00000053642/ENSSSCG00000035551, intron 7 of 8)	ENSSSCG00000017498
1_238029099_238029499	1.64743	0.00268266	0.316664	UP	1	238029100	238029499	Intron (ENSSSCT00000005885/ENSSSCG00000005346, intron 7 of 10)	ENSSSCG00000035910
X_15288306_15288706	-1.8478	0.00270961	0.318842	DOWN	X	15288307	15288706	Intron (ENSSSCT00000052343/ENSSSCG00000012157, intron 30 of 33)	ENSSSCG00000012157
17_35069492_35069892	2.11497	0.0027343	0.32121	UP	17	35069493	35069892	Promoter (2-3kb)	ENSSSCG00000007215
8_118506872_118507272	-1.12089	0.00274243	0.321697	DOWN	8	118506873	118507272	Promoter (<=1kb)	ENSSSCG00000030957
AEMK02000328.1_591884_592284	-1.56625	0.00275523	0.322393	DOWN	AEMK02000328.1	591885	592284	Exon (ENSSSCT00000026888/ENSSSCG00000027926, exon 13 of 15)	ENSSSCG00000027926
6_87825224_87825624	-1.32043	0.00276971	0.323081	DOWN	6	87825225	87825624	Promoter (<=1kb)	ENSSSCG00000032193
X_68301404_68301804	-2.24285	0.00279709	0.32578	DOWN	X	68301405	68301804	Intron (ENSSSCT00000035731/ENSSSCG00000012459, intron 1 of 8)	ENSSSCG00000012459
5_104393966_104394366	-1.67542	0.00279806	0.32578	DOWN	5	104393967	104394366	Promoter (<=1kb)	ENSSSCG00000000952
4_80685357_80685757	2.3057	0.00280401	0.326271	UP	4	80685358	80685757	Distal Intergenic	ENSSSCG00000006280
7_121426356_121426756	-2.17646	0.00280785	0.326314	DOWN	7	121426357	121426756	Distal Intergenic	ENSSSCG00000036589
11_17052149_17052549	2.51611	0.00281811	0.327102	UP	11	17052150	17052549	Distal Intergenic	ENSSSCG00000009387
6_12382611_12383011	-1.29549	0.00282595	0.327808	DOWN	6	12382612	12383011	Promoter (<=1kb)	ENSSSCG00000028878
5_71029443_71029843	-1.15211	0.00285854	0.330568	DOWN	5	71029444	71029843	Promoter (<=1kb)	ENSSSCG00000000779
17_30707919_30708319	-1.8956	0.00286906	0.33158	DOWN	17	30707920	30708319	Exon (ENSSSCT00000007802/ENSSSCG00000007130, exon 4 of 4)	ENSSSCG00000007131
15_59935419_59935819	2.59542	0.00287411	0.331683	UP	15	59935420	59935819	Distal Intergenic	ENSSSCG00000035546
X_22977775_22978175	2.81814	0.00288921	0.332885	UP	X	22977776	22978175	Distal Intergenic	ENSSSCG00000020629
3_49121520_49121920	-2.2724	0.00292998	0.335926	DOWN	3	49121521	49121920	Intron (ENSSSCT00000038615/ENSSSCG00000008144, intron 2 of 4)	ENSSSCG00000008144
3_55834096_55834496	-1.3643	0.00293611	0.336073	DOWN	3	55834097	55834496	Distal Intergenic	ENSSSCG00000027113
11_4911688_4912088	-1.80235	0.00298125	0.339108	DOWN	11	4911689	4912088	Intron (ENSSSCT00000044215/ENSSSCG00000037313, intron 1 of 3)	ENSSSCG00000037313
7_54185518_54185918	2.46856	0.00298165	0.339108	UP	7	54185519	54185918	Intron (ENSSSCT00000065847/ENSSSCG00000033284, intron 1 of 1)	ENSSSCG00000032460
18_14185445_14185845	1.24268	0.00298295	0.339108	UP	18	14185446	14185845	Intron (ENSSSCT00000017997/ENSSSCG00000016529, intron 10 of 14)	ENSSSCG00000040673
15_72617182_72617582	1.88668	0.00300456	0.341152	UP	15	72617183	72617582	Intron (ENSSSCT00000053211/ENSSSCG00000024204, intron 2 of 27)	ENSSSCG00000024204
3_57753459_57753859	2.37002	0.00302096	0.342394	UP	3	57753460	57753859	Distal Intergenic	ENSSSCG00000008211
4_20672495_20672895	1.09422	0.0030684	0.346932	UP	4	20672496	20672895	Promoter (2-3kb)	ENSSSCG00000006008
9_56509962_56510362	1.00403	0.00316835	0.35609	UP	9	56509963	56510362	Distal Intergenic	ENSSSCG00000040319
11_6042110_6042510	-1.226	0.00319087	0.357339	DOWN	11	6042111	6042510	Distal Intergenic	ENSSSCG00000019964
6_27391391_27391791	-1.10153	0.00319088	0.357339	DOWN	6	27391392	27391791	Promoter (<=1kb)	ENSSSCG00000032632
6_43855298_43855698	-4.27419	0.00320683	0.358055	DOWN	6	43855299	43855698	Intron (ENSSSCT00000055533/ENSSSCG00000002869, intron 1 of 9)	ENSSSCG00000002869
8_87864833_87865233	1.86579	0.00321384	0.358141	UP	8	87864834	87865233	Intron (ENSSSCT00000044832/ENSSSCG00000029920, intron 5 of 9)	ENSSSCG00000029920
6_86200576_86200976	-2.48725	0.00321521	0.358141	DOWN	6	86200577	86200976	Intron (ENSSSCT00000003985/ENSSSCG00000003590, intron 15 of 29)	ENSSSCG00000003590
4_3052052_3052452	-1.45229	0.0032596	0.361204	DOWN	4	3052053	3052452	Distal Intergenic	ENSSSCG00000005934
3_76872251_76872651	1.90804	0.00326069	0.361204	UP	3	76872252	76872651	3' UTR	ENSSSCG00000008360
11_4053848_4054248	-1.43782	0.00326194	0.361204	DOWN	11	4053849	4054248	Promoter (<=1kb)	ENSSSCG00000009298
12_48727041_48727441	1.34814	0.00328729	0.363305	UP	12	48727042	48727441	Intron (ENSSSCT00000061836/ENSSSCG00000017836, intron 9 of 11)	ENSSSCG00000017835
1_110090179_110090579	4.40645	0.00329273	0.363328	UP	1	110090180	110090579	3' UTR	ENSSSCG00000036431
15_22928118_22928518	3.84852	0.00330292	0.363796	UP	15	22928119	22928518	Distal Intergenic	ENSSSCG00000015712
13_197197778_197198178	1.72556	0.0033063	0.363796	UP	13	197197779	197198178	Exon (ENSSSCT00000029073/ENSSSCG00000027089, exon 5 of 11)	ENSSSCG00000027089
9_3378109_3378509	-1.22082	0.0033076	0.363796	DOWN	9	3378110	3378509	Promoter (<=1kb)	ENSSSCG00000014633
13_106695394_106695794	1.5687	0.00334661	0.366474	UP	13	106695395	106695794	Distal Intergenic	ENSSSCG00000040950
11_5194751_5195151	-2.0973	0.0033606	0.36715	DOWN	11	5194752	5195151	Promoter (<=1kb)	ENSSSCG00000009313
9_70419559_70419959	1.71399	0.00336413	0.367322	UP	9	70419560	70419959	Intron (ENSSSCT00000048046/ENSSSCG00000015303, intron 15 of 21)	ENSSSCG00000031091
14_20741965_20742365	-2.38861	0.00337265	0.367825	DOWN	14	20741966	20742365	Intron (ENSSSCT00000010658/ENSSSCG00000029331, intron 10 of 20)	ENSSSCG00000034123
1_28557792_28558192	1.18727	0.00343647	0.372779	UP	1	28557793	28558192	Distal Intergenic	ENSSSCG00000004166
14_90131528_90131928	-2.60381	0.0034441	0.372902	DOWN	14	90131529	90131928	Intron (ENSSSCT00000011376/ENSSSCG00000010392, intron 8 of 15)	ENSSSCG00000010392
1_12602529_12602929	1.60103	0.00345392	0.37322	UP	1	12602530	12602929	Distal Intergenic	ENSSSCG00000004072
16_79473509_79473909	-1.53842	0.00348163	0.374709	DOWN	16	79473510	79473909	Promoter (<=1kb)	ENSSSCG00000034522
1_106789717_106790117	-2.69245	0.00348229	0.374709	DOWN	1	106789718	106790117	Intron (ENSSSCT00000005015/ENSSSCG00000004540, intron 1 of 1)	ENSSSCG00000004540
6_102684772_102685172	1.56276	0.00348285	0.374709	UP	6	102684773	102685172	Distal Intergenic	ENSSSCG00000003690
4_85446476_85446876	2.32865	0.0034905	0.375015	UP	4	85446477	85446876	Intron (ENSSSCT00000006937/ENSSSCG00000006329, intron 3 of 8)	ENSSSCG00000006329
2_77262912_77263312	-1.77589	0.00353049	0.378014	DOWN	2	77262913	77263312	Distal Intergenic	ENSSSCG00000013429
12_12353605_12354005	-1.98808	0.003572	0.381155	DOWN	12	12353606	12354005	Distal Intergenic	ENSSSCG00000017265
3_39849587_39849987	-1.68257	0.00357742	0.381516	DOWN	3	39849588	39849987	Promoter (<=1kb)	ENSSSCG00000008041
1_205046468_205046868	4.39212	0.003585	0.382108	UP	1	205046469	205046868	Distal Intergenic	ENSSSCG00000005177
12_27347256_27347656	1.36293	0.00360075	0.383351	UP	12	27347257	27347656	Intron (ENSSSCT00000061632/ENSSSCG00000033228, intron 1 of 19)	ENSSSCG00000033228
3_121655191_121655591	-2.62202	0.00360914	0.384027	DOWN	3	121655192	121655591	Distal Intergenic	ENSSSCG00000008618
3_88686634_88687034	2.6428	0.00361675	0.384619	UP	3	88686635	88687034	Distal Intergenic	ENSSSCG00000031475
17_31690566_31690966	-2.49403	0.00364179	0.386436	DOWN	17	31690567	31690966	Distal Intergenic	ENSSSCG00000035181
4_98476577_98476977	2.1194	0.00367394	0.388719	UP	4	98476578	98476977	Intron (ENSSSCT00000007286/ENSSSCG00000038558, intron 2 of 5)	ENSSSCG00000038558
3_37460529_37460929	-1.12915	0.00371392	0.391411	DOWN	3	37460530	37460929	Promoter (<=1kb)	ENSSSCG00000007927
11_15494139_15494539	-1.00374	0.00371397	0.391411	DOWN	11	15494140	15494539	Promoter (<=1kb)	ENSSSCG00000009373
6_113542432_113542832	1.81818	0.00372696	0.3919	UP	6	113542433	113542832	Distal Intergenic	ENSSSCG00000019533
AEMK02000682.1_1275526_1275926	-1.70977	0.00375736	0.394248	DOWN	AEMK02000682.1	1275527	1275926	Exon (ENSSSCT00000065201/ENSSSCG00000034854, exon 5 of 30)	ENSSSCG00000034854
5_46378268_46378668	1.38557	0.00375937	0.394248	UP	5	46378269	46378668	Intron (ENSSSCT00000000594/ENSSSCG00000000551, intron 11 of 13)	ENSSSCG00000000551
2_113479932_113480332	-1.13409	0.0037974	0.396628	DOWN	2	113479933	113480332	Promoter (<=1kb)	ENSSSCG00000014190
4_67850909_67851621	1.3787	0.0038222	0.397905	UP	4	67850910	67851621	Exon (ENSSSCT00000006800/ENSSSCG00000006205, exon 14 of 14)	ENSSSCG00000018868
6_121354455_121354855	-2.79413	0.00383533	0.39883	DOWN	6	121354456	121354855	Intron (ENSSSCT00000059685/ENSSSCG00000003748, intron 1 of 12)	ENSSSCG00000003748
14_51102855_51103255	-1.1483	0.00384143	0.39907	DOWN	14	51102856	51103255	Promoter (<=1kb)	ENSSSCG00000010118
3_130876032_130876432	3.30574	0.00384401	0.39907	UP	3	130876033	130876432	Distal Intergenic	ENSSSCG00000008651
4_117619108_117619508	-1.28694	0.00385484	0.399531	DOWN	4	117619109	117619508	Promoter (<=1kb)	ENSSSCG00000035602
5_43768383_43768783	3.31732	0.00387171	0.399665	UP	5	43768384	43768783	Distal Intergenic	ENSSSCG00000019262
15_88473997_88474397	1.22483	0.00387517	0.399665	UP	15	88473998	88474397	Intron (ENSSSCT00000046639/ENSSSCG00000016019, intron 14 of 31)	ENSSSCG00000016019
1_250017659_250018059	1.24142	0.00387529	0.399665	UP	1	250017660	250018059	Intron (ENSSSCT00000005987/ENSSSCG00000005444, intron 12 of 18)	ENSSSCG00000032255
2_151291653_151292053	-1.42848	0.00388471	0.399759	DOWN	2	151291654	151292053	Intron (ENSSSCT00000015790/ENSSSCG00000014443, intron 2 of 18)	ENSSSCG00000014443
X_25971431_25971831	4.37956	0.00388814	0.399893	UP	X	25971432	25971831	Distal Intergenic	ENSSSCG00000012197
2_123131233_123131633	4.4215	0.00392618	0.402703	UP	2	123131234	123131633	Intron (ENSSSCT00000024571/ENSSSCG00000027857, intron 42 of 44)	ENSSSCG00000040617
14_103095582_103095982	-1.14748	0.00395947	0.405056	DOWN	14	103095583	103095982	Promoter (<=1kb)	ENSSSCG00000020912
AEMK02000510.1_330464_330864	1.25948	0.00396022	0.405056	UP	AEMK02000510.1	330465	330864	Distal Intergenic	ENSSSCG00000031488
1_90300120_90300520	-1.16528	0.00400251	0.407858	DOWN	1	90300121	90300520	Promoter (<=1kb)	ENSSSCG00000020702
9_51145864_51146264	2.17472	0.00403828	0.409918	UP	9	51145865	51146264	Distal Intergenic	ENSSSCG00000031230
11_14197464_14197864	2.37196	0.00404885	0.409918	UP	11	14197465	14197864	3' UTR	ENSSSCG00000037746
1_45050633_45051033	1.02799	0.0040528	0.409918	UP	1	45050634	45051033	Distal Intergenic	ENSSSCG00000032533
8_59987669_59988069	-1.10506	0.00408193	0.410757	DOWN	8	59987670	59988069	Distal Intergenic	ENSSSCG00000036000
18_32169915_32170315	1.60763	0.00408647	0.410757	UP	18	32169916	32170315	Distal Intergenic	ENSSSCG00000016640
14_125922703_125923103	1.25089	0.00408753	0.410757	UP	14	125922704	125923103	Intron (ENSSSCT00000011653/ENSSSCG00000010654, intron 26 of 28)	ENSSSCG00000040517
1_253077608_253078008	1.16828	0.00408782	0.410757	UP	1	253077609	253078008	Intron (ENSSSCT00000063629/ENSSSCG00000005466, intron 1 of 12)	ENSSSCG00000034700
1_267683215_267683615	-1.65301	0.00409373	0.410847	DOWN	1	267683216	267683615	Intron (ENSSSCT00000006165/ENSSSCG00000005607, intron 8 of 19)	ENSSSCG00000005608
6_117751579_117751979	3.76705	0.00409528	0.410847	UP	6	117751580	117751979	Intron (ENSSSCT00000064714/ENSSSCG00000003737, intron 7 of 9)	ENSSSCG00000003737
1_193596790_193597190	-2.56684	0.00409829	0.410929	DOWN	1	193596791	193597190	Distal Intergenic	ENSSSCG00000036551
18_54615191_54615591	-1.08397	0.0041121	0.411458	DOWN	18	54615192	54615591	Promoter (<=1kb)	ENSSSCG00000029741
6_88293564_88293964	-1.1879	0.00413183	0.41275	DOWN	6	88293565	88293964	Promoter (<=1kb)	ENSSSCG00000003604
4_56019888_56020288	1.69086	0.0041413	0.413476	UP	4	56019889	56020288	Distal Intergenic	ENSSSCG00000006155
1_15329593_15329993	-1.0286	0.00415763	0.414445	DOWN	1	15329594	15329993	Promoter (<=1kb)	ENSSSCG00000004092
X_37037497_37037897	2.03964	0.00417575	0.41563	UP	X	37037498	37037897	Distal Intergenic	ENSSSCG00000012252
6_165795727_165796127	1.75182	0.00417836	0.41563	UP	6	165795728	165796127	Intron (ENSSSCT00000054105/ENSSSCG00000029573, intron 2 of 13)	ENSSSCG00000029573
15_72269831_72270231	1.50228	0.00419766	0.416887	UP	15	72269832	72270231	Distal Intergenic	ENSSSCG00000015907
1_150039648_150040048	1.49839	0.00428037	0.421977	UP	1	150039649	150040048	Distal Intergenic	ENSSSCG00000032494
3_103603458_103603858	1.48971	0.00429069	0.422551	UP	3	103603459	103603858	Intron (ENSSSCT00000060265/ENSSSCG00000008503, intron 5 of 7)	ENSSSCG00000038612
17_5242056_5242456	1.53577	0.00430067	0.423312	UP	17	5242057	5242456	Intron (ENSSSCT00000025576/ENSSSCG00000006987, intron 1 of 11)	ENSSSCG00000006988
8_24078597_24078997	1.01746	0.0043481	0.425971	UP	8	24078598	24078997	Distal Intergenic	ENSSSCG00000035424
8_24892043_24892443	2.99894	0.00440471	0.429947	UP	8	24892044	24892443	Distal Intergenic	ENSSSCG00000035424
2_44889958_44890358	-1.05243	0.00441604	0.430382	DOWN	2	44889959	44890358	Promoter (<=1kb)	ENSSSCG00000033786
7_30234387_30234787	-2.1224	0.00443349	0.431859	DOWN	7	30234388	30234787	Intron (ENSSSCT00000001696/ENSSSCG00000001523, intron 1 of 9)	ENSSSCG00000001523
9_93451748_93452148	2.77596	0.0044365	0.431928	UP	9	93451749	93452148	Intron (ENSSSCT00000051661/ENSSSCG00000015393, intron 4 of 19)	ENSSSCG00000015393
1_121593762_121594162	1.19419	0.00444035	0.432079	UP	1	121593763	121594162	Distal Intergenic	ENSSSCG00000004643
18_11707083_11707483	1.91713	0.00444732	0.432532	UP	18	11707084	11707483	Promoter (1-2kb)	ENSSSCG00000016521
14_97340844_97341244	1.04341	0.00448647	0.434092	UP	14	97340845	97341244	Distal Intergenic	ENSSSCG00000010428
1_90632981_90633381	1.7039	0.00452711	0.436626	UP	1	90632982	90633381	Intron (ENSSSCT00000004949/ENSSSCG00000004479, intron 6 of 6)	ENSSSCG00000033155
10_17335981_17336381	1.1713	0.00453317	0.43681	UP	10	17335982	17336381	Distal Intergenic	ENSSSCG00000010876
1_103867996_103868396	1.57062	0.0045408	0.437321	UP	1	103867997	103868396	Intron (ENSSSCT00000005005/ENSSSCG00000004531, intron 4 of 7)	ENSSSCG00000004531
6_89878697_89879097	-2.7665	0.00454744	0.437736	DOWN	6	89878698	89879097	Exon (ENSSSCT00000037922/ENSSSCG00000003622, exon 42 of 68)	ENSSSCG00000003621
4_60314167_60314567	4.2565	0.00455573	0.438063	UP	4	60314168	60314567	Distal Intergenic	ENSSSCG00000034242
9_49865114_49865514	2.45684	0.00456238	0.438063	UP	9	49865115	49865514	Intron (ENSSSCT00000016504/ENSSSCG00000015138, intron 4 of 8)	ENSSSCG00000015138
X_93864465_93864865	1.26967	0.00460412	0.44103	UP	X	93864466	93864865	Distal Intergenic	ENSSSCG00000030951
16_42743142_42743542	3.07115	0.00460514	0.44103	UP	16	42743143	42743542	Intron (ENSSSCT00000042909/ENSSSCG00000016941, intron 2 of 6)	ENSSSCG00000016941
2_51265155_51265555	-1.54232	0.0046584	0.44431	DOWN	2	51265156	51265555	Intron (ENSSSCT00000015280/ENSSSCG00000013989, intron 1 of 1)	ENSSSCG00000013989
16_17456_17856	2.076	0.00466608	0.444374	UP	16	17457	17856	Distal Intergenic	ENSSSCG00000022306
4_1673641_1674041	-1.26429	0.00468721	0.445881	DOWN	4	1673642	1674041	Distal Intergenic	ENSSSCG00000036022
12_37258256_37258656	1.06535	0.00469073	0.445881	UP	12	37258257	37258656	Intron (ENSSSCT00000048048/ENSSSCG00000017676, intron 15 of 24)	ENSSSCG00000017676
6_135321051_135321451	1.50692	0.00469976	0.446264	UP	6	135321052	135321451	Intron (ENSSSCT00000029114/ENSSSCG00000003768, intron 11 of 13)	ENSSSCG00000003771
15_8859789_8860189	1.04291	0.00470897	0.446457	UP	15	8859790	8860189	Intron (ENSSSCT00000064330/ENSSSCG00000015673, intron 12 of 13)	ENSSSCG00000034999
12_983809_984209	-1.69	0.00470935	0.446457	DOWN	12	983810	984209	Promoter (<=1kb)	ENSSSCG00000036973
9_47475899_47476299	-1.02132	0.00472921	0.447416	DOWN	9	47475900	47476299	Promoter (<=1kb)	ENSSSCG00000015129
11_48149458_48149858	1.01215	0.00474371	0.447905	UP	11	48149459	48149858	Distal Intergenic	ENSSSCG00000040184
17_40098833_40099233	-1.25071	0.00475114	0.448381	DOWN	17	40098834	40099233	Promoter (<=1kb)	ENSSSCG00000007324
15_139373998_139374398	-1.62211	0.00476339	0.448709	DOWN	15	139373999	139374398	Distal Intergenic	ENSSSCG00000016364
14_120724038_120724438	2.66435	0.00478963	0.450429	UP	14	120724039	120724438	Downstream (<1kb)	ENSSSCG00000030507
1_254477757_254478157	-1.27052	0.0048032	0.451479	DOWN	1	254477758	254478157	Distal Intergenic	ENSSSCG00000040726
10_56109720_56110120	2.16897	0.0048223	0.452697	UP	10	56109721	56110120	Intron (ENSSSCT00000012148/ENSSSCG00000011101, intron 2 of 15)	ENSSSCG00000011101
10_14532932_14533332	-1.08815	0.00483916	0.453554	DOWN	10	14532933	14533332	Promoter (<=1kb)	ENSSSCG00000010860
2_5965139_5965539	1.15053	0.0048405	0.453554	UP	2	5965140	5965539	Distal Intergenic	ENSSSCG00000012944
3_50414400_50414800	1.72537	0.00484733	0.453554	UP	3	50414401	50414800	Distal Intergenic	ENSSSCG00000032068
8_40976896_40977296	2.49926	0.0048803	0.454405	UP	8	40976897	40977296	Promoter (<=1kb)	ENSSSCG00000008841
7_87591751_87592151	1.73805	0.00491385	0.456652	UP	7	87591752	87592151	Intron (ENSSSCT00000052928/ENSSSCG00000002262, intron 9 of 12)	ENSSSCG00000002262
17_20166316_20166716	1.18075	0.0049249	0.457198	UP	17	20166317	20166716	Distal Intergenic	ENSSSCG00000007067
14_62390587_62390987	-1.32462	0.00497393	0.459311	DOWN	14	62390588	62390987	Distal Intergenic	ENSSSCG00000039215
9_128174343_128174743	1.59817	0.00502765	0.461512	UP	9	128174344	128174743	Distal Intergenic	ENSSSCG00000023351
17_22472381_22472781	2.00305	0.00503447	0.461512	UP	17	22472382	22472781	Intron (ENSSSCT00000007748/ENSSSCG00000007077, intron 2 of 13)	ENSSSCG00000007076
2_41555126_41555526	-2.57789	0.005042	0.461679	DOWN	2	41555127	41555526	Intron (ENSSSCT00000030282/ENSSSCG00000013376, intron 22 of 54)	ENSSSCG00000020482
15_47559997_47560397	1.26161	0.00505719	0.462618	UP	15	47559998	47560397	Intron (ENSSSCT00000017216/ENSSSCG00000015808, intron 11 of 22)	ENSSSCG00000015808
9_32522980_32523380	1.30218	0.00507091	0.463422	UP	9	32522981	32523380	Distal Intergenic	ENSSSCG00000034867
X_122121501_122121901	-1.07982	0.00507555	0.463495	DOWN	X	122121502	122121901	Promoter (<=1kb)	ENSSSCG00000012741
8_63927841_63928241	1.4107	0.00507856	0.463495	UP	8	63927842	63928241	Distal Intergenic	ENSSSCG00000021957
9_99706520_99706920	1.49789	0.00510466	0.465148	UP	9	99706521	99706920	Intron (ENSSSCT00000061570/ENSSSCG00000015405, intron 4 of 12)	ENSSSCG00000015405
11_66587427_66587827	2.06551	0.00511332	0.465412	UP	11	66587428	66587827	Intron (ENSSSCT00000055963/ENSSSCG00000009505, intron 3 of 6)	ENSSSCG00000009505
1_133962_134362	-1.99235	0.00513675	0.466488	DOWN	1	133963	134362	Intron (ENSSSCT00000055371/ENSSSCG00000029697, intron 6 of 9)	ENSSSCG00000027274
1_225615408_225615808	1.25092	0.00516375	0.467073	UP	1	225615409	225615808	Distal Intergenic	ENSSSCG00000030268
15_57074464_57074864	2.73465	0.00516521	0.467073	UP	15	57074465	57074864	Distal Intergenic	ENSSSCG00000016391
8_126204928_126205328	1.08149	0.00516557	0.467073	UP	8	126204929	126205328	Intron (ENSSSCT00000010070/ENSSSCG00000009197, intron 6 of 13)	ENSSSCG00000031678
15_113169249_113169649	1.08013	0.00518095	0.467563	UP	15	113169250	113169649	Distal Intergenic	ENSSSCG00000016158
AEMK02000682.1_727135_727535	-1.61311	0.00519031	0.468182	DOWN	AEMK02000682.1	727136	727535	Promoter (<=1kb)	ENSSSCG00000032509
11_9212107_9212507	2.94865	0.00520581	0.46911	UP	11	9212108	9212507	Promoter (1-2kb)	ENSSSCG00000034953
1_225177743_225178143	2.68136	0.00521048	0.46911	UP	1	225177744	225178143	Intron (ENSSSCT00000026305/ENSSSCG00000021802, intron 1 of 3)	ENSSSCG00000021802
2_116891987_116892387	2.03928	0.00521058	0.46911	UP	2	116891988	116892387	3' UTR	ENSSSCG00000026230
3_126995728_126996128	-2.49145	0.00524126	0.47142	DOWN	3	126995729	126996128	Intron (ENSSSCT00000043441/ENSSSCG00000008642, intron 3 of 27)	ENSSSCG00000008642
4_127136429_127136829	-1.37763	0.0052533	0.472072	DOWN	4	127136430	127136829	Distal Intergenic	ENSSSCG00000030801
13_24629563_24629963	2.44004	0.0052695	0.473053	UP	13	24629564	24629963	Intron (ENSSSCT00000028217/ENSSSCG00000025783, intron 3 of 10)	ENSSSCG00000025783
15_120810158_120810558	-2.17756	0.00528758	0.474223	DOWN	15	120810159	120810558	Promoter (<=1kb)	ENSSSCG00000016199
11_41887336_41887736	1.53518	0.00531771	0.474916	UP	11	41887337	41887736	Distal Intergenic	ENSSSCG00000009456
1_54400690_54401090	-1.02342	0.00532564	0.475366	DOWN	1	54400691	54401090	Promoter (<=1kb)	ENSSSCG00000004291
5_67436649_67437049	-2.81372	0.00534982	0.476393	DOWN	5	67436650	67437049	Distal Intergenic	ENSSSCG00000000748
10_13585239_13585639	1.47072	0.00536174	0.477001	UP	10	13585240	13585639	Distal Intergenic	ENSSSCG00000017768
5_50588388_50588788	2.70277	0.00538282	0.47704	UP	5	50588389	50588788	Distal Intergenic	ENSSSCG00000037629
4_62440068_62440468	-1.90507	0.0053962	0.477804	DOWN	4	62440069	62440468	Intron (ENSSSCT00000006773/ENSSSCG00000006179, intron 12 of 13)	ENSSSCG00000018503
15_77775255_77775655	2.54195	0.00540023	0.477935	UP	15	77775256	77775655	Distal Intergenic	ENSSSCG00000015948
6_170581392_170581792	1.68051	0.0054198	0.479216	UP	6	170581393	170581792	Distal Intergenic	ENSSSCG00000039245
4_79249311_79249711	1.25814	0.00543182	0.480053	UP	4	79249312	79249711	Distal Intergenic	ENSSSCG00000039568
1_131546658_131547058	1.26441	0.0054693	0.481778	UP	1	131546659	131547058	Intron (ENSSSCT00000058778/ENSSSCG00000040418, intron 5 of 11)	ENSSSCG00000040418
4_106568497_106568897	1.21081	0.00548393	0.482125	UP	4	106568498	106568897	3' UTR	ENSSSCG00000006760
16_51907072_51907472	-1.39191	0.00548465	0.482125	DOWN	16	51907073	51907472	Promoter (<=1kb)	ENSSSCG00000023948
14_51707124_51707524	-1.34418	0.00548846	0.482125	DOWN	14	51707125	51707524	Promoter (<=1kb)	ENSSSCG00000032884
X_35600457_35600857	-2.53011	0.00550996	0.483545	DOWN	X	35600458	35600857	Distal Intergenic	ENSSSCG00000012241
16_65954865_65955265	1.06551	0.00552946	0.484803	UP	16	65954866	65955265	Intron (ENSSSCT00000037510/ENSSSCG00000017054, intron 11 of 30)	ENSSSCG00000017054
14_141411000_141411400	-2.25225	0.0055599	0.486055	DOWN	14	141411001	141411400	Distal Intergenic	ENSSSCG00000010788
1_51722839_51723239	2.44853	0.00556251	0.486055	UP	1	51722840	51723239	Distal Intergenic	ENSSSCG00000004280
8_109965024_109965424	1.55135	0.00556444	0.486055	UP	8	109965025	109965424	Distal Intergenic	ENSSSCG00000009118
5_41408685_41409085	2.28686	0.00557766	0.486531	UP	5	41408686	41409085	Intron (ENSSSCT00000047943/ENSSSCG00000037941, intron 1 of 4)	ENSSSCG00000037941
1_205327332_205327732	1.23242	0.00558799	0.48698	UP	1	205327333	205327732	Distal Intergenic	ENSSSCG00000005177
13_141101006_141101406	1.48	0.0055961	0.487461	UP	13	141101007	141101406	Distal Intergenic	ENSSSCG00000011905
9_102393800_102394200	1.83026	0.00560327	0.487561	UP	9	102393801	102394200	Intron (ENSSSCT00000049333/ENSSSCG00000038977, intron 3 of 7)	ENSSSCG00000038977
8_1554287_1554687	-1.43735	0.00560517	0.487561	DOWN	8	1554288	1554687	Promoter (<=1kb)	ENSSSCG00000008691
1_95740962_95741362	1.92619	0.00561645	0.487917	UP	1	95740963	95741362	Intron (ENSSSCT00000047779/ENSSSCG00000004499, intron 8 of 11)	ENSSSCG00000004499
14_128355252_128355652	1.62526	0.00563998	0.488838	UP	14	128355253	128355652	Distal Intergenic	ENSSSCG00000037574
18_4808291_4808691	-1.11371	0.00564055	0.488838	DOWN	18	4808292	4808691	Promoter (<=1kb)	ENSSSCG00000032315
6_142908023_142908423	1.28844	0.00564632	0.488922	UP	6	142908024	142908423	Distal Intergenic	ENSSSCG00000003793
4_54870168_54870568	1.31441	0.00564672	0.488922	UP	4	54870169	54870568	Exon (ENSSSCT00000031697/ENSSSCG00000025980, exon 2 of 5)	ENSSSCG00000025980
17_36324634_36325034	-1.08505	0.00566862	0.489945	DOWN	17	36324635	36325034	Promoter (<=1kb)	ENSSSCG00000040248
6_75485700_75486100	-1.93879	0.00567739	0.490221	DOWN	6	75485701	75486100	Exon (ENSSSCT00000062715/ENSSSCG00000003476, exon 9 of 9)	ENSSSCG00000003476
9_27875338_27875738	2.65143	0.0056802	0.490238	UP	9	27875339	27875738	Intron (ENSSSCT00000016332/ENSSSCG00000014970, intron 9 of 12)	ENSSSCG00000014970
15_83660779_83661179	1.67096	0.00568508	0.490357	UP	15	83660780	83661179	Intron (ENSSSCT00000063341/ENSSSCG00000038903, intron 2 of 19)	ENSSSCG00000038903
12_37441687_37442087	1.51004	0.0056868	0.490357	UP	12	37441688	37442087	Intron (ENSSSCT00000048048/ENSSSCG00000017676, intron 5 of 24)	ENSSSCG00000017676
5_54549593_54549993	1.32415	0.00571833	0.492398	UP	5	54549594	54549993	Intron (ENSSSCT00000031285/ENSSSCG00000000591, intron 28 of 32)	ENSSSCG00000000590
11_6131033_6131433	-2.4983	0.0057431	0.493399	DOWN	11	6131034	6131433	Distal Intergenic	ENSSSCG00000025996
6_37817373_37817773	1.60514	0.00575454	0.49393	UP	6	37817374	37817773	Distal Intergenic	ENSSSCG00000022333
3_103271069_103271469	2.17342	0.00576686	0.494536	UP	3	103271070	103271469	Intron (ENSSSCT00000009301/ENSSSCG00000008499, intron 1 of 18)	ENSSSCG00000008499
13_14763503_14763903	1.83739	0.00577466	0.494816	UP	13	14763504	14763903	Intron (ENSSSCT00000053342/ENSSSCG00000028258, intron 4 of 5)	ENSSSCG00000028258
3_96063751_96064151	1.48797	0.00577617	0.494816	UP	3	96063752	96064151	Intron (ENSSSCT00000009249/ENSSSCG00000008447, intron 3 of 10)	ENSSSCG00000008447
6_96770200_96770600	-1.18829	0.00577803	0.494816	DOWN	6	96770201	96770600	Promoter (<=1kb)	ENSSSCG00000021738
1_55505362_55505762	1.17703	0.00580457	0.495599	UP	1	55505363	55505762	Distal Intergenic	ENSSSCG00000020277
4_107588588_107588988	1.9205	0.00580564	0.495599	UP	4	107588589	107588988	Intron (ENSSSCT00000007417/ENSSSCG00000006771, intron 1 of 3)	ENSSSCG00000006770
6_64187119_64187519	-1.22029	0.00583797	0.497906	DOWN	6	64187120	64187519	Promoter (<=1kb)	ENSSSCG00000040944
14_57260395_57260795	1.03322	0.00585048	0.49852	UP	14	57260396	57260795	Distal Intergenic	ENSSSCG00000010163
9_70829544_70829944	-3.61551	0.00589441	0.501126	DOWN	9	70829545	70829944	Intron (ENSSSCT00000040409/ENSSSCG00000015307, intron 3 of 14)	ENSSSCG00000015307
6_63539848_63540248	-1.03816	0.00590288	0.501393	DOWN	6	63539849	63540248	Promoter (<=1kb)	ENSSSCG00000003332
14_71201565_71201965	2.86778	0.00598704	0.505568	UP	14	71201566	71201965	Intron (ENSSSCT00000047111/ENSSSCG00000038913, intron 11 of 24)	ENSSSCG00000038913
4_28190086_28190486	1.02772	0.00602232	0.507862	UP	4	28190087	28190486	Downstream (<1kb)	ENSSSCG00000038444
6_2904827_2905227	-2.1258	0.00603524	0.508724	DOWN	6	2904828	2905227	Distal Intergenic	ENSSSCG00000034980
14_20662545_20662945	1.43613	0.00606113	0.50954	UP	14	20662546	20662945	Distal Intergenic	ENSSSCG00000009717
4_42135275_42135675	1.20094	0.00606529	0.509655	UP	4	42135276	42135675	Promoter (<=1kb)	ENSSSCG00000019800
4_95410513_95410913	1.3172	0.00616887	0.51559	UP	4	95410514	95410913	Promoter (2-3kb)	ENSSSCG00000033510
11_53480259_53480659	1.02661	0.00618711	0.516656	UP	11	53480260	53480659	Distal Intergenic	ENSSSCG00000020180
1_84062071_84062471	1.38206	0.00620111	0.517364	UP	1	84062072	84062471	Intron (ENSSSCT00000004926/ENSSSCG00000004460, intron 26 of 28)	ENSSSCG00000004460
12_36740738_36741138	-2.30094	0.00622805	0.518921	DOWN	12	36740739	36741138	Distal Intergenic	ENSSSCG00000022980
15_99304631_99305031	2.9323	0.00624642	0.519759	UP	15	99304632	99305031	Distal Intergenic	ENSSSCG00000031954
3_10112291_10112691	-1.35472	0.00627387	0.520479	DOWN	3	10112292	10112691	Distal Intergenic	ENSSSCG00000020910
17_22371403_22371803	2.08101	0.00628391	0.521032	UP	17	22371404	22371803	Distal Intergenic	ENSSSCG00000007074
6_115146404_115146804	1.95603	0.00631529	0.52225	UP	6	115146405	115146804	Distal Intergenic	ENSSSCG00000003726
8_64997538_64997938	1.44268	0.00631858	0.522292	UP	8	64997539	64997938	Distal Intergenic	ENSSSCG00000020337
7_14486965_14487365	1.63672	0.0063358	0.523255	UP	7	14486966	14487365	Intron (ENSSSCT00000059722/ENSSSCG00000037166, intron 4 of 5)	ENSSSCG00000037166
4_66863979_66864379	4.12342	0.00637646	0.525192	UP	4	66863980	66864379	Intron (ENSSSCT00000065926/ENSSSCG00000006199, intron 14 of 39)	ENSSSCG00000006199
9_1007135_1007535	-1.66221	0.00639491	0.525595	DOWN	9	1007136	1007535	Distal Intergenic	ENSSSCG00000023057
11_49298581_49298981	1.95987	0.0063981	0.525627	UP	11	49298582	49298981	Intron (ENSSSCT00000010386/ENSSSCG00000009473, intron 35 of 80)	ENSSSCG00000009473
3_46321583_46321983	2.17687	0.0064283	0.527416	UP	3	46321584	46321983	Intron (ENSSSCT00000042155/ENSSSCG00000034826, intron 1 of 1)	ENSSSCG00000025021
1_69772718_69773118	1.73618	0.00643238	0.52752	UP	1	69772719	69773118	Distal Intergenic	ENSSSCG00000038448
8_52624517_52624917	2.45837	0.00645024	0.528753	UP	8	52624518	52624917	Intron (ENSSSCT00000038105/ENSSSCG00000039175, intron 3 of 7)	ENSSSCG00000037348
1_44843191_44843591	1.37678	0.00646119	0.52919	UP	1	44843192	44843591	Distal Intergenic	ENSSSCG00000019126
14_21183113_21183513	1.48181	0.00648144	0.530385	UP	14	21183114	21183513	Distal Intergenic	ENSSSCG00000028142
11_43137533_43137933	1.90388	0.00650242	0.531176	UP	11	43137534	43137933	Distal Intergenic	ENSSSCG00000032545
5_51858648_51859048	1.48646	0.00651952	0.531879	UP	5	51858649	51859048	Intron (ENSSSCT00000000621/ENSSSCG00000000577, intron 1 of 15)	ENSSSCG00000000577
4_39095054_39095454	2.42245	0.00654802	0.533277	UP	4	39095055	39095454	Intron (ENSSSCT00000006675/ENSSSCG00000006084, intron 2 of 11)	ENSSSCG00000006084
6_34493509_34493909	1.60472	0.00655379	0.533516	UP	6	34493510	34493909	Exon (ENSSSCT00000028421/ENSSSCG00000021644, exon 3 of 17)	ENSSSCG00000021644
15_48451738_48452138	1.00408	0.00656673	0.534107	UP	15	48451739	48452138	Distal Intergenic	ENSSSCG00000022301
9_17422486_17422886	2.20884	0.00664388	0.537691	UP	9	17422487	17422886	Intron (ENSSSCT00000016258/ENSSSCG00000014903, intron 7 of 8)	ENSSSCG00000014903
3_102750076_102750476	1.69921	0.00664846	0.537691	UP	3	102750077	102750476	Distal Intergenic	ENSSSCG00000008491
8_42727834_42728234	1.62645	0.0066503	0.537691	UP	8	42727835	42728234	Intron (ENSSSCT00000009691/ENSSSCG00000008852, intron 3 of 6)	ENSSSCG00000008852
8_43695249_43695649	-1.38606	0.00666663	0.538073	DOWN	8	43695250	43695649	Promoter (<=1kb)	ENSSSCG00000008854
9_7402949_7403349	3.13739	0.00667404	0.538173	UP	9	7402950	7403349	Intron (ENSSSCT00000052721/ENSSSCG00000014820, intron 12 of 19)	ENSSSCG00000014819
1_191529562_191529962	-2.65383	0.0066875	0.538618	DOWN	1	191529563	191529962	Distal Intergenic	ENSSSCG00000005106
2_57924816_57925216	1.26241	0.00672249	0.539706	UP	2	57924817	57925216	3' UTR	ENSSSCG00000014538
7_13053676_13054076	1.75873	0.00673041	0.539706	UP	7	13053677	13054076	Distal Intergenic	ENSSSCG00000001067
4_122314917_122315317	-2.36832	0.00675	0.541046	DOWN	4	122314918	122315317	Distal Intergenic	ENSSSCG00000039854
7_4862579_4862979	-1.25654	0.00676138	0.541727	DOWN	7	4862580	4862979	Promoter (<=1kb)	ENSSSCG00000001025
13_100202820_100203220	3.65455	0.00676753	0.541985	UP	13	100202821	100203220	Intron (ENSSSCT00000046911/ENSSSCG00000031077, intron 10 of 16)	ENSSSCG00000038447
15_2731_3131	1.85104	0.00677038	0.541985	UP	15	2732	3131	Distal Intergenic	ENSSSCG00000032174
2_62400596_62400996	-1.07075	0.00677941	0.542246	DOWN	2	62400597	62400996	Exon (ENSSSCT00000029966/ENSSSCG00000025176, exon 33 of 33)	ENSSSCG00000037526
1_258044158_258044558	-1.60368	0.00680716	0.542849	DOWN	1	258044159	258044558	Promoter (<=1kb)	ENSSSCG00000005503
4_127533568_127533968	1.37895	0.0068289	0.544257	UP	4	127533569	127533968	Intron (ENSSSCT00000007587/ENSSSCG00000006926, intron 2 of 6)	ENSSSCG00000006926
18_42485100_42485500	1.50598	0.00684048	0.544579	UP	18	42485101	42485500	Exon (ENSSSCT00000033324/ENSSSCG00000016678, exon 11 of 16)	ENSSSCG00000016678
12_14368156_14368556	-1.14059	0.0068672	0.546475	DOWN	12	14368157	14368556	Promoter (<=1kb)	ENSSSCG00000037321
13_99877680_99878080	3.19194	0.00688546	0.547132	UP	13	99877681	99878080	Distal Intergenic	ENSSSCG00000035935
1_137129305_137129705	1.30254	0.00688847	0.547132	UP	1	137129306	137129705	Intron (ENSSSCT00000057051/ENSSSCG00000040466, intron 1 of 5)	ENSSSCG00000040466
9_71800584_71800984	1.07286	0.00689165	0.547132	UP	9	71800585	71800984	Distal Intergenic	ENSSSCG00000015309
16_78653308_78653708	-2.86887	0.00692208	0.54875	DOWN	16	78653309	78653708	Distal Intergenic	ENSSSCG00000017112
9_91616902_91617302	2.48995	0.00696015	0.550757	UP	9	91616903	91617302	Distal Intergenic	ENSSSCG00000019224
3_22496749_22497149	1.75518	0.00696542	0.550757	UP	3	22496750	22497149	Distal Intergenic	ENSSSCG00000040637
11_74106769_74107169	-2.17341	0.00697492	0.550757	DOWN	11	74106770	74107169	Distal Intergenic	ENSSSCG00000009535
6_85608559_85608959	1.13886	0.00701528	0.552468	UP	6	85608560	85608959	Distal Intergenic	ENSSSCG00000030432
14_135351962_135352362	-2.29651	0.00701606	0.552468	DOWN	14	135351963	135352362	Intron (ENSSSCT00000042367/ENSSSCG00000010746, intron 14 of 22)	ENSSSCG00000010745
2_50260676_50261076	-1.95843	0.0070246	0.552496	DOWN	2	50260677	50261076	Distal Intergenic	ENSSSCG00000020755
X_58621231_58621631	1.52367	0.00702461	0.552496	UP	X	58621232	58621631	Distal Intergenic	ENSSSCG00000012411
11_5127354_5127754	-1.42593	0.00702965	0.552612	DOWN	11	5127355	5127754	Distal Intergenic	ENSSSCG00000009309
12_50332074_50332474	1.40815	0.00704912	0.553893	UP	12	50332075	50332474	Intron (ENSSSCT00000019455/ENSSSCG00000017878, intron 1 of 5)	ENSSSCG00000017878
8_120737988_120738388	-2.14991	0.0070838	0.555241	DOWN	8	120737989	120738388	Distal Intergenic	ENSSSCG00000039327
9_108075600_108076000	3.75157	0.00713117	0.557097	UP	9	108075601	108076000	Intron (ENSSSCT00000043674/ENSSSCG00000015445, intron 3 of 29)	ENSSSCG00000037271
2_335545_335945	-1.31745	0.00714125	0.55765	DOWN	2	335546	335945	Promoter (<=1kb)	ENSSSCG00000019083
10_40851110_40851510	-1.7707	0.00714422	0.55765	DOWN	10	40851111	40851510	Distal Intergenic	ENSSSCG00000015103
9_495466_495866	-1.41348	0.00715171	0.558003	DOWN	9	495467	495866	Promoter (<=1kb)	ENSSSCG00000014577
4_1104160_1104560	-1.49637	0.00715601	0.558106	DOWN	4	1104161	1104560	Distal Intergenic	ENSSSCG00000034820
5_88655314_88655714	1.66955	0.00717179	0.558641	UP	5	88655315	88655714	Intron (ENSSSCT00000000990/ENSSSCG00000000906, intron 1 of 3)	ENSSSCG00000000906
14_11042005_11042405	1.61453	0.00720183	0.560516	UP	14	11042006	11042405	Intron (ENSSSCT00000040166/ENSSSCG00000033325, intron 2 of 5)	ENSSSCG00000033325
12_2609782_2610182	-1.59135	0.00721847	0.561346	DOWN	12	2609783	2610182	Downstream (1-2kb)	ENSSSCG00000017163
1_121155982_121156382	1.37558	0.00723572	0.562222	UP	1	121155983	121156382	Intron (ENSSSCT00000055327/ENSSSCG00000004636, intron 1 of 38)	ENSSSCG00000004636
1_267642489_267642889	-1.7033	0.00725026	0.562653	DOWN	1	267642490	267642889	Intron (ENSSSCT00000006165/ENSSSCG00000005607, intron 8 of 19)	ENSSSCG00000005608
11_51438917_51439317	2.09256	0.00726195	0.562863	UP	11	51438918	51439317	Distal Intergenic	ENSSSCG00000009479
17_36981472_36981872	2.00162	0.00733429	0.565436	UP	17	36981473	36981872	Promoter (2-3kb)	ENSSSCG00000034263
14_14771506_14771906	-1.44138	0.00736729	0.566609	DOWN	14	14771507	14771906	Distal Intergenic	ENSSSCG00000027568
2_141499390_141499790	-1.09048	0.00737657	0.566609	DOWN	2	141499391	141499790	Distal Intergenic	ENSSSCG00000037898
1_169893458_169893858	2.01897	0.00739115	0.566609	UP	1	169893459	169893858	Intron (ENSSSCT00000005503/ENSSSCG00000004989, intron 1 of 3)	ENSSSCG00000004989
8_16895802_16896202	1.3592	0.00739142	0.566609	UP	8	16895803	16896202	Promoter (1-2kb)	ENSSSCG00000008754
3_131370023_131370423	-1.64439	0.00740053	0.566609	DOWN	3	131370024	131370423	Intron (ENSSSCT00000030705/ENSSSCG00000028755, intron 2 of 8)	ENSSSCG00000028755
2_47799283_47799683	1.73141	0.00742849	0.567341	UP	2	47799284	47799683	Distal Intergenic	ENSSSCG00000039410
5_22008170_22008570	1.81758	0.00743717	0.567773	UP	5	22008171	22008570	Intron (ENSSSCT00000000439/ENSSSCG00000000406, intron 4 of 7)	ENSSSCG00000000406
6_96743551_96743951	-1.43469	0.00747423	0.569446	DOWN	6	96743552	96743951	Distal Intergenic	ENSSSCG00000003673
1_127802453_127802853	1.3965	0.00748253	0.569541	UP	1	127802454	127802853	Intron (ENSSSCT00000005190/ENSSSCG00000004700, intron 3 of 13)	ENSSSCG00000018230
8_87867417_87867817	1.32493	0.00749156	0.569667	UP	8	87867418	87867817	Intron (ENSSSCT00000044832/ENSSSCG00000029920, intron 6 of 9)	ENSSSCG00000029920
17_18547985_18548385	1.17244	0.00749691	0.569667	UP	17	18547986	18548385	Intron (ENSSSCT00000064294/ENSSSCG00000007061, intron 3 of 10)	ENSSSCG00000037993
4_47170972_47171372	2.13202	0.0075044	0.569667	UP	4	47170973	47171372	Distal Intergenic	ENSSSCG00000024096
1_232533504_232533904	3.70154	0.00750444	0.569667	UP	1	232533505	232533904	Distal Intergenic	ENSSSCG00000019939
X_118294950_118295350	1.65209	0.00752664	0.570891	UP	X	118294951	118295350	Distal Intergenic	ENSSSCG00000022384
3_95148089_95148489	4.22334	0.00753548	0.571103	UP	3	95148090	95148489	Distal Intergenic	ENSSSCG00000008445
4_79362748_79363148	-1.63502	0.00753552	0.571103	DOWN	4	79362749	79363148	Distal Intergenic	ENSSSCG00000032887
1_260997716_260998116	2.40562	0.00761567	0.574858	UP	1	260997717	260998116	Intron (ENSSSCT00000042810/ENSSSCG00000005512, intron 42 of 43)	ENSSSCG00000005511
4_76494634_76495034	2.01536	0.00762536	0.575358	UP	4	76494635	76495034	Distal Intergenic	ENSSSCG00000006254
12_47319927_47320327	1.20706	0.00762845	0.57536	UP	12	47319928	47320327	Intron (ENSSSCT00000054724/ENSSSCG00000017812, intron 19 of 19)	ENSSSCG00000036705
6_109907964_109908364	1.59544	0.00765356	0.57679	UP	6	109907965	109908364	Distal Intergenic	ENSSSCG00000021683
8_125104617_125105017	2.31345	0.00766263	0.577234	UP	8	125104618	125105017	Exon (ENSSSCT00000049419/ENSSSCG00000009192, exon 10 of 18)	ENSSSCG00000009192
1_68788842_68789242	1.97862	0.00770666	0.57973	UP	1	68788843	68789242	Distal Intergenic	ENSSSCG00000032719
8_44518714_44519114	2.51515	0.00771356	0.579776	UP	8	44518715	44519114	3' UTR	ENSSSCG00000008870
8_80831003_80831403	2.11344	0.00772192	0.579776	UP	8	80831004	80831403	Intron (ENSSSCT00000009887/ENSSSCG00000009029, intron 13 of 22)	ENSSSCG00000009029
5_89727923_89728323	-1.04257	0.00772578	0.579776	DOWN	5	89727924	89728323	Promoter (<=1kb)	ENSSSCG00000040056
15_131492340_131492740	-1.09676	0.00772713	0.579776	DOWN	15	131492341	131492740	Promoter (<=1kb)	ENSSSCG00000016266
8_67790795_67791195	1.30696	0.00774986	0.581217	UP	8	67790796	67791195	Intron (ENSSSCT00000047428/ENSSSCG00000008943, intron 7 of 31)	ENSSSCG00000008943
6_43398168_43398568	3.56652	0.00775254	0.581217	UP	6	43398169	43398568	Intron (ENSSSCT00000040011/ENSSSCG00000035222, intron 1 of 3)	ENSSSCG00000035222
18_770963_771363	-1.99005	0.0077605	0.581583	DOWN	18	770964	771363	Intron (ENSSSCT00000055403/ENSSSCG00000026661, intron 1 of 22)	ENSSSCG00000026661
12_60807269_60807669	-1.29766	0.00777984	0.582487	DOWN	12	60807270	60807669	Intron (ENSSSCT00000050033/ENSSSCG00000038164, intron 1 of 3)	ENSSSCG00000038164
5_376407_376807	-1.43448	0.00778188	0.582487	DOWN	5	376408	376807	Promoter (<=1kb)	ENSSSCG00000034272
9_54484470_54484870	3.09916	0.00781483	0.584488	UP	9	54484471	54484870	Distal Intergenic	ENSSSCG00000034361
6_28175964_28176364	1.12645	0.00782338	0.584815	UP	6	28175965	28176364	Exon (ENSSSCT00000057880/ENSSSCG00000002774, exon 14 of 24)	ENSSSCG00000002774
4_41747503_41747903	-1.11038	0.00783167	0.584815	DOWN	4	41747504	41747903	Promoter (<=1kb)	ENSSSCG00000034321
14_2134628_2135028	1.4973	0.00786001	0.586233	UP	14	2134629	2135028	Intron (ENSSSCT00000034934/ENSSSCG00000009589, intron 7 of 14)	ENSSSCG00000009589
4_119006742_119007142	-1.65647	0.00786904	0.586673	DOWN	4	119006743	119007142	Intron (ENSSSCT00000041130/ENSSSCG00000006876, intron 4 of 6)	ENSSSCG00000036732
4_23282678_23283078	1.77931	0.00788976	0.587518	UP	4	23282679	23283078	Distal Intergenic	ENSSSCG00000006018
3_6364076_6364476	-1.40213	0.00792028	0.588624	DOWN	3	6364077	6364476	Exon (ENSSSCT00000042221/ENSSSCG00000007622, exon 7 of 9)	ENSSSCG00000007623
8_20797251_20797651	-2.3922	0.00793757	0.588977	DOWN	8	20797252	20797651	Distal Intergenic	ENSSSCG00000018604
4_53492798_53493198	2.07716	0.00796564	0.590592	UP	4	53492799	53493198	Distal Intergenic	ENSSSCG00000024611
15_9505617_9506017	2.73588	0.00798438	0.59101	UP	15	9505618	9506017	Distal Intergenic	ENSSSCG00000036660
14_39357057_39357457	-1.36386	0.00799339	0.59101	DOWN	14	39357058	39357457	Intron (ENSSSCT00000010835/ENSSSCG00000009885, intron 1 of 74)	ENSSSCG00000009885
12_50809025_50809425	-1.34281	0.00799356	0.59101	DOWN	12	50809026	50809425	Promoter (<=1kb)	ENSSSCG00000017892
4_106239719_106240119	-1.33087	0.0080117	0.59101	DOWN	4	106239720	106240119	Distal Intergenic	ENSSSCG00000006757
13_22096119_22096519	-2.45637	0.00802615	0.59101	DOWN	13	22096120	22096519	Distal Intergenic	ENSSSCG00000037246
3_86232548_86232948	1.86317	0.00804033	0.59101	UP	3	86232549	86232948	Intron (ENSSSCT00000041425/ENSSSCG00000032007, intron 1 of 6)	ENSSSCG00000032007
4_45653501_45653901	1.05915	0.00804305	0.59101	UP	4	45653502	45653901	Intron (ENSSSCT00000064373/ENSSSCG00000031281, intron 1 of 2)	ENSSSCG00000034945
8_59720126_59720526	4.03876	0.00804608	0.59101	UP	8	59720127	59720526	Distal Intergenic	ENSSSCG00000036000
1_230060405_230060805	1.85909	0.00808482	0.593107	UP	1	230060406	230060805	Distal Intergenic	ENSSSCG00000038483
6_56038271_56038671	1.64186	0.00817858	0.598349	UP	6	56038272	56038671	Distal Intergenic	ENSSSCG00000003259
4_31325243_31325643	2.81536	0.00818754	0.598771	UP	4	31325244	31325643	Distal Intergenic	ENSSSCG00000006037
1_74566129_74566529	1.2237	0.00819905	0.598835	UP	1	74566130	74566529	Intron (ENSSSCT00000046117/ENSSSCG00000040199, intron 10 of 12)	ENSSSCG00000004387
14_75584986_75585386	1.40123	0.0082112	0.598835	UP	14	75584987	75585386	Intron (ENSSSCT00000011262/ENSSSCG00000010290, intron 1 of 7)	ENSSSCG00000010290
5_1282418_1282818	-2.29766	0.00821204	0.598835	DOWN	5	1282419	1282818	Distal Intergenic	ENSSSCG00000034776
6_5573526_5573926	2.45821	0.00821386	0.598835	UP	6	5573527	5573926	Intron (ENSSSCT00000045679/ENSSSCG00000002684, intron 2 of 13)	ENSSSCG00000002684
12_22378006_22378406	-1.43759	0.00821464	0.598835	DOWN	12	22378007	22378406	Promoter (1-2kb)	ENSSSCG00000017490
14_77531326_77531726	1.22299	0.0082171	0.598835	UP	14	77531327	77531726	Intron (ENSSSCT00000056205/ENSSSCG00000010316, intron 4 of 17)	ENSSSCG00000010317
17_40852517_40852917	3.18788	0.00823365	0.599277	UP	17	40852518	40852917	Exon (ENSSSCT00000063293/ENSSSCG00000007337, exon 9 of 16)	ENSSSCG00000007337
17_44417481_44417881	2.86623	0.00823594	0.599277	UP	17	44417482	44417881	Distal Intergenic	ENSSSCG00000039208
2_101650675_101651075	1.30518	0.00824325	0.599345	UP	2	101650676	101651075	Intron (ENSSSCT00000041368/ENSSSCG00000025286, intron 2 of 19)	ENSSSCG00000025286
14_76920865_76921265	1.77348	0.00825609	0.599877	UP	14	76920866	76921265	Intron (ENSSSCT00000047518/ENSSSCG00000010315, intron 3 of 9)	ENSSSCG00000010315
9_68419069_68419469	1.67035	0.00826851	0.599877	UP	9	68419070	68419469	Exon (ENSSSCT00000063451/ENSSSCG00000015297, exon 9 of 30)	ENSSSCG00000015298
X_12142038_12142438	2.40686	0.00827294	0.599877	UP	X	12142039	12142438	Intron (ENSSSCT00000037512/ENSSSCG00000012138, intron 1 of 17)	ENSSSCG00000012138
8_4467060_4467460	-1.14404	0.00828414	0.600296	DOWN	8	4467061	4467460	Distal Intergenic	ENSSSCG00000008710
14_77901621_77902021	-4.36033	0.00828814	0.600296	DOWN	14	77901622	77902021	Distal Intergenic	ENSSSCG00000010322
13_117849417_117849817	1.23107	0.00828844	0.600296	UP	13	117849418	117849817	Exon (ENSSSCT00000040664/ENSSSCG00000011766, exon 10 of 14)	ENSSSCG00000020570
11_42725013_42725413	2.93049	0.00830642	0.600913	UP	11	42725014	42725413	Distal Intergenic	ENSSSCG00000009456
8_115048545_115048945	1.59523	0.00831245	0.601118	UP	8	115048546	115048945	Distal Intergenic	ENSSSCG00000020565
1_269140824_269141224	1.99096	0.0083365	0.60161	UP	1	269140825	269141224	Intron (ENSSSCT00000041170/ENSSSCG00000005660, intron 6 of 11)	ENSSSCG00000005660
17_8187395_8187795	1.57023	0.00834168	0.60161	UP	17	8187396	8187795	Distal Intergenic	ENSSSCG00000023375
4_127402040_127402440	-2.00979	0.00834564	0.601665	DOWN	4	127402041	127402440	Promoter (<=1kb)	ENSSSCG00000006923
6_14770168_14770568	2.31739	0.00835588	0.602029	UP	6	14770169	14770568	Intron (ENSSSCT00000003036/ENSSSCG00000002740, intron 2 of 22)	ENSSSCG00000019395
15_131269891_131270291	-1.79707	0.00835842	0.602029	DOWN	15	131269892	131270291	Intron (ENSSSCT00000051887/ENSSSCG00000016262, intron 13 of 24)	ENSSSCG00000016263
13_17557385_17557785	3.52205	0.00836031	0.602029	UP	13	17557386	17557785	Intron (ENSSSCT00000012296/ENSSSCG00000011229, intron 1 of 15)	ENSSSCG00000011229
17_62998865_62999265	-1.11313	0.0083673	0.602302	DOWN	17	62998866	62999265	Intron (ENSSSCT00000053867/ENSSSCG00000039212, intron 13 of 20)	ENSSSCG00000039212
13_105376223_105376623	1.24599	0.00837685	0.602743	UP	13	105376224	105376623	Distal Intergenic	ENSSSCG00000033350
4_100868968_100869368	2.07746	0.00837986	0.602743	UP	4	100868969	100869368	Intron (ENSSSCT00000030320/ENSSSCG00000024481, intron 1 of 47)	ENSSSCG00000024481
1_97213735_97214135	-2.74843	0.00838832	0.602993	DOWN	1	97213736	97214135	Distal Intergenic	ENSSSCG00000004505
6_3158411_3158811	-1.66208	0.00838975	0.602993	DOWN	6	3158412	3158811	Distal Intergenic	ENSSSCG00000029034
8_30708421_30708821	1.09037	0.00839796	0.603352	UP	8	30708422	30708821	Exon (ENSSSCT00000022874/ENSSSCG00000029385, exon 7 of 11)	ENSSSCG00000029385
11_43355739_43356139	-2.94908	0.00840288	0.603475	DOWN	11	43355740	43356139	Distal Intergenic	ENSSSCG00000032545
X_19672118_19672518	2.40808	0.0084252	0.604384	UP	X	19672119	19672518	Distal Intergenic	ENSSSCG00000012171
3_856019_856419	-1.46777	0.008432	0.604533	DOWN	3	856020	856419	Distal Intergenic	ENSSSCG00000007555
X_6631923_6632323	1.87782	0.00843371	0.604533	UP	X	6631924	6632323	Distal Intergenic	ENSSSCG00000012108
9_47697632_47698032	-1.78848	0.00845939	0.605911	DOWN	9	47697633	47698032	Intron (ENSSSCT00000049193/ENSSSCG00000015131, intron 1 of 16)	ENSSSCG00000015131
6_95468199_95468599	1.75916	0.00846636	0.6061	UP	6	95468200	95468599	Distal Intergenic	ENSSSCG00000038956
6_53390490_53390890	-1.57354	0.00846849	0.6061	DOWN	6	53390491	53390890	Distal Intergenic	ENSSSCG00000022302
17_24603533_24603933	2.3099	0.00847813	0.606514	UP	17	24603534	24603933	Intron (ENSSSCT00000032097/ENSSSCG00000021368, intron 3 of 5)	ENSSSCG00000021368
9_50384066_50384466	-1.51255	0.00848072	0.606514	DOWN	9	50384067	50384466	Intron (ENSSSCT00000016510/ENSSSCG00000015144, intron 2 of 19)	ENSSSCG00000015144
4_95653891_95654291	2.19885	0.00850594	0.607421	UP	4	95653892	95654291	Intron (ENSSSCT00000052241/ENSSSCG00000038125, intron 22 of 38)	ENSSSCG00000036335
11_7588435_7588835	-2.25029	0.00851419	0.607569	DOWN	11	7588436	7588835	Distal Intergenic	ENSSSCG00000009332
9_128137823_128138223	2.03404	0.00853153	0.607986	UP	9	128137824	128138223	Intron (ENSSSCT00000048513/ENSSSCG00000023351, intron 14 of 17)	ENSSSCG00000023351
X_6295935_6296335	-1.5645	0.00853948	0.607986	DOWN	X	6295936	6296335	Promoter (<=1kb)	ENSSSCG00000012104
9_104966688_104967088	1.6663	0.0085475	0.607986	UP	9	104966689	104967088	Intron (ENSSSCT00000038314/ENSSSCG00000029082, intron 5 of 25)	ENSSSCG00000029082
14_103902033_103902433	1.90833	0.00855238	0.607986	UP	14	103902034	103902433	Intron (ENSSSCT00000053936/ENSSSCG00000039887, intron 2 of 5)	ENSSSCG00000039887
9_101035203_101035603	1.36781	0.00856626	0.607986	UP	9	101035204	101035603	Distal Intergenic	ENSSSCG00000015408
14_16610196_16610596	1.35463	0.0085712	0.607986	UP	14	16610197	16610596	Distal Intergenic	ENSSSCG00000032048
9_128013811_128014211	1.9041	0.00857193	0.607986	UP	9	128013812	128014211	Intron (ENSSSCT00000048513/ENSSSCG00000023351, intron 1 of 17)	ENSSSCG00000023351
9_63644584_63644984	-1.94527	0.00858092	0.607986	DOWN	9	63644585	63644984	Intron (ENSSSCT00000023918/ENSSSCG00000026160, intron 4 of 17)	ENSSSCG00000026160
15_117680722_117681122	1.1424	0.00858199	0.607986	UP	15	117680723	117681122	Exon (ENSSSCT00000048029/ENSSSCG00000016174, exon 29 of 45)	ENSSSCG00000016174
5_71653201_71653601	3.13293	0.00858356	0.607986	UP	5	71653202	71653601	Intron (ENSSSCT00000000848/ENSSSCG00000000783, intron 1 of 9)	ENSSSCG00000000783
4_6090244_6090644	-1.56903	0.00859051	0.607986	DOWN	4	6090245	6090644	Distal Intergenic	ENSSSCG00000005941
15_101354913_101355313	1.36157	0.00859158	0.607986	UP	15	101354914	101355313	3' UTR	ENSSSCG00000016076
14_54070580_54070980	1.08174	0.00859195	0.607986	UP	14	54070581	54070980	Exon (ENSSSCT00000011103/ENSSSCG00000010142, exon 9 of 99)	ENSSSCG00000010142
3_121688179_121688579	-1.49433	0.00860696	0.608198	DOWN	3	121688180	121688579	Distal Intergenic	ENSSSCG00000008618
4_98264711_98265111	1.78296	0.00860789	0.608198	UP	4	98264712	98265111	Exon (ENSSSCT00000007281/ENSSSCG00000006645, exon 16 of 22)	ENSSSCG00000006644
2_1510491_1510891	-1.46564	0.00862499	0.608947	DOWN	2	1510492	1510891	Distal Intergenic	ENSSSCG00000039767
13_78704264_78704664	1.85854	0.00863213	0.609222	UP	13	78704265	78704664	Distal Intergenic	ENSSSCG00000031721
7_88236313_88236713	-1.81324	0.00865073	0.609999	DOWN	7	88236314	88236713	Distal Intergenic	ENSSSCG00000002258
4_60618516_60618916	1.59709	0.00865237	0.609999	UP	4	60618517	60618916	Intron (ENSSSCT00000054884/ENSSSCG00000034242, intron 1 of 10)	ENSSSCG00000034242
4_109132326_109132726	-1.76151	0.00866082	0.6101	DOWN	4	109132327	109132726	Exon (ENSSSCT00000045732/ENSSSCG00000025704, exon 7 of 12)	ENSSSCG00000025704
2_123323827_123324227	1.53444	0.00867151	0.610591	UP	2	123323828	123324227	Intron (ENSSSCT00000025027/ENSSSCG00000028431, intron 2 of 24)	ENSSSCG00000028431
15_75330227_75330627	1.28669	0.00868035	0.610591	UP	15	75330228	75330627	Intron (ENSSSCT00000017339/ENSSSCG00000015923, intron 7 of 16)	ENSSSCG00000015923
9_40617271_40617671	-1.92763	0.00868078	0.610591	DOWN	9	40617272	40617671	Distal Intergenic	ENSSSCG00000033163
16_47519831_47520231	1.83076	0.00870368	0.611514	UP	16	47519832	47520231	Exon (ENSSSCT00000030759/ENSSSCG00000016960, exon 10 of 16)	ENSSSCG00000016959
3_112684392_112684792	1.84725	0.00871407	0.612015	UP	3	112684393	112684792	Distal Intergenic	ENSSSCG00000008570
5_68882073_68882473	-1.67809	0.00873221	0.612831	DOWN	5	68882074	68882473	Intron (ENSSSCT00000025339/ENSSSCG00000026537, intron 12 of 33)	ENSSSCG00000026537
1_24948277_24948677	1.13489	0.0087452	0.613513	UP	1	24948278	24948677	Distal Intergenic	ENSSSCG00000036890
1_203537691_203538091	2.64837	0.00877872	0.615358	UP	1	203537692	203538091	Intron (ENSSSCT00000052325/ENSSSCG00000005170, intron 7 of 32)	ENSSSCG00000005170
8_3034930_3035330	-1.13864	0.00878612	0.615358	DOWN	8	3034931	3035330	Intron (ENSSSCT00000009541/ENSSSCG00000008721, intron 17 of 21)	ENSSSCG00000019061
5_72574505_72574905	-2.41684	0.00878788	0.615358	DOWN	5	72574506	72574905	Distal Intergenic	ENSSSCG00000000791
8_56193835_56194235	-1.44122	0.00881045	0.616204	DOWN	8	56193836	56194235	Intron (ENSSSCT00000057786/ENSSSCG00000023357, intron 2 of 3)	ENSSSCG00000023357
12_6801065_6801465	1.38485	0.00882494	0.616669	UP	12	6801066	6801465	Promoter (1-2kb)	ENSSSCG00000021724
1_264827990_264828390	1.47849	0.0088263	0.616669	UP	1	264827991	264828390	Distal Intergenic	ENSSSCG00000005585
4_111824610_111825010	-1.16922	0.00883358	0.61689	DOWN	4	111824611	111825010	Promoter (<=1kb)	ENSSSCG00000037266
12_4333720_4334120	-1.51522	0.00884153	0.61689	DOWN	12	4333721	4334120	Intron (ENSSSCT00000018692/ENSSSCG00000017168, intron 1 of 10)	ENSSSCG00000017168
12_32027233_32027633	2.24285	0.0088426	0.61689	UP	12	32027234	32027633	Distal Intergenic	ENSSSCG00000017607
6_167715166_167715566	-1.06886	0.00886284	0.617779	DOWN	6	167715167	167715566	Intron (ENSSSCT00000061880/ENSSSCG00000035849, intron 6 of 33)	ENSSSCG00000035849
6_64870482_64870882	3.11268	0.00892438	0.620025	UP	6	64870483	64870882	Distal Intergenic	ENSSSCG00000037480
6_161728252_161728652	1.03443	0.0089324	0.62016	UP	6	161728253	161728652	Distal Intergenic	ENSSSCG00000030552
6_169196579_169196979	2.02476	0.00895067	0.621198	UP	6	169196580	169196979	Distal Intergenic	ENSSSCG00000033628
17_21310790_21311190	-2.87562	0.00895662	0.621382	DOWN	17	21310791	21311190	Distal Intergenic	ENSSSCG00000020853
7_26128345_26128745	1.17036	0.00898641	0.622535	UP	7	26128346	26128745	Intron (ENSSSCT00000001655/ENSSSCG00000001483, intron 1 of 4)	ENSSSCG00000001483
12_59200119_59200519	-1.17828	0.00899045	0.622535	DOWN	12	59200120	59200519	Promoter (<=1kb)	ENSSSCG00000018034
4_119399074_119399474	1.58033	0.00899419	0.622535	UP	4	119399075	119399474	Distal Intergenic	ENSSSCG00000006877
6_84407787_84408187	-1.50151	0.00899487	0.622535	DOWN	6	84407788	84408187	Intron (ENSSSCT00000003963/ENSSSCG00000003569, intron 1 of 11)	ENSSSCG00000003569
1_138049693_138050093	1.4059	0.00899645	0.622535	UP	1	138049694	138050093	Intron (ENSSSCT00000046932/ENSSSCG00000004814, intron 3 of 8)	ENSSSCG00000004814
2_24706850_24707250	1.9631	0.00900528	0.622692	UP	2	24706851	24707250	Promoter (<=1kb)	ENSSSCG00000013292
14_76664910_76665310	1.23091	0.00902073	0.623043	UP	14	76664911	76665310	Distal Intergenic	ENSSSCG00000010313
6_36703736_36704136	-2.14638	0.00904383	0.623745	DOWN	6	36703737	36704136	Distal Intergenic	ENSSSCG00000022813
9_108295152_108295552	1.13147	0.00906016	0.624329	UP	9	108295153	108295552	Intron (ENSSSCT00000016827/ENSSSCG00000015446, intron 5 of 9)	ENSSSCG00000015446
18_18147052_18147452	-1.26916	0.00906832	0.624329	DOWN	18	18147053	18147452	Promoter (<=1kb)	ENSSSCG00000016550
4_108588245_108588645	-1.66086	0.00907466	0.624329	DOWN	4	108588246	108588645	Distal Intergenic	ENSSSCG00000006783
5_18830693_18831093	2.38222	0.00907556	0.624329	UP	5	18830694	18831093	Intron (ENSSSCT00000040671/ENSSSCG00000000278, intron 1 of 12)	ENSSSCG00000000278
4_121622522_121622922	3.07326	0.0090944	0.625166	UP	4	121622523	121622922	Distal Intergenic	ENSSSCG00000006881
12_55765068_55765468	-3.87942	0.00910191	0.625454	DOWN	12	55765069	55765468	Intron (ENSSSCT00000056056/ENSSSCG00000024467, intron 1 of 3)	ENSSSCG00000024467
4_112131729_112132129	2.06414	0.00911353	0.626024	UP	4	112131730	112132129	Intron (ENSSSCT00000028041/ENSSSCG00000023187, intron 3 of 9)	ENSSSCG00000023187
13_205182906_205183306	1.21129	0.00913388	0.62691	UP	13	205182907	205183306	Intron (ENSSSCT00000013218/ENSSSCG00000012084, intron 19 of 21)	ENSSSCG00000012083
4_105151132_105151532	1.41257	0.00913646	0.62691	UP	4	105151133	105151532	Distal Intergenic	ENSSSCG00000035977
4_108403458_108403858	-1.7782	0.00916675	0.627698	DOWN	4	108403459	108403858	Promoter (1-2kb)	ENSSSCG00000026680
1_92121537_92121937	2.29183	0.00916978	0.627698	UP	1	92121538	92121937	Exon (ENSSSCT00000035127/ENSSSCG00000004485, exon 23 of 33)	ENSSSCG00000019933
7_35680434_35680834	-2.27605	0.00917662	0.627781	DOWN	7	35680435	35680834	Distal Intergenic	ENSSSCG00000037909
17_16783500_16783900	1.39292	0.00918822	0.627938	UP	17	16783501	16783900	Intron (ENSSSCT00000027927/ENSSSCG00000027439, intron 2 of 7)	ENSSSCG00000027439
5_506155_506555	-1.15749	0.00920427	0.628631	DOWN	5	506156	506555	Promoter (<=1kb)	ENSSSCG00000000975
15_95530843_95531243	1.6382	0.00920678	0.628631	UP	15	95530844	95531243	Intron (ENSSSCT00000066240/ENSSSCG00000016056, intron 1 of 17)	ENSSSCG00000016056
1_25736444_25736844	-1.1052	0.00920839	0.628631	DOWN	1	25736445	25736844	Promoter (<=1kb)	ENSSSCG00000004149
3_112654981_112655381	-2.23071	0.00924088	0.630391	DOWN	3	112654982	112655381	Intron (ENSSSCT00000023702/ENSSSCG00000030643, intron 1 of 9)	ENSSSCG00000030643
1_222038715_222039115	-1.04902	0.00924845	0.630678	DOWN	1	222038716	222039115	Promoter (<=1kb)	ENSSSCG00000027161
14_102717826_102718226	1.4682	0.00925843	0.631129	UP	14	102717827	102718226	Distal Intergenic	ENSSSCG00000035635
1_216485843_216486243	2.78688	0.0092968	0.632526	UP	1	216485844	216486243	Intron (ENSSSCT00000005740/ENSSSCG00000005208, intron 1 of 25)	ENSSSCG00000005208
6_4592123_4592523	-1.84358	0.00929913	0.632526	DOWN	6	4592124	4592523	Intron (ENSSSCT00000052303/ENSSSCG00000039218, intron 9 of 9)	ENSSSCG00000039218
4_123371081_123371481	-1.34223	0.00930884	0.632539	DOWN	4	123371082	123371481	Promoter (<=1kb)	ENSSSCG00000037549
15_78242489_78242889	1.75012	0.00931092	0.632539	UP	15	78242490	78242889	Distal Intergenic	ENSSSCG00000015954
3_66745787_66746187	1.68041	0.00933089	0.633082	UP	3	66745788	66746187	Distal Intergenic	ENSSSCG00000031494
16_68436556_68436956	-3.27913	0.00934231	0.633398	DOWN	16	68436557	68436956	Intron (ENSSSCT00000043906/ENSSSCG00000017069, intron 1 of 18)	ENSSSCG00000017069
1_203382532_203382932	1.44059	0.00939655	0.635699	UP	1	203382533	203382932	Distal Intergenic	ENSSSCG00000034213
3_113772058_113772458	1.71642	0.00941918	0.635704	UP	3	113772059	113772458	Distal Intergenic	ENSSSCG00000022933
4_30648728_30649128	1.32233	0.00942593	0.635854	UP	4	30648729	30649128	Distal Intergenic	ENSSSCG00000031728
14_128486480_128486880	1.74583	0.00943179	0.636021	UP	14	128486481	128486880	Distal Intergenic	ENSSSCG00000010674
3_47167317_47167717	-2.11553	0.00943866	0.636216	DOWN	3	47167318	47167717	Intron (ENSSSCT00000056157/ENSSSCG00000038296, intron 8 of 9)	ENSSSCG00000008126
3_40422135_40422535	-1.11695	0.00945129	0.636422	DOWN	3	40422136	40422535	Promoter (<=1kb)	ENSSSCG00000028139
2_73777074_73777474	-1.52477	0.00945656	0.636548	DOWN	2	73777075	73777474	Exon (ENSSSCT00000025153/ENSSSCG00000024570, exon 10 of 25)	ENSSSCG00000024570
8_70887968_70888368	1.797	0.00946504	0.636891	UP	8	70887969	70888368	Intron (ENSSSCT00000009821/ENSSSCG00000008966, intron 3 of 3)	ENSSSCG00000008966
4_86641288_86641688	1.37047	0.00948363	0.637685	UP	4	86641289	86641688	Distal Intergenic	ENSSSCG00000033029
1_129797418_129797818	1.98642	0.00951247	0.638543	UP	1	129797419	129797818	Distal Intergenic	ENSSSCG00000004744
9_126040169_126040569	1.41237	0.0095134	0.638543	UP	9	126040170	126040569	Intron (ENSSSCT00000035845/ENSSSCG00000015567, intron 5 of 13)	ENSSSCG00000015566
12_2251682_2252082	-1.28112	0.00952328	0.63875	DOWN	12	2251683	2252082	Intron (ENSSSCT00000018677/ENSSSCG00000017154, intron 18 of 19)	ENSSSCG00000017152
18_54243499_54243899	1.75385	0.00955241	0.639795	UP	18	54243500	54243899	Intron (ENSSSCT00000047945/ENSSSCG00000035581, intron 6 of 11)	ENSSSCG00000035581
12_16949424_16949824	3.08983	0.00956395	0.639795	UP	12	16949425	16949824	Intron (ENSSSCT00000051407/ENSSSCG00000017310, intron 2 of 14)	ENSSSCG00000017310
14_31176775_31177175	-2.31111	0.00956611	0.639795	DOWN	14	31176776	31177175	Exon (ENSSSCT00000010754/ENSSSCG00000029803, exon 13 of 23)	ENSSSCG00000033379
7_47751369_47751769	-1.5635	0.00957582	0.639906	DOWN	7	47751370	47751769	Exon (ENSSSCT00000001968/ENSSSCG00000001760, exon 9 of 14)	ENSSSCG00000001760
11_60690511_60690911	1.91323	0.00960036	0.640944	UP	11	60690512	60690911	Distal Intergenic	ENSSSCG00000018617
3_110452540_110452940	1.4731	0.00961073	0.641409	UP	3	110452541	110452940	Intron (ENSSSCT00000009345/ENSSSCG00000008540, intron 5 of 8)	ENSSSCG00000008538
1_43382976_43383376	1.43259	0.00961826	0.641665	UP	1	43382977	43383376	Distal Intergenic	ENSSSCG00000004249
13_32459106_32459506	1.57926	0.00967372	0.643672	UP	13	32459107	32459506	Intron (ENSSSCT00000012472/ENSSSCG00000011394, intron 1 of 21)	ENSSSCG00000011394
4_79407995_79408395	-1.48254	0.00967952	0.643672	DOWN	4	79407996	79408395	Distal Intergenic	ENSSSCG00000032887
13_191754558_191754958	1.79847	0.00968354	0.643672	UP	13	191754559	191754958	Distal Intergenic	ENSSSCG00000039588
1_240228723_240229123	-2.10708	0.00969853	0.644292	DOWN	1	240228724	240229123	Intron (ENSSSCT00000025444/ENSSSCG00000027558, intron 7 of 18)	ENSSSCG00000005376
2_8148634_8149034	-1.08397	0.00975526	0.647603	DOWN	2	8148635	8149034	Promoter (2-3kb)	ENSSSCG00000013049
4_45453150_45453550	1.36165	0.00976302	0.647889	UP	4	45453151	45453550	Exon (ENSSSCT00000045408/ENSSSCG00000006116, exon 15 of 17)	ENSSSCG00000040239
14_19952998_19953398	-1.348	0.00977519	0.648262	DOWN	14	19952999	19953398	Distal Intergenic	ENSSSCG00000009710
11_19674813_19675213	1.80312	0.00977555	0.648262	UP	11	19674814	19675213	Distal Intergenic	ENSSSCG00000009405
4_3028301_3028701	-1.20115	0.00978152	0.648429	DOWN	4	3028302	3028701	Promoter (<=1kb)	ENSSSCG00000005933
6_28598439_28598839	-1.47611	0.00979255	0.648711	DOWN	6	28598440	28598839	Promoter (<=1kb)	ENSSSCG00000021105
18_29284821_29285221	-1.39932	0.00979862	0.648875	DOWN	18	29284822	29285221	Promoter (<=1kb)	ENSSSCG00000016629
14_35472829_35473229	-1.69328	0.0098233	0.65028	DOWN	14	35472830	35473229	Intron (ENSSSCT00000010808/ENSSSCG00000009860, intron 8 of 11)	ENSSSCG00000009859
3_11578415_11578815	-1.91241	0.00985654	0.651333	DOWN	3	11578416	11578815	Exon (ENSSSCT00000008464/ENSSSCG00000007720, exon 4 of 24)	ENSSSCG00000007720
6_81566632_81567032	-1.35389	0.00987245	0.65187	DOWN	6	81566633	81567032	Promoter (<=1kb)	ENSSSCG00000025440
14_60141146_60141546	-1.19783	0.00991031	0.653277	DOWN	14	60141147	60141546	Promoter (<=1kb)	ENSSSCG00000010185
11_2578166_2578566	-1.68836	0.00993692	0.654801	DOWN	11	2578167	2578566	Intron (ENSSSCT00000010168/ENSSSCG00000009283, intron 3 of 9)	ENSSSCG00000009283
5_69756892_69757292	1.62731	0.00995839	0.655275	UP	5	69756893	69757292	Intron (ENSSSCT00000064086/ENSSSCG00000000767, intron 7 of 9)	ENSSSCG00000000767
18_43722355_43722755	-1.88303	0.010023	0.657575	DOWN	18	43722356	43722755	Distal Intergenic	ENSSSCG00000016689
AEMK02000452.1_3602338_3602738	-1.64884	0.0100245	0.657575	DOWN	AEMK02000452.1	3602339	3602738	Intron (ENSSSCT00000064831/ENSSSCG00000037775, intron 1 of 4)	ENSSSCG00000032631
17_60940024_60940424	-1.7618	0.0100329	0.657663	DOWN	17	60940025	60940424	Distal Intergenic	ENSSSCG00000037774
3_88880589_88880989	1.63185	0.0100478	0.657958	UP	3	88880590	88880989	Distal Intergenic	ENSSSCG00000031475
9_127700780_127701180	2.12749	0.0100675	0.658129	UP	9	127700781	127701180	Distal Intergenic	ENSSSCG00000039898
10_60307328_60307728	3.24172	0.0100795	0.658129	UP	10	60307329	60307728	Intron (ENSSSCT00000051909/ENSSSCG00000011120, intron 2 of 11)	ENSSSCG00000011120
9_68252962_68253362	-1.12605	0.0100815	0.658129	DOWN	9	68252963	68253362	Promoter (<=1kb)	ENSSSCG00000015297
3_130412573_130412973	2.08764	0.0100845	0.658129	UP	3	130412574	130412973	Distal Intergenic	ENSSSCG00000008649
18_9674726_9675126	-1.21538	0.0100899	0.658184	DOWN	18	9674727	9675126	Promoter (<=1kb)	ENSSSCG00000016502
14_31534947_31535347	3.51	0.0101602	0.661192	UP	14	31534948	31535347	Exon (ENSSSCT00000010761/ENSSSCG00000009818, exon 11 of 21)	ENSSSCG00000009817
9_132859149_132859549	2.55577	0.010178	0.661418	UP	9	132859150	132859549	Intron (ENSSSCT00000062994/ENSSSCG00000015610, intron 5 of 6)	ENSSSCG00000026404
4_119583934_119584334	2.01688	0.0101782	0.661418	UP	4	119583935	119584334	Distal Intergenic	ENSSSCG00000019038
16_4270896_4271296	-1.09358	0.0101832	0.661514	DOWN	16	4270897	4271296	Promoter (<=1kb)	ENSSSCG00000016784
4_38529357_38529757	3.12341	0.0101916	0.661561	UP	4	38529358	38529757	Intron (ENSSSCT00000062458/ENSSSCG00000031267, intron 3 of 11)	ENSSSCG00000031267
5_9758584_9758984	-2.14808	0.0102231	0.662678	DOWN	5	9758585	9758984	Exon (ENSSSCT00000044457/ENSSSCG00000000110, exon 11 of 17)	ENSSSCG00000000111
14_65823645_65824045	1.06239	0.010229	0.662678	UP	14	65823646	65824045	Distal Intergenic	ENSSSCG00000010221
15_84892208_84892608	-1.05692	0.0102413	0.662782	DOWN	15	84892209	84892608	Intron (ENSSSCT00000017426/ENSSSCG00000016005, intron 1 of 18)	ENSSSCG00000016005
3_32018277_32018677	-1.51093	0.0102483	0.662782	DOWN	3	32018278	32018677	Intron (ENSSSCT00000035852/ENSSSCG00000026569, intron 18 of 22)	ENSSSCG00000032385
1_22813073_22813473	3.60274	0.0102522	0.662782	UP	1	22813074	22813473	Distal Intergenic	ENSSSCG00000004139
1_73118137_73118537	1.01327	0.0102576	0.662782	UP	1	73118138	73118537	Intron (ENSSSCT00000049984/ENSSSCG00000037071, intron 1 of 1)	ENSSSCG00000031023
15_33536421_33536821	-2.16145	0.0102592	0.662782	DOWN	15	33536422	33536821	Promoter (<=1kb)	ENSSSCG00000015747
16_76214603_76215003	-1.87528	0.0102716	0.663354	DOWN	16	76214604	76215003	Promoter (1-2kb)	ENSSSCG00000017108
11_15585719_15586119	2.06798	0.0102753	0.663367	UP	11	15585720	15586119	Intron (ENSSSCT00000010271/ENSSSCG00000009374, intron 6 of 14)	ENSSSCG00000009374
2_40696040_40696440	-1.75106	0.0102854	0.663561	DOWN	2	40696041	40696440	Distal Intergenic	ENSSSCG00000019304
6_115592805_115593205	-1.19188	0.0102932	0.663612	DOWN	6	115592806	115593205	Promoter (<=1kb)	ENSSSCG00000025005
14_34474210_34474610	2.20111	0.0103322	0.665268	UP	14	34474211	34474610	Intron (ENSSSCT00000060632/ENSSSCG00000009850, intron 14 of 20)	ENSSSCG00000009851
3_31916096_31916496	-1.48846	0.0103366	0.665268	DOWN	3	31916097	31916496	Distal Intergenic	ENSSSCG00000027855
11_15745637_15746037	1.23858	0.0103611	0.665931	UP	11	15745638	15746037	Intron (ENSSSCT00000010273/ENSSSCG00000035658, intron 2 of 14)	ENSSSCG00000009378
2_30288048_30288448	1.32783	0.0103788	0.666566	UP	2	30288049	30288448	Distal Intergenic	ENSSSCG00000039889
14_66629517_66629917	1.50452	0.0104057	0.667654	UP	14	66629518	66629917	3' UTR	ENSSSCG00000024081
3_44333704_44334104	1.62583	0.0104255	0.668008	UP	3	44333705	44334104	Distal Intergenic	ENSSSCG00000026954
13_170077068_170077468	4.119	0.0104849	0.671129	UP	13	170077069	170077468	Distal Intergenic	ENSSSCG00000011999
11_49545144_49545544	2.01829	0.0104903	0.671245	UP	11	49545145	49545544	Distal Intergenic	ENSSSCG00000009474
2_1411605_1412005	-1.12133	0.0105102	0.672289	DOWN	2	1411606	1412005	Distal Intergenic	ENSSSCG00000033344
16_28368962_28369362	1.04947	0.0105239	0.672711	UP	16	28368963	28369362	Distal Intergenic	ENSSSCG00000040958
9_66537470_66537870	-2.31452	0.0105536	0.673974	DOWN	9	66537471	66537870	Intron (ENSSSCT00000041317/ENSSSCG00000021041, intron 9 of 12)	ENSSSCG00000021041
1_251228349_251228749	1.16858	0.0105879	0.675191	UP	1	251228350	251228749	Distal Intergenic	ENSSSCG00000005452
13_166951604_166952004	1.2788	0.0106014	0.675798	UP	13	166951605	166952004	Distal Intergenic	ENSSSCG00000026130
1_231105564_231105964	1.24114	0.0106046	0.675798	UP	1	231105565	231105964	Intron (ENSSSCT00000058708/ENSSSCG00000005286, intron 9 of 12)	ENSSSCG00000005286
4_100862625_100863025	-1.50648	0.0106093	0.675867	DOWN	4	100862626	100863025	Promoter (<=1kb)	ENSSSCG00000024481
2_44755448_44755848	1.10588	0.0106162	0.675972	UP	2	44755449	44755848	Intron (ENSSSCT00000014628/ENSSSCG00000013391, intron 10 of 10)	ENSSSCG00000013392
15_33236825_33237225	-1.5948	0.0106292	0.675972	DOWN	15	33236826	33237225	Intron (ENSSSCT00000017146/ENSSSCG00000015746, intron 4 of 10)	ENSSSCG00000023155
14_40375997_40376397	-1.21528	0.0106691	0.677334	DOWN	14	40375998	40376397	Distal Intergenic	ENSSSCG00000029365
10_28509056_28509456	-1.65439	0.010673	0.677334	DOWN	10	28509057	28509456	Promoter (<=1kb)	ENSSSCG00000033321
8_56035525_56035925	-1.34087	0.0106756	0.677334	DOWN	8	56035526	56035925	Promoter (<=1kb)	ENSSSCG00000023357
5_52690298_52690698	2.42041	0.010688	0.677706	UP	5	52690299	52690698	Intron (ENSSSCT00000051081/ENSSSCG00000028662, intron 1 of 16)	ENSSSCG00000028662
13_109118101_109118501	-1.8425	0.0106887	0.677706	DOWN	13	109118102	109118501	Intron (ENSSSCT00000043836/ENSSSCG00000011748, intron 7 of 7)	ENSSSCG00000011747
12_56401745_56402145	-1.03289	0.0106938	0.677751	DOWN	12	56401746	56402145	Promoter (<=1kb)	ENSSSCG00000018016
18_40538667_40539067	-1.00653	0.0106966	0.677751	DOWN	18	40538668	40539067	Promoter (<=1kb)	ENSSSCG00000038919
14_201598_201998	2.71749	0.0107029	0.677923	UP	14	201599	201998	Distal Intergenic	ENSSSCG00000035901
4_123717731_123718131	1.64106	0.0107162	0.678535	UP	4	123717732	123718131	Intron (ENSSSCT00000054664/ENSSSCG00000006894, intron 2 of 13)	ENSSSCG00000006894
12_14588415_14588815	1.2102	0.0107297	0.678722	UP	12	14588416	14588815	Exon (ENSSSCT00000064606/ENSSSCG00000036057, exon 4 of 9)	ENSSSCG00000036057
4_1817152_1817552	-1.34643	0.0107421	0.678802	DOWN	4	1817153	1817552	Distal Intergenic	ENSSSCG00000036022
12_806522_806922	-1.38481	0.0107462	0.678834	DOWN	12	806523	806922	Promoter (2-3kb)	ENSSSCG00000024018
3_9480942_9481342	-1.9357	0.0107585	0.679072	DOWN	3	9480943	9481342	Exon (ENSSSCT00000008422/ENSSSCG00000007681, exon 3 of 23)	ENSSSCG00000007681
4_6866808_6867208	-1.17458	0.010764	0.679072	DOWN	4	6866809	6867208	Distal Intergenic	ENSSSCG00000040767
4_97553341_97553741	1.76929	0.0107687	0.679072	UP	4	97553342	97553741	Intron (ENSSSCT00000007253/ENSSSCG00000006619, intron 7 of 11)	ENSSSCG00000006618
6_145121709_145122109	2.39505	0.0107828	0.679072	UP	6	145121710	145122109	Distal Intergenic	ENSSSCG00000003798
10_23734328_23734728	-1.5183	0.0107861	0.679072	DOWN	10	23734329	23734728	3' UTR	ENSSSCG00000023031
1_20886534_20886934	1.13064	0.0107928	0.679261	UP	1	20886535	20886934	Exon (ENSSSCT00000061166/ENSSSCG00000004123, exon 16 of 74)	ENSSSCG00000033962
11_48125307_48125707	1.02748	0.0108624	0.68083	UP	11	48125308	48125707	Intron (ENSSSCT00000062043/ENSSSCG00000040184, intron 27 of 30)	ENSSSCG00000040184
4_41479288_41479688	2.21396	0.0108653	0.68083	UP	4	41479289	41479688	Distal Intergenic	ENSSSCG00000019169
9_103966915_103967315	1.01177	0.0108685	0.68083	UP	9	103966916	103967315	Distal Intergenic	ENSSSCG00000015426
14_89942894_89943294	-2.08829	0.0109022	0.682716	DOWN	14	89942895	89943294	3' UTR	ENSSSCG00000033489
AEMK02000495.1_93537_93937	1.33903	0.0109267	0.683707	UP	AEMK02000495.1	93538	93937	Distal Intergenic	ENSSSCG00000039595
7_120627454_120627854	-1.16909	0.0109289	0.683707	DOWN	7	120627455	120627854	Promoter (<=1kb)	ENSSSCG00000022794
4_98443386_98443786	2.00135	0.0109605	0.685454	UP	4	98443387	98443786	Intron (ENSSSCT00000040157/ENSSSCG00000006648, intron 16 of 16)	ENSSSCG00000006649
8_127082381_127082781	1.73218	0.0109767	0.686216	UP	8	127082382	127082781	Distal Intergenic	ENSSSCG00000009200
9_47639362_47639762	-1.05479	0.0110252	0.687294	DOWN	9	47639363	47639762	Promoter (<=1kb)	ENSSSCG00000015131
5_32656190_32656590	1.31948	0.0110529	0.688481	UP	5	32656191	32656590	Intron (ENSSSCT00000000521/ENSSSCG00000000483, intron 7 of 12)	ENSSSCG00000000483
11_55594719_55595119	1.83151	0.0110696	0.688894	UP	11	55594720	55595119	Distal Intergenic	ENSSSCG00000035248
X_124484420_124484820	-1.13761	0.0110742	0.688894	DOWN	X	124484421	124484820	Promoter (<=1kb)	ENSSSCG00000012772
12_33030233_33030633	-2.08046	0.0110897	0.689226	DOWN	12	33030234	33030633	Distal Intergenic	ENSSSCG00000017615
9_102280516_102280916	1.33282	0.0110949	0.689236	UP	9	102280517	102280916	Intron (ENSSSCT00000052957/ENSSSCG00000015410, intron 3 of 21)	ENSSSCG00000015410
11_63737864_63738264	1.51079	0.0111421	0.690601	UP	11	63737865	63738264	Promoter (<=1kb)	ENSSSCG00000018736
9_70265164_70265564	1.04746	0.0111558	0.691223	UP	9	70265165	70265564	Distal Intergenic	ENSSSCG00000015301
9_124582030_124582430	-2.31095	0.0112	0.6935	DOWN	9	124582031	124582430	Intron (ENSSSCT00000045323/ENSSSCG00000015557, intron 2 of 11)	ENSSSCG00000015557
1_137733183_137733583	2.31406	0.0112079	0.693764	UP	1	137733184	137733583	Distal Intergenic	ENSSSCG00000025487
8_8872099_8872499	3.00567	0.0112176	0.694135	UP	8	8872100	8872499	Distal Intergenic	ENSSSCG00000022358
4_34559255_34559655	1.21449	0.0112379	0.694392	UP	4	34559256	34559655	Distal Intergenic	ENSSSCG00000006056
5_56519211_56519611	-1.81686	0.0112402	0.694392	DOWN	5	56519212	56519611	Distal Intergenic	ENSSSCG00000000598
11_13399653_13400053	1.80953	0.011256	0.694536	UP	11	13399654	13400053	Intron (ENSSSCT00000010259/ENSSSCG00000009362, intron 3 of 10)	ENSSSCG00000009362
7_20045244_20045644	1.5535	0.0112581	0.694536	UP	7	20045245	20045644	Intron (ENSSSCT00000001196/ENSSSCG00000001100, intron 2 of 38)	ENSSSCG00000001100
15_118194094_118194494	2.3851	0.0112616	0.694536	UP	15	118194095	118194494	Distal Intergenic	ENSSSCG00000040781
3_77943586_77943986	-2.5929	0.0112666	0.694536	DOWN	3	77943587	77943986	Intron (ENSSSCT00000029984/ENSSSCG00000027509, intron 13 of 23)	ENSSSCG00000008368
6_85630291_85630691	1.22971	0.0112722	0.694536	UP	6	85630292	85630691	Intron (ENSSSCT00000027861/ENSSSCG00000027530, intron 1 of 5)	ENSSSCG00000027530
1_234689903_234690303	2.26041	0.0112797	0.694579	UP	1	234689904	234690303	Distal Intergenic	ENSSSCG00000037497
8_40881830_40882230	-1.90202	0.0113038	0.694753	DOWN	8	40881831	40882230	Promoter (<=1kb)	ENSSSCG00000008840
4_64600928_64601328	1.74541	0.0113043	0.694753	UP	4	64600929	64601328	Distal Intergenic	ENSSSCG00000006191
4_119955363_119955763	1.63374	0.0113053	0.694753	UP	4	119955364	119955763	Intron (ENSSSCT00000007532/ENSSSCG00000006878, intron 1 of 22)	ENSSSCG00000006878
17_27273724_27274124	2.2357	0.0113452	0.69648	UP	17	27273725	27274124	Distal Intergenic	ENSSSCG00000007100
14_30049684_30050084	1.02308	0.0113472	0.69648	UP	14	30049685	30050084	Intron (ENSSSCT00000046516/ENSSSCG00000009787, intron 5 of 41)	ENSSSCG00000009787
12_628002_628402	-1.15719	0.0113643	0.696831	DOWN	12	628003	628402	Distal Intergenic	ENSSSCG00000017125
9_53550229_53550629	-1.3715	0.0113704	0.696831	DOWN	9	53550230	53550629	Intron (ENSSSCT00000050766/ENSSSCG00000015234, intron 4 of 15)	ENSSSCG00000015234
6_91390101_91390501	1.1402	0.0113762	0.696831	UP	6	91390102	91390501	3' UTR	ENSSSCG00000035690
12_15813499_15813899	-1.30648	0.0113829	0.696831	DOWN	12	15813500	15813899	Promoter (<=1kb)	ENSSSCG00000017298
8_5839039_5839439	-1.59047	0.0113886	0.696831	DOWN	8	5839040	5839439	Distal Intergenic	ENSSSCG00000038731
10_33013916_33014316	-1.26244	0.0113894	0.696831	DOWN	10	33013917	33014316	Promoter (<=1kb)	ENSSSCG00000034725
12_27176180_27176580	1.04771	0.0113915	0.696831	UP	12	27176181	27176580	Distal Intergenic	ENSSSCG00000036558
1_267346893_267347293	1.75991	0.0113957	0.696831	UP	1	267346894	267347293	Distal Intergenic	ENSSSCG00000032752
14_68182784_68183184	2.80194	0.0113985	0.696831	UP	14	68182785	68183184	Distal Intergenic	ENSSSCG00000028393
8_96453887_96454287	2.79121	0.0114072	0.696914	UP	8	96453888	96454287	Distal Intergenic	ENSSSCG00000033243
1_4726543_4726943	1.86499	0.0114784	0.700125	UP	1	4726544	4726943	Distal Intergenic	ENSSSCG00000004029
3_32390699_32391099	-1.80936	0.0114962	0.70098	DOWN	3	32390700	32391099	Intron (ENSSSCT00000008661/ENSSSCG00000007904, intron 6 of 6)	ENSSSCG00000007904
13_128319356_128319756	2.44668	0.0115035	0.701195	UP	13	128319357	128319756	Distal Intergenic	ENSSSCG00000024420
1_251262225_251262625	1.13451	0.011535	0.702664	UP	1	251262226	251262625	Intron (ENSSSCT00000065339/ENSSSCG00000036297, intron 2 of 7)	ENSSSCG00000005453
6_167106546_167106946	1.78948	0.0115531	0.703338	UP	6	167106547	167106946	Distal Intergenic	ENSSSCG00000034096
4_21297126_21297526	2.19947	0.0115536	0.703338	UP	4	21297127	21297526	Distal Intergenic	ENSSSCG00000033577
14_29724574_29724974	-1.91712	0.0115709	0.704167	DOWN	14	29724575	29724974	3' UTR	ENSSSCG00000009781
4_68228592_68228992	1.47644	0.0115864	0.704881	UP	4	68228593	68228992	Distal Intergenic	ENSSSCG00000023848
3_73051696_73052096	1.92619	0.0116249	0.706293	UP	3	73051697	73052096	Intron (ENSSSCT00000053007/ENSSSCG00000008339, intron 6 of 18)	ENSSSCG00000040907
4_105652580_105652980	2.44209	0.0116264	0.706293	UP	4	105652581	105652980	Exon (ENSSSCT00000007395/ENSSSCG00000006750, exon 16 of 29)	ENSSSCG00000006750
2_141608029_141608429	-1.3187	0.0116285	0.706293	DOWN	2	141608030	141608429	Promoter (2-3kb)	ENSSSCG00000029541
13_153892343_153892743	1.80103	0.0116515	0.706548	UP	13	153892344	153892743	Intron (ENSSSCT00000032688/ENSSSCG00000011946, intron 1 of 16)	ENSSSCG00000011946
1_188826348_188826748	1.39832	0.0116529	0.706548	UP	1	188826349	188826748	Intron (ENSSSCT00000022854/ENSSSCG00000025013, intron 1 of 8)	ENSSSCG00000039172
6_67125686_67126086	-1.31658	0.0116578	0.706548	DOWN	6	67125687	67126086	Promoter (<=1kb)	ENSSSCG00000003369
8_136927348_136927748	1.79089	0.0116725	0.706548	UP	8	136927349	136927748	Distal Intergenic	ENSSSCG00000029061
4_45372124_45372524	1.30724	0.0116762	0.706548	UP	4	45372125	45372524	Distal Intergenic	ENSSSCG00000040239
12_6642879_6643279	-1.9108	0.0116812	0.706548	DOWN	12	6642880	6643279	Intron (ENSSSCT00000018766/ENSSSCG00000017237, intron 2 of 2)	ENSSSCG00000017237
14_107285348_107285748	2.47104	0.0116898	0.706548	UP	14	107285349	107285748	Intron (ENSSSCT00000011485/ENSSSCG00000010497, intron 1 of 10)	ENSSSCG00000034331
4_24397046_24397686	1.57309	0.0116963	0.706548	UP	4	24397047	24397686	Distal Intergenic	ENSSSCG00000020360
8_129166946_129167346	1.61153	0.0117095	0.706548	UP	8	129166947	129167346	Intron (ENSSSCT00000010075/ENSSSCG00000009202, intron 1 of 7)	ENSSSCG00000009202
6_157128709_157129109	1.1141	0.0117124	0.706548	UP	6	157128710	157129109	Distal Intergenic	ENSSSCG00000029633
11_66331399_66331799	-1.213	0.0117132	0.706548	DOWN	11	66331400	66331799	Distal Intergenic	ENSSSCG00000024459
14_2602897_2603297	-1.61218	0.011714	0.706548	DOWN	14	2602898	2603297	Promoter (<=1kb)	ENSSSCG00000009592
9_104140551_104140951	-3.36162	0.011716	0.706548	DOWN	9	104140552	104140951	Intron (ENSSSCT00000016806/ENSSSCG00000015427, intron 5 of 13)	ENSSSCG00000015427
10_43532302_43532702	1.49951	0.0117285	0.706659	UP	10	43532303	43532702	Distal Intergenic	ENSSSCG00000011033
5_92935903_92936303	-1.34553	0.0117402	0.706836	DOWN	5	92935904	92936303	Promoter (<=1kb)	ENSSSCG00000027898
5_102943280_102943680	1.7741	0.0117439	0.706836	UP	5	102943281	102943680	Distal Intergenic	ENSSSCG00000029249
13_206936034_206936434	-1.3966	0.0117503	0.706836	DOWN	13	206936035	206936434	Promoter (<=1kb)	ENSSSCG00000039085
8_83225443_83225843	1.30583	0.0117667	0.707146	UP	8	83225444	83225843	Distal Intergenic	ENSSSCG00000009042
AEMK02000452.1_3195830_3196230	-1.42677	0.011777	0.707221	DOWN	AEMK02000452.1	3195831	3196230	Distal Intergenic	ENSSSCG00000002559
13_4437849_4438249	-3.74165	0.0117793	0.707221	DOWN	13	4437850	4438249	Intron (ENSSSCT00000060482/ENSSSCG00000011199, intron 9 of 22)	ENSSSCG00000020426
X_46168056_46168456	-1.60134	0.0117911	0.707705	DOWN	X	46168057	46168456	Exon (ENSSSCT00000013478/ENSSSCG00000012325, exon 20 of 25)	ENSSSCG00000012325
4_35753362_35753762	1.1195	0.0118175	0.708503	UP	4	35753363	35753762	Distal Intergenic	ENSSSCG00000006061
1_223651617_223652017	1.90554	0.0118195	0.708503	UP	1	223651618	223652017	3' UTR	ENSSSCG00000005255
18_28798044_28798444	2.02727	0.0118357	0.70902	UP	18	28798045	28798444	Intron (ENSSSCT00000055376/ENSSSCG00000016626, intron 1 of 25)	ENSSSCG00000016626
18_19101248_19101648	1.4427	0.0118505	0.709489	UP	18	19101249	19101648	Promoter (1-2kb)	ENSSSCG00000016566
14_60528359_60528759	-1.03943	0.0118511	0.709489	DOWN	14	60528360	60528759	Promoter (<=1kb)	ENSSSCG00000036039
10_9333954_9334354	-1.92884	0.0118622	0.7097	DOWN	10	9333955	9334354	Distal Intergenic	ENSSSCG00000039095
5_47614595_47614995	1.11227	0.0118936	0.7109	UP	5	47614596	47614995	Distal Intergenic	ENSSSCG00000025531
4_32583822_32584222	2.14362	0.0118976	0.710914	UP	4	32583823	32584222	Distal Intergenic	ENSSSCG00000006039
4_27861414_27861814	-1.42494	0.0119313	0.712298	DOWN	4	27861415	27861814	Distal Intergenic	ENSSSCG00000006023
3_92913676_92914076	-2.08715	0.0119397	0.712298	DOWN	3	92913677	92914076	Distal Intergenic	ENSSSCG00000008427
12_47052791_47053191	-2.14432	0.0119516	0.712443	DOWN	12	47052792	47053191	Intron (ENSSSCT00000022331/ENSSSCG00000028720, intron 2 of 7)	ENSSSCG00000017806
12_1320319_1320719	-1.23611	0.0120433	0.716432	DOWN	12	1320320	1320719	Promoter (<=1kb)	ENSSSCG00000028355
14_94520064_94520464	2.39459	0.0120513	0.716678	UP	14	94520065	94520464	Distal Intergenic	ENSSSCG00000027984
14_16362837_16363237	2.48339	0.012065	0.717112	UP	14	16362838	16363237	Distal Intergenic	ENSSSCG00000031537
3_103677179_103677579	1.66302	0.01207	0.717112	UP	3	103677180	103677579	Intron (ENSSSCT00000009306/ENSSSCG00000008504, intron 7 of 16)	ENSSSCG00000038612
11_66509981_66510381	2.12684	0.0121089	0.718925	UP	11	66509982	66510381	Intron (ENSSSCT00000055963/ENSSSCG00000009505, intron 1 of 6)	ENSSSCG00000009505
13_18031158_18031558	-1.05126	0.0121468	0.7205	DOWN	13	18031159	18031558	Promoter (<=1kb)	ENSSSCG00000011230
6_106885642_106886042	1.2881	0.0121607	0.7205	UP	6	106885643	106886042	Intron (ENSSSCT00000045172/ENSSSCG00000028010, intron 3 of 7)	ENSSSCG00000028010
3_41094957_41095357	-1.52655	0.0121616	0.7205	DOWN	3	41094958	41095357	Promoter (<=1kb)	ENSSSCG00000008008
2_9995168_9995568	-1.18374	0.0121831	0.721094	DOWN	2	9995169	9995568	Intron (ENSSSCT00000038474/ENSSSCG00000021906, intron 7 of 12)	ENSSSCG00000013088
13_30623106_30623506	2.16279	0.0121876	0.721133	UP	13	30623107	30623506	Intron (ENSSSCT00000055419/ENSSSCG00000011342, intron 6 of 21)	ENSSSCG00000011342
13_89739766_89740166	1.68003	0.0122078	0.721606	UP	13	89739767	89740166	Distal Intergenic	ENSSSCG00000011703
13_197705787_197706187	1.92305	0.0122173	0.721606	UP	13	197705788	197706187	Intron (ENSSSCT00000031820/ENSSSCG00000026981, intron 1 of 2)	ENSSSCG00000034167
AEMK02000465.1_716375_716775	-1.13506	0.0122468	0.722573	DOWN	AEMK02000465.1	716376	716775	Distal Intergenic	ENSSSCG00000031130
17_17896848_17897248	3.50274	0.0122505	0.722573	UP	17	17896849	17897248	Distal Intergenic	ENSSSCG00000007058
18_1206983_1207383	-2.01321	0.0122895	0.724248	DOWN	18	1206984	1207383	Intron (ENSSSCT00000055403/ENSSSCG00000026661, intron 12 of 22)	ENSSSCG00000037841
9_128793451_128793851	2.21784	0.012291	0.724248	UP	9	128793452	128793851	Distal Intergenic	ENSSSCG00000023451
15_19667279_19667679	1.74129	0.0122942	0.724248	UP	15	19667280	19667679	Distal Intergenic	ENSSSCG00000032432
14_138935621_138936021	-1.04496	0.0123233	0.725502	DOWN	14	138935622	138936021	Promoter (<=1kb)	ENSSSCG00000010757
1_269332092_269332492	-1.08583	0.0123454	0.72641	DOWN	1	269332093	269332492	Promoter (<=1kb)	ENSSSCG00000005668
1_16275121_16275521	-1.2939	0.0123493	0.72641	DOWN	1	16275122	16275521	Promoter (<=1kb)	ENSSSCG00000031644
18_435495_435895	2.03599	0.0123808	0.727519	UP	18	435496	435895	Intron (ENSSSCT00000045341/ENSSSCG00000016403, intron 4 of 12)	ENSSSCG00000016403
3_59583839_59584239	-1.85351	0.0124121	0.728445	DOWN	3	59583840	59584239	Distal Intergenic	ENSSSCG00000008242
1_180426904_180427304	1.45192	0.0124471	0.729219	UP	1	180426905	180427304	Intron (ENSSSCT00000037532/ENSSSCG00000005021, intron 2 of 5)	ENSSSCG00000005021
11_63665773_63666173	1.24553	0.0124525	0.729219	UP	11	63665774	63666173	Intron (ENSSSCT00000060984/ENSSSCG00000009490, intron 1 of 7)	ENSSSCG00000009490
9_102607370_102607770	1.32096	0.0124543	0.729219	UP	9	102607371	102607770	Distal Intergenic	ENSSSCG00000015411
13_127702572_127702972	1.23634	0.0124592	0.729219	UP	13	127702573	127702972	Distal Intergenic	ENSSSCG00000040904
X_109682889_109683289	3.06012	0.012466	0.729333	UP	X	109682890	109683289	Intron (ENSSSCT00000063893/ENSSSCG00000012680, intron 4 of 7)	ENSSSCG00000012679
12_18492962_18493362	1.09526	0.0124853	0.729821	UP	12	18492963	18493362	Intron (ENSSSCT00000018882/ENSSSCG00000017346, intron 10 of 28)	ENSSSCG00000017345
6_4043415_4043815	-1.0266	0.0124922	0.729956	DOWN	6	4043416	4043815	Promoter (<=1kb)	ENSSSCG00000002670
4_56398451_56398851	1.09745	0.0125161	0.730843	UP	4	56398452	56398851	Distal Intergenic	ENSSSCG00000006156
8_66713563_66713963	1.83054	0.0125357	0.731361	UP	8	66713564	66713963	Promoter (2-3kb)	ENSSSCG00000032414
14_104372161_104372561	1.05611	0.0125552	0.732266	UP	14	104372162	104372561	Intron (ENSSSCT00000032502/ENSSSCG00000010473, intron 1 of 21)	ENSSSCG00000010473
13_12506576_12506976	2.00935	0.0125706	0.732816	UP	13	12506577	12506976	3' UTR	ENSSSCG00000038529
3_93128678_93129078	1.02832	0.0125987	0.733213	UP	3	93128679	93129078	Intron (ENSSSCT00000009231/ENSSSCG00000008428, intron 7 of 16)	ENSSSCG00000008428
12_52667468_52667868	-1.09878	0.0126265	0.733998	DOWN	12	52667469	52667868	Promoter (<=1kb)	ENSSSCG00000017940
2_141480328_141480728	-1.3107	0.012646	0.73437	DOWN	2	141480329	141480728	Distal Intergenic	ENSSSCG00000037898
1_164275131_164275531	-1.2223	0.0126586	0.734608	DOWN	1	164275132	164275531	Promoter (<=1kb)	ENSSSCG00000004939
4_30936470_30936870	1.91633	0.0126618	0.734608	UP	4	30936471	30936870	Intron (ENSSSCT00000054493/ENSSSCG00000006037, intron 1 of 13)	ENSSSCG00000006037
6_94774652_94775052	2.39528	0.0126706	0.734891	UP	6	94774653	94775052	Distal Intergenic	ENSSSCG00000003648
1_72639254_72639654	-1.85058	0.012675	0.73492	DOWN	1	72639255	72639654	Intron (ENSSSCT00000004832/ENSSSCG00000004371, intron 2 of 20)	ENSSSCG00000035339
4_103248175_103248575	1.92842	0.0126858	0.735317	UP	4	103248176	103248575	Intron (ENSSSCT00000007372/ENSSSCG00000006730, intron 10 of 12)	ENSSSCG00000035735
16_37673129_37673529	-1.79419	0.0127089	0.735346	DOWN	16	37673130	37673529	Intron (ENSSSCT00000018435/ENSSSCG00000031796, intron 4 of 4)	ENSSSCG00000016929
1_45219322_45219722	-1.12214	0.012713	0.735346	DOWN	1	45219323	45219722	Promoter (<=1kb)	ENSSSCG00000035259
9_34585839_34586239	1.36018	0.0127154	0.735346	UP	9	34585840	34586239	Intron (ENSSSCT00000050384/ENSSSCG00000014994, intron 1 of 6)	ENSSSCG00000014994
6_104670178_104670578	1.10599	0.0127178	0.735346	UP	6	104670179	104670578	Distal Intergenic	ENSSSCG00000035638
18_17527118_17527518	1.32409	0.0127182	0.735346	UP	18	17527119	17527518	Intron (ENSSSCT00000060927/ENSSSCG00000016549, intron 16 of 18)	ENSSSCG00000016548
5_9956817_9957217	-1.39444	0.0127321	0.73542	DOWN	5	9956818	9957217	Promoter (<=1kb)	ENSSSCG00000000118
1_14976889_14977289	1.96384	0.0127346	0.73542	UP	1	14976890	14977289	Intron (ENSSSCT00000038455/ENSSSCG00000031733, intron 1 of 8)	ENSSSCG00000031733
11_62796710_62797110	2.33617	0.0127429	0.735449	UP	11	62796711	62797110	Distal Intergenic	ENSSSCG00000019369
10_32834526_32834926	1.54353	0.0127622	0.735587	UP	10	32834527	32834926	Intron (ENSSSCT00000012026/ENSSSCG00000010987, intron 6 of 27)	ENSSSCG00000018689
10_52432536_52432936	2.01932	0.0127802	0.735999	UP	10	52432537	52432936	Distal Intergenic	ENSSSCG00000011080
4_111088738_111089138	1.63895	0.0127838	0.735999	UP	4	111088739	111089138	Intron (ENSSSCT00000007492/ENSSSCG00000006841, intron 4 of 9)	ENSSSCG00000006841
14_74308105_74308505	-1.74611	0.0128071	0.736917	DOWN	14	74308106	74308505	Distal Intergenic	ENSSSCG00000010278
12_51537755_51538155	1.72862	0.0128159	0.737174	UP	12	51537756	51538155	Exon (ENSSSCT00000037643/ENSSSCG00000039064, exon 10 of 13)	ENSSSCG00000035048
11_12633797_12634197	-1.71439	0.0128291	0.737455	DOWN	11	12633798	12634197	Distal Intergenic	ENSSSCG00000009356
1_182685644_182686044	1.74576	0.0128335	0.737455	UP	1	182685645	182686044	Intron (ENSSSCT00000064162/ENSSSCG00000005043, intron 8 of 11)	ENSSSCG00000005043
12_4319152_4319552	-1.56947	0.0128365	0.737455	DOWN	12	4319153	4319552	Intron (ENSSSCT00000018692/ENSSSCG00000017168, intron 2 of 10)	ENSSSCG00000017168
1_186509776_186510176	1.09597	0.0128626	0.738729	UP	1	186509777	186510176	Distal Intergenic	ENSSSCG00000031332
3_42079227_42079627	1.35707	0.0128766	0.739076	UP	3	42079228	42079627	Intron (ENSSSCT00000008843/ENSSSCG00000008070, intron 3 of 4)	ENSSSCG00000008069
8_120643437_120643837	1.55416	0.0129014	0.740162	UP	8	120643438	120643837	Downstream (2-3kb)	ENSSSCG00000009176
6_80650421_80650821	-1.24421	0.0129113	0.740393	DOWN	6	80650422	80650821	Promoter (<=1kb)	ENSSSCG00000003527
4_66251085_66251485	2.83677	0.012926	0.740953	UP	4	66251086	66251485	Intron (ENSSSCT00000025843/ENSSSCG00000035887, intron 11 of 11)	ENSSSCG00000032754
4_95283820_95284220	-1.6155	0.012929	0.740953	DOWN	4	95283821	95284220	Promoter (<=1kb)	ENSSSCG00000006546
5_87313_87713	-1.33558	0.0129614	0.742357	DOWN	5	87314	87713	Intron (ENSSSCT00000047303/ENSSSCG00000031925, intron 3 of 22)	ENSSSCG00000031925
13_128121129_128121529	1.16932	0.0129856	0.743207	UP	13	128121130	128121529	Distal Intergenic	ENSSSCG00000021206
11_61770405_61770805	-2.1981	0.0129934	0.743207	DOWN	11	61770406	61770805	Distal Intergenic	ENSSSCG00000032310
1_7385129_7385529	2.03748	0.0129949	0.743207	UP	1	7385130	7385529	Intron (ENSSSCT00000004472/ENSSSCG00000004044, intron 37 of 47)	ENSSSCG00000004041
3_120256814_120257214	-1.17175	0.0129994	0.743207	DOWN	3	120256815	120257214	Intron (ENSSSCT00000009426/ENSSSCG00000008615, intron 1 of 3)	ENSSSCG00000008615
11_51950077_51950477	-1.72977	0.0130189	0.743427	DOWN	11	51950078	51950477	Distal Intergenic	ENSSSCG00000009482
17_35788612_35789012	2.97172	0.0130302	0.743578	UP	17	35788613	35789012	Intron (ENSSSCT00000007928/ENSSSCG00000007246, intron 2 of 17)	ENSSSCG00000007246
AEMK02000682.1_1209128_1209528	-1.1569	0.0130881	0.746198	DOWN	AEMK02000682.1	1209129	1209528	Promoter (<=1kb)	ENSSSCG00000038509
14_60288835_60289235	2.0904	0.013094	0.746311	UP	14	60288836	60289235	Intron (ENSSSCT00000051968/ENSSSCG00000010187, intron 4 of 4)	ENSSSCG00000010188
15_48461992_48462783	1.27894	0.0131056	0.746743	UP	15	48461993	48462783	Distal Intergenic	ENSSSCG00000015821
1_204633597_204633997	4.37655	0.013116	0.747109	UP	1	204633598	204633997	Distal Intergenic	ENSSSCG00000017590
4_81244938_81245338	2.55011	0.0131434	0.747989	UP	4	81244939	81245338	Intron (ENSSSCT00000034817/ENSSSCG00000006286, intron 1 of 10)	ENSSSCG00000006286
5_64517030_64517430	-1.63507	0.0131652	0.748553	DOWN	5	64517031	64517430	Promoter (<=1kb)	ENSSSCG00000000712
10_25471737_25472137	-1.00256	0.0131805	0.749165	DOWN	10	25471738	25472137	Promoter (<=1kb)	ENSSSCG00000027557
9_85281230_85281630	1.52312	0.0131881	0.749173	UP	9	85281231	85281630	Distal Intergenic	ENSSSCG00000015357
13_15770596_15770996	1.73413	0.0131979	0.749247	UP	13	15770597	15770996	Intron (ENSSSCT00000048999/ENSSSCG00000036381, intron 2 of 14)	ENSSSCG00000036381
3_37836610_37837010	-1.56751	0.0131983	0.749247	DOWN	3	37836611	37837010	5' UTR	ENSSSCG00000007941
3_65626488_65626888	1.29043	0.0132252	0.750148	UP	3	65626489	65626888	Distal Intergenic	ENSSSCG00000036252
4_99083713_99084113	1.00919	0.0132462	0.750556	UP	4	99083714	99084113	Intron (ENSSSCT00000007300/ENSSSCG00000006663, intron 1 of 12)	ENSSSCG00000006663
4_98674387_98674787	1.08113	0.0132484	0.750556	UP	4	98674388	98674787	Promoter (2-3kb)	ENSSSCG00000030291
9_38791005_38791405	-1.56775	0.0132576	0.750848	DOWN	9	38791006	38791405	Distal Intergenic	ENSSSCG00000015015
3_4762916_4763316	-1.20128	0.0132648	0.750848	DOWN	3	4762917	4763316	Intron (ENSSSCT00000051199/ENSSSCG00000027288, intron 7 of 14)	ENSSSCG00000027288
3_113785766_113786166	1.81965	0.0132656	0.750848	UP	3	113785767	113786166	Distal Intergenic	ENSSSCG00000022933
9_124154014_124154414	2.32421	0.0132812	0.751278	UP	9	124154015	124154414	Promoter (<=1kb)	ENSSSCG00000026806
14_83256577_83256977	2.88689	0.0132942	0.751789	UP	14	83256578	83256977	Distal Intergenic	ENSSSCG00000032952
9_84104392_84104792	1.31833	0.0133026	0.751929	UP	9	84104393	84104792	Intron (ENSSSCT00000062156/ENSSSCG00000015355, intron 6 of 25)	ENSSSCG00000015355
13_81087382_81087782	1.09282	0.0133653	0.754674	UP	13	81087383	81087782	Distal Intergenic	ENSSSCG00000011666
14_130704349_130704749	1.37949	0.0133792	0.755005	UP	14	130704350	130704749	Distal Intergenic	ENSSSCG00000010692
1_75152019_75152419	1.88463	0.01341	0.75606	UP	1	75152020	75152419	Intron (ENSSSCT00000066418/ENSSSCG00000004390, intron 2 of 10)	ENSSSCG00000004390
5_774799_775199	-1.00254	0.0134223	0.75616	DOWN	5	774800	775199	Promoter (<=1kb)	ENSSSCG00000032820
1_261954088_261954488	-2.15135	0.0134238	0.75616	DOWN	1	261954089	261954488	Intron (ENSSSCT00000052484/ENSSSCG00000036218, intron 6 of 6)	ENSSSCG00000038036
1_228130832_228131232	1.41523	0.0134593	0.757473	UP	1	228130833	228131232	Promoter (<=1kb)	ENSSSCG00000005272
6_81537959_81538359	1.20955	0.01351	0.759645	UP	6	81537960	81538359	Distal Intergenic	ENSSSCG00000024260
2_57053454_57053854	-1.23077	0.0135352	0.760564	DOWN	2	57053455	57053854	Promoter (<=1kb)	ENSSSCG00000036756
6_165412566_165412966	-1.31407	0.0135499	0.760743	DOWN	6	165412567	165412966	Exon (ENSSSCT00000004328/ENSSSCG00000003913, exon 17 of 30)	ENSSSCG00000003913
X_6333743_6334143	-1.79725	0.0135608	0.760743	DOWN	X	6333744	6334143	Intron (ENSSSCT00000013239/ENSSSCG00000012104, intron 1 of 8)	ENSSSCG00000012104
11_54954961_54955361	1.27647	0.0135665	0.760743	UP	11	54954962	54955361	Promoter (<=1kb)	ENSSSCG00000009485
9_62102244_62102644	-2.16597	0.0135669	0.760743	DOWN	9	62102245	62102644	Promoter (<=1kb)	ENSSSCG00000024613
2_136494532_136494932	2.34785	0.0135784	0.760986	UP	2	136494533	136494932	3' UTR	ENSSSCG00000038628
7_38037152_38037552	-1.59946	0.0136102	0.76173	DOWN	7	38037153	38037552	Promoter (<=1kb)	ENSSSCG00000033214
17_54381706_54382106	1.97302	0.013637	0.762223	UP	17	54381707	54382106	Intron (ENSSSCT00000055418/ENSSSCG00000040839, intron 6 of 6)	ENSSSCG00000007482
11_48116477_48116877	1.06918	0.0136479	0.762454	UP	11	48116478	48116877	Exon (ENSSSCT00000062043/ENSSSCG00000040184, exon 23 of 31)	ENSSSCG00000040184
12_42494988_42495388	-1.34477	0.0136492	0.762454	DOWN	12	42494989	42495388	Promoter (<=1kb)	ENSSSCG00000017730
17_46614157_46614557	1.3348	0.0136623	0.762727	UP	17	46614158	46614557	Intron (ENSSSCT00000008065/ENSSSCG00000007369, intron 1 of 4)	ENSSSCG00000007369
8_76126894_76127294	1.85819	0.013668	0.762821	UP	8	76126895	76127294	Intron (ENSSSCT00000039703/ENSSSCG00000009011, intron 3 of 10)	ENSSSCG00000009011
1_191052560_191052960	1.08719	0.0136763	0.76306	UP	1	191052561	191052960	Promoter (1-2kb)	ENSSSCG00000037043
6_148379149_148379549	-2.14529	0.013688	0.763486	DOWN	6	148379150	148379549	Intron (ENSSSCT00000004218/ENSSSCG00000003811, intron 3 of 7)	ENSSSCG00000039958
9_41073818_41074218	1.27519	0.0137024	0.763573	UP	9	41073819	41074218	Exon (ENSSSCT00000055534/ENSSSCG00000015048, exon 6 of 8)	ENSSSCG00000015048
3_18569409_18569809	-1.51767	0.0137059	0.763573	DOWN	3	18569410	18569809	3' UTR	ENSSSCG00000007806
18_25996255_25996655	1.10278	0.0137379	0.764801	UP	18	25996256	25996655	Distal Intergenic	ENSSSCG00000016619
15_90012814_90013214	1.75916	0.013747	0.764801	UP	15	90012815	90013214	Distal Intergenic	ENSSSCG00000016022
11_43326005_43326405	1.59034	0.0137564	0.764801	UP	11	43326006	43326405	Distal Intergenic	ENSSSCG00000032545
1_11408919_11409319	2.71342	0.0137857	0.765851	UP	1	11408920	11409319	Distal Intergenic	ENSSSCG00000004069
13_136952418_136952818	-1.70826	0.0137876	0.765851	DOWN	13	136952419	136952818	Distal Intergenic	ENSSSCG00000027952
2_21881573_21881973	1.13991	0.0138209	0.767251	UP	2	21881574	21881973	Distal Intergenic	ENSSSCG00000013286
9_130297424_130297824	1.93647	0.0138364	0.767296	UP	9	130297425	130297824	Exon (ENSSSCT00000065919/ENSSSCG00000015586, exon 10 of 15)	ENSSSCG00000015586
2_142103775_142104175	1.48474	0.0138472	0.767296	UP	2	142103776	142104175	3' UTR	ENSSSCG00000014362
2_118011676_118012076	1.26071	0.013864	0.767296	UP	2	118011677	118012076	Intron (ENSSSCT00000015529/ENSSSCG00000014211, intron 2 of 29)	ENSSSCG00000014211
5_41957651_41958051	1.21848	0.0138673	0.767296	UP	5	41957652	41958051	Intron (ENSSSCT00000045345/ENSSSCG00000000531, intron 4 of 8)	ENSSSCG00000031879
9_109433991_109434391	1.63282	0.0138743	0.767296	UP	9	109433992	109434391	Intron (ENSSSCT00000023706/ENSSSCG00000028840, intron 8 of 19)	ENSSSCG00000028840
13_31195587_31195987	1.16661	0.0138749	0.767296	UP	13	31195588	31195987	Intron (ENSSSCT00000057440/ENSSSCG00000011357, intron 2 of 4)	ENSSSCG00000011357
18_2977931_2978331	-1.56912	0.0138974	0.767865	DOWN	18	2977932	2978331	Distal Intergenic	ENSSSCG00000032032
9_41335764_41336164	-2.01826	0.0139112	0.7684	DOWN	9	41335765	41336164	Promoter (1-2kb)	ENSSSCG00000015049
17_40147290_40147690	1.0404	0.0139383	0.769423	UP	17	40147291	40147690	Promoter (1-2kb)	ENSSSCG00000018523
13_88181661_88182061	2.39402	0.0139391	0.769423	UP	13	88181662	88182061	Distal Intergenic	ENSSSCG00000034422
3_97812928_97813328	1.50709	0.0139656	0.769937	UP	3	97812929	97813328	Distal Intergenic	ENSSSCG00000008465
8_57943500_57943900	-1.32415	0.0139677	0.769937	DOWN	8	57943501	57943900	Distal Intergenic	ENSSSCG00000008913
8_95700331_95700731	1.3213	0.0139772	0.770234	UP	8	95700332	95700731	Distal Intergenic	ENSSSCG00000009069
15_78044344_78044744	1.03708	0.013995	0.770989	UP	15	78044345	78044744	Intron (ENSSSCT00000017369/ENSSSCG00000015952, intron 3 of 9)	ENSSSCG00000015952
6_91978467_91978867	2.06115	0.0139991	0.770989	UP	6	91978468	91978867	Intron (ENSSSCT00000045582/ENSSSCG00000003630, intron 2 of 17)	ENSSSCG00000003630
6_43371216_43371616	-1.19974	0.01401	0.771366	DOWN	6	43371217	43371616	Promoter (<=1kb)	ENSSSCG00000035222
9_41736748_41737148	-1.53935	0.0140183	0.771368	DOWN	9	41736749	41737148	Intron (ENSSSCT00000031984/ENSSSCG00000030095, intron 2 of 5)	ENSSSCG00000030095
13_207582117_207582517	-2.36411	0.0140386	0.772069	DOWN	13	207582118	207582517	Intron (ENSSSCT00000024296/ENSSSCG00000028571, intron 3 of 5)	ENSSSCG00000028571
AEMK02000168.1_22428_22828	-1.11955	0.0140393	0.772069	DOWN	AEMK02000168.1	22429	22828	Promoter (<=1kb)	ENSSSCG00000037672
8_7690444_7690844	1.79781	0.0140676	0.772702	UP	8	7690445	7690844	Distal Intergenic	ENSSSCG00000019000
14_136683297_136683697	-2.53134	0.0140753	0.772702	DOWN	14	136683298	136683697	Intron (ENSSSCT00000050919/ENSSSCG00000035045, intron 39 of 53)	ENSSSCG00000010751
12_60370433_60370833	-1.58024	0.0140768	0.772702	DOWN	12	60370434	60370833	Intron (ENSSSCT00000064503/ENSSSCG00000018049, intron 5 of 11)	ENSSSCG00000018049
9_105370315_105370715	1.46829	0.0140776	0.772702	UP	9	105370316	105370715	Intron (ENSSSCT00000016808/ENSSSCG00000015428, intron 5 of 15)	ENSSSCG00000015429
13_100455360_100455760	1.71364	0.014081	0.772702	UP	13	100455361	100455760	Distal Intergenic	ENSSSCG00000011734
8_29283983_29284383	1.28397	0.0140843	0.772702	UP	8	29283984	29284383	Distal Intergenic	ENSSSCG00000008773
14_131608699_131609099	-1.31465	0.0140967	0.772964	DOWN	14	131608700	131609099	Promoter (<=1kb)	ENSSSCG00000010700
12_843323_843723	-1.22233	0.0141124	0.773128	DOWN	12	843324	843723	Intron (ENSSSCT00000030531/ENSSSCG00000029553, intron 3 of 11)	ENSSSCG00000029553
3_100420546_100420946	2.04378	0.0141162	0.773128	UP	3	100420547	100420946	Distal Intergenic	ENSSSCG00000008470
9_27907974_27908374	1.37648	0.0141382	0.77345	UP	9	27907975	27908374	Intron (ENSSSCT00000016332/ENSSSCG00000014970, intron 1 of 12)	ENSSSCG00000014970
3_68449614_68450014	1.74633	0.0141684	0.774858	UP	3	68449615	68450014	Intron (ENSSSCT00000009049/ENSSSCG00000008263, intron 4 of 9)	ENSSSCG00000008263
1_23251396_23251796	1.05566	0.0142239	0.775997	UP	1	23251397	23251796	Distal Intergenic	ENSSSCG00000036250
3_56601766_56602166	1.15821	0.0142264	0.775997	UP	3	56601767	56602166	Distal Intergenic	ENSSSCG00000008194
X_41092491_41092891	1.71305	0.0142466	0.776191	UP	X	41092492	41092891	Promoter (<=1kb)	ENSSSCG00000012264
14_92344807_92345207	-1.92899	0.0142496	0.776191	DOWN	14	92344808	92345207	Intron (ENSSSCT00000064863/ENSSSCG00000035762, intron 3 of 3)	ENSSSCG00000033323
1_123915046_123915446	2.40941	0.0142545	0.776191	UP	1	123915047	123915446	Distal Intergenic	ENSSSCG00000004663
2_10926005_10926405	1.62864	0.0142588	0.776191	UP	2	10926006	10926405	Distal Intergenic	ENSSSCG00000013105
3_68475089_68475489	1.14331	0.0142589	0.776191	UP	3	68475090	68475489	Intron (ENSSSCT00000009049/ENSSSCG00000008263, intron 7 of 9)	ENSSSCG00000008265
6_99178610_99179010	-1.10642	0.0142991	0.777703	DOWN	6	99178611	99179010	Promoter (<=1kb)	ENSSSCG00000003684
4_88082907_88083307	2.45407	0.0143268	0.778987	UP	4	88082908	88083307	Promoter (<=1kb)	ENSSSCG00000025100
4_76926135_76926535	-1.60312	0.0143553	0.779928	DOWN	4	76926136	76926535	Distal Intergenic	ENSSSCG00000006256
3_61746646_61747046	1.45188	0.0143566	0.779928	UP	3	61746647	61747046	Distal Intergenic	ENSSSCG00000035540
17_20091340_20091740	1.34126	0.0143714	0.780281	UP	17	20091341	20091740	Distal Intergenic	ENSSSCG00000007067
11_38050897_38051297	2.12299	0.0143858	0.780836	UP	11	38050898	38051297	Distal Intergenic	ENSSSCG00000038636
13_60895048_60895448	1.33125	0.0144076	0.781567	UP	13	60895049	60895448	Distal Intergenic	ENSSSCG00000011531
9_129173157_129173557	1.11012	0.0144311	0.782615	UP	9	129173158	129173557	Intron (ENSSSCT00000016975/ENSSSCG00000015582, intron 2 of 17)	ENSSSCG00000032689
15_33956532_33956932	4.00427	0.0144386	0.7828	UP	15	33956533	33956932	Distal Intergenic	ENSSSCG00000015747
4_3808153_3808553	-1.39488	0.014447	0.78303	DOWN	4	3808154	3808553	Distal Intergenic	ENSSSCG00000033397
4_108552283_108552683	-1.79734	0.0144612	0.783338	DOWN	4	108552284	108552683	Distal Intergenic	ENSSSCG00000006783
9_70418093_70418493	2.32103	0.0144653	0.783338	UP	9	70418094	70418493	Intron (ENSSSCT00000048046/ENSSSCG00000015303, intron 14 of 21)	ENSSSCG00000031091
1_272549931_272550595	-1.33424	0.0144666	0.783338	DOWN	1	272549932	272550595	Exon (ENSSSCT00000039033/ENSSSCG00000039188, exon 8 of 10)	ENSSSCG00000039188
8_19117652_19118052	1.01686	0.0144694	0.783338	UP	8	19117653	19118052	Exon (ENSSSCT00000050994/ENSSSCG00000025315, exon 7 of 11)	ENSSSCG00000025315
1_97372647_97373047	1.30302	0.0144858	0.783761	UP	1	97372648	97373047	Distal Intergenic	ENSSSCG00000004505
5_68926081_68926481	-1.21808	0.0144922	0.783761	DOWN	5	68926082	68926481	Exon (ENSSSCT00000028544/ENSSSCG00000023976, exon 8 of 9)	ENSSSCG00000026537
15_139507357_139507757	-1.49637	0.0144981	0.783761	DOWN	15	139507358	139507757	Intron (ENSSSCT00000017820/ENSSSCG00000016365, intron 11 of 15)	ENSSSCG00000016365
15_133480175_133480575	-1.48818	0.0145335	0.784322	DOWN	15	133480176	133480575	Distal Intergenic	ENSSSCG00000016297
8_55336162_55336562	-1.51691	0.0145442	0.784445	DOWN	8	55336163	55336562	Promoter (<=1kb)	ENSSSCG00000008903
5_22716676_22717076	1.18545	0.0145513	0.784445	UP	5	22716677	22717076	Promoter (1-2kb)	ENSSSCG00000037446
14_65600963_65601363	1.22529	0.0145583	0.784445	UP	14	65600964	65601363	Distal Intergenic	ENSSSCG00000039707
7_112710930_112711330	-2.10278	0.0146007	0.786033	DOWN	7	112710931	112711330	Intron (ENSSSCT00000026351/ENSSSCG00000024377, intron 1 of 16)	ENSSSCG00000024377
6_65078571_65078971	-1.02314	0.014606	0.786033	DOWN	6	65078572	65078971	Intron (ENSSSCT00000055469/ENSSSCG00000024678, intron 2 of 34)	ENSSSCG00000024678
1_99777084_99777484	1.82107	0.0146243	0.786033	UP	1	99777085	99777484	Intron (ENSSSCT00000004983/ENSSSCG00000004511, intron 1 of 38)	ENSSSCG00000038388
2_7201919_7202319	-1.0375	0.014636	0.786033	DOWN	2	7201920	7202319	Distal Intergenic	ENSSSCG00000040674
17_17280095_17280495	1.01468	0.0146364	0.786033	UP	17	17280096	17280495	Distal Intergenic	ENSSSCG00000007056
14_56880760_56881160	-1.8028	0.0146764	0.787057	DOWN	14	56880761	56881160	Promoter (<=1kb)	ENSSSCG00000010162
2_119793441_119793841	1.95367	0.0146831	0.787192	UP	2	119793442	119793841	3' UTR	ENSSSCG00000038156
14_71744879_71745279	1.07742	0.0147005	0.787768	UP	14	71744880	71745279	Intron (ENSSSCT00000011209/ENSSSCG00000010241, intron 1 of 11)	ENSSSCG00000010241
1_25983536_25983936	1.59103	0.014715	0.788228	UP	1	25983537	25983936	Intron (ENSSSCT00000052552/ENSSSCG00000004149, intron 7 of 7)	ENSSSCG00000020384
9_133233780_133234180	1.35672	0.0147356	0.788776	UP	9	133233781	133234180	Exon (ENSSSCT00000045066/ENSSSCG00000015616, exon 6 of 7)	ENSSSCG00000032721
6_72886500_72886900	-2.51165	0.0147487	0.788776	DOWN	6	72886501	72886900	Intron (ENSSSCT00000066413/ENSSSCG00000037632, intron 4 of 4)	ENSSSCG00000040680
9_116269682_116270082	1.87283	0.0147949	0.790181	UP	9	116269683	116270082	Intron (ENSSSCT00000041796/ENSSSCG00000015498, intron 1 of 19)	ENSSSCG00000015498
13_162602202_162602602	1.21866	0.0147961	0.790181	UP	13	162602203	162602602	Distal Intergenic	ENSSSCG00000027278
5_7332207_7332607	2.77615	0.0147978	0.790181	UP	5	7332208	7332607	Intron (ENSSSCT00000000074/ENSSSCG00000000068, intron 17 of 31)	ENSSSCG00000018737
6_109266262_109266662	1.19871	0.0148198	0.790538	UP	6	109266263	109266662	Intron (ENSSSCT00000004113/ENSSSCG00000003713, intron 8 of 10)	ENSSSCG00000003713
4_23688115_23688515	2.76487	0.0148213	0.790538	UP	4	23688116	23688515	Distal Intergenic	ENSSSCG00000020360
13_26971781_26972181	1.17324	0.0148357	0.790937	UP	13	26971782	26972181	Intron (ENSSSCT00000012366/ENSSSCG00000011296, intron 1 of 12)	ENSSSCG00000011296
14_138611503_138611903	-3.71429	0.0148451	0.790937	DOWN	14	138611504	138611903	Intron (ENSSSCT00000039290/ENSSSCG00000010756, intron 2 of 4)	ENSSSCG00000010756
6_95765933_95766333	1.15624	0.014864	0.791412	UP	6	95765934	95766333	Distal Intergenic	ENSSSCG00000003669
3_51655877_51656277	2.29893	0.0148672	0.791412	UP	3	51655878	51656277	Distal Intergenic	ENSSSCG00000008153
15_126711278_126711678	-1.04513	0.0148719	0.791438	DOWN	15	126711279	126711678	Promoter (<=1kb)	ENSSSCG00000016237
7_112307876_112308276	-1.71646	0.014881	0.791474	DOWN	7	112307877	112308276	Intron (ENSSSCT00000002706/ENSSSCG00000002436, intron 18 of 19)	ENSSSCG00000018191
6_108348819_108349219	3.49196	0.0149077	0.791997	UP	6	108348820	108349219	Promoter (2-3kb)	ENSSSCG00000029518
8_60866074_60866474	-1.27148	0.0149311	0.792395	DOWN	8	60866075	60866474	Distal Intergenic	ENSSSCG00000031193
13_140894884_140895284	2.09149	0.0149391	0.792395	UP	13	140894885	140895284	Intron (ENSSSCT00000031238/ENSSSCG00000026224, intron 1 of 11)	ENSSSCG00000026224
1_51978107_51978507	2.60666	0.0149621	0.792395	UP	1	51978108	51978507	Intron (ENSSSCT00000004730/ENSSSCG00000004280, intron 2 of 31)	ENSSSCG00000034571
15_139900274_139900674	1.80835	0.0149644	0.792395	UP	15	139900275	139900674	Intron (ENSSSCT00000017833/ENSSSCG00000016378, intron 12 of 17)	ENSSSCG00000016380
12_54105887_54106287	-1.07042	0.0149761	0.792492	DOWN	12	54105888	54106287	Promoter (<=1kb)	ENSSSCG00000017993
1_18343011_18343411	1.01524	0.0149865	0.79282	UP	1	18343012	18343411	Downstream (1-2kb)	ENSSSCG00000004112
15_81672903_81673303	2.06595	0.0150004	0.793109	UP	15	81672904	81673303	Distal Intergenic	ENSSSCG00000034193
8_14417603_14418003	1.14528	0.0150161	0.793494	UP	8	14417604	14418003	Distal Intergenic	ENSSSCG00000029791
14_83097879_83098279	1.13872	0.0150162	0.793494	UP	14	83097880	83098279	Distal Intergenic	ENSSSCG00000032952
4_60672612_60673012	1.8537	0.0150318	0.793857	UP	4	60672613	60673012	Distal Intergenic	ENSSSCG00000034242
7_34464321_34464721	2.07883	0.0150323	0.793857	UP	7	34464322	34464721	Intron (ENSSSCT00000001768/ENSSSCG00000001588, intron 91 of 93)	ENSSSCG00000001589
6_6109613_6110013	-2.31915	0.0150406	0.793857	DOWN	6	6109614	6110013	Distal Intergenic	ENSSSCG00000020583
4_72780772_72781172	-1.08728	0.0150493	0.793883	DOWN	4	72780773	72781172	Distal Intergenic	ENSSSCG00000006231
11_57750050_57750450	1.83994	0.0150531	0.793883	UP	11	57750051	57750450	Distal Intergenic	ENSSSCG00000009488
14_11342296_11342696	1.24843	0.0151057	0.795766	UP	14	11342297	11342696	Intron (ENSSSCT00000047882/ENSSSCG00000009668, intron 5 of 8)	ENSSSCG00000009668
13_38844125_38844525	-2.14252	0.0151222	0.79596	DOWN	13	38844126	38844525	Intron (ENSSSCT00000038289/ENSSSCG00000030359, intron 2 of 12)	ENSSSCG00000030359
8_6452140_6452540	-1.05831	0.0151366	0.796071	DOWN	8	6452141	6452540	Promoter (<=1kb)	ENSSSCG00000036501
4_31595581_31595981	1.56265	0.015152	0.796071	UP	4	31595582	31595981	Distal Intergenic	ENSSSCG00000006037
17_24986672_24987072	-1.85747	0.0151589	0.796071	DOWN	17	24986673	24987072	Exon (ENSSSCT00000053808/ENSSSCG00000007080, exon 20 of 27)	ENSSSCG00000037798
11_63089796_63090196	2.27389	0.0151624	0.796071	UP	11	63089797	63090196	Intron (ENSSSCT00000042773/ENSSSCG00000039364, intron 1 of 1)	ENSSSCG00000039364
14_106001869_106002269	1.13043	0.0152056	0.797004	UP	14	106001870	106002269	Distal Intergenic	ENSSSCG00000035347
14_140366043_140366443	-1.43118	0.0152125	0.797139	DOWN	14	140366044	140366443	Promoter (<=1kb)	ENSSSCG00000024388
6_149607429_149607829	3.88226	0.0152293	0.797801	UP	6	149607430	149607829	Downstream (<1kb)	ENSSSCG00000034748
5_15066941_15067341	-1.48626	0.0152554	0.798459	DOWN	5	15066942	15067341	Promoter (2-3kb)	ENSSSCG00000035856
9_38800094_38800494	1.80228	0.0152628	0.798459	UP	9	38800095	38800494	Distal Intergenic	ENSSSCG00000015015
13_205969076_205969476	-1.38869	0.0152632	0.798459	DOWN	13	205969077	205969476	Intron (ENSSSCT00000025792/ENSSSCG00000030016, intron 3 of 18)	ENSSSCG00000030016
13_76785751_76786151	-2.81963	0.0152861	0.798993	DOWN	13	76785752	76786151	Distal Intergenic	ENSSSCG00000033185
6_136665484_136665884	-1.92785	0.0153483	0.800945	DOWN	6	136665485	136665884	Intron (ENSSSCT00000028573/ENSSSCG00000024494, intron 3 of 4)	ENSSSCG00000030678
8_15778632_15779032	1.97655	0.0153502	0.800945	UP	8	15778633	15779032	Intron (ENSSSCT00000050592/ENSSSCG00000034910, intron 3 of 4)	ENSSSCG00000034910
1_270179842_270180242	-1.15517	0.0153558	0.800945	DOWN	1	270179843	270180242	Distal Intergenic	ENSSSCG00000038868
4_41482904_41483304	-1.82366	0.0153576	0.800945	DOWN	4	41482905	41483304	Distal Intergenic	ENSSSCG00000019169
1_166272438_166272838	-2.29393	0.0153576	0.800945	DOWN	1	166272439	166272838	Intron (ENSSSCT00000005473/ENSSSCG00000004961, intron 2 of 29)	ENSSSCG00000004961
1_8740876_8741276	-3.26174	0.0153817	0.80164	DOWN	1	8740877	8741276	Intron (ENSSSCT00000050178/ENSSSCG00000031776, intron 1 of 15)	ENSSSCG00000035802
5_58097995_58098395	1.10739	0.0153837	0.80164	UP	5	58097996	58098395	Intron (ENSSSCT00000061398/ENSSSCG00000000612, intron 1 of 14)	ENSSSCG00000000612
1_188990303_188990703	1.34934	0.0154196	0.802927	UP	1	188990304	188990703	Promoter (<=1kb)	ENSSSCG00000005081
2_10155099_10155499	-1.62326	0.0154627	0.803771	DOWN	2	10155100	10155499	Intron (ENSSSCT00000064431/ENSSSCG00000013086, intron 7 of 7)	ENSSSCG00000013086
1_33066619_33067019	1.03852	0.0154629	0.803771	UP	1	33066620	33067019	Distal Intergenic	ENSSSCG00000004202
4_22373336_22373736	-1.02535	0.015476	0.803771	DOWN	4	22373337	22373736	Distal Intergenic	ENSSSCG00000035709
16_52231145_52231545	1.24287	0.0154906	0.804309	UP	16	52231146	52231545	Intron (ENSSSCT00000054736/ENSSSCG00000023307, intron 1 of 11)	ENSSSCG00000023307
4_38129953_38130353	1.5107	0.0155078	0.804792	UP	4	38129954	38130353	Intron (ENSSSCT00000061571/ENSSSCG00000006074, intron 6 of 10)	ENSSSCG00000033270
9_21113347_21113747	-1.89614	0.0155348	0.805713	DOWN	9	21113348	21113747	Distal Intergenic	ENSSSCG00000035619
8_96918648_96919048	1.46521	0.0155702	0.806439	UP	8	96918649	96919048	Promoter (2-3kb)	ENSSSCG00000009074
16_79463247_79463647	-1.18618	0.0155703	0.806439	DOWN	16	79463248	79463647	Intron (ENSSSCT00000045068/ENSSSCG00000034522, intron 9 of 12)	ENSSSCG00000035118
11_44922897_44923297	1.10238	0.0155809	0.806765	UP	11	44922898	44923297	Distal Intergenic	ENSSSCG00000009458
13_53184612_53185012	-1.51657	0.0156055	0.806939	DOWN	13	53184613	53185012	Promoter (<=1kb)	ENSSSCG00000026200
13_82230137_82230537	-1.30195	0.0156085	0.806939	DOWN	13	82230138	82230537	Promoter (<=1kb)	ENSSSCG00000011672
5_29081065_29081465	-1.5916	0.0156132	0.806939	DOWN	5	29081066	29081465	Intron (ENSSSCT00000040175/ENSSSCG00000039060, intron 1 of 4)	ENSSSCG00000039060
6_108017865_108018265	-3.24525	0.0156267	0.806939	DOWN	6	108017866	108018265	Intron (ENSSSCT00000030878/ENSSSCG00000024419, intron 18 of 18)	ENSSSCG00000024419
17_32618887_32619287	2.17213	0.0156363	0.806939	UP	17	32618888	32619287	Intron (ENSSSCT00000043649/ENSSSCG00000040071, intron 7 of 9)	ENSSSCG00000007164
2_22735422_22735822	3.60832	0.015637	0.806939	UP	2	22735423	22735822	Distal Intergenic	ENSSSCG00000013286
14_38210627_38211027	-1.09605	0.0156395	0.806939	DOWN	14	38210628	38211027	Distal Intergenic	ENSSSCG00000009868
2_143321631_143322031	1.43939	0.0156439	0.806939	UP	2	143321632	143322031	Intron (ENSSSCT00000048088/ENSSSCG00000014391, intron 4 of 32)	ENSSSCG00000014391
2_151845544_151845944	2.75566	0.0156571	0.806939	UP	2	151845545	151845944	Intron (ENSSSCT00000030370/ENSSSCG00000021371, intron 4 of 6)	ENSSSCG00000021371
3_19352268_19352668	-2.43107	0.015658	0.806939	DOWN	3	19352269	19352668	Intron (ENSSSCT00000054014/ENSSSCG00000007814, intron 1 of 25)	ENSSSCG00000007814
15_16342675_16343075	1.42839	0.0156702	0.806939	UP	15	16342676	16343075	Intron (ENSSSCT00000065524/ENSSSCG00000015692, intron 1 of 26)	ENSSSCG00000015692
4_49678625_49679025	2.64338	0.0156824	0.807034	UP	4	49678626	49679025	Distal Intergenic	ENSSSCG00000036161
AEMK02000452.1_1752334_1752734	-1.12571	0.0156863	0.807034	DOWN	AEMK02000452.1	1752335	1752734	Promoter (<=1kb)	ENSSSCG00000002523
15_133387210_133387610	1.50121	0.0156886	0.807034	UP	15	133387211	133387610	Intron (ENSSSCT00000041201/ENSSSCG00000016295, intron 3 of 14)	ENSSSCG00000016295
4_58121784_58122184	1.60009	0.0156892	0.807034	UP	4	58121785	58122184	Distal Intergenic	ENSSSCG00000020638
6_146719470_146719870	-3.24598	0.0157023	0.807485	DOWN	6	146719471	146719870	Distal Intergenic	ENSSSCG00000037643
6_55599428_55599828	1.31038	0.0157331	0.808185	UP	6	55599429	55599828	Distal Intergenic	ENSSSCG00000023074
15_60642722_60643122	-1.86196	0.0157767	0.809968	DOWN	15	60642723	60643122	Distal Intergenic	ENSSSCG00000015867
17_14716522_14716922	-1.93553	0.0158092	0.810857	DOWN	17	14716523	14716922	Distal Intergenic	ENSSSCG00000039779
5_35960799_35961199	2.4909	0.0158175	0.810857	UP	5	35960800	35961199	Intron (ENSSSCT00000000553/ENSSSCG00000021122, intron 7 of 10)	ENSSSCG00000021122
5_47854315_47854715	-3.22074	0.0158181	0.810857	DOWN	5	47854316	47854715	Intron (ENSSSCT00000040126/ENSSSCG00000027144, intron 1 of 11)	ENSSSCG00000000559
1_196254841_196255241	1.07234	0.0158197	0.810857	UP	1	196254842	196255241	Intron (ENSSSCT00000005652/ENSSSCG00000005127, intron 5 of 5)	ENSSSCG00000005127
13_156889023_156889423	2.03248	0.0158449	0.811736	UP	13	156889024	156889423	Distal Intergenic	ENSSSCG00000020298
8_59849018_59849418	1.53298	0.0158455	0.811736	UP	8	59849019	59849418	Distal Intergenic	ENSSSCG00000036000
X_10875231_10875631	2.60051	0.0158637	0.812447	UP	X	10875232	10875631	Distal Intergenic	ENSSSCG00000018873
8_87868816_87869216	1.60858	0.0158868	0.812839	UP	8	87868817	87869216	Intron (ENSSSCT00000044832/ENSSSCG00000029920, intron 6 of 9)	ENSSSCG00000029920
7_2403557_2403957	2.03655	0.0158977	0.812839	UP	7	2403558	2403957	Intron (ENSSSCT00000001094/ENSSSCG00000001002, intron 8 of 15)	ENSSSCG00000001001
4_97118099_97118499	1.47879	0.0159016	0.812839	UP	4	97118100	97118499	Distal Intergenic	ENSSSCG00000006605
12_20596218_20596618	-1.12578	0.0159157	0.813336	DOWN	12	20596219	20596618	Exon (ENSSSCT00000035893/ENSSSCG00000017411, exon 4 of 16)	ENSSSCG00000017411
1_2595246_2595646	-1.59686	0.0159301	0.81337	DOWN	1	2595247	2595646	Distal Intergenic	ENSSSCG00000004021
4_54064544_54064944	1.50855	0.0159337	0.81337	UP	4	54064545	54064944	Distal Intergenic	ENSSSCG00000024611
6_153850066_153850466	1.15189	0.0159584	0.81441	UP	6	153850067	153850466	Distal Intergenic	ENSSSCG00000003832
14_9694447_9694847	1.44389	0.015976	0.814571	UP	14	9694448	9694847	Distal Intergenic	ENSSSCG00000038939
4_123507565_123507965	-1.42041	0.0159835	0.814584	DOWN	4	123507566	123507965	Intron (ENSSSCT00000050281/ENSSSCG00000006893, intron 2 of 12)	ENSSSCG00000006893
4_62847997_62848397	-1.83449	0.0160052	0.814999	DOWN	4	62847998	62848397	Distal Intergenic	ENSSSCG00000006184
14_82488199_82488599	1.17245	0.0160065	0.814999	UP	14	82488200	82488599	Distal Intergenic	ENSSSCG00000010343
18_19984252_19984652	-1.07802	0.0160269	0.81522	DOWN	18	19984253	19984652	Exon (ENSSSCT00000018057/ENSSSCG00000016585, exon 2 of 15)	ENSSSCG00000016585
2_5819226_5819626	-1.84183	0.016035	0.81522	DOWN	2	5819227	5819626	Promoter (2-3kb)	ENSSSCG00000040263
6_130136365_130136765	2.86424	0.016035	0.81522	UP	6	130136366	130136765	Distal Intergenic	ENSSSCG00000035517
1_66491781_66492181	5.31725	0.0160747	0.815715	UP	1	66491782	66492181	Exon (ENSSSCT00000037177/ENSSSCG00000004353, exon 3 of 12)	ENSSSCG00000004353
13_72622471_72622871	-1.44481	0.0160815	0.815715	DOWN	13	72622472	72622871	Promoter (<=1kb)	ENSSSCG00000021397
13_109489520_109489920	1.11407	0.0160911	0.815715	UP	13	109489521	109489920	Distal Intergenic	ENSSSCG00000036114
17_38445362_38445762	3.46674	0.0160964	0.815715	UP	17	38445363	38445762	Intron (ENSSSCT00000042482/ENSSSCG00000007289, intron 1 of 18)	ENSSSCG00000007289
18_40300393_40300793	1.37979	0.0160969	0.815715	UP	18	40300394	40300793	Intron (ENSSSCT00000018146/ENSSSCG00000024754, intron 5 of 21)	ENSSSCG00000024754
11_26063482_26063882	-1.25512	0.0161054	0.815821	DOWN	11	26063483	26063882	Distal Intergenic	ENSSSCG00000025947
8_61785218_61785618	1.61849	0.01614	0.817068	UP	8	61785219	61785618	Distal Intergenic	ENSSSCG00000024681
4_106830014_106830414	1.56435	0.0161486	0.817068	UP	4	106830015	106830414	Intron (ENSSSCT00000007413/ENSSSCG00000006766, intron 3 of 20)	ENSSSCG00000006766
6_71634145_71634545	-1.40859	0.0161617	0.817068	DOWN	6	71634146	71634545	Exon (ENSSSCT00000003790/ENSSSCG00000003417, exon 16 of 21)	ENSSSCG00000003417
3_10358568_10358968	-1.51424	0.0161627	0.817068	DOWN	3	10358569	10358968	Exon (ENSSSCT00000042281/ENSSSCG00000035736, exon 3 of 4)	ENSSSCG00000035736
13_24079137_24079537	1.53608	0.0161769	0.817567	UP	13	24079138	24079537	Promoter (<=1kb)	ENSSSCG00000019894
17_33450753_33451153	-2.08529	0.0162391	0.819876	DOWN	17	33450754	33451153	Distal Intergenic	ENSSSCG00000007179
7_97879866_97880266	-1.4339	0.0162498	0.819876	DOWN	7	97879867	97880266	Distal Intergenic	ENSSSCG00000002368
AEMK02000698.1_1016537_1016937	2.60467	0.0162719	0.819876	UP	AEMK02000698.1	1016538	1016937	Distal Intergenic	ENSSSCG00000039868
15_60256042_60256442	1.78447	0.0162857	0.819876	UP	15	60256043	60256442	Intron (ENSSSCT00000017277/ENSSSCG00000015866, intron 2 of 25)	ENSSSCG00000015867
1_71636023_71636423	-1.14987	0.0162881	0.819876	DOWN	1	71636024	71636423	Promoter (<=1kb)	ENSSSCG00000004368
18_40419793_40420193	1.40029	0.0162948	0.819877	UP	18	40419794	40420193	Intron (ENSSSCT00000028541/ENSSSCG00000038919, intron 2 of 5)	ENSSSCG00000022912
15_85468242_85468642	-1.34623	0.0162969	0.819877	DOWN	15	85468243	85468642	Distal Intergenic	ENSSSCG00000016006
8_119188358_119188758	1.60671	0.0163189	0.820338	UP	8	119188359	119188758	Distal Intergenic	ENSSSCG00000009172
1_4382379_4382779	1.22748	0.0163216	0.820338	UP	1	4382380	4382779	Distal Intergenic	ENSSSCG00000004029
12_123196_123596	1.04628	0.0163298	0.820338	UP	12	123197	123596	Distal Intergenic	ENSSSCG00000034696
1_211053392_211053792	4.26934	0.0163343	0.820338	UP	1	211053393	211053792	Distal Intergenic	ENSSSCG00000037435
14_20712555_20712955	-1.30407	0.0163421	0.820338	DOWN	14	20712556	20712955	Intron (ENSSSCT00000010658/ENSSSCG00000029331, intron 11 of 20)	ENSSSCG00000034123
X_118504680_118505080	1.01088	0.0163469	0.820338	UP	X	118504681	118505080	Distal Intergenic	ENSSSCG00000022384
15_92336945_92337345	1.26698	0.0163541	0.820338	UP	15	92336946	92337345	Distal Intergenic	ENSSSCG00000016031
6_50187470_50187870	2.13077	0.0163764	0.821175	UP	6	50187471	50187870	Intron (ENSSSCT00000036080/ENSSSCG00000003047, intron 2 of 2)	ENSSSCG00000037422
4_60620574_60620974	3.00538	0.0163795	0.821175	UP	4	60620575	60620974	Intron (ENSSSCT00000054884/ENSSSCG00000034242, intron 1 of 10)	ENSSSCG00000034242
9_81123874_81124274	1.41025	0.0163862	0.821289	UP	9	81123875	81124274	Intron (ENSSSCT00000048347/ENSSSCG00000015350, intron 13 of 24)	ENSSSCG00000015350
14_101013468_101013868	1.96378	0.0163906	0.821295	UP	14	101013469	101013868	Distal Intergenic	ENSSSCG00000038072
4_15634946_15635346	1.13118	0.0164106	0.821638	UP	4	15634947	15635346	Distal Intergenic	ENSSSCG00000033079
9_103619023_103619423	2.00909	0.0164501	0.823175	UP	9	103619024	103619423	Intron (ENSSSCT00000016805/ENSSSCG00000015426, intron 19 of 65)	ENSSSCG00000015425
X_125338143_125338543	-1.66342	0.0164835	0.823623	DOWN	X	125338144	125338543	Intron (ENSSSCT00000035558/ENSSSCG00000012818, intron 2 of 26)	ENSSSCG00000012818
3_7617101_7617501	1.40706	0.0165023	0.823623	UP	3	7617102	7617501	Promoter (2-3kb)	ENSSSCG00000033002
1_272337721_272338121	-1.15174	0.0165097	0.823623	DOWN	1	272337722	272338121	Intron (ENSSSCT00000006298/ENSSSCG00000005727, intron 5 of 5)	ENSSSCG00000005730
1_74260742_74261142	1.64075	0.0165252	0.823623	UP	1	74260743	74261142	Distal Intergenic	ENSSSCG00000004384
9_121312947_121313347	1.41189	0.0165281	0.823623	UP	9	121312948	121313347	Intron (ENSSSCT00000016915/ENSSSCG00000015527, intron 13 of 13)	ENSSSCG00000015527
9_94872803_94873203	1.93894	0.0165292	0.823623	UP	9	94872804	94873203	Distal Intergenic	ENSSSCG00000033088
4_85004652_85005052	1.6494	0.0165444	0.823866	UP	4	85004653	85005052	Intron (ENSSSCT00000061642/ENSSSCG00000037314, intron 6 of 6)	ENSSSCG00000039698
8_54915538_54915938	1.2012	0.0165478	0.823866	UP	8	54915539	54915938	Downstream (2-3kb)	ENSSSCG00000008909
3_49899351_49899751	-1.47402	0.0165516	0.823866	DOWN	3	49899352	49899751	Distal Intergenic	ENSSSCG00000022096
4_57858679_57859079	1.48985	0.0165802	0.824525	UP	4	57858680	57859079	Distal Intergenic	ENSSSCG00000036495
AEMK02000522.1_367038_367438	3.36051	0.0165803	0.824525	UP	AEMK02000522.1	367039	367438	Promoter (2-3kb)	ENSSSCG00000031443
1_225481959_225482359	-3.12821	0.0166312	0.826207	DOWN	1	225481960	225482359	Intron (ENSSSCT00000062433/ENSSSCG00000034919, intron 1 of 13)	ENSSSCG00000034919
17_22881288_22881688	1.47885	0.0166697	0.827332	UP	17	22881289	22881688	Distal Intergenic	ENSSSCG00000007079
15_52457068_52457468	1.22176	0.0166818	0.827364	UP	15	52457069	52457468	Distal Intergenic	ENSSSCG00000031985
8_86154285_86154685	2.61404	0.0166879	0.827364	UP	8	86154286	86154685	Intron (ENSSSCT00000050542/ENSSSCG00000009053, intron 1 of 6)	ENSSSCG00000009053
6_80965861_80966261	1.42404	0.0166938	0.827364	UP	6	80965862	80966261	Intron (ENSSSCT00000003922/ENSSSCG00000003531, intron 13 of 17)	ENSSSCG00000029242
1_143109085_143109485	-1.18313	0.0167224	0.828195	DOWN	1	143109086	143109485	Distal Intergenic	ENSSSCG00000019568
15_111587338_111587738	1.12677	0.0167323	0.828468	UP	15	111587339	111587738	Intron (ENSSSCT00000017581/ENSSSCG00000016148, intron 9 of 12)	ENSSSCG00000019278
9_126252660_126253060	2.04124	0.016753	0.828731	UP	9	126252661	126253060	Intron (ENSSSCT00000051776/ENSSSCG00000015568, intron 1 of 6)	ENSSSCG00000015568
1_239065127_239065527	1.67603	0.0167651	0.828996	UP	1	239065128	239065527	Distal Intergenic	ENSSSCG00000005361
6_243199_243599	-1.2939	0.016771	0.829074	DOWN	6	243200	243599	Promoter (<=1kb)	ENSSSCG00000002635
6_99352772_99353172	1.14144	0.0168024	0.829553	UP	6	99352773	99353172	Intron (ENSSSCT00000046096/ENSSSCG00000028805, intron 30 of 30)	ENSSSCG00000028745
X_12529618_12530018	-1.55307	0.01681	0.82969	DOWN	X	12529619	12530018	Distal Intergenic	ENSSSCG00000012143
4_7530063_7530463	1.97104	0.0168374	0.830823	UP	4	7530064	7530463	Distal Intergenic	ENSSSCG00000020129
1_108634881_108635281	1.87122	0.016853	0.831156	UP	1	108634882	108635281	Distal Intergenic	ENSSSCG00000004565
X_121652323_121652723	-1.66918	0.0168598	0.831274	DOWN	X	121652324	121652723	Exon (ENSSSCT00000013927/ENSSSCG00000012739, exon 5 of 7)	ENSSSCG00000040153
3_101364553_101364953	1.88033	0.0168862	0.831492	UP	3	101364554	101364953	Distal Intergenic	ENSSSCG00000040621
5_29862367_29862767	-1.99891	0.0168864	0.831492	DOWN	5	29862368	29862767	3' UTR	ENSSSCG00000026004
9_118068123_118068523	2.79481	0.0169194	0.832244	UP	9	118068124	118068523	Exon (ENSSSCT00000066287/ENSSSCG00000015509, exon 5 of 19)	ENSSSCG00000015509
15_78718671_78719071	2.64476	0.016932	0.832417	UP	15	78718672	78719071	Distal Intergenic	ENSSSCG00000015959
3_55585331_55585731	2.01852	0.0169362	0.832417	UP	3	55585332	55585731	Intron (ENSSSCT00000039912/ENSSSCG00000008188, intron 1 of 15)	ENSSSCG00000008188
11_44938258_44938658	-1.79467	0.016945	0.832417	DOWN	11	44938259	44938658	Distal Intergenic	ENSSSCG00000038884
3_129543351_129543751	-1.08513	0.0169706	0.833237	DOWN	3	129543352	129543751	Distal Intergenic	ENSSSCG00000033103
4_111145382_111145782	1.46195	0.0169782	0.833249	UP	4	111145383	111145782	Intron (ENSSSCT00000030476/ENSSSCG00000021440, intron 1 of 13)	ENSSSCG00000021440
9_71018539_71018939	-1.93279	0.0169812	0.833249	DOWN	9	71018540	71018939	Intron (ENSSSCT00000040409/ENSSSCG00000015307, intron 8 of 14)	ENSSSCG00000015308
16_43213844_43214244	1.53065	0.0169938	0.833504	UP	16	43213845	43214244	Distal Intergenic	ENSSSCG00000024514
9_52322644_52323044	1.64184	0.0170128	0.834182	UP	9	52322645	52323044	Distal Intergenic	ENSSSCG00000029492
8_62979745_62980145	1.67463	0.0170377	0.834193	UP	8	62979746	62980145	Distal Intergenic	ENSSSCG00000040311
1_128658621_128659021	-1.471	0.0170426	0.834193	DOWN	1	128658622	128659021	3' UTR	ENSSSCG00000004719
13_69972615_69973015	-3.60756	0.0170434	0.834193	DOWN	13	69972616	69973015	Intron (ENSSSCT00000061954/ENSSSCG00000011599, intron 1 of 23)	ENSSSCG00000011599
9_26159314_26159714	1.2211	0.0170737	0.835023	UP	9	26159315	26159714	Promoter (<=1kb)	ENSSSCG00000018178
6_87185579_87185979	-1.61702	0.0170847	0.835174	DOWN	6	87185580	87185979	Distal Intergenic	ENSSSCG00000022554
15_98773113_98773513	1.41448	0.0170857	0.835174	UP	15	98773114	98773513	Distal Intergenic	ENSSSCG00000031954
14_41677687_41678087	-1.4271	0.0171169	0.836462	DOWN	14	41677688	41678087	Intron (ENSSSCT00000010889/ENSSSCG00000009937, intron 17 of 54)	ENSSSCG00000009937
18_2855034_2855434	-1.65643	0.0171237	0.836462	DOWN	18	2855035	2855434	Distal Intergenic	ENSSSCG00000016420
18_51286544_51286944	-2.03031	0.0171323	0.836462	DOWN	18	51286545	51286944	Intron (ENSSSCT00000027718/ENSSSCG00000027491, intron 1 of 5)	ENSSSCG00000027491
18_2763491_2763891	1.37272	0.0171446	0.836583	UP	18	2763492	2763891	Intron (ENSSSCT00000062652/ENSSSCG00000039070, intron 5 of 5)	ENSSSCG00000039070
13_205313754_205314154	-1.01092	0.0171457	0.836583	DOWN	13	205313755	205314154	Promoter (<=1kb)	ENSSSCG00000025821
2_150510849_150511249	-1.3584	0.0171672	0.837415	DOWN	2	150510850	150511249	Promoter (<=1kb)	ENSSSCG00000014432
9_51162372_51162772	2.0792	0.0171989	0.837853	UP	9	51162373	51162772	Intron (ENSSSCT00000022981/ENSSSCG00000031230, intron 1 of 1)	ENSSSCG00000031230
16_3479999_3480399	2.51144	0.0172021	0.837853	UP	16	3480000	3480399	Distal Intergenic	ENSSSCG00000016781
11_1674084_1674484	-1.25672	0.017207	0.837853	DOWN	11	1674085	1674484	Distal Intergenic	ENSSSCG00000035721
1_201847165_201847565	1.30952	0.0172289	0.837853	UP	1	201847166	201847565	Promoter (<=1kb)	ENSSSCG00000019900
6_168535519_168535919	-1.20898	0.0172297	0.837853	DOWN	6	168535520	168535919	Promoter (<=1kb)	ENSSSCG00000023920
12_59373840_59374240	1.34309	0.0172459	0.83841	UP	12	59373841	59374240	Exon (ENSSSCT00000019634/ENSSSCG00000018039, exon 33 of 47)	ENSSSCG00000023747
5_164471_164871	-1.75823	0.0172662	0.838977	DOWN	5	164472	164871	3' UTR	ENSSSCG00000022364
X_12040679_12041079	-1.25835	0.0172846	0.839125	DOWN	X	12040680	12041079	Distal Intergenic	ENSSSCG00000012137
1_152312219_152312619	3.81026	0.0172954	0.839125	UP	1	152312220	152312619	Distal Intergenic	ENSSSCG00000032214
18_17451251_17451651	-1.77146	0.0172988	0.839125	DOWN	18	17451252	17451651	Intron (ENSSSCT00000018018/ENSSSCG00000016548, intron 1 of 7)	ENSSSCG00000016548
14_101858790_101859190	1.09425	0.0173005	0.839125	UP	14	101858791	101859190	Distal Intergenic	ENSSSCG00000005172
X_33158499_33158899	1.705	0.0173349	0.84014	UP	X	33158500	33158899	Intron (ENSSSCT00000056595/ENSSSCG00000027777, intron 2 of 4)	ENSSSCG00000039156
2_133746402_133746802	1.02968	0.0173422	0.840277	UP	2	133746403	133746802	Intron (ENSSSCT00000064186/ENSSSCG00000014267, intron 19 of 27)	ENSSSCG00000036238
6_313260_313660	-1.06992	0.01736	0.840923	DOWN	6	313261	313660	Promoter (<=1kb)	ENSSSCG00000029228
14_136735280_136735680	1.5163	0.0173902	0.841519	UP	14	136735281	136735680	Intron (ENSSSCT00000050919/ENSSSCG00000035045, intron 51 of 53)	ENSSSCG00000010751
11_62694541_62694941	2.60568	0.0174023	0.841546	UP	11	62694542	62694941	Distal Intergenic	ENSSSCG00000019369
6_67019847_67020247	-1.02896	0.0174035	0.841546	DOWN	6	67019848	67020247	3' UTR	ENSSSCG00000003366
14_57498131_57498531	1.73631	0.0174533	0.842618	UP	14	57498132	57498531	Distal Intergenic	ENSSSCG00000010165
4_50313755_50314155	1.74118	0.0174652	0.842973	UP	4	50313756	50314155	Intron (ENSSSCT00000045951/ENSSSCG00000006135, intron 5 of 16)	ENSSSCG00000006135
4_53965306_53965706	1.86328	0.0174906	0.843983	UP	4	53965307	53965706	Distal Intergenic	ENSSSCG00000024611
5_19056796_19057196	-1.66008	0.0175021	0.844296	DOWN	5	19056797	19057196	Distal Intergenic	ENSSSCG00000018477
17_25329460_25329860	1.52846	0.0175227	0.844482	UP	17	25329461	25329860	Distal Intergenic	ENSSSCG00000037602
X_124804059_124804459	1.2439	0.0175275	0.844482	UP	X	124804060	124804459	Distal Intergenic	ENSSSCG00000029523
11_70762409_70762809	1.9645	0.0175279	0.844482	UP	11	70762410	70762809	Distal Intergenic	ENSSSCG00000009528
4_4508875_4509275	-3.65779	0.0175477	0.844899	DOWN	4	4508876	4509275	Intron (ENSSSCT00000006522/ENSSSCG00000005939, intron 2 of 19)	ENSSSCG00000005939
2_2934568_2934968	-2.11324	0.0175569	0.844899	DOWN	2	2934569	2934968	Intron (ENSSSCT00000026062/ENSSSCG00000033043, intron 19 of 25)	ENSSSCG00000033043
9_32888115_32888515	2.02278	0.017568	0.844899	UP	9	32888116	32888515	Intron (ENSSSCT00000040218/ENSSSCG00000031429, intron 4 of 7)	ENSSSCG00000031429
4_64346470_64346870	2.92683	0.0175935	0.845328	UP	4	64346471	64346870	Distal Intergenic	ENSSSCG00000031839
8_82383864_82384264	2.45686	0.0176096	0.8456	UP	8	82383865	82384264	Distal Intergenic	ENSSSCG00000035973
5_18527632_18528032	-1.42095	0.0176144	0.845614	DOWN	5	18527633	18528032	3' UTR	ENSSSCG00000000268
15_19025967_19026367	1.09691	0.017628	0.845616	UP	15	19025968	19026367	Intron (ENSSSCT00000047403/ENSSSCG00000023479, intron 5 of 19)	ENSSSCG00000023479
11_9737741_9738141	-1.09396	0.0176349	0.845616	DOWN	11	9737742	9738141	Distal Intergenic	ENSSSCG00000009348
6_12244513_12244913	1.42964	0.0176459	0.845616	UP	6	12244514	12244913	Intron (ENSSSCT00000038268/ENSSSCG00000033842, intron 4 of 7)	ENSSSCG00000033842
2_47375605_47376005	-1.58785	0.0176548	0.845646	DOWN	2	47375606	47376005	Distal Intergenic	ENSSSCG00000013401
1_42977759_42978159	1.05271	0.0176646	0.845646	UP	1	42977760	42978159	Distal Intergenic	ENSSSCG00000004245
X_39809256_39809656	-1.99768	0.0176725	0.845659	DOWN	X	39809257	39809656	Distal Intergenic	ENSSSCG00000012258
2_735288_735688	-1.36212	0.0176945	0.846241	DOWN	2	735289	735688	Distal Intergenic	ENSSSCG00000033382
18_30197969_30198369	1.91407	0.0177031	0.846241	UP	18	30197970	30198369	Intron (ENSSSCT00000052071/ENSSSCG00000040829, intron 1 of 3)	ENSSSCG00000040829
16_23816169_23816569	1.13198	0.0177063	0.846241	UP	16	23816170	23816569	Distal Intergenic	ENSSSCG00000016850
15_101272301_101272701	1.35653	0.0177237	0.84653	UP	15	101272302	101272701	Intron (ENSSSCT00000017503/ENSSSCG00000016075, intron 23 of 23)	ENSSSCG00000016075
16_72071970_72072370	1.62206	0.0177452	0.847017	UP	16	72071971	72072370	Intron (ENSSSCT00000018612/ENSSSCG00000017094, intron 15 of 25)	ENSSSCG00000017094
6_47037184_47037584	-2.81586	0.0177588	0.847347	DOWN	6	47037185	47037584	Promoter (<=1kb)	ENSSSCG00000002950
15_91218632_91219032	3.85593	0.0177689	0.847611	UP	15	91218633	91219032	Distal Intergenic	ENSSSCG00000016026
4_1325167_1325567	-1.10316	0.017778	0.847834	DOWN	4	1325168	1325567	Distal Intergenic	ENSSSCG00000040535
13_122540005_122540405	-1.74787	0.0178153	0.848615	DOWN	13	122540006	122540405	Distal Intergenic	ENSSSCG00000011787
1_117781130_117781530	1.3211	0.017826	0.848615	UP	1	117781131	117781530	Distal Intergenic	ENSSSCG00000004614
1_45989175_45989575	1.97657	0.0178283	0.848615	UP	1	45989176	45989575	Intron (ENSSSCT00000038411/ENSSSCG00000032037, intron 1 of 3)	ENSSSCG00000032037
14_62625999_62626399	1.45378	0.0178343	0.848615	UP	14	62626000	62626399	3' UTR	ENSSSCG00000039215
4_111118361_111118761	2.38553	0.0178396	0.848615	UP	4	111118362	111118761	Intron (ENSSSCT00000030476/ENSSSCG00000021440, intron 11 of 13)	ENSSSCG00000006841
4_30684923_30685323	-1.04392	0.0178516	0.848756	DOWN	4	30684924	30685323	Distal Intergenic	ENSSSCG00000031728
2_72871778_72872178	2.42427	0.0178801	0.84925	UP	2	72871779	72872178	Distal Intergenic	ENSSSCG00000013536
6_75740834_75741234	-1.94552	0.0179084	0.849951	DOWN	6	75740835	75741234	Exon (ENSSSCT00000027772/ENSSSCG00000026478, exon 2 of 16)	ENSSSCG00000026478
1_36948248_36948648	2.27729	0.017988	0.852428	UP	1	36948249	36948648	Intron (ENSSSCT00000045517/ENSSSCG00000004220, intron 11 of 12)	ENSSSCG00000031772
6_75518334_75518734	1.53767	0.0180236	0.852428	UP	6	75518335	75518734	Promoter (1-2kb)	ENSSSCG00000003476
3_58032018_58032418	1.12758	0.0180242	0.852428	UP	3	58032019	58032418	Distal Intergenic	ENSSSCG00000008217
11_1556591_1556991	-1.26692	0.018041	0.853009	DOWN	11	1556592	1556991	Promoter (2-3kb)	ENSSSCG00000009278
3_96147629_96148029	1.62378	0.0180719	0.853837	UP	3	96147630	96148029	Intron (ENSSSCT00000050817/ENSSSCG00000008448, intron 11 of 14)	ENSSSCG00000008449
1_203842080_203842480	-1.83386	0.0180884	0.854176	DOWN	1	203842081	203842480	Distal Intergenic	ENSSSCG00000040408
9_135041593_135041993	1.78463	0.018105	0.854197	UP	9	135041594	135041993	Intron (ENSSSCT00000054278/ENSSSCG00000038506, intron 8 of 11)	ENSSSCG00000019663
X_36839393_36839793	1.05267	0.0181116	0.854197	UP	X	36839394	36839793	Intron (ENSSSCT00000054956/ENSSSCG00000012251, intron 21 of 41)	ENSSSCG00000018874
8_69425410_69425810	1.43384	0.0181202	0.854387	UP	8	69425411	69425810	Intron (ENSSSCT00000028188/ENSSSCG00000024592, intron 11 of 32)	ENSSSCG00000024592
14_111046409_111046809	-2.3616	0.0181299	0.854609	DOWN	14	111046410	111046809	Intron (ENSSSCT00000063985/ENSSSCG00000010544, intron 17 of 17)	ENSSSCG00000019803
3_52717290_52717690	2.0983	0.0181604	0.854995	UP	3	52717291	52717690	Distal Intergenic	ENSSSCG00000008164
8_65528209_65528609	1.54923	0.0181906	0.855776	UP	8	65528210	65528609	Intron (ENSSSCT00000022585/ENSSSCG00000029658, intron 5 of 9)	ENSSSCG00000030310
4_85713980_85714380	-2.27689	0.0182327	0.857326	DOWN	4	85713981	85714380	Distal Intergenic	ENSSSCG00000036023
6_110873915_110874315	1.30209	0.0182459	0.857514	UP	6	110873916	110874315	Intron (ENSSSCT00000059723/ENSSSCG00000003718, intron 3 of 13)	ENSSSCG00000003718
1_114828224_114828624	1.03638	0.0182595	0.857859	UP	1	114828225	114828624	Intron (ENSSSCT00000061260/ENSSSCG00000004600, intron 5 of 19)	ENSSSCG00000004600
1_115887817_115888217	1.2307	0.0182623	0.857859	UP	1	115887818	115888217	Distal Intergenic	ENSSSCG00000037499
8_44268649_44269049	3.31741	0.0183263	0.860259	UP	8	44268650	44269049	Distal Intergenic	ENSSSCG00000008866
15_114112167_114112567	1.00961	0.0183272	0.860259	UP	15	114112168	114112567	Intron (ENSSSCT00000017595/ENSSSCG00000016160, intron 19 of 26)	ENSSSCG00000016161
6_59789655_59790055	-1.48513	0.0183761	0.862153	DOWN	6	59789656	59790055	Promoter (<=1kb)	ENSSSCG00000039670
X_124741909_124742309	-1.54859	0.0183813	0.862153	DOWN	X	124741910	124742309	Distal Intergenic	ENSSSCG00000034742
15_8187075_8187475	-2.50953	0.0184139	0.863252	DOWN	15	8187076	8187475	Distal Intergenic	ENSSSCG00000015670
2_60034444_60034844	1.74955	0.0184381	0.863308	UP	2	60034445	60034844	Distal Intergenic	ENSSSCG00000013884
2_3829870_3830270	-1.84469	0.018485	0.863645	DOWN	2	3829871	3830270	Intron (ENSSSCT00000060253/ENSSSCG00000031191, intron 11 of 11)	ENSSSCG00000033917
5_46376901_46377301	1.51039	0.0184861	0.863645	UP	5	46376902	46377301	Intron (ENSSSCT00000000594/ENSSSCG00000000551, intron 11 of 13)	ENSSSCG00000000551
18_11293589_11293989	-2.00853	0.018488	0.863645	DOWN	18	11293590	11293989	Distal Intergenic	ENSSSCG00000016518
3_37232974_37233374	3.29017	0.0185014	0.863645	UP	3	37232975	37233374	Distal Intergenic	ENSSSCG00000019447
12_4916718_4917118	-1.70806	0.0185026	0.863645	DOWN	12	4916719	4917118	Distal Intergenic	ENSSSCG00000017177
15_57419045_57419445	-1.00464	0.0185071	0.863645	DOWN	15	57419046	57419445	Promoter (<=1kb)	ENSSSCG00000033126
8_69650316_69650716	-2.04459	0.0185299	0.864159	DOWN	8	69650317	69650716	Intron (ENSSSCT00000057761/ENSSSCG00000008948, intron 9 of 17)	ENSSSCG00000008948
13_94733033_94733433	1.40359	0.0185684	0.865121	UP	13	94733034	94733433	Distal Intergenic	ENSSSCG00000037656
14_38604971_38605371	-1.41351	0.0186249	0.865583	DOWN	14	38604972	38605371	Exon (ENSSSCT00000010822/ENSSSCG00000009874, exon 16 of 21)	ENSSSCG00000009874
1_115675312_115675712	1.11456	0.0186397	0.866056	UP	1	115675313	115675712	Distal Intergenic	ENSSSCG00000004603
9_134953814_134954214	-1.34856	0.0186557	0.866582	DOWN	9	134953815	134954214	Distal Intergenic	ENSSSCG00000039946
15_64195516_64195916	1.08188	0.018668	0.866801	UP	15	64195517	64195916	Distal Intergenic	ENSSSCG00000026146
12_43016074_43016474	-2.56023	0.0186696	0.866801	DOWN	12	43016075	43016474	Intron (ENSSSCT00000043030/ENSSSCG00000017744, intron 4 of 16)	ENSSSCG00000017744
9_32521538_32521938	1.03007	0.0186803	0.867082	UP	9	32521539	32521938	Distal Intergenic	ENSSSCG00000034867
1_2179337_2179737	1.37309	0.0187035	0.867743	UP	1	2179338	2179737	Distal Intergenic	ENSSSCG00000004022
9_105955510_105955910	2.09514	0.0187038	0.867743	UP	9	105955511	105955910	Intron (ENSSSCT00000016814/ENSSSCG00000015434, intron 5 of 5)	ENSSSCG00000015434
14_55206980_55207380	1.01873	0.0187217	0.868071	UP	14	55206981	55207380	Distal Intergenic	ENSSSCG00000038853
7_93171058_93171458	-1.4945	0.018734	0.868287	DOWN	7	93171059	93171458	Intron (ENSSSCT00000002571/ENSSSCG00000002309, intron 5 of 13)	ENSSSCG00000002309
11_49385222_49385622	1.07466	0.0187615	0.869134	UP	11	49385223	49385622	Intron (ENSSSCT00000010386/ENSSSCG00000009473, intron 3 of 80)	ENSSSCG00000009473
11_56734005_56734405	1.16981	0.0187811	0.869687	UP	11	56734006	56734405	Distal Intergenic	ENSSSCG00000009486
1_271532034_271532434	-1.50656	0.0187846	0.869687	DOWN	1	271532035	271532434	Intron (ENSSSCT00000006289/ENSSSCG00000005719, intron 11 of 24)	ENSSSCG00000005719
4_1221437_1221837	-1.36359	0.0187965	0.869687	DOWN	4	1221438	1221837	Promoter (<=1kb)	ENSSSCG00000039881
9_96892683_96893083	1.18736	0.0187966	0.869687	UP	9	96892684	96893083	Intron (ENSSSCT00000016774/ENSSSCG00000015399, intron 5 of 16)	ENSSSCG00000015399
1_15247940_15248340	1.89796	0.0188196	0.870385	UP	1	15247941	15248340	Intron (ENSSSCT00000004523/ENSSSCG00000004092, intron 19 of 26)	ENSSSCG00000004092
2_18504002_18504402	1.53304	0.018821	0.870385	UP	2	18504003	18504402	Intron (ENSSSCT00000031374/ENSSSCG00000021739, intron 4 of 10)	ENSSSCG00000028702
13_70707419_70707819	-1.5	0.018847	0.871375	DOWN	13	70707420	70707819	Distal Intergenic	ENSSSCG00000011609
9_131531671_131532071	-1.08048	0.0188541	0.871489	DOWN	9	131531672	131532071	Distal Intergenic	ENSSSCG00000015604
17_26283929_26284329	-2.68144	0.0188623	0.871654	DOWN	17	26283930	26284329	Distal Intergenic	ENSSSCG00000018309
X_70444194_70444594	1.50441	0.0188802	0.872075	UP	X	70444195	70444594	Distal Intergenic	ENSSSCG00000035398
6_4167588_4167988	-1.67934	0.0188923	0.872182	DOWN	6	4167589	4167988	Distal Intergenic	ENSSSCG00000002672
15_103890284_103890684	2.58224	0.018899	0.87225	UP	15	103890285	103890684	Intron (ENSSSCT00000049288/ENSSSCG00000016090, intron 1 of 11)	ENSSSCG00000016090
7_112419131_112419531	-2.70896	0.0189087	0.87225	DOWN	7	112419132	112419531	Intron (ENSSSCT00000002706/ENSSSCG00000002436, intron 5 of 19)	ENSSSCG00000018191
12_6400070_6400470	-1.24903	0.0189146	0.87225	DOWN	12	6400071	6400470	Exon (ENSSSCT00000026855/ENSSSCG00000023151, exon 13 of 16)	ENSSSCG00000023151
17_39629676_39630076	-1.81703	0.0189284	0.87225	DOWN	17	39629677	39630076	Promoter (2-3kb)	ENSSSCG00000007317
17_15315074_15315474	2.05301	0.018931	0.87225	UP	17	15315075	15315474	Distal Intergenic	ENSSSCG00000007053
3_30376918_30377318	2.5907	0.0189552	0.872952	UP	3	30376919	30377318	Intron (ENSSSCT00000028273/ENSSSCG00000024206, intron 1 of 3)	ENSSSCG00000024206
11_20873021_20873421	2.35314	0.0189555	0.872952	UP	11	20873022	20873421	Intron (ENSSSCT00000058056/ENSSSCG00000009408, intron 1 of 18)	ENSSSCG00000009408
6_63143573_63143973	-2.12389	0.0189967	0.874209	DOWN	6	63143574	63143973	Intron (ENSSSCT00000041776/ENSSSCG00000004001, intron 1 of 9)	ENSSSCG00000031727
1_157844354_157844754	2.20636	0.0190437	0.875861	UP	1	157844355	157844754	Exon (ENSSSCT00000005395/ENSSSCG00000004889, exon 7 of 8)	ENSSSCG00000004888
6_55400286_55400686	-1.31005	0.0190539	0.875861	DOWN	6	55400287	55400686	Distal Intergenic	ENSSSCG00000029960
9_122097481_122097881	1.74605	0.019056	0.875861	UP	9	122097482	122097881	Intron (ENSSSCT00000016923/ENSSSCG00000015534, intron 3 of 7)	ENSSSCG00000015534
18_42479130_42479530	1.37227	0.0190708	0.876171	UP	18	42479131	42479530	Intron (ENSSSCT00000033324/ENSSSCG00000016678, intron 8 of 15)	ENSSSCG00000016678
8_2864451_2864851	-1.11941	0.019072	0.876171	DOWN	8	2864452	2864851	5' UTR	ENSSSCG00000008722
18_19170652_19171052	2.23252	0.0190831	0.876467	UP	18	19170653	19171052	Distal Intergenic	ENSSSCG00000025967
13_207242295_207242695	-1.48045	0.0191157	0.877624	DOWN	13	207242296	207242695	Exon (ENSSSCT00000025886/ENSSSCG00000023762, exon 20 of 33)	ENSSSCG00000032713
8_123366429_123366829	2.07322	0.019162	0.878343	UP	8	123366430	123366829	Distal Intergenic	ENSSSCG00000035705
9_17117505_17117905	-2.78503	0.0191657	0.878343	DOWN	9	17117506	17117905	Intron (ENSSSCT00000046441/ENSSSCG00000014899, intron 2 of 10)	ENSSSCG00000014899
13_205431072_205431472	-1.37972	0.0191803	0.878777	DOWN	13	205431073	205431472	Intron (ENSSSCT00000023123/ENSSSCG00000022290, intron 2 of 21)	ENSSSCG00000022290
2_39727514_39727914	-1.98715	0.0192058	0.879228	DOWN	2	39727515	39727914	Distal Intergenic	ENSSSCG00000013351
13_3924754_3925154	2.19153	0.0192297	0.879789	UP	13	3924755	3925154	Intron (ENSSSCT00000052023/ENSSSCG00000029811, intron 1 of 6)	ENSSSCG00000029811
13_56186080_56186480	-2.1101	0.0192336	0.879789	DOWN	13	56186081	56186480	Distal Intergenic	ENSSSCG00000011522
4_30987023_30987423	1.65418	0.0192351	0.879789	UP	4	30987024	30987423	Intron (ENSSSCT00000054493/ENSSSCG00000006037, intron 1 of 13)	ENSSSCG00000006037
4_114044693_114045093	1.83907	0.0192545	0.879921	UP	4	114044694	114045093	Distal Intergenic	ENSSSCG00000018415
2_77096812_77097212	-1.44683	0.0192567	0.879921	DOWN	2	77096813	77097212	Exon (ENSSSCT00000044562/ENSSSCG00000013426, exon 10 of 12)	ENSSSCG00000024144
11_4378582_4378982	-1.74622	0.0192648	0.879921	DOWN	11	4378583	4378982	Distal Intergenic	ENSSSCG00000009301
X_122258698_122259098	-1.65852	0.0192686	0.879921	DOWN	X	122258699	122259098	Distal Intergenic	ENSSSCG00000012742
6_52249935_52250335	-1.75685	0.0192757	0.879921	DOWN	6	52249936	52250335	Exon (ENSSSCT00000054296/ENSSSCG00000035029, exon 4 of 4)	ENSSSCG00000035029
12_34349450_34349850	-1.49876	0.0192778	0.879921	DOWN	12	34349451	34349850	Promoter (<=1kb)	ENSSSCG00000020962
9_85936142_85936542	1.09504	0.0192948	0.879921	UP	9	85936143	85936542	Intron (ENSSSCT00000039694/ENSSSCG00000023118, intron 9 of 12)	ENSSSCG00000023118
16_50631914_50632314	-1.63325	0.0193039	0.879921	DOWN	16	50631915	50632314	Distal Intergenic	ENSSSCG00000016982
18_2100053_2100453	-1.8261	0.0193109	0.879921	DOWN	18	2100054	2100453	Distal Intergenic	ENSSSCG00000016414
8_57894300_57894700	1.96362	0.0193144	0.879921	UP	8	57894301	57894700	Distal Intergenic	ENSSSCG00000008913
9_241445_241845	2.47774	0.0193177	0.879921	UP	9	241446	241845	Intron (ENSSSCT00000056029/ENSSSCG00000014579, intron 3 of 6)	ENSSSCG00000014579
9_20994922_20995322	1.29778	0.0193483	0.881102	UP	9	20994923	20995322	Intron (ENSSSCT00000039023/ENSSSCG00000035619, intron 8 of 16)	ENSSSCG00000035619
17_45565687_45566087	3.38031	0.0193668	0.881734	UP	17	45565688	45566087	Distal Intergenic	ENSSSCG00000027279
14_16936045_16936445	1.12874	0.0193861	0.882074	UP	14	16936046	16936445	Intron (ENSSSCT00000024965/ENSSSCG00000021805, intron 7 of 7)	ENSSSCG00000009705
9_41011930_41012330	1.63324	0.0193878	0.882074	UP	9	41011931	41012330	Intron (ENSSSCT00000058250/ENSSSCG00000015047, intron 8 of 21)	ENSSSCG00000015047
1_147918915_147919315	-1.39205	0.0193884	0.882074	DOWN	1	147918916	147919315	Distal Intergenic	ENSSSCG00000034069
10_788870_789270	2.50716	0.0194093	0.882299	UP	10	788871	789270	Distal Intergenic	ENSSSCG00000010802
1_55753747_55754147	-1.23367	0.0194343	0.883094	DOWN	1	55753748	55754147	Promoter (<=1kb)	ENSSSCG00000004300
15_94030787_94031187	1.21344	0.0194495	0.883568	UP	15	94030788	94031187	Distal Intergenic	ENSSSCG00000038201
5_16140734_16141134	1.75834	0.0194643	0.883601	UP	5	16140735	16141134	Intron (ENSSSCT00000048726/ENSSSCG00000032269, intron 2 of 10)	ENSSSCG00000032269
15_1062573_1062973	1.81716	0.0194841	0.884071	UP	15	1062574	1062973	Distal Intergenic	ENSSSCG00000032103
8_112753079_112753479	1.15484	0.0195179	0.884851	UP	8	112753080	112753479	Intron (ENSSSCT00000010010/ENSSSCG00000009142, intron 1 of 23)	ENSSSCG00000009142
14_22887946_22888346	1.252	0.0195289	0.884851	UP	14	22887947	22888346	Distal Intergenic	ENSSSCG00000023569
6_163543103_163543503	-2.66997	0.0195291	0.884851	DOWN	6	163543104	163543503	Distal Intergenic	ENSSSCG00000040219
8_37959265_37959665	1.29249	0.0195365	0.884851	UP	8	37959266	37959665	3' UTR	ENSSSCG00000037950
17_58706334_58706734	-1.1986	0.0195488	0.884851	DOWN	17	58706335	58706734	Distal Intergenic	ENSSSCG00000007515
AEMK02000452.1_942479_942879	-1.39979	0.0195525	0.884851	DOWN	AEMK02000452.1	942480	942879	Intron (ENSSSCT00000058545/ENSSSCG00000002535, intron 1 of 10)	ENSSSCG00000002535
9_55858664_55859064	-1.38343	0.0195531	0.884851	DOWN	9	55858665	55859064	Intron (ENSSSCT00000027719/ENSSSCG00000021573, intron 2 of 2)	ENSSSCG00000021573
4_125192395_125192795	-1.18383	0.019594	0.886276	DOWN	4	125192396	125192795	Intron (ENSSSCT00000033701/ENSSSCG00000006911, intron 2 of 16)	ENSSSCG00000033042
5_74366017_74366417	1.94494	0.0196101	0.886658	UP	5	74366018	74366417	Distal Intergenic	ENSSSCG00000000795
9_56177378_56177778	-1.43685	0.019619	0.886658	DOWN	9	56177379	56177778	Promoter (<=1kb)	ENSSSCG00000015238
14_105242402_105242802	1.60591	0.0196268	0.886658	UP	14	105242403	105242802	Intron (ENSSSCT00000011469/ENSSSCG00000010481, intron 4 of 7)	ENSSSCG00000010481
8_7801743_7802143	1.68507	0.0196279	0.886658	UP	8	7801744	7802143	Distal Intergenic	ENSSSCG00000019000
6_3919814_3920214	-2.07523	0.0196387	0.886802	DOWN	6	3919815	3920214	Intron (ENSSSCT00000034968/ENSSSCG00000002669, intron 5 of 14)	ENSSSCG00000002669
1_42914581_42914981	1.25974	0.01966	0.887363	UP	1	42914582	42914981	Distal Intergenic	ENSSSCG00000004245
X_109780339_109780739	-2.08134	0.0196694	0.887363	DOWN	X	109780340	109780739	Intron (ENSSSCT00000063893/ENSSSCG00000012680, intron 2 of 7)	ENSSSCG00000012680
14_61862032_61862432	1.99045	0.0197033	0.888437	UP	14	61862033	61862432	Intron (ENSSSCT00000037636/ENSSSCG00000010204, intron 1 of 20)	ENSSSCG00000010204
3_3983049_3983449	-2.19848	0.0197139	0.888702	DOWN	3	3983050	3983449	Distal Intergenic	ENSSSCG00000033217
3_103208208_103208608	1.82505	0.0197214	0.888827	UP	3	103208209	103208608	Exon (ENSSSCT00000037227/ENSSSCG00000008498, exon 28 of 34)	ENSSSCG00000008499
6_39239517_39239917	-1.9186	0.019756	0.889332	DOWN	6	39239518	39239917	Distal Intergenic	ENSSSCG00000038906
14_9268176_9268576	-1.76516	0.0197619	0.889332	DOWN	14	9268177	9268576	Intron (ENSSSCT00000010579/ENSSSCG00000009650, intron 2 of 50)	ENSSSCG00000009650
17_39915080_39915480	-2.39468	0.0197661	0.889332	DOWN	17	39915081	39915480	Intron (ENSSSCT00000053725/ENSSSCG00000007322, intron 13 of 16)	ENSSSCG00000033020
18_359396_359796	-1.64318	0.0197666	0.889332	DOWN	18	359397	359796	Distal Intergenic	ENSSSCG00000020232
AEMK02000682.1_1619639_1620039	-1.26641	0.0197761	0.889332	DOWN	AEMK02000682.1	1619640	1620039	Intron (ENSSSCT00000066051/ENSSSCG00000040967, intron 3 of 5)	ENSSSCG00000033162
14_20056871_20057271	-1.56149	0.0197763	0.889332	DOWN	14	20056872	20057271	Intron (ENSSSCT00000041373/ENSSSCG00000009713, intron 8 of 12)	ENSSSCG00000009713
2_56508062_56508462	-2.48084	0.0197851	0.88935	DOWN	2	56508063	56508462	Distal Intergenic	ENSSSCG00000036591
8_132127300_132127700	1.08832	0.0198141	0.889447	UP	8	132127301	132127700	Intron (ENSSSCT00000029989/ENSSSCG00000026655, intron 8 of 45)	ENSSSCG00000026655
3_107312779_107313179	1.26859	0.0198146	0.889447	UP	3	107312780	107313179	Intron (ENSSSCT00000062769/ENSSSCG00000035747, intron 4 of 4)	ENSSSCG00000035747
9_121598887_121599287	1.92569	0.0198241	0.889447	UP	9	121598888	121599287	Distal Intergenic	ENSSSCG00000015531
9_99441237_99441637	2.0125	0.0198308	0.889447	UP	9	99441238	99441637	Distal Intergenic	ENSSSCG00000031405
3_103717559_103717959	1.43077	0.0198382	0.889447	UP	3	103717560	103717959	Intron (ENSSSCT00000009306/ENSSSCG00000008504, intron 4 of 16)	ENSSSCG00000008504
7_1626516_1627191	-1.68813	0.0198452	0.889447	DOWN	7	1626517	1627191	Intron (ENSSSCT00000031472/ENSSSCG00000028777, intron 2 of 10)	ENSSSCG00000028777
10_52871457_52871857	2.09182	0.0198657	0.889447	UP	10	52871458	52871857	Intron (ENSSSCT00000030126/ENSSSCG00000026001, intron 1 of 11)	ENSSSCG00000026001
11_70324252_70324652	2.24318	0.0198726	0.889447	UP	11	70324253	70324652	Intron (ENSSSCT00000010445/ENSSSCG00000009527, intron 3 of 4)	ENSSSCG00000009527
12_27281628_27282028	1.83125	0.0198759	0.889447	UP	12	27281629	27282028	Intron (ENSSSCT00000061632/ENSSSCG00000033228, intron 5 of 19)	ENSSSCG00000033228
14_102679385_102679785	1.24404	0.0198785	0.889447	UP	14	102679386	102679785	Distal Intergenic	ENSSSCG00000010461
14_108746154_108746554	-1.83592	0.0198902	0.889447	DOWN	14	108746155	108746554	Distal Intergenic	ENSSSCG00000032821
X_16013321_16013721	1.30832	0.0198918	0.889447	UP	X	16013322	16013721	Intron (ENSSSCT00000056772/ENSSSCG00000012160, intron 6 of 17)	ENSSSCG00000012160
1_128736201_128736601	-1.05052	0.0199009	0.889447	DOWN	1	128736202	128736601	Intron (ENSSSCT00000005213/ENSSSCG00000022039, intron 6 of 39)	ENSSSCG00000022039
9_99310940_99311340	2.00299	0.0199097	0.889627	UP	9	99310941	99311340	Intron (ENSSSCT00000031885/ENSSSCG00000023784, intron 2 of 17)	ENSSSCG00000023784
2_122604396_122604796	-2.20045	0.0199241	0.889634	DOWN	2	122604397	122604796	Distal Intergenic	ENSSSCG00000040346
16_9464361_9464761	1.051	0.0199294	0.889661	UP	16	9464362	9464761	Distal Intergenic	ENSSSCG00000032260
4_67755940_67756340	2.34265	0.019945	0.889793	UP	4	67755941	67756340	Intron (ENSSSCT00000048104/ENSSSCG00000006203, intron 8 of 8)	ENSSSCG00000006203
2_28915271_28915671	1.63397	0.0199481	0.889793	UP	2	28915272	28915671	Distal Intergenic	ENSSSCG00000013320
14_36299074_36299474	1.75756	0.019949	0.889793	UP	14	36299075	36299474	Intron (ENSSSCT00000039293/ENSSSCG00000009864, intron 5 of 31)	ENSSSCG00000009864
12_1373514_1373914	-1.09478	0.0199712	0.889892	DOWN	12	1373515	1373914	Intron (ENSSSCT00000054383/ENSSSCG00000031531, intron 1 of 4)	ENSSSCG00000023045
6_52746463_52746863	1.78386	0.0199786	0.889892	UP	6	52746464	52746863	Intron (ENSSSCT00000056625/ENSSSCG00000003107, intron 1 of 1)	ENSSSCG00000003107
8_1484031_1484431	-1.07432	0.019982	0.889892	DOWN	8	1484032	1484431	Intron (ENSSSCT00000029015/ENSSSCG00000029745, intron 9 of 19)	ENSSSCG00000029745
14_24283581_24283981	-1.63974	0.0200191	0.890683	DOWN	14	24283582	24283981	Distal Intergenic	ENSSSCG00000009746
3_46365495_46365895	2.12164	0.0200302	0.890683	UP	3	46365496	46365895	Intron (ENSSSCT00000042155/ENSSSCG00000034826, intron 1 of 1)	ENSSSCG00000008111
6_145798944_145799344	1.2874	0.0200306	0.890683	UP	6	145798945	145799344	Intron (ENSSSCT00000054491/ENSSSCG00000031352, intron 2 of 4)	ENSSSCG00000031352
3_64007410_64007810	1.4474	0.0200329	0.890683	UP	3	64007411	64007810	Intron (ENSSSCT00000053585/ENSSSCG00000008254, intron 2 of 2)	ENSSSCG00000008254
2_52980328_52980728	1.26209	0.0200456	0.890824	UP	2	52980329	52980728	Distal Intergenic	ENSSSCG00000038159
4_95035855_95036255	-1.22658	0.020061	0.890824	DOWN	4	95035856	95036255	Intron (ENSSSCT00000007166/ENSSSCG00000006542, intron 2 of 8)	ENSSSCG00000033749
1_267177126_267177526	1.22353	0.0200661	0.890824	UP	1	267177127	267177526	Distal Intergenic	ENSSSCG00000038881
15_137863310_137863710	-1.12579	0.0200737	0.890824	DOWN	15	137863311	137863710	Promoter (<=1kb)	ENSSSCG00000025228
AEMK02000452.1_1051429_1051829	-1.50431	0.0201239	0.891983	DOWN	AEMK02000452.1	1051430	1051829	Intron (ENSSSCT00000002810/ENSSSCG00000002531, intron 9 of 11)	ENSSSCG00000002531
3_43964445_43964845	1.33978	0.0201432	0.89199	UP	3	43964446	43964845	Intron (ENSSSCT00000047764/ENSSSCG00000008098, intron 5 of 14)	ENSSSCG00000008098
7_92928937_92929337	-1.01765	0.0201693	0.89199	DOWN	7	92928938	92929337	Promoter (<=1kb)	ENSSSCG00000002306
4_98236677_98237077	-1.23159	0.0201714	0.89199	DOWN	4	98236678	98237077	Exon (ENSSSCT00000060028/ENSSSCG00000006643, exon 9 of 13)	ENSSSCG00000006643
15_38467679_38468079	3.22987	0.0201761	0.89199	UP	15	38467680	38468079	Distal Intergenic	ENSSSCG00000023328
12_14071239_14071639	1.94349	0.0201763	0.89199	UP	12	14071240	14071639	Distal Intergenic	ENSSSCG00000017275
2_74667377_74667777	1.31172	0.0201818	0.892021	UP	2	74667378	74667777	Distal Intergenic	ENSSSCG00000029236
X_46993710_46994110	2.62783	0.0202098	0.892409	UP	X	46993711	46994110	Intron (ENSSSCT00000034044/ENSSSCG00000012332, intron 10 of 22)	ENSSSCG00000032906
4_58800575_58800975	3.74538	0.0202124	0.892409	UP	4	58800576	58800975	Distal Intergenic	ENSSSCG00000033751
9_55719848_55720248	-1.54677	0.0202201	0.892409	DOWN	9	55719849	55720248	Intron (ENSSSCT00000061199/ENSSSCG00000015237, intron 6 of 9)	ENSSSCG00000015236
4_28185279_28185679	1.09655	0.0202215	0.892409	UP	4	28185280	28185679	Distal Intergenic	ENSSSCG00000006025
5_21199959_21200359	1.86014	0.0202428	0.892409	UP	5	21199960	21200359	3' UTR	ENSSSCG00000000363
1_128709772_128710172	-1.74437	0.0202833	0.893058	DOWN	1	128709773	128710172	Promoter (<=1kb)	ENSSSCG00000022039
10_29471060_29471460	2.33293	0.0202887	0.893058	UP	10	29471061	29471460	Intron (ENSSSCT00000011993/ENSSSCG00000010957, intron 2 of 25)	ENSSSCG00000010957
9_32080241_32080641	1.05153	0.0202921	0.893058	UP	9	32080242	32080641	Intron (ENSSSCT00000016339/ENSSSCG00000014977, intron 3 of 7)	ENSSSCG00000014977
1_153509242_153509642	1.23686	0.0203026	0.893058	UP	1	153509243	153509642	Distal Intergenic	ENSSSCG00000028977
9_138936095_138936495	1.72221	0.0203192	0.893058	UP	9	138936096	138936495	Distal Intergenic	ENSSSCG00000015636
13_87665196_87665596	1.58379	0.0203234	0.893058	UP	13	87665197	87665596	Distal Intergenic	ENSSSCG00000011693
1_209868118_209868518	1.18683	0.0203289	0.893058	UP	1	209868119	209868518	Distal Intergenic	ENSSSCG00000005193
4_6360315_6360715	-1.35013	0.0203655	0.894251	DOWN	4	6360316	6360715	Intron (ENSSSCT00000035168/ENSSSCG00000005941, intron 4 of 10)	ENSSSCG00000005941
9_133704212_133704612	-1.73849	0.0203809	0.894657	DOWN	9	133704213	133704612	Distal Intergenic	ENSSSCG00000033930
9_132693218_132693618	-1.69575	0.0203891	0.894657	DOWN	9	132693219	132693618	Distal Intergenic	ENSSSCG00000015607
12_23907980_23908380	1.60953	0.0203899	0.894657	UP	12	23907981	23908380	Distal Intergenic	ENSSSCG00000017514
8_25855622_25856022	3.10759	0.0203963	0.894657	UP	8	25855623	25856022	Distal Intergenic	ENSSSCG00000008767
18_20292397_20292797	-1.40454	0.0203986	0.894657	DOWN	18	20292398	20292797	Intron (ENSSSCT00000018062/ENSSSCG00000016590, intron 16 of 23)	ENSSSCG00000016589
2_26228354_26228754	-2.22433	0.0204152	0.894901	DOWN	2	26228355	26228754	Distal Intergenic	ENSSSCG00000036717
9_57431917_57432317	-1.35999	0.0204375	0.895528	DOWN	9	57431918	57432317	Distal Intergenic	ENSSSCG00000015252
2_60677377_60677777	-1.41843	0.0204432	0.895568	DOWN	2	60677378	60677777	Exon (ENSSSCT00000040355/ENSSSCG00000013869, exon 14 of 42)	ENSSSCG00000013869
13_146180935_146181335	1.13045	0.02048	0.8966	UP	13	146180936	146181335	Intron (ENSSSCT00000013040/ENSSSCG00000011916, intron 1 of 14)	ENSSSCG00000011916
4_98866333_98866733	1.10922	0.0204946	0.8966	UP	4	98866334	98866733	Intron (ENSSSCT00000056356/ENSSSCG00000035209, intron 5 of 5)	ENSSSCG00000035209
X_122692917_122693317	-2.72416	0.0205584	0.897587	DOWN	X	122692918	122693317	Distal Intergenic	ENSSSCG00000023462
8_6327368_6327768	-1.7055	0.0205594	0.897587	DOWN	8	6327369	6327768	Exon (ENSSSCT00000058315/ENSSSCG00000031700, exon 5 of 13)	ENSSSCG00000035462
17_48335766_48336166	-1.37435	0.0205626	0.897587	DOWN	17	48335767	48336166	3' UTR	ENSSSCG00000035078
4_69932838_69933238	2.31968	0.0205658	0.897587	UP	4	69932839	69933238	Distal Intergenic	ENSSSCG00000019505
10_5726674_5727074	-2.46264	0.0205947	0.89864	DOWN	10	5726675	5727074	Distal Intergenic	ENSSSCG00000010811
16_44610294_44610694	1.03206	0.0206108	0.898927	UP	16	44610295	44610694	Intron (ENSSSCT00000041039/ENSSSCG00000032726, intron 9 of 11)	ENSSSCG00000032726
11_78231724_78232124	-1.0034	0.0206282	0.899418	DOWN	11	78231725	78232124	Promoter (<=1kb)	ENSSSCG00000009553
9_130380391_130380791	1.05256	0.0206317	0.899418	UP	9	130380392	130380791	Intron (ENSSSCT00000065919/ENSSSCG00000015586, intron 5 of 14)	ENSSSCG00000015586
8_13099822_13100222	2.03269	0.0206454	0.899704	UP	8	13099823	13100222	Distal Intergenic	ENSSSCG00000008748
9_10660865_10661265	1.08755	0.0206496	0.899704	UP	9	10660866	10661265	Intron (ENSSSCT00000062543/ENSSSCG00000014868, intron 8 of 19)	ENSSSCG00000014868
8_64576262_64576662	1.97923	0.020667	0.899704	UP	8	64576263	64576662	Distal Intergenic	ENSSSCG00000021957
17_51179151_51179551	-1.20406	0.0207001	0.900521	DOWN	17	51179152	51179551	Intron (ENSSSCT00000008167/ENSSSCG00000007463, intron 4 of 9)	ENSSSCG00000035460
6_34393597_34393997	-2.37172	0.0207062	0.900577	DOWN	6	34393598	34393997	Distal Intergenic	ENSSSCG00000039875
13_107276845_107277245	1.27859	0.0207276	0.901298	UP	13	107276846	107277245	Intron (ENSSSCT00000052804/ENSSSCG00000035525, intron 5 of 22)	ENSSSCG00000027220
16_46495666_46496066	1.34772	0.0207403	0.901643	UP	16	46495667	46496066	Intron (ENSSSCT00000030461/ENSSSCG00000016958, intron 3 of 15)	ENSSSCG00000016958
14_26477719_26478119	-2.01762	0.0207613	0.901818	DOWN	14	26477720	26478119	Exon (ENSSSCT00000010692/ENSSSCG00000009753, exon 2 of 8)	ENSSSCG00000009753
6_785818_786218	-1.14392	0.0207652	0.901818	DOWN	6	785819	786218	Distal Intergenic	ENSSSCG00000002648
5_73378662_73379062	1.24124	0.0207684	0.901818	UP	5	73378663	73379062	Intron (ENSSSCT00000038625/ENSSSCG00000031701, intron 5 of 7)	ENSSSCG00000031701
9_100231918_100232318	2.7905	0.0207792	0.90198	UP	9	100231919	100232318	Intron (ENSSSCT00000016782/ENSSSCG00000015407, intron 1 of 7)	ENSSSCG00000015407
2_43159838_43160238	-1.48261	0.0207892	0.90198	DOWN	2	43159839	43160238	Distal Intergenic	ENSSSCG00000034191
9_49888131_49888531	2.38514	0.0207937	0.90198	UP	9	49888132	49888531	3' UTR	ENSSSCG00000015139
9_56810613_56811013	1.5058	0.0208009	0.90198	UP	9	56810614	56811013	Intron (ENSSSCT00000016613/ENSSSCG00000015244, intron 1 of 16)	ENSSSCG00000015244
6_65740014_65740414	-2.10728	0.0208213	0.902656	DOWN	6	65740015	65740414	Distal Intergenic	ENSSSCG00000031344
1_41479793_41480193	-2.16278	0.0208461	0.902953	DOWN	1	41479794	41480193	Distal Intergenic	ENSSSCG00000004242
9_31998069_31998469	1.55142	0.0208474	0.902953	UP	9	31998070	31998469	Distal Intergenic	ENSSSCG00000014977
6_135371707_135372107	1.3385	0.020882	0.904056	UP	6	135371708	135372107	Intron (ENSSSCT00000029114/ENSSSCG00000003768, intron 1 of 13)	ENSSSCG00000003768
13_90825786_90826373	1.33664	0.0208825	0.904056	UP	13	90825787	90826373	Intron (ENSSSCT00000046666/ENSSSCG00000036920, intron 1 of 6)	ENSSSCG00000036920
7_95365541_95365941	-2.20592	0.0208934	0.904322	DOWN	7	95365542	95365941	Distal Intergenic	ENSSSCG00000035652
10_6707683_6708083	2.83162	0.0209093	0.904593	UP	10	6707684	6708083	Intron (ENSSSCT00000037985/ENSSSCG00000010814, intron 5 of 5)	ENSSSCG00000038066
16_40401420_40401820	-1.98107	0.0209318	0.904937	DOWN	16	40401421	40401820	Distal Intergenic	ENSSSCG00000019172
18_48580031_48580431	1.01848	0.0209323	0.904937	UP	18	48580032	48580431	Intron (ENSSSCT00000045186/ENSSSCG00000023801, intron 6 of 8)	ENSSSCG00000023801
8_71843219_71843619	-1.64831	0.0209411	0.904937	DOWN	8	71843220	71843619	Intron (ENSSSCT00000009835/ENSSSCG00000008980, intron 10 of 11)	ENSSSCG00000008979
18_46772092_46772492	1.06292	0.0209411	0.904937	UP	18	46772093	46772492	Distal Intergenic	ENSSSCG00000036611
5_39913166_39913566	1.57491	0.0209414	0.904937	UP	5	39913167	39913566	Distal Intergenic	ENSSSCG00000027503
1_148035151_148035551	-1.24338	0.0209668	0.905731	DOWN	1	148035152	148035551	Promoter (1-2kb)	ENSSSCG00000004859
14_33878277_33878677	2.59055	0.0209694	0.905731	UP	14	33878278	33878677	Distal Intergenic	ENSSSCG00000009845
1_157886359_157886759	1.02324	0.0209877	0.906314	UP	1	157886360	157886759	Promoter (<=1kb)	ENSSSCG00000004890
1_261390690_261391090	1.52493	0.0209961	0.906438	UP	1	261390691	261391090	Intron (ENSSSCT00000061214/ENSSSCG00000036639, intron 4 of 7)	ENSSSCG00000036338
6_103286769_103287169	1.29434	0.0210115	0.906515	UP	6	103286770	103287169	Distal Intergenic	ENSSSCG00000024174
13_132727891_132728291	1.15582	0.0210117	0.906515	UP	13	132727892	132728291	Distal Intergenic	ENSSSCG00000011833
8_6120455_6120855	2.13207	0.0210335	0.907039	UP	8	6120456	6120855	Exon (ENSSSCT00000049086/ENSSSCG00000034122, exon 3 of 5)	ENSSSCG00000034122
2_103326808_103327208	1.06116	0.0211282	0.909603	UP	2	103326809	103327208	Exon (ENSSSCT00000041202/ENSSSCG00000014170, exon 6 of 31)	ENSSSCG00000014170
2_50366450_50366850	1.21903	0.0211455	0.909987	UP	2	50366451	50366850	Distal Intergenic	ENSSSCG00000014467
4_63445514_63445914	-1.91197	0.0211805	0.910059	DOWN	4	63445515	63445914	Intron (ENSSSCT00000006780/ENSSSCG00000006186, intron 1 of 27)	ENSSSCG00000006186
9_133422186_133422586	1.45789	0.0211864	0.910059	UP	9	133422187	133422586	Distal Intergenic	ENSSSCG00000015619
6_161205420_161205820	1.28657	0.0211906	0.910059	UP	6	161205421	161205820	Intron (ENSSSCT00000036500/ENSSSCG00000003877, intron 1 of 18)	ENSSSCG00000003877
17_46125952_46126352	1.04848	0.0211909	0.910059	UP	17	46125953	46126352	Intron (ENSSSCT00000008057/ENSSSCG00000007362, intron 6 of 6)	ENSSSCG00000007362
4_6145656_6146056	-1.86931	0.0211995	0.910059	DOWN	4	6145657	6146056	Distal Intergenic	ENSSSCG00000005941
1_186377633_186378033	1.51489	0.0212053	0.910059	UP	1	186377634	186378033	3' UTR	ENSSSCG00000005066
14_20665596_20665996	1.14678	0.0212116	0.910074	UP	14	20665597	20665996	Distal Intergenic	ENSSSCG00000009717
6_166420558_166420958	3.22534	0.0212274	0.910074	UP	6	166420559	166420958	Intron (ENSSSCT00000022870/ENSSSCG00000029808, intron 4 of 11)	ENSSSCG00000026188
14_49226763_49227163	-1.56345	0.021231	0.910074	DOWN	14	49226764	49227163	Intron (ENSSSCT00000041635/ENSSSCG00000010052, intron 1 of 21)	ENSSSCG00000010052
3_120162128_120162528	1.07567	0.0212615	0.910804	UP	3	120162129	120162528	Promoter (<=1kb)	ENSSSCG00000036590
9_136487953_136488353	-1.05683	0.0212715	0.910988	DOWN	9	136487954	136488353	Promoter (<=1kb)	ENSSSCG00000023303
2_83926549_83926949	-1.48113	0.0212971	0.911383	DOWN	2	83926550	83926949	Promoter (<=1kb)	ENSSSCG00000014076
5_46372369_46372769	1.36859	0.0213587	0.912471	UP	5	46372370	46372769	Intron (ENSSSCT00000000594/ENSSSCG00000000551, intron 13 of 13)	ENSSSCG00000000551
11_74442890_74443290	-1.87735	0.0214213	0.914112	DOWN	11	74442891	74443290	Distal Intergenic	ENSSSCG00000031108
6_3046174_3046574	-1.38382	0.0214249	0.914112	DOWN	6	3046175	3046574	Intron (ENSSSCT00000040645/ENSSSCG00000034980, intron 6 of 8)	ENSSSCG00000034980
9_73526842_73527242	1.57154	0.0214264	0.914112	UP	9	73526843	73527242	Distal Intergenic	ENSSSCG00000015320
7_76297226_76297626	-3.07986	0.021434	0.914112	DOWN	7	76297227	76297626	Distal Intergenic	ENSSSCG00000038303
10_11194990_11195390	1.94622	0.0214343	0.914112	UP	10	11194991	11195390	Intron (ENSSSCT00000054610/ENSSSCG00000037997, intron 3 of 6)	ENSSSCG00000037997
13_65365496_65365896	1.29489	0.0214411	0.914112	UP	13	65365497	65365896	Distal Intergenic	ENSSSCG00000026158
11_52604363_52604763	1.08727	0.0214444	0.914112	UP	11	52604364	52604763	Distal Intergenic	ENSSSCG00000021526
18_692618_693018	-2.6763	0.021455	0.914112	DOWN	18	692619	693018	Intron (ENSSSCT00000027169/ENSSSCG00000028169, intron 16 of 27)	ENSSSCG00000026661
8_59118740_59119140	1.61189	0.0214713	0.914204	UP	8	59118741	59119140	Distal Intergenic	ENSSSCG00000036000
1_239015481_239015881	1.32473	0.0214766	0.914204	UP	1	239015482	239015881	Distal Intergenic	ENSSSCG00000005361
1_37212084_37212484	1.22715	0.0214771	0.914204	UP	1	37212085	37212484	Distal Intergenic	ENSSSCG00000004222
4_59756384_59756784	2.09878	0.0214983	0.914802	UP	4	59756385	59756784	Distal Intergenic	ENSSSCG00000006169
10_7886889_7887289	1.50003	0.0215009	0.914802	UP	10	7886890	7887289	Intron (ENSSSCT00000026746/ENSSSCG00000029778, intron 5 of 8)	ENSSSCG00000029778
9_96939007_96939407	1.45021	0.0215134	0.914917	UP	9	96939008	96939407	3' UTR	ENSSSCG00000031943
13_205962729_205963129	-1.14865	0.0215248	0.915047	DOWN	13	205962730	205963129	Intron (ENSSSCT00000025792/ENSSSCG00000030016, intron 1 of 18)	ENSSSCG00000030016
5_26553355_26553755	1.5017	0.021531	0.915047	UP	5	26553356	26553755	Promoter (1-2kb)	ENSSSCG00000034686
6_165783880_165784280	-1.21403	0.0215467	0.915407	DOWN	6	165783881	165784280	Exon (ENSSSCT00000039080/ENSSSCG00000029573, exon 6 of 15)	ENSSSCG00000035907
18_1653999_1654399	-1.39057	0.0215673	0.915774	DOWN	18	1654000	1654399	Promoter (<=1kb)	ENSSSCG00000016409
3_862454_862854	1.61373	0.021584	0.915774	UP	3	862455	862854	Distal Intergenic	ENSSSCG00000007555
4_67396558_67396958	1.77612	0.0215891	0.915774	UP	4	67396559	67396958	Intron (ENSSSCT00000006795/ENSSSCG00000006200, intron 7 of 9)	ENSSSCG00000006201
3_25015395_25015795	2.61868	0.0216008	0.915774	UP	3	25015396	25015795	Intron (ENSSSCT00000060309/ENSSSCG00000031798, intron 39 of 64)	ENSSSCG00000031798
14_46720803_46721203	-1.66449	0.0216058	0.915774	DOWN	14	46720804	46721203	Intron (ENSSSCT00000010943/ENSSSCG00000028707, intron 13 of 13)	ENSSSCG00000025869
3_28591779_28592179	1.73973	0.021606	0.915774	UP	3	28591780	28592179	Intron (ENSSSCT00000008634/ENSSSCG00000037673, intron 5 of 7)	ENSSSCG00000037673
14_128665137_128665537	-1.24957	0.0216067	0.915774	DOWN	14	128665138	128665537	Distal Intergenic	ENSSSCG00000037789
1_125906337_125906737	-1.59575	0.0216357	0.91609	DOWN	1	125906338	125906737	Distal Intergenic	ENSSSCG00000004666
13_75127532_75127932	-1.7267	0.021638	0.91609	DOWN	13	75127533	75127932	Exon (ENSSSCT00000033693/ENSSSCG00000011641, exon 4 of 14)	ENSSSCG00000018249
9_98761999_98762399	1.80296	0.021657	0.91609	UP	9	98762000	98762399	Distal Intergenic	ENSSSCG00000015403
14_140429706_140430106	-1.24951	0.0216572	0.91609	DOWN	14	140429707	140430106	Promoter (<=1kb)	ENSSSCG00000024633
14_126303319_126303719	1.98324	0.0216639	0.91609	UP	14	126303320	126303719	Intron (ENSSSCT00000048049/ENSSSCG00000010655, intron 9 of 10)	ENSSSCG00000010655
X_20279415_20279815	2.75202	0.021678	0.916316	UP	X	20279416	20279815	Distal Intergenic	ENSSSCG00000021322
5_94369333_94369733	3.69702	0.0216976	0.916886	UP	5	94369334	94369733	Intron (ENSSSCT00000037954/ENSSSCG00000000927, intron 2 of 13)	ENSSSCG00000000927
2_77014350_77014750	1.15612	0.0217094	0.916886	UP	2	77014351	77014750	Intron (ENSSSCT00000040123/ENSSSCG00000023329, intron 14 of 14)	ENSSSCG00000022265
14_86111457_86111857	-2.17228	0.0217111	0.916886	DOWN	14	86111458	86111857	Distal Intergenic	ENSSSCG00000019413
8_60758218_60758618	2.57318	0.0217159	0.916886	UP	8	60758219	60758618	Intron (ENSSSCT00000050951/ENSSSCG00000026129, intron 17 of 21)	ENSSSCG00000031193
1_13486974_13487374	1.35155	0.0217237	0.91701	UP	1	13486975	13487374	Distal Intergenic	ENSSSCG00000004077
1_45243318_45243718	1.81751	0.0217366	0.917187	UP	1	45243319	45243718	Intron (ENSSSCT00000052268/ENSSSCG00000035259, intron 1 of 14)	ENSSSCG00000035259
15_69821925_69822325	-3.09041	0.0217428	0.917199	DOWN	15	69821926	69822325	Distal Intergenic	ENSSSCG00000037810
9_9141323_9141723	1.73906	0.0217645	0.917313	UP	9	9141324	9141723	Intron (ENSSSCT00000032202/ENSSSCG00000021822, intron 2 of 5)	ENSSSCG00000021822
12_27093913_27094313	-1.00441	0.021788	0.91756	DOWN	12	27093914	27094313	Promoter (<=1kb)	ENSSSCG00000017557
9_11004705_11005105	-1.14045	0.021803	0.917876	DOWN	9	11004706	11005105	Promoter (<=1kb)	ENSSSCG00000032723
9_137924741_137925141	2.35328	0.0218078	0.917876	UP	9	137924742	137925141	Distal Intergenic	ENSSSCG00000039253
14_136142016_136142416	1.71855	0.0218378	0.918184	UP	14	136142017	136142416	Distal Intergenic	ENSSSCG00000035045
14_47677938_47678338	-1.69284	0.0218395	0.918184	DOWN	14	47677939	47678338	Intron (ENSSSCT00000010972/ENSSSCG00000010015, intron 2 of 12)	ENSSSCG00000010015
3_79900231_79900631	1.04871	0.0218469	0.91829	UP	3	79900232	79900631	Intron (ENSSSCT00000058363/ENSSSCG00000008376, intron 1 of 3)	ENSSSCG00000008376
8_67068628_67069028	1.96765	0.0218835	0.919003	UP	8	67068629	67069028	Distal Intergenic	ENSSSCG00000009266
10_13481702_13482102	1.64066	0.0219185	0.919655	UP	10	13481703	13482102	Promoter (<=1kb)	ENSSSCG00000034319
10_68695081_68695481	-1.7131	0.021944	0.920312	DOWN	10	68695082	68695481	Exon (ENSSSCT00000044332/ENSSSCG00000011162, exon 12 of 16)	ENSSSCG00000034793
8_119155260_119155660	-1.67334	0.0219603	0.92048	DOWN	8	119155261	119155660	Distal Intergenic	ENSSSCG00000009172
9_108758476_108758876	1.51721	0.0219697	0.92048	UP	9	108758477	108758876	3' UTR	ENSSSCG00000029596
11_19086165_19086565	2.17981	0.0219748	0.92048	UP	11	19086166	19086565	Distal Intergenic	ENSSSCG00000009400
6_47811960_47812360	-1.06215	0.0219796	0.92048	DOWN	6	47811961	47812360	Distal Intergenic	ENSSSCG00000002969
3_2626567_2626967	-3.04642	0.0219824	0.92048	DOWN	3	2626568	2626967	Distal Intergenic	ENSSSCG00000007574
4_76925706_76926106	1.37328	0.0219928	0.920711	UP	4	76925707	76926106	Distal Intergenic	ENSSSCG00000006256
17_50550346_50550746	-1.26154	0.0219989	0.920761	DOWN	17	50550347	50550746	Promoter (<=1kb)	ENSSSCG00000031118
1_6891365_6891765	-1.54384	0.0220102	0.920824	DOWN	1	6891366	6891765	Exon (ENSSSCT00000004465/ENSSSCG00000004037, exon 26 of 26)	ENSSSCG00000032396
14_136689574_136689974	-1.6146	0.0220345	0.921478	DOWN	14	136689575	136689974	Intron (ENSSSCT00000050919/ENSSSCG00000035045, intron 40 of 53)	ENSSSCG00000010751
15_59723090_59723490	-1.13706	0.0220469	0.921478	DOWN	15	59723091	59723490	Exon (ENSSSCT00000017275/ENSSSCG00000015864, exon 31 of 48)	ENSSSCG00000040850
10_31753546_31753946	-1.87355	0.0220529	0.921478	DOWN	10	31753547	31753946	Distal Intergenic	ENSSSCG00000010962
18_5544255_5544655	-1.82931	0.0220677	0.921478	DOWN	18	5544256	5544655	Intron (ENSSSCT00000025093/ENSSSCG00000016432, intron 1 of 4)	ENSSSCG00000016432
8_76348687_76349087	-1.25125	0.02207	0.921478	DOWN	8	76348688	76349087	Intron (ENSSSCT00000061259/ENSSSCG00000009012, intron 1 of 6)	ENSSSCG00000009012
14_109448666_109449066	-1.7465	0.0220856	0.921751	DOWN	14	109448667	109449066	Distal Intergenic	ENSSSCG00000010531
17_50926791_50927191	1.18261	0.0220863	0.921751	UP	17	50926792	50927191	3' UTR	ENSSSCG00000022915
5_59546037_59546437	1.26367	0.0221077	0.922232	UP	5	59546038	59546437	3' UTR	ENSSSCG00000029545
9_47009324_47009724	-1.60136	0.0221418	0.922568	DOWN	9	47009325	47009724	Distal Intergenic	ENSSSCG00000015125
5_46366808_46367208	1.30291	0.0221524	0.922568	UP	5	46366809	46367208	Intron (ENSSSCT00000000594/ENSSSCG00000000551, intron 13 of 13)	ENSSSCG00000000551
5_46381112_46381512	1.23819	0.0221529	0.922568	UP	5	46381113	46381512	Exon (ENSSSCT00000000594/ENSSSCG00000000551, exon 10 of 14)	ENSSSCG00000000551
2_73574929_73575329	-1.07013	0.0221687	0.922568	DOWN	2	73574930	73575329	Distal Intergenic	ENSSSCG00000028612
AEMK02000328.1_346048_346448	-1.22308	0.0221804	0.922568	DOWN	AEMK02000328.1	346049	346448	Exon (ENSSSCT00000053269/ENSSSCG00000038202, exon 35 of 43)	ENSSSCG00000035657
2_99276564_99276964	1.50887	0.0221804	0.922568	UP	2	99276565	99276964	Distal Intergenic	ENSSSCG00000018913
14_46889739_46890139	2.12704	0.0221894	0.922568	UP	14	46889740	46890139	Intron (ENSSSCT00000045628/ENSSSCG00000009994, intron 1 of 21)	ENSSSCG00000009994
2_97011518_97011918	1.33242	0.0222103	0.922568	UP	2	97011519	97011918	Distal Intergenic	ENSSSCG00000020650
7_30890050_30890450	-1.91794	0.0222147	0.922568	DOWN	7	30890051	30890450	Intron (ENSSSCT00000001707/ENSSSCG00000001532, intron 21 of 21)	ENSSSCG00000001534
10_24185032_24185432	-1.08385	0.0222349	0.922568	DOWN	10	24185033	24185432	Intron (ENSSSCT00000055013/ENSSSCG00000031201, intron 1 of 2)	ENSSSCG00000031201
14_114457844_114458244	-1.40066	0.0222572	0.922568	DOWN	14	114457845	114458244	Intron (ENSSSCT00000011599/ENSSSCG00000010603, intron 1 of 5)	ENSSSCG00000010603
1_113112171_113112571	1.91614	0.022258	0.922568	UP	1	113112172	113112571	Exon (ENSSSCT00000005073/ENSSSCG00000004592, exon 8 of 22)	ENSSSCG00000004592
5_39323794_39324194	1.46552	0.0222619	0.922568	UP	5	39323795	39324194	Distal Intergenic	ENSSSCG00000000521
X_21030751_21031151	-1.65207	0.022262	0.922568	DOWN	X	21030752	21031151	Intron (ENSSSCT00000050139/ENSSSCG00000022240, intron 36 of 36)	ENSSSCG00000020801
14_1215988_1216388	-1.7609	0.0222698	0.922568	DOWN	14	1215989	1216388	Distal Intergenic	ENSSSCG00000035249
6_68970167_68970567	-1.59082	0.022274	0.922568	DOWN	6	68970168	68970567	Intron (ENSSSCT00000065793/ENSSSCG00000033497, intron 11 of 22)	ENSSSCG00000003388
14_48403390_48403790	1.79874	0.0222798	0.922568	UP	14	48403391	48403790	Intron (ENSSSCT00000037841/ENSSSCG00000010033, intron 1 of 3)	ENSSSCG00000010033
17_41846316_41846716	-1.22867	0.0222907	0.922692	DOWN	17	41846317	41846716	Intron (ENSSSCT00000008042/ENSSSCG00000007350, intron 7 of 11)	ENSSSCG00000007351
5_10826509_10826909	1.12475	0.0223093	0.922925	UP	5	10826510	10826909	Exon (ENSSSCT00000000142/ENSSSCG00000000136, exon 5 of 14)	ENSSSCG00000000136
1_227907724_227908124	-2.21257	0.022326	0.92334	DOWN	1	227907725	227908124	Exon (ENSSSCT00000048657/ENSSSCG00000005269, exon 7 of 39)	ENSSSCG00000005269
6_114895281_114895681	1.40583	0.0223602	0.924284	UP	6	114895282	114895681	Distal Intergenic	ENSSSCG00000003723
6_111122245_111122645	-2.08794	0.0223636	0.924284	DOWN	6	111122246	111122645	Intron (ENSSSCT00000031750/ENSSSCG00000003719, intron 1 of 4)	ENSSSCG00000003719
1_145524194_145524594	2.57836	0.0223783	0.924688	UP	1	145524195	145524594	Intron (ENSSSCT00000006361/ENSSSCG00000005785, intron 1 of 21)	ENSSSCG00000005785
11_17758044_17758444	1.6562	0.0223839	0.924717	UP	11	17758045	17758444	Promoter (<=1kb)	ENSSSCG00000019808
11_15398566_15398966	1.50244	0.0224005	0.924883	UP	11	15398567	15398966	Intron (ENSSSCT00000035744/ENSSSCG00000009370, intron 1 of 2)	ENSSSCG00000009370
2_113031691_113032091	3.66049	0.0224143	0.924957	UP	2	113031692	113032091	Distal Intergenic	ENSSSCG00000020456
14_140477864_140478264	-1.10174	0.0224453	0.925623	DOWN	14	140477865	140478264	Distal Intergenic	ENSSSCG00000010762
3_83222378_83222778	2.00378	0.0224591	0.925992	UP	3	83222379	83222778	Distal Intergenic	ENSSSCG00000008394
8_28109951_28110351	-1.23226	0.0224975	0.927039	DOWN	8	28109952	28110351	Distal Intergenic	ENSSSCG00000008768
11_39775757_39776157	-1.39455	0.0224995	0.927039	DOWN	11	39775758	39776157	Distal Intergenic	ENSSSCG00000038842
2_27559222_27559622	-1.31959	0.0225028	0.927039	DOWN	2	27559223	27559622	Promoter (<=1kb)	ENSSSCG00000013311
1_120508565_120508965	1.95905	0.0225898	0.928957	UP	1	120508566	120508965	Intron (ENSSSCT00000065596/ENSSSCG00000030168, intron 1 of 9)	ENSSSCG00000030168
16_29086040_29086440	1.17907	0.0226006	0.928957	UP	16	29086041	29086440	Distal Intergenic	ENSSSCG00000032275
17_53089568_53089968	-1.57422	0.022601	0.928957	DOWN	17	53089569	53089968	Exon (ENSSSCT00000008186/ENSSSCG00000007479, exon 2 of 4)	ENSSSCG00000020261
1_140543329_140543729	1.26009	0.0226102	0.928957	UP	1	140543330	140543729	Intron (ENSSSCT00000042026/ENSSSCG00000004827, intron 6 of 10)	ENSSSCG00000038547
4_29570747_29571147	1.01833	0.0226274	0.929043	UP	4	29570748	29571147	Intron (ENSSSCT00000006623/ENSSSCG00000006034, intron 5 of 5)	ENSSSCG00000039525
8_1888479_1888879	-1.13462	0.0226318	0.929043	DOWN	8	1888480	1888879	Exon (ENSSSCT00000062412/ENSSSCG00000008697, exon 38 of 66)	ENSSSCG00000008697
3_37395985_37396385	-1.22392	0.0226496	0.929043	DOWN	3	37395986	37396385	Downstream (<1kb)	ENSSSCG00000007925
16_3535159_3535559	2.86873	0.0226881	0.929554	UP	16	3535160	3535559	Distal Intergenic	ENSSSCG00000016781
3_80172056_80172456	1.32023	0.0226887	0.929554	UP	3	80172057	80172456	Distal Intergenic	ENSSSCG00000038591
5_76021907_76022307	2.94021	0.0227223	0.929881	UP	5	76021908	76022307	Distal Intergenic	ENSSSCG00000035938
AEMK02000328.1_550419_550819	-1.53651	0.0227297	0.929881	DOWN	AEMK02000328.1	550420	550819	Exon (ENSSSCT00000042882/ENSSSCG00000021418, exon 21 of 23)	ENSSSCG00000029847
X_80561511_80561911	2.46343	0.0227341	0.929881	UP	X	80561512	80561911	Distal Intergenic	ENSSSCG00000032855
14_124303014_124303414	1.28897	0.0227364	0.929881	UP	14	124303015	124303414	Distal Intergenic	ENSSSCG00000010647
17_38787241_38787641	1.77316	0.0227404	0.929881	UP	17	38787242	38787641	Distal Intergenic	ENSSSCG00000037881
8_68678985_68679385	1.07724	0.0227846	0.930826	UP	8	68678986	68679385	Intron (ENSSSCT00000050515/ENSSSCG00000038180, intron 21 of 21)	ENSSSCG00000034330
2_60733352_60733752	-1.19646	0.0227973	0.930995	DOWN	2	60733353	60733752	Intron (ENSSSCT00000040355/ENSSSCG00000013869, intron 35 of 41)	ENSSSCG00000013868
3_8954724_8955124	1.42036	0.0228033	0.930995	UP	3	8954725	8955124	Distal Intergenic	ENSSSCG00000038938
X_8270581_8270981	-1.99808	0.0228434	0.931071	DOWN	X	8270582	8270981	Distal Intergenic	ENSSSCG00000012113
17_59031515_59031915	-1.2313	0.0228486	0.931071	DOWN	17	59031516	59031915	Promoter (2-3kb)	ENSSSCG00000007520
3_5048295_5048695	-1.15361	0.02285	0.931071	DOWN	3	5048296	5048695	Promoter (<=1kb)	ENSSSCG00000032705
5_66876679_66877079	-1.76096	0.0228786	0.931627	DOWN	5	66876680	66877079	Intron (ENSSSCT00000038217/ENSSSCG00000000734, intron 3 of 8)	ENSSSCG00000000734
7_53980555_53980955	-1.36281	0.0228917	0.931664	DOWN	7	53980556	53980955	Distal Intergenic	ENSSSCG00000001826
12_1932478_1932878	-1.6734	0.0229019	0.931771	DOWN	12	1932479	1932878	Intron (ENSSSCT00000051671/ENSSSCG00000017139, intron 1 of 32)	ENSSSCG00000017139
7_93214341_93214741	-1.65423	0.0229075	0.931784	DOWN	7	93214342	93214741	Distal Intergenic	ENSSSCG00000002310
1_267135822_267136222	-1.25655	0.0229165	0.931784	DOWN	1	267135823	267136222	Distal Intergenic	ENSSSCG00000038881
4_46857367_46857767	1.37893	0.0229219	0.931784	UP	4	46857368	46857767	Intron (ENSSSCT00000006719/ENSSSCG00000006127, intron 14 of 14)	ENSSSCG00000021184
12_54290542_54290942	-1.13021	0.0229519	0.932107	DOWN	12	54290543	54290942	Distal Intergenic	ENSSSCG00000014178
2_44897842_44898242	1.59366	0.0229858	0.932758	UP	2	44897843	44898242	Intron (ENSSSCT00000041686/ENSSSCG00000033786, intron 1 of 5)	ENSSSCG00000033786
6_125349836_125350236	2.01829	0.0229908	0.932758	UP	6	125349837	125350236	Distal Intergenic	ENSSSCG00000038382
3_15449113_15449513	-1.41997	0.0230289	0.933298	DOWN	3	15449114	15449513	Distal Intergenic	ENSSSCG00000026457
9_55999238_55999638	2.4412	0.023062	0.934034	UP	9	55999239	55999638	Intron (ENSSSCT00000016605/ENSSSCG00000015238, intron 7 of 22)	ENSSSCG00000015238
6_71168950_71169350	-1.53874	0.0231091	0.934335	DOWN	6	71168951	71169350	Distal Intergenic	ENSSSCG00000023126
14_62078105_62078505	1.78133	0.0231093	0.934335	UP	14	62078106	62078505	Exon (ENSSSCT00000037636/ENSSSCG00000010204, exon 7 of 21)	ENSSSCG00000032470
14_42306651_42307051	-1.30665	0.0231448	0.934572	DOWN	14	42306652	42307051	Distal Intergenic	ENSSSCG00000009945
14_39276972_39277372	-1.77812	0.0231455	0.934572	DOWN	14	39276973	39277372	Intron (ENSSSCT00000040231/ENSSSCG00000030289, intron 1 of 15)	ENSSSCG00000030289
6_161123601_161124001	1.2968	0.0231657	0.934778	UP	6	161123602	161124001	Distal Intergenic	ENSSSCG00000003876
17_27828662_27829062	2.1902	0.02317	0.934778	UP	17	27828663	27829062	Distal Intergenic	ENSSSCG00000028004
6_27106281_27106681	-1.22299	0.0231917	0.935226	DOWN	6	27106282	27106681	Promoter (1-2kb)	ENSSSCG00000035772
X_60821426_60821826	1.2727	0.0232057	0.935226	UP	X	60821427	60821826	Distal Intergenic	ENSSSCG00000030577
AEMK02000682.1_655825_656225	-1.00678	0.0232067	0.935226	DOWN	AEMK02000682.1	655826	656225	Promoter (<=1kb)	ENSSSCG00000005846
X_30422791_30423191	-1.59392	0.0232145	0.935226	DOWN	X	30422792	30423191	Distal Intergenic	ENSSSCG00000012213
11_75292472_75292872	-1.66332	0.0232156	0.935226	DOWN	11	75292473	75292872	Intron (ENSSSCT00000040694/ENSSSCG00000040130, intron 1 of 1)	ENSSSCG00000040130
9_137879100_137879500	2.00472	0.02324	0.935226	UP	9	137879101	137879500	Distal Intergenic	ENSSSCG00000039253
14_107470404_107470804	1.19256	0.0232726	0.935703	UP	14	107470405	107470804	Distal Intergenic	ENSSSCG00000010499
17_34526529_34526929	-1.30086	0.02329	0.936203	DOWN	17	34526530	34526929	Distal Intergenic	ENSSSCG00000039028
X_29447575_29447975	-1.44094	0.0233063	0.936656	DOWN	X	29447576	29447975	Distal Intergenic	ENSSSCG00000028148
1_56183975_56184375	1.62418	0.023312	0.936685	UP	1	56183976	56184375	Promoter (<=1kb)	ENSSSCG00000038663
4_91297245_91297645	1.04323	0.0233238	0.936827	UP	4	91297246	91297645	Distal Intergenic	ENSSSCG00000039305
14_41696965_41697365	-1.79838	0.0233256	0.936827	DOWN	14	41696966	41697365	Exon (ENSSSCT00000010889/ENSSSCG00000009937, exon 6 of 55)	ENSSSCG00000009937
13_92634136_92634536	1.28487	0.0233305	0.936827	UP	13	92634137	92634536	Intron (ENSSSCT00000048254/ENSSSCG00000011720, intron 4 of 12)	ENSSSCG00000011720
13_180570896_180571296	-1.1403	0.0233408	0.937039	DOWN	13	180570897	180571296	Promoter (<=1kb)	ENSSSCG00000024623
11_68205186_68205586	1.03536	0.0233518	0.937281	UP	11	68205187	68205586	Intron (ENSSSCT00000060273/ENSSSCG00000009516, intron 4 of 8)	ENSSSCG00000035363
1_225698256_225698656	1.48822	0.0233778	0.937586	UP	1	225698257	225698656	Downstream (1-2kb)	ENSSSCG00000030268
4_117936967_117937367	-1.40213	0.0233812	0.937586	DOWN	4	117936968	117937367	Promoter (2-3kb)	ENSSSCG00000006867
3_72782036_72782436	1.31755	0.0234013	0.937586	UP	3	72782037	72782436	Distal Intergenic	ENSSSCG00000008337
1_182136042_182136442	2.83751	0.0234028	0.937586	UP	1	182136043	182136442	Intron (ENSSSCT00000045130/ENSSSCG00000035934, intron 13 of 19)	ENSSSCG00000005036
14_89244069_89244469	1.34897	0.023404	0.937586	UP	14	89244070	89244469	Intron (ENSSSCT00000044031/ENSSSCG00000010381, intron 3 of 10)	ENSSSCG00000010381
13_94120933_94121333	1.40884	0.0234265	0.937676	UP	13	94120934	94121333	Distal Intergenic	ENSSSCG00000024205
2_14485469_14485869	1.66895	0.0234318	0.937686	UP	2	14485470	14485869	Promoter (1-2kb)	ENSSSCG00000036979
16_60206315_60206715	1.87629	0.0234518	0.937736	UP	16	60206316	60206715	Distal Intergenic	ENSSSCG00000021229
1_263786396_263786796	1.26696	0.0234562	0.937736	UP	1	263786397	263786796	Intron (ENSSSCT00000060389/ENSSSCG00000005575, intron 10 of 20)	ENSSSCG00000018665
9_53345939_53346339	1.7452	0.0234697	0.937736	UP	9	53345940	53346339	Intron (ENSSSCT00000031087/ENSSSCG00000025806, intron 3 of 7)	ENSSSCG00000030017
4_105833503_105833903	1.09283	0.0234931	0.938229	UP	4	105833504	105833903	Intron (ENSSSCT00000064093/ENSSSCG00000006752, intron 13 of 20)	ENSSSCG00000032477
9_40262463_40262863	-1.5975	0.0234953	0.938229	DOWN	9	40262464	40262863	Distal Intergenic	ENSSSCG00000020623
2_136460064_136460464	1.45368	0.0235541	0.939884	UP	2	136460065	136460464	Intron (ENSSSCT00000042788/ENSSSCG00000038628, intron 6 of 6)	ENSSSCG00000038628
12_12988869_12989269	-1.79971	0.0235602	0.939884	DOWN	12	12988870	12989269	Intron (ENSSSCT00000018798/ENSSSCG00000017268, intron 2 of 17)	ENSSSCG00000017268
11_1405528_1405928	-1.28389	0.0235651	0.939884	DOWN	11	1405529	1405928	Promoter (<=1kb)	ENSSSCG00000026744
X_40681776_40682176	-1.27138	0.0235734	0.939891	DOWN	X	40681777	40682176	Distal Intergenic	ENSSSCG00000018497
5_78554406_78554806	1.91796	0.0235785	0.939891	UP	5	78554407	78554806	Distal Intergenic	ENSSSCG00000039340
1_136636241_136636641	1.56412	0.0235845	0.939891	UP	1	136636242	136636641	Distal Intergenic	ENSSSCG00000035502
9_92282740_92283140	1.33438	0.023587	0.939891	UP	9	92282741	92283140	Distal Intergenic	ENSSSCG00000036695
14_51602979_51603379	-1.21496	0.0236027	0.940318	DOWN	14	51602980	51603379	Promoter (<=1kb)	ENSSSCG00000034656
17_10123841_10124241	-1.56103	0.0236589	0.94116	DOWN	17	10123842	10124241	Intron (ENSSSCT00000007678/ENSSSCG00000007010, intron 1 of 6)	ENSSSCG00000020099
3_67117159_67117559	1.87923	0.0236647	0.941191	UP	3	67117160	67117559	Distal Intergenic	ENSSSCG00000021287
15_24889250_24889650	1.90123	0.0236754	0.941417	UP	15	24889251	24889650	Distal Intergenic	ENSSSCG00000032213
8_132329573_132329973	1.94942	0.0236961	0.942039	UP	8	132329574	132329973	Distal Intergenic	ENSSSCG00000038385
1_112306484_112306884	1.10254	0.023728	0.942111	UP	1	112306485	112306884	Distal Intergenic	ENSSSCG00000004582
8_59755885_59756285	1.78885	0.0237474	0.942505	UP	8	59755886	59756285	Distal Intergenic	ENSSSCG00000036000
X_40580947_40581347	1.21256	0.0237482	0.942505	UP	X	40580948	40581347	Distal Intergenic	ENSSSCG00000018497
6_19587720_19588120	1.44457	0.0237595	0.942505	UP	6	19587721	19588120	Exon (ENSSSCT00000003114/ENSSSCG00000002814, exon 3 of 12)	ENSSSCG00000002814
8_56705896_56706296	3.14652	0.023768	0.942505	UP	8	56705897	56706296	Distal Intergenic	ENSSSCG00000008913
17_28379739_28380139	-1.02535	0.0237808	0.942723	DOWN	17	28379740	28380139	Promoter (<=1kb)	ENSSSCG00000007106
4_26719424_26719824	2.08246	0.0237963	0.942811	UP	4	26719425	26719824	Distal Intergenic	ENSSSCG00000019427
10_17218100_17218500	2.03255	0.0238028	0.942811	UP	10	17218101	17218500	Downstream (1-2kb)	ENSSSCG00000010873
1_196083475_196083875	1.44245	0.0238109	0.942811	UP	1	196083476	196083875	Promoter (1-2kb)	ENSSSCG00000032634
X_98237645_98238045	1.42573	0.0238285	0.943111	UP	X	98237646	98238045	Distal Intergenic	ENSSSCG00000023277
13_122086387_122086787	1.19102	0.0238394	0.943145	UP	13	122086388	122086787	Exon (ENSSSCT00000060434/ENSSSCG00000025374, exon 13 of 16)	ENSSSCG00000025374
5_3570377_3570777	-1.27842	0.0238555	0.943273	DOWN	5	3570378	3570777	3' UTR	ENSSSCG00000027365
X_62555216_62555616	-1.67819	0.0238577	0.943273	DOWN	X	62555217	62555616	Distal Intergenic	ENSSSCG00000039203
8_796165_796565	-1.01877	0.0238683	0.943362	DOWN	8	796166	796565	Promoter (<=1kb)	ENSSSCG00000032633
6_48218352_48218752	1.54159	0.0238807	0.943588	UP	6	48218353	48218752	Distal Intergenic	ENSSSCG00000002983
2_25804469_25804869	1.35505	0.0238883	0.943687	UP	2	25804470	25804869	Intron (ENSSSCT00000042382/ENSSSCG00000040618, intron 6 of 16)	ENSSSCG00000040618
8_23375771_23376171	1.22628	0.0239102	0.944156	UP	8	23375772	23376171	Distal Intergenic	ENSSSCG00000008765
13_168782214_168782614	1.77033	0.0239388	0.944441	UP	13	168782215	168782614	Distal Intergenic	ENSSSCG00000032398
4_4342902_4343302	-1.92112	0.0239434	0.944441	DOWN	4	4342903	4343302	Distal Intergenic	ENSSSCG00000005939
13_157439474_157439874	2.54508	0.0239498	0.944441	UP	13	157439475	157439874	Intron (ENSSSCT00000013079/ENSSSCG00000011953, intron 5 of 10)	ENSSSCG00000011953
4_34198909_34199309	-1.22069	0.0240016	0.945763	DOWN	4	34198910	34199309	Intron (ENSSSCT00000054974/ENSSSCG00000006054, intron 1 of 12)	ENSSSCG00000006054
3_107741985_107742385	1.74484	0.0240082	0.945763	UP	3	107741986	107742385	Distal Intergenic	ENSSSCG00000018619
3_88006841_88007241	2.26683	0.0240179	0.945763	UP	3	88006842	88007241	Distal Intergenic	ENSSSCG00000031475
9_124673268_124673668	1.84152	0.0240182	0.945763	UP	9	124673269	124673668	Intron (ENSSSCT00000045323/ENSSSCG00000015557, intron 1 of 11)	ENSSSCG00000015557
4_116985103_116985503	1.67739	0.0240366	0.945763	UP	4	116985104	116985503	Distal Intergenic	ENSSSCG00000029849
17_48792060_48792460	-1.44994	0.0240371	0.945763	DOWN	17	48792061	48792460	Promoter (<=1kb)	ENSSSCG00000035906
4_46818192_46818592	1.75422	0.0240415	0.945763	UP	4	46818193	46818592	Intron (ENSSSCT00000043550/ENSSSCG00000006127, intron 11 of 14)	ENSSSCG00000006127
3_95393262_95393662	1.39166	0.0240564	0.945795	UP	3	95393263	95393662	Distal Intergenic	ENSSSCG00000008446
7_88775706_88776106	1.31351	0.0240575	0.945795	UP	7	88775707	88776106	Intron (ENSSSCT00000032357/ENSSSCG00000002276, intron 1 of 18)	ENSSSCG00000002276
10_825958_826358	-2.34926	0.0240724	0.945959	DOWN	10	825959	826358	Distal Intergenic	ENSSSCG00000010802
5_29822533_29822933	1.13639	0.0240767	0.945959	UP	5	29822534	29822933	Intron (ENSSSCT00000028225/ENSSSCG00000026004, intron 4 of 5)	ENSSSCG00000026004
1_107552678_107553078	1.5182	0.0240845	0.946065	UP	1	107552679	107553078	Promoter (<=1kb)	ENSSSCG00000004551
X_97689009_97689409	-1.92996	0.0241058	0.946262	DOWN	X	97689010	97689409	Distal Intergenic	ENSSSCG00000040820
12_22601141_22601541	-1.50769	0.0241059	0.946262	DOWN	12	22601142	22601541	Intron (ENSSSCT00000019050/ENSSSCG00000017497, intron 13 of 25)	ENSSSCG00000017496
10_24682084_24682484	-1.0748	0.0241102	0.946262	DOWN	10	24682085	24682484	Intron (ENSSSCT00000057856/ENSSSCG00000010926, intron 1 of 8)	ENSSSCG00000010926
2_74201565_74201965	-1.18812	0.0241147	0.946262	DOWN	2	74201566	74201965	3' UTR	ENSSSCG00000034898
3_103239479_103239879	2.01734	0.0241223	0.946362	UP	3	103239480	103239879	Distal Intergenic	ENSSSCG00000008499
5_34083889_34084289	2.38399	0.0241533	0.94647	UP	5	34083890	34084289	Intron (ENSSSCT00000022623/ENSSSCG00000023936, intron 1 of 25)	ENSSSCG00000023936
4_58071859_58072259	1.26598	0.0241539	0.94647	UP	4	58071860	58072259	Distal Intergenic	ENSSSCG00000020638
7_120754928_120755328	-1.21962	0.0241553	0.94647	DOWN	7	120754929	120755328	Promoter (<=1kb)	ENSSSCG00000027667
4_89926925_89927325	1.70291	0.024174	0.946514	UP	4	89926926	89927325	Distal Intergenic	ENSSSCG00000006381
6_44150871_44151271	-1.62818	0.0241866	0.946514	DOWN	6	44150872	44151271	Promoter (<=1kb)	ENSSSCG00000039166
7_64677722_64678122	1.08237	0.0241936	0.946525	UP	7	64677723	64678122	Intron (ENSSSCT00000040635/ENSSSCG00000001950, intron 5 of 8)	ENSSSCG00000001951
15_67916563_67916963	3.23432	0.024202	0.946525	UP	15	67916564	67916963	Distal Intergenic	ENSSSCG00000015889
9_34234925_34235325	1.49019	0.0242088	0.946525	UP	9	34234926	34235325	Distal Intergenic	ENSSSCG00000014994
5_10670628_10671028	1.31141	0.0242125	0.946525	UP	5	10670629	10671028	Intron (ENSSSCT00000027690/ENSSSCG00000026067, intron 1 of 16)	ENSSSCG00000026067
3_128244460_128244860	-1.23023	0.0242279	0.946525	DOWN	3	128244461	128244860	Distal Intergenic	ENSSSCG00000031948
8_113171926_113172326	1.91004	0.024241	0.946525	UP	8	113171927	113172326	Intron (ENSSSCT00000057645/ENSSSCG00000039813, intron 6 of 29)	ENSSSCG00000020165
18_31924884_31925284	1.63666	0.0242424	0.946525	UP	18	31924885	31925284	Distal Intergenic	ENSSSCG00000016640
11_43912772_43913172	2.13409	0.0242714	0.94682	UP	11	43912773	43913172	Intron (ENSSSCT00000010367/ENSSSCG00000009457, intron 3 of 10)	ENSSSCG00000009457
X_14691779_14692179	1.48523	0.0242714	0.94682	UP	X	14691780	14692179	Distal Intergenic	ENSSSCG00000030745
15_75517518_75517918	-1.64006	0.0242751	0.94682	DOWN	15	75517519	75517918	Intron (ENSSSCT00000017346/ENSSSCG00000015930, intron 2 of 5)	ENSSSCG00000015930
6_35033398_35033798	-1.78294	0.024311	0.947628	DOWN	6	35033399	35033798	Intron (ENSSSCT00000055710/ENSSSCG00000002838, intron 2 of 7)	ENSSSCG00000002838
8_89891921_89892321	1.21552	0.0243129	0.947628	UP	8	89891922	89892321	Distal Intergenic	ENSSSCG00000039521
6_54556400_54556800	1.67535	0.0243258	0.947813	UP	6	54556401	54556800	Promoter (2-3kb)	ENSSSCG00000003167
16_49525246_49525646	-1.83999	0.0244172	0.94996	DOWN	16	49525247	49525646	Distal Intergenic	ENSSSCG00000034025
8_16749103_16749503	1.72475	0.0244189	0.94996	UP	8	16749104	16749503	Intron (ENSSSCT00000037721/ENSSSCG00000008753, intron 2 of 18)	ENSSSCG00000008753
6_66985814_66986214	-1.75006	0.0244267	0.94996	DOWN	6	66985815	66986214	Intron (ENSSSCT00000051872/ENSSSCG00000020749, intron 3 of 15)	ENSSSCG00000020749
15_95849323_95849723	-1.51947	0.0244306	0.94996	DOWN	15	95849324	95849723	Promoter (2-3kb)	ENSSSCG00000034205
13_112329902_112330302	1.01273	0.0244748	0.951446	UP	13	112329903	112330302	Distal Intergenic	ENSSSCG00000020335
11_68877520_68877920	1.13051	0.0244865	0.951456	UP	11	68877521	68877920	Distal Intergenic	ENSSSCG00000009520
16_14562700_14563100	1.03668	0.0245321	0.952096	UP	16	14562701	14563100	Distal Intergenic	ENSSSCG00000036931
5_50807080_50807480	-2.03049	0.0245396	0.952193	DOWN	5	50807081	50807480	Distal Intergenic	ENSSSCG00000037629
14_49125992_49126392	-1.2414	0.0245544	0.952373	DOWN	14	49125993	49126392	Intron (ENSSSCT00000011008/ENSSSCG00000010047, intron 5 of 6)	ENSSSCG00000010046
9_134900805_134901205	-1.15407	0.0245673	0.952676	DOWN	9	134900806	134901205	Distal Intergenic	ENSSSCG00000039946
8_137728716_137729116	-1.32965	0.0245748	0.952771	DOWN	8	137728717	137729116	Promoter (<=1kb)	ENSSSCG00000009256
9_7833348_7833748	-1.39689	0.0245819	0.952849	DOWN	9	7833349	7833748	Promoter (<=1kb)	ENSSSCG00000014825
6_4464246_4464646	-1.74447	0.0245994	0.952985	DOWN	6	4464247	4464646	Exon (ENSSSCT00000002967/ENSSSCG00000002675, exon 8 of 12)	ENSSSCG00000002680
13_103107804_103108204	-1.82591	0.0246022	0.952985	DOWN	13	103107805	103108204	Distal Intergenic	ENSSSCG00000040212
4_60416172_60416572	1.64635	0.0246051	0.952985	UP	4	60416173	60416572	Distal Intergenic	ENSSSCG00000034242
X_83003264_83003664	1.44677	0.0246213	0.953195	UP	X	83003265	83003664	Intron (ENSSSCT00000025835/ENSSSCG00000026742, intron 3 of 18)	ENSSSCG00000026742
6_118333189_118333589	-1.02056	0.0246551	0.953785	DOWN	6	118333190	118333589	Distal Intergenic	ENSSSCG00000028047
14_88649150_88649550	-1.79739	0.0247038	0.954983	DOWN	14	88649151	88649550	Distal Intergenic	ENSSSCG00000010376
14_78177730_78178130	2.47959	0.0247124	0.954983	UP	14	78177731	78178130	Distal Intergenic	ENSSSCG00000038113
10_24345862_24346262	-1.25866	0.0247199	0.954983	DOWN	10	24345863	24346262	Exon (ENSSSCT00000042636/ENSSSCG00000023403, exon 8 of 30)	ENSSSCG00000023403
11_74332813_74333213	-1.63207	0.0247274	0.954983	DOWN	11	74332814	74333213	Distal Intergenic	ENSSSCG00000009536
8_134574888_134575288	1.55639	0.0247285	0.954983	UP	8	134574889	134575288	Distal Intergenic	ENSSSCG00000009233
9_96415225_96415625	1.98743	0.0247467	0.955098	UP	9	96415226	96415625	Promoter (<=1kb)	ENSSSCG00000040028
8_110762436_110762836	1.3509	0.0247537	0.955171	UP	8	110762437	110762836	Distal Intergenic	ENSSSCG00000029911
14_136986825_136987225	-1.81843	0.0247625	0.955316	DOWN	14	136986826	136987225	Promoter (1-2kb)	ENSSSCG00000010752
9_105004045_105004445	1.49148	0.0247811	0.955568	UP	9	105004046	105004445	Intron (ENSSSCT00000038314/ENSSSCG00000029082, intron 25 of 25)	ENSSSCG00000029082
4_104057449_104057849	-1.08794	0.0247848	0.955568	DOWN	4	104057450	104057849	Distal Intergenic	ENSSSCG00000006737
18_17372091_17372491	1.67231	0.0248082	0.955771	UP	18	17372092	17372491	Distal Intergenic	ENSSSCG00000016548
6_151084798_151085198	1.19726	0.0248116	0.955771	UP	6	151084799	151085198	Intron (ENSSSCT00000063700/ENSSSCG00000023243, intron 3 of 11)	ENSSSCG00000039434
1_35894804_35895204	2.47124	0.0248293	0.955771	UP	1	35894805	35895204	Intron (ENSSSCT00000057506/ENSSSCG00000004216, intron 5 of 5)	ENSSSCG00000004217
1_155766510_155766910	1.05655	0.0248364	0.955771	UP	1	155766511	155766910	Distal Intergenic	ENSSSCG00000004885
13_1472281_1472681	3.62423	0.0248512	0.955771	UP	13	1472282	1472681	Intron (ENSSSCT00000012246/ENSSSCG00000011183, intron 19 of 26)	ENSSSCG00000011181
3_118415090_118415490	1.18622	0.0248797	0.955771	UP	3	118415091	118415490	Distal Intergenic	ENSSSCG00000037971
4_56000344_56000744	-1.46404	0.0248882	0.955845	DOWN	4	56000345	56000744	Exon (ENSSSCT00000023680/ENSSSCG00000022989, exon 8 of 9)	ENSSSCG00000006155
16_34644825_34645225	1.7219	0.0248965	0.955966	UP	16	34644826	34645225	Intron (ENSSSCT00000042472/ENSSSCG00000016912, intron 1 of 5)	ENSSSCG00000016912
11_42401865_42402265	1.94942	0.0249278	0.956897	UP	11	42401866	42402265	Intron (ENSSSCT00000010366/ENSSSCG00000009456, intron 1 of 10)	ENSSSCG00000009456
9_92306972_92307372	1.36889	0.0249309	0.956897	UP	9	92306973	92307372	Exon (ENSSSCT00000016762/ENSSSCG00000015387, exon 4 of 8)	ENSSSCG00000031734
9_138806437_138806837	-2.02905	0.0249765	0.958141	DOWN	9	138806438	138806837	Distal Intergenic	ENSSSCG00000015636
6_3028706_3029106	-1.25981	0.0249916	0.958192	DOWN	6	3028707	3029106	Distal Intergenic	ENSSSCG00000034980
5_33183149_33183549	1.25846	0.0249953	0.958192	UP	5	33183150	33183549	Intron (ENSSSCT00000042730/ENSSSCG00000023630, intron 7 of 8)	ENSSSCG00000000488
X_69937841_69938241	3.75137	0.0250431	0.9593	UP	X	69937842	69938241	Distal Intergenic	ENSSSCG00000039844
X_51751055_51751455	1.90925	0.025044	0.9593	UP	X	51751056	51751455	Downstream (<1kb)	ENSSSCG00000012366
1_144966985_144967385	1.14219	0.0250479	0.9593	UP	1	144966986	144967385	Intron (ENSSSCT00000005359/ENSSSCG00000004854, intron 15 of 28)	ENSSSCG00000004854
8_55570975_55571375	-1.08204	0.0250586	0.959447	DOWN	8	55570976	55571375	Exon (ENSSSCT00000049769/ENSSSCG00000008903, exon 8 of 11)	ENSSSCG00000008903
9_132055021_132055421	-1.71592	0.0250818	0.95945	DOWN	9	132055022	132055421	Intron (ENSSSCT00000038498/ENSSSCG00000040650, intron 6 of 10)	ENSSSCG00000040650
X_110479149_110479549	1.58493	0.0250843	0.95945	UP	X	110479150	110479549	Intron (ENSSSCT00000064941/ENSSSCG00000031207, intron 1 of 1)	ENSSSCG00000031207
1_250474552_250474952	1.20944	0.0250891	0.95945	UP	1	250474553	250474952	Intron (ENSSSCT00000065354/ENSSSCG00000005449, intron 9 of 25)	ENSSSCG00000005449
9_983807_984207	-1.17752	0.0250941	0.95945	DOWN	9	983808	984207	Distal Intergenic	ENSSSCG00000023057
7_94304622_94305022	-2.03456	0.0251165	0.95945	DOWN	7	94304623	94305022	Intron (ENSSSCT00000002591/ENSSSCG00000002329, intron 11 of 11)	ENSSSCG00000002329
9_105041050_105041450	2.3121	0.0251329	0.95945	UP	9	105041051	105041450	3' UTR	ENSSSCG00000029082
7_3192928_3193328	-1.29058	0.0251342	0.95945	DOWN	7	3192929	3193328	Promoter (<=1kb)	ENSSSCG00000031269
15_57885068_57885468	4.11111	0.025174	0.960102	UP	15	57885069	57885468	Distal Intergenic	ENSSSCG00000037219
2_78273480_78273880	-1.64844	0.0252246	0.960871	DOWN	2	78273481	78273880	Distal Intergenic	ENSSSCG00000014012
16_60456139_60456539	1.91398	0.0252253	0.960871	UP	16	60456140	60456539	Distal Intergenic	ENSSSCG00000033783
13_131905867_131906267	-2.99312	0.0252342	0.960871	DOWN	13	131905868	131906267	Distal Intergenic	ENSSSCG00000011828
4_112882976_112883376	1.56241	0.0252416	0.960871	UP	4	112882977	112883376	Distal Intergenic	ENSSSCG00000006853
14_87101439_87101839	-1.76673	0.0252514	0.960871	DOWN	14	87101440	87101839	Intron (ENSSSCT00000011333/ENSSSCG00000010352, intron 2 of 15)	ENSSSCG00000026667
14_108967423_108967823	-2.02481	0.025273	0.961025	DOWN	14	108967424	108967823	Intron (ENSSSCT00000011513/ENSSSCG00000010523, intron 1 of 6)	ENSSSCG00000010523
8_14523982_14524382	-1.27689	0.0252841	0.961025	DOWN	8	14523983	14524382	Distal Intergenic	ENSSSCG00000029791
2_140682593_140682993	-1.12795	0.0253054	0.961195	DOWN	2	140682594	140682993	Promoter (<=1kb)	ENSSSCG00000014339
15_7791457_7791857	2.11322	0.0253122	0.961195	UP	15	7791458	7791857	Intron (ENSSSCT00000017069/ENSSSCG00000015670, intron 5 of 12)	ENSSSCG00000015670
14_39683442_39683842	1.66419	0.0253176	0.961195	UP	14	39683443	39683842	Distal Intergenic	ENSSSCG00000009888
3_92770653_92771053	1.21834	0.0253398	0.961538	UP	3	92770654	92771053	Intron (ENSSSCT00000028062/ENSSSCG00000029485, intron 11 of 22)	ENSSSCG00000008425
18_3408480_3408880	-1.70472	0.0253411	0.961538	DOWN	18	3408481	3408880	Intron (ENSSSCT00000059068/ENSSSCG00000016423, intron 6 of 25)	ENSSSCG00000016423
6_85859151_85859551	-1.5362	0.025359	0.961928	DOWN	6	85859152	85859551	Intron (ENSSSCT00000044788/ENSSSCG00000003586, intron 1 of 19)	ENSSSCG00000003586
4_81796209_81796609	1.06937	0.0253839	0.962004	UP	4	81796210	81796609	Intron (ENSSSCT00000036864/ENSSSCG00000006294, intron 9 of 10)	ENSSSCG00000006296
6_7019902_7020534	-1.02553	0.0253983	0.962004	DOWN	6	7019903	7020534	Exon (ENSSSCT00000041490/ENSSSCG00000036572, exon 9 of 15)	ENSSSCG00000002690
17_30785006_30785406	-1.25039	0.0253995	0.962004	DOWN	17	30785007	30785406	Intron (ENSSSCT00000036964/ENSSSCG00000036286, intron 1 of 7)	ENSSSCG00000036286
1_2404434_2404834	-1.85248	0.0254016	0.962004	DOWN	1	2404435	2404834	Intron (ENSSSCT00000049529/ENSSSCG00000004022, intron 3 of 22)	ENSSSCG00000004022
9_49037687_49038087	1.37822	0.025402	0.962004	UP	9	49037688	49038087	Distal Intergenic	ENSSSCG00000031828
14_112472841_112473241	1.0696	0.0254093	0.962087	UP	14	112472842	112473241	Intron (ENSSSCT00000052856/ENSSSCG00000010563, intron 2 of 11)	ENSSSCG00000010563
6_140799516_140799916	3.26594	0.0254353	0.96209	UP	6	140799517	140799916	Intron (ENSSSCT00000050810/ENSSSCG00000036447, intron 1 of 4)	ENSSSCG00000032901
12_19303796_19304196	-1.59947	0.0254606	0.96209	DOWN	12	19303797	19304196	Exon (ENSSSCT00000018911/ENSSSCG00000017372, exon 9 of 20)	ENSSSCG00000017372
2_8869653_8870053	-1.35222	0.0254633	0.96209	DOWN	2	8869654	8870053	Promoter (<=1kb)	ENSSSCG00000024545
X_48805851_48806251	-1.53389	0.0254636	0.96209	DOWN	X	48805852	48806251	Distal Intergenic	ENSSSCG00000035264
1_216538160_216538560	-2.00302	0.025477	0.96209	DOWN	1	216538161	216538560	Distal Intergenic	ENSSSCG00000018137
14_121293177_121293577	-1.29699	0.0254836	0.96209	DOWN	14	121293178	121293577	Intron (ENSSSCT00000011623/ENSSSCG00000010627, intron 1 of 10)	ENSSSCG00000010627
7_92196348_92196748	-2.61934	0.0254838	0.96209	DOWN	7	92196349	92196748	Distal Intergenic	ENSSSCG00000018485
14_108472803_108473203	1.75618	0.0255198	0.962775	UP	14	108472804	108473203	Intron (ENSSSCT00000011502/ENSSSCG00000010512, intron 25 of 36)	ENSSSCG00000010513
18_48550839_48551239	-1.21779	0.025532	0.96289	DOWN	18	48550840	48551239	Promoter (<=1kb)	ENSSSCG00000023801
6_2244921_2245321	-1.70613	0.0255331	0.96289	DOWN	6	2244922	2245321	Distal Intergenic	ENSSSCG00000040201
1_651138_651538	-2.17196	0.0255397	0.962945	DOWN	1	651139	651538	Intron (ENSSSCT00000004431/ENSSSCG00000004008, intron 24 of 25)	ENSSSCG00000004008
9_114970206_114970606	1.73204	0.0255821	0.963841	UP	9	114970207	114970606	Intron (ENSSSCT00000016869/ENSSSCG00000015485, intron 14 of 23)	ENSSSCG00000015485
3_98043195_98043595	1.56998	0.0255835	0.963841	UP	3	98043196	98043595	Intron (ENSSSCT00000043652/ENSSSCG00000008467, intron 13 of 22)	ENSSSCG00000037778
14_40381321_40381721	1.71731	0.0255915	0.963841	UP	14	40381322	40381721	Distal Intergenic	ENSSSCG00000029365
15_117948913_117949313	1.17229	0.0255942	0.963841	UP	15	117948914	117949313	Distal Intergenic	ENSSSCG00000018099
3_93011022_93011422	-2.01103	0.025602	0.963941	DOWN	3	93011023	93011422	Intron (ENSSSCT00000009228/ENSSSCG00000008427, intron 1 of 1)	ENSSSCG00000008427
8_100075120_100075520	1.13406	0.0256208	0.96426	UP	8	100075121	100075520	Distal Intergenic	ENSSSCG00000032258
X_52490_52890	-1.01944	0.025627	0.9643	DOWN	X	52491	52890	Promoter (<=1kb)	ENSSSCG00000038044
14_92541376_92541776	1.08079	0.0256406	0.964618	UP	14	92541377	92541776	Distal Intergenic	ENSSSCG00000034162
7_4676108_4676508	1.56938	0.0256571	0.964913	UP	7	4676109	4676508	Intron (ENSSSCT00000001115/ENSSSCG00000001022, intron 5 of 8)	ENSSSCG00000001022
9_10167893_10168293	2.29092	0.0256807	0.964913	UP	9	10167894	10168293	Intron (ENSSSCT00000053767/ENSSSCG00000028979, intron 6 of 14)	ENSSSCG00000028979
4_127036991_127037391	-1.52927	0.0256881	0.964913	DOWN	4	127036992	127037391	Promoter (<=1kb)	ENSSSCG00000006917
3_17641922_17642322	1.12727	0.0256895	0.964913	UP	3	17641923	17642322	Promoter (2-3kb)	ENSSSCG00000007786
11_22945494_22945894	1.73971	0.0257222	0.965727	UP	11	22945495	22945894	Distal Intergenic	ENSSSCG00000033908
6_38320978_38321378	-1.19721	0.0257456	0.965727	DOWN	6	38320979	38321378	Distal Intergenic	ENSSSCG00000026738
11_1936828_1937228	-1.45504	0.0257497	0.965727	DOWN	11	1936829	1937228	Distal Intergenic	ENSSSCG00000035721
7_52275018_52275418	-1.9439	0.0257523	0.965727	DOWN	7	52275019	52275418	Intron (ENSSSCT00000002023/ENSSSCG00000001807, intron 10 of 25)	ENSSSCG00000001807
9_105433144_105433544	-1.11334	0.0257817	0.966637	DOWN	9	105433145	105433544	Intron (ENSSSCT00000028990/ENSSSCG00000015428, intron 1 of 15)	ENSSSCG00000015428
7_103605106_103605506	1.48752	0.0257972	0.966722	UP	7	103605107	103605506	Intron (ENSSSCT00000037305/ENSSSCG00000002410, intron 16 of 23)	ENSSSCG00000002410
6_4241420_4241820	-1.33895	0.0258045	0.966722	DOWN	6	4241421	4241820	Intron (ENSSSCT00000002962/ENSSSCG00000002671, intron 26 of 26)	ENSSSCG00000002672
17_20243212_20243612	1.67857	0.025829	0.96725	UP	17	20243213	20243612	Distal Intergenic	ENSSSCG00000020853
12_36231559_36231959	-1.71356	0.0258419	0.967443	DOWN	12	36231560	36231959	Distal Intergenic	ENSSSCG00000017671
13_165816275_165816675	1.12123	0.0258749	0.96801	UP	13	165816276	165816675	Intron (ENSSSCT00000027216/ENSSSCG00000027432, intron 2 of 5)	ENSSSCG00000027432
13_191071106_191071506	1.57397	0.025875	0.96801	UP	13	191071107	191071506	Distal Intergenic	ENSSSCG00000019480
4_29247096_29247496	3.1206	0.0258991	0.968191	UP	4	29247097	29247496	Distal Intergenic	ENSSSCG00000006033
12_14715237_14715637	1.37927	0.0259285	0.968191	UP	12	14715238	14715637	Intron (ENSSSCT00000034511/ENSSSCG00000017277, intron 16 of 17)	ENSSSCG00000017277
4_4342041_4342441	-1.6511	0.0259354	0.968191	DOWN	4	4342042	4342441	Distal Intergenic	ENSSSCG00000005939
4_36294801_36295201	1.61113	0.0259447	0.968191	UP	4	36294802	36295201	Distal Intergenic	ENSSSCG00000006064
3_82900040_82900440	1.81954	0.0259543	0.968191	UP	3	82900041	82900440	Intron (ENSSSCT00000037111/ENSSSCG00000038456, intron 3 of 9)	ENSSSCG00000038456
AEMK02000682.1_2050912_2051312	-1.29605	0.0259574	0.968191	DOWN	AEMK02000682.1	2050913	2051312	Distal Intergenic	ENSSSCG00000005761
15_24585237_24585637	-2.6582	0.0259592	0.968191	DOWN	15	24585238	24585637	Distal Intergenic	ENSSSCG00000015716
8_15071531_15071931	-1.62343	0.0259635	0.968191	DOWN	8	15071532	15071931	Intron (ENSSSCT00000009572/ENSSSCG00000008749, intron 21 of 32)	ENSSSCG00000023893
5_46592353_46592753	-2.10732	0.025965	0.968191	DOWN	5	46592354	46592753	Intron (ENSSSCT00000043923/ENSSSCG00000022288, intron 1 of 13)	ENSSSCG00000022288
1_52943558_52943958	-1.8257	0.0259925	0.968547	DOWN	1	52943559	52943958	Promoter (1-2kb)	ENSSSCG00000038552
X_8883230_8883630	-2.58662	0.0260306	0.969183	DOWN	X	8883231	8883630	Intron (ENSSSCT00000056243/ENSSSCG00000030877, intron 1 of 17)	ENSSSCG00000030877
18_31022538_31022938	-2.1435	0.0260406	0.969183	DOWN	18	31022539	31022938	Downstream (2-3kb)	ENSSSCG00000020195
3_103718553_103718953	1.40056	0.0260694	0.969565	UP	3	103718554	103718953	Intron (ENSSSCT00000009306/ENSSSCG00000008504, intron 4 of 16)	ENSSSCG00000008504
14_121123682_121124082	1.79062	0.0260715	0.969565	UP	14	121123683	121124082	Distal Intergenic	ENSSSCG00000010626
2_143688997_143689397	-1.17922	0.0260969	0.970065	DOWN	2	143688998	143689397	Promoter (<=1kb)	ENSSSCG00000025295
14_6973458_6973858	-1.12437	0.026147	0.970736	DOWN	14	6973459	6973858	Intron (ENSSSCT00000055318/ENSSSCG00000034561, intron 1 of 26)	ENSSSCG00000009630
7_95306_95706	2.26728	0.0261598	0.970736	UP	7	95307	95706	3' UTR	ENSSSCG00000033381
3_4154284_4154684	-1.32952	0.0261894	0.971456	DOWN	3	4154285	4154684	Distal Intergenic	ENSSSCG00000007586
3_132146800_132147200	-1.51453	0.0261896	0.971456	DOWN	3	132146801	132147200	Distal Intergenic	ENSSSCG00000029334
4_116063959_116064359	1.80333	0.0262623	0.973227	UP	4	116063960	116064359	Distal Intergenic	ENSSSCG00000034525
4_125505840_125506240	1.70621	0.0262632	0.973227	UP	4	125505841	125506240	Distal Intergenic	ENSSSCG00000006912
7_117631792_117632192	1.26959	0.0262831	0.973413	UP	7	117631793	117632192	Intron (ENSSSCT00000002782/ENSSSCG00000002504, intron 5 of 17)	ENSSSCG00000002504
3_116946571_116946971	1.8183	0.026289	0.973413	UP	3	116946572	116946971	Distal Intergenic	ENSSSCG00000035036
6_45383082_45383482	-1.17415	0.0263326	0.973962	DOWN	6	45383083	45383482	Promoter (<=1kb)	ENSSSCG00000002929
2_64710442_64710842	1.75228	0.0263474	0.974232	UP	2	64710443	64710842	Distal Intergenic	ENSSSCG00000013777
3_44873842_44874242	1.00211	0.0263684	0.974815	UP	3	44873843	44874242	Intron (ENSSSCT00000040867/ENSSSCG00000035273, intron 1 of 5)	ENSSSCG00000035273
8_257752_258152	-1.20093	0.0263833	0.975041	DOWN	8	257753	258152	Exon (ENSSSCT00000030183/ENSSSCG00000021289, exon 15 of 30)	ENSSSCG00000037527
8_61700383_61700783	-1.58618	0.0263926	0.975041	DOWN	8	61700384	61700783	Distal Intergenic	ENSSSCG00000031193
4_43455510_43455910	-1.7836	0.0263994	0.975041	DOWN	4	43455511	43455910	Distal Intergenic	ENSSSCG00000036325
15_105785272_105785672	1.46303	0.0264045	0.975041	UP	15	105785273	105785672	Intron (ENSSSCT00000058115/ENSSSCG00000016110, intron 15 of 17)	ENSSSCG00000035842
5_75640231_75640631	2.3158	0.0264084	0.975041	UP	5	75640232	75640631	Intron (ENSSSCT00000045629/ENSSSCG00000000802, intron 14 of 20)	ENSSSCG00000000802
1_130266358_130266758	2.46485	0.0264306	0.975041	UP	1	130266359	130266758	Exon (ENSSSCT00000005252/ENSSSCG00000004753, exon 17 of 36)	ENSSSCG00000004753
16_31650654_31651054	2.46485	0.0264306	0.975041	UP	16	31650655	31651054	Distal Intergenic	ENSSSCG00000031412
2_601165_601565	-1.65813	0.0264473	0.975041	DOWN	2	601166	601565	Intron (ENSSSCT00000014031/ENSSSCG00000012836, intron 2 of 21)	ENSSSCG00000012836
14_110510779_110511179	2.57026	0.0264488	0.975041	UP	14	110510780	110511179	Distal Intergenic	ENSSSCG00000010536
6_2430387_2430787	-1.60673	0.0264524	0.975041	DOWN	6	2430388	2430787	Distal Intergenic	ENSSSCG00000002658
3_3998999_3999399	-1.78856	0.0264605	0.975149	DOWN	3	3999000	3999399	Promoter (2-3kb)	ENSSSCG00000033217
8_116735219_116735619	1.25633	0.0264979	0.975339	UP	8	116735220	116735619	Distal Intergenic	ENSSSCG00000009157
7_26600838_26601238	1.27155	0.026501	0.975339	UP	7	26600839	26601238	Intron (ENSSSCT00000051164/ENSSSCG00000001485, intron 6 of 6)	ENSSSCG00000001484
2_77912704_77913104	-1.20764	0.0265032	0.975339	DOWN	2	77912705	77913104	Promoter (<=1kb)	ENSSSCG00000014003
8_66761578_66761978	1.92836	0.0265078	0.975339	UP	8	66761579	66761978	Downstream (1-2kb)	ENSSSCG00000032374
6_111183521_111183921	1.36793	0.0265263	0.975339	UP	6	111183522	111183921	Distal Intergenic	ENSSSCG00000003719
3_17871636_17872036	1.92063	0.026528	0.975339	UP	3	17871637	17872036	Distal Intergenic	ENSSSCG00000007797
9_40952132_40952532	-1.57147	0.0265385	0.975353	DOWN	9	40952133	40952532	Exon (ENSSSCT00000034031/ENSSSCG00000015045, exon 17 of 19)	ENSSSCG00000015047
8_110504560_110504960	-1.09544	0.0265699	0.975581	DOWN	8	110504561	110504960	Promoter (<=1kb)	ENSSSCG00000009128
6_35055881_35056281	-2.56883	0.0265788	0.975581	DOWN	6	35055882	35056281	Intron (ENSSSCT00000055710/ENSSSCG00000002838, intron 3 of 7)	ENSSSCG00000002838
4_55739354_55739754	-1.21067	0.0265819	0.975581	DOWN	4	55739355	55739754	Promoter (<=1kb)	ENSSSCG00000022989
6_12820173_12820573	1.14031	0.0265865	0.975581	UP	6	12820174	12820573	Distal Intergenic	ENSSSCG00000002718
17_40345588_40345988	-1.52113	0.0266179	0.976162	DOWN	17	40345589	40345988	Exon (ENSSSCT00000008021/ENSSSCG00000028227, exon 6 of 18)	ENSSSCG00000035214
8_125397982_125398382	1.3086	0.026626	0.976269	UP	8	125397983	125398382	Intron (ENSSSCT00000010067/ENSSSCG00000009194, intron 3 of 4)	ENSSSCG00000009194
8_107877953_107878353	1.6779	0.0266635	0.977436	UP	8	107877954	107878353	Distal Intergenic	ENSSSCG00000033834
5_10424295_10424695	-1.39883	0.0266683	0.977436	DOWN	5	10424296	10424695	Promoter (2-3kb)	ENSSSCG00000000131
1_274289026_274289426	-1.44374	0.0266793	0.977648	DOWN	1	274289027	274289426	Distal Intergenic	ENSSSCG00000029715
2_31285174_31285574	-1.56887	0.0266904	0.977675	DOWN	2	31285175	31285574	Distal Intergenic	ENSSSCG00000034018
4_127723123_127723523	1.03395	0.0267301	0.978352	UP	4	127723124	127723523	Distal Intergenic	ENSSSCG00000006927
8_70987979_70988379	-1.15785	0.0267344	0.978352	DOWN	8	70987980	70988379	Distal Intergenic	ENSSSCG00000008966
2_2992217_2992617	-1.34114	0.0267349	0.978352	DOWN	2	2992218	2992617	Promoter (1-2kb)	ENSSSCG00000033043
13_153081315_153081715	1.69391	0.0267484	0.978463	UP	13	153081316	153081715	Distal Intergenic	ENSSSCG00000011945
[truncated: 1,716 more rows]
